# Supplementary material for: DNA-PKcs kinase activity stabilizes the transcription factor Egr1 in activated immune cells
Source: J Biol Chem. 2021 Sep 23;297(4):101209. doi: 10.1016/j.jbc.2021.101209 (PMC8551498; doi:10.1016/j.jbc.2021.101209)
Supplement: Supporting information 1 [file mmc3.xlsx]

## Sheet: Summary
Raw file	Experiment	Enzyme	Enzyme mode	Enzyme first search	Enzyme mode first search	Use enzyme first search	Variable modifications	Fixed modifications	Multi modifications	Variable modifications first search	Use variable modifications first search	Requantify	Multiplicity	Max. missed cleavages	Labels0	LC-MS run type	Time-dependent recalibration	MS	MS/MS	MS3	MS/MS Submitted	MS/MS Submitted (SIL)	MS/MS Submitted (ISO)	MS/MS Submitted (PEAK)	MS/MS Identified	MS/MS Identified (SIL)	MS/MS Identified (ISO)	MS/MS Identified (PEAK)	MS/MS Identified [%]	MS/MS Identified (SIL) [%]	MS/MS Identified (ISO) [%]	MS/MS Identified (PEAK) [%]	Peptide Sequences Identified	Peaks	Peaks Sequenced	Peaks Sequenced [%]	Peaks Repeatedly Sequenced	Peaks Repeatedly Sequenced [%]	Isotope Patterns	Isotope Patterns Sequenced	Isotope Patterns Sequenced (z>1)	Isotope Patterns Sequenced [%]	Isotope Patterns Sequenced (z>1) [%]	Isotope Patterns Repeatedly Sequenced	Isotope Patterns Repeatedly Sequenced [%]	Recalibrated	Av. Absolute Mass Deviation [ppm]	Mass Standard Deviation [ppm]	Av. Absolute Mass Deviation [mDa]
Burdine_082118_lysate_01	lysate	Trypsin/P	Specific			FALSE	Oxidation (M);Acetyl (Protein N-term);Phospho (STY)	Carbamidomethyl (C)			FALSE	FALSE	1	3		Reporter ion MS3		3560	15028	15028	15694	14362	0	1332	5244	5159	0	85	33	36	0	6.4	2466	324884	9969	3.1	4302	43	56129	8443	8408	15	17	5093	60	+	1.3474	1.5818	138480
Burdine_082118_lysate_02	lysate	Trypsin/P	Specific			FALSE	Oxidation (M);Acetyl (Protein N-term);Phospho (STY)	Carbamidomethyl (C)			FALSE	FALSE	1	3		Reporter ion MS3		3555	14833	14833	15550	14116	0	1434	4976	4885	0	91	32	35	0	6.3	2390	308844	9834	3.2	4223	43	53437	8259	8220	15	17	5022	61	+	1.1584	1.4723	135500
Burdine_082118_lysate_03	lysate	Trypsin/P	Specific			FALSE	Oxidation (M);Acetyl (Protein N-term);Phospho (STY)	Carbamidomethyl (C)			FALSE	FALSE	1	3		Reporter ion MS3		3667	14417	14417	15211	13623	0	1588	4733	4619	0	114	31	34	0	7.2	2272	316117	9503	3	4240	45	53907	8007	7963	15	17	4980	62	+	0.65873	0.85082	131490
Burdine_082118_lysate_04	lysate	Trypsin/P	Specific			FALSE	Oxidation (M);Acetyl (Protein N-term);Phospho (STY)	Carbamidomethyl (C)			FALSE	FALSE	1	3		Reporter ion MS3		3625	14494	14494	15161	13827	0	1334	4586	4491	0	95	30	32	0	7.1	2090	312316	9557	3.1	4250	44	54608	8037	8003	15	17	5042	63	+	1.1386	1.3494	128240
Burdine_082118_lysate_05	lysate	Trypsin/P	Specific			FALSE	Oxidation (M);Acetyl (Protein N-term);Phospho (STY)	Carbamidomethyl (C)			FALSE	FALSE	1	3		Reporter ion MS3		3648	14143	14143	14890	13396	0	1494	3994	3937	0	57	27	29	0	3.8	1913	310763	9222	3	4237	46	53852	7784	7731	14	17	4970	64	+	0.97104	1.1976	125410
Burdine_082118_lysate_06	lysate	Trypsin/P	Specific			FALSE	Oxidation (M);Acetyl (Protein N-term);Phospho (STY)	Carbamidomethyl (C)			FALSE	FALSE	1	3		Reporter ion MS3		3834	13605	13605	14257	12953	0	1304	3222	3164	0	58	23	24	0	4.4	1523	307724	8787	2.9	4173	47	51300	7453	7409	15	17	4860	65	+	1.6091	1.9711	119770
Burdine_082118_lysate_07	lysate	Trypsin/P	Specific			FALSE	Oxidation (M);Acetyl (Protein N-term);Phospho (STY)	Carbamidomethyl (C)			FALSE	FALSE	1	3		Reporter ion MS3		3785	14010	14010	14973	13047	0	1926	4143	3986	0	157	28	31	0	8.2	1945	302862	9227	3	4166	45	51425	7676	7577	15	18	4825	63	+	1.133	1.3427	125560
Burdine_082118_lysate_08	lysate	Trypsin/P	Specific			FALSE	Oxidation (M);Acetyl (Protein N-term);Phospho (STY)	Carbamidomethyl (C)			FALSE	FALSE	1	3		Reporter ion MS3		3763	14348	14348	15527	13169	0	2358	3537	3335	0	202	23	25	0	8.6	1878	282585	9833	3.5	3880	39	47118	7977	7854	17	20	4705	59	+	1.8268	2.1836	131120
Burdine_082118_lysate_09	lysate	Trypsin/P	Specific			FALSE	Oxidation (M);Acetyl (Protein N-term);Phospho (STY)	Carbamidomethyl (C)			FALSE	FALSE	1	3		Reporter ion MS3		3646	14879	14879	16254	13504	0	2750	3951	3796	0	155	24	28	0	5.6	2068	264935	10364	3.9	3814	37	45467	8265	8145	18	21	4639	56	+	1.3997	1.8358	134940
Burdine_082118_lysate_10	lysate	Trypsin/P	Specific			FALSE	Oxidation (M);Acetyl (Protein N-term);Phospho (STY)	Carbamidomethyl (C)			FALSE	FALSE	1	3		Reporter ion MS3		3704	15093	15093	16693	13493	0	3200	4560	4315	0	245	27	32	0	7.7	2273	259163	10608	4.1	3747	35	44006	8381	8254	19	22	4619	55	+	1.2945	1.581	142100
Burdine_082118_lysate_11	lysate	Trypsin/P	Specific			FALSE	Oxidation (M);Acetyl (Protein N-term);Phospho (STY)	Carbamidomethyl (C)			FALSE	FALSE	1	3		Reporter ion MS3		3634	15066	15066	16693	13439	0	3254	4647	4429	0	218	28	33	0	6.7	2336	251523	10579	4.2	3716	35	42637	8344	8225	20	23	4607	55	+	1.0374	1.2165	143370
Burdine_082118_lysate_12	lysate	Trypsin/P	Specific			FALSE	Oxidation (M);Acetyl (Protein N-term);Phospho (STY)	Carbamidomethyl (C)			FALSE	FALSE	1	3		Reporter ion MS3		3648	14805	14805	16264	13346	0	2918	4571	4358	0	213	28	33	0	7.3	2264	243267	10216	4.2	3851	38	41698	8156	8036	20	23	4656	57	+	1.2783	1.5852	142500
Burdine_082118_lysate_13	lysate	Trypsin/P	Specific			FALSE	Oxidation (M);Acetyl (Protein N-term);Phospho (STY)	Carbamidomethyl (C)			FALSE	FALSE	1	3		Reporter ion MS3		3666	14701	14701	15697	13705	0	1992	4946	4838	0	108	32	35	0	5.4	2506	260628	10149	3.9	3942	39	45733	8338	8307	18	21	4917	59	+	1.5578	1.7775	144020
Burdine_082118_lysate_14	lysate	Trypsin/P	Specific			FALSE	Oxidation (M);Acetyl (Protein N-term);Phospho (STY)	Carbamidomethyl (C)			FALSE	FALSE	1	3		Reporter ion MS3		3644	14969	14969	16033	13905	0	2128	5353	5203	0	150	33	37	0	7	2610	260733	10228	3.9	3989	39	46251	8370	8332	18	21	4903	59	+	1.3795	1.7606	144090
Burdine_082118_lysate_15	lysate	Trypsin/P	Specific			FALSE	Oxidation (M);Acetyl (Protein N-term);Phospho (STY)	Carbamidomethyl (C)			FALSE	FALSE	1	3		Reporter ion MS3		3607	15094	15094	16100	14088	0	2012	5769	5635	0	134	36	40	0	6.7	2641	252396	10176	4	4003	39	44308	8315	8279	19	21	4924	59	+	1.2117	1.3725	145810
Burdine_082118_lysate_16	lysate	Trypsin/P	Specific			FALSE	Oxidation (M);Acetyl (Protein N-term);Phospho (STY)	Carbamidomethyl (C)			FALSE	FALSE	1	3		Reporter ion MS3		3428	15407	15407	16620	14194	0	2426	4024	3901	0	123	24	27	0	5.1	2247	242599	10437	4.3	3944	38	42191	8416	8386	20	22	4824	57	+	1.6541	2.0468	153760
Burdine_082118_lysate_17	lysate	Trypsin/P	Specific			FALSE	Oxidation (M);Acetyl (Protein N-term);Phospho (STY)	Carbamidomethyl (C)			FALSE	FALSE	1	3		Reporter ion MS3		3580	15322	15322	16363	14281	0	2082	5671	5516	0	155	35	39	0	7.4	2779	259456	10539	4.1	3968	38	45562	8628	8586	19	21	4925	57	+	0.8852	1.0637	152510
Burdine_082118_lysate_18	lysate	Trypsin/P	Specific			FALSE	Oxidation (M);Acetyl (Protein N-term);Phospho (STY)	Carbamidomethyl (C)			FALSE	FALSE	1	3		Reporter ion MS3		3626	15095	15095	16235	13953	0	2282	5447	5297	0	150	34	38	0	6.6	2718	238185	10395	4.4	3743	36	41249	8388	8349	20	23	4769	57	+	1.071	1.544	152910
Burdine_082118_lysate_19	lysate	Trypsin/P	Specific			FALSE	Oxidation (M);Acetyl (Protein N-term);Phospho (STY)	Carbamidomethyl (C)			FALSE	FALSE	1	3		Reporter ion MS3		3536	15351	15351	16522	14180	0	2342	5810	5681	0	129	35	40	0	5.5	2709	242482	10506	4.3	3883	37	41918	8459	8414	20	23	4894	58	+	0.53936	0.71723	155210
Burdine_082118_lysate_20	lysate	Trypsin/P	Specific			FALSE	Oxidation (M);Acetyl (Protein N-term);Phospho (STY)	Carbamidomethyl (C)			FALSE	FALSE	1	3		Reporter ion MS3		3588	15211	15211	16450	13972	0	2478	5536	5416	0	120	34	39	0	4.8	2710	233684	10588	4.5	3761	36	40504	8596	8563	21	24	4744	55	+	0.55585	0.74453	158310
Burdine_082118_lysate_21	lysate	Trypsin/P	Specific			FALSE	Oxidation (M);Acetyl (Protein N-term);Phospho (STY)	Carbamidomethyl (C)			FALSE	FALSE	1	3		Reporter ion MS3		3683	15048	15048	16342	13754	0	2588	5409	5233	0	176	33	38	0	6.8	2608	227288	10295	4.5	3790	37	39058	8248	8210	21	24	4694	57	+	1.2339	1.5126	157330
Burdine_082118_lysate_22	lysate	Trypsin/P	Specific			FALSE	Oxidation (M);Acetyl (Protein N-term);Phospho (STY)	Carbamidomethyl (C)			FALSE	FALSE	1	3		Reporter ion MS3		3800	14911	14908	16286	13532	0	2754	5314	5147	0	167	33	38	0	6.1	2574	218399	10346	4.7	3622	35	37049	8230	8189	22	26	4614	56	+	1.9627	2.3172	158780
Burdine_082118_lysate_23	lysate	Trypsin/P	Specific			FALSE	Oxidation (M);Acetyl (Protein N-term);Phospho (STY)	Carbamidomethyl (C)			FALSE	FALSE	1	3		Reporter ion MS3		3641	15089	15089	16388	13790	0	2598	4791	4646	0	145	29	34	0	5.6	2463	224472	10540	4.7	3667	35	39258	8462	8419	22	25	4677	55	+	1.8233	2.1661	162610
Burdine_082118_lysate_24	lysate	Trypsin/P	Specific			FALSE	Oxidation (M);Acetyl (Protein N-term);Phospho (STY)	Carbamidomethyl (C)			FALSE	FALSE	1	3		Reporter ion MS3		3586	15162	15161	16642	13676	0	2966	5080	4907	0	173	31	36	0	5.8	2565	222871	10717	4.8	3555	33	38207	8518	8481	22	25	4610	54	+	1.3023	1.5678	161400
Burdine_082118_lysate_25	lysate	Trypsin/P	Specific			FALSE	Oxidation (M);Acetyl (Protein N-term);Phospho (STY)	Carbamidomethyl (C)			FALSE	FALSE	1	3		Reporter ion MS3		3749	14387	14387	16187	12587	0	3600	3642	3423	0	219	22	27	0	6.1	1789	215324	10009	4.6	3370	34	35261	7692	7614	22	26	4273	56	+	2.8895	2.9281	154780
Burdine_082118_lysate_26	lysate	Trypsin/P	Specific			FALSE	Oxidation (M);Acetyl (Protein N-term);Phospho (STY)	Carbamidomethyl (C)			FALSE	FALSE	1	3		Reporter ion MS3		3666	14686	14686	16239	13133	0	3106	4101	3922	0	179	25	30	0	5.8	2100	227478	10298	4.5	3612	35	38855	8172	8076	21	25	4493	55	+	1.2008	1.4786	149380
Burdine_082118_lysate_27	lysate	Trypsin/P	Specific			FALSE	Oxidation (M);Acetyl (Protein N-term);Phospho (STY)	Carbamidomethyl (C)			FALSE	FALSE	1	3		Reporter ion MS3		3558	14970	14970	16471	13469	0	3002	4602	4413	0	189	28	33	0	6.3	2321	230372	10431	4.5	3725	36	39758	8342	8257	21	25	4660	56	+	1.6477	1.7175	150740
Burdine_082118_lysate_28	lysate	Trypsin/P	Specific			FALSE	Oxidation (M);Acetyl (Protein N-term);Phospho (STY)	Carbamidomethyl (C)			FALSE	FALSE	1	3		Reporter ion MS3		3680	14797	14797	16127	13467	0	2660	4751	4615	0	136	29	34	0	5.1	2410	225686	10276	4.6	3770	37	38700	8323	8244	22	25	4698	56	+	1.6675	1.9395	150600
Burdine_082118_lysate_29	lysate	Trypsin/P	Specific			FALSE	Oxidation (M);Acetyl (Protein N-term);Phospho (STY)	Carbamidomethyl (C)			FALSE	FALSE	1	3		Reporter ion MS3		3620	14889	14887	16458	13316	0	3142	4881	4681	0	200	30	35	0	6.4	2428	213692	10297	4.8	3666	36	36244	8190	8124	23	26	4598	56	+	0.53915	0.72972	150670
Burdine_082118_lysate_30	lysate	Trypsin/P	Specific			FALSE	Oxidation (M);Acetyl (Protein N-term);Phospho (STY)	Carbamidomethyl (C)			FALSE	FALSE	1	3		Reporter ion MS3		3643	15052	15052	16540	13564	0	2976	5146	4921	0	225	31	36	0	7.6	2571	214868	10285	4.8	3750	36	37174	8222	8170	22	25	4637	56	+	1.5538	1.9872	149290
Burdine_082118_phos_01	Phospho	Trypsin/P	Specific			FALSE	Oxidation (M);Acetyl (Protein N-term);Phospho (STY)	Carbamidomethyl (C)			FALSE	FALSE	1	3		Reporter ion MS3		5569	8787	8787	9731	7843	0	1888	1609	1566	0	43	17	20	0	2.3	728	368841	5774	1.6	2250	39	33705	4501	4456	13	18	2728	61	+	1.7887	1.8266	125320
Burdine_082118_phos_02	Phospho	Trypsin/P	Specific			FALSE	Oxidation (M);Acetyl (Protein N-term);Phospho (STY)	Carbamidomethyl (C)			FALSE	FALSE	1	3		Reporter ion MS3		6301	7278	7278	7833	6723	0	1110	1318	1290	0	28	17	19	0	2.5	590	368868	4773	1.3	1951	41	31528	3809	3788	12	17	2457	65	+	2.4088	2.4352	122510
Burdine_082118_phos_03	Phospho	Trypsin/P	Specific			FALSE	Oxidation (M);Acetyl (Protein N-term);Phospho (STY)	Carbamidomethyl (C)			FALSE	FALSE	1	3		Reporter ion MS3		5882	8034	8034	8612	7456	0	1156	1614	1581	0	33	19	21	0	2.9	700	421803	5340	1.3	2206	41	36625	4333	4293	12	16	2651	61	+	1.0455	1.1047	113910
Burdine_082118_phos_04	Phospho	Trypsin/P	Specific			FALSE	Oxidation (M);Acetyl (Protein N-term);Phospho (STY)	Carbamidomethyl (C)			FALSE	FALSE	1	3		Reporter ion MS3		5883	8103	8103	8742	7464	0	1278	21	7	0	14	0.24	0.094	0	1.1	18	433886	5388	1.2	2199	41	37967	4326	4297	11	16	2667	62	+	3.0867	3.2312	130950
Burdine_082118_phos_05	Phospho	Trypsin/P	Specific			FALSE	Oxidation (M);Acetyl (Protein N-term);Phospho (STY)	Carbamidomethyl (C)			FALSE	FALSE	1	3		Reporter ion MS3		5607	8769	8769	9443	8095	0	1348	1955	1916	0	39	21	24	0	2.9	732	443676	5859	1.3	2225	38	39827	4624	4586	12	16	2779	60	+	2.3684	2.3982	111940
Burdine_082118_phos_06	Phospho	Trypsin/P	Specific			FALSE	Oxidation (M);Acetyl (Protein N-term);Phospho (STY)	Carbamidomethyl (C)			FALSE	FALSE	1	3		Reporter ion MS3		5731	8432	8432	9067	7797	0	1270	1841	1786	0	55	20	23	0	4.3	703	435323	5581	1.3	2305	41	39376	4502	4465	11	16	2765	61	+	2.1027	2.1378	110470
Burdine_082118_phos_07	Phospho	Trypsin/P	Specific			FALSE	Oxidation (M);Acetyl (Protein N-term);Phospho (STY)	Carbamidomethyl (C)			FALSE	FALSE	1	3		Reporter ion MS3		5440	9025	9025	9786	8264	0	1522	1821	1778	0	43	19	22	0	2.8	694	458935	5680	1.2	2518	44	42999	4548	4505	11	14	2898	64	+	0.88592	0.97857	106370
Burdine_082118_phos_08	Phospho	Trypsin/P	Specific			FALSE	Oxidation (M);Acetyl (Protein N-term);Phospho (STY)	Carbamidomethyl (C)			FALSE	FALSE	1	3		Reporter ion MS3		5428	9023	9023	9681	8365	0	1316	1583	1542	0	41	16	18	0	3.1	611	449830	5786	1.3	2491	43	44106	4651	4613	11	14	2899	62	+	1.7642	1.807	104450
Burdine_082118_phos_09	Phospho	Trypsin/P	Specific			FALSE	Oxidation (M);Acetyl (Protein N-term);Phospho (STY)	Carbamidomethyl (C)			FALSE	FALSE	1	3		Reporter ion MS3		5960	7991	7991	8544	7438	0	1106	1449	1416	0	33	17	19	0	3	586	452983	5083	1.1	2239	44	40493	4150	4115	10	14	2654	64	+	0.53242	0.76662	103530
Burdine_082118_phos_10	Phospho	Trypsin/P	Specific			FALSE	Oxidation (M);Acetyl (Protein N-term);Phospho (STY)	Carbamidomethyl (C)			FALSE	FALSE	1	3		Reporter ion MS3		6018	7926	7926	8399	7453	0	946	1618	1583	0	35	19	21	0	3.7	587	432925	5083	1.2	2226	44	38248	4209	4183	11	15	2641	63	+	0.49243	0.65476	100660
Burdine_082118_phos_11	Phospho	Trypsin/P	Specific			FALSE	Oxidation (M);Acetyl (Protein N-term);Phospho (STY)	Carbamidomethyl (C)			FALSE	FALSE	1	3		Reporter ion MS3		6025	7970	7970	8644	7296	0	1348	61	2	0	59	0.71	0.027	0	4.4	11	551231	4806	0.87	2256	47	42238	3905	3862	9.2	14	2604	67	+	2.0886	2.208	95484
Burdine_082118_phos_12	Phospho	Trypsin/P	Specific			FALSE	Oxidation (M);Acetyl (Protein N-term);Phospho (STY)	Carbamidomethyl (C)			FALSE	FALSE	1	3		Reporter ion MS3		6391	7107	7107	7641	6573	0	1068	1183	1145	0	38	15	17	0	3.6	423	498401	4520	0.91	2034	45	39622	3697	3648	9.3	13	2341	63	+	2.3573	2.3874	90668
Burdine_082118_phos_13	Phospho	Trypsin/P	Specific			FALSE	Oxidation (M);Acetyl (Protein N-term);Phospho (STY)	Carbamidomethyl (C)			FALSE	FALSE	1	3		Reporter ion MS3		4917	9701	9701	10552	8850	0	1702	2039	2007	0	32	19	23	0	1.9	834	450667	6209	1.4	2417	39	44684	4925	4891	11	16	2884	59	+	0.62009	0.70959	123630
Burdine_082118_phos_14	Phospho	Trypsin/P	Specific			FALSE	Oxidation (M);Acetyl (Protein N-term);Phospho (STY)	Carbamidomethyl (C)			FALSE	FALSE	1	3		Reporter ion MS3		5642	8307	8307	8842	7772	0	1070	1750	1726	0	24	20	22	0	2.2	757	487903	5517	1.1	2202	40	43441	4514	4486	10	15	2692	60	+	0.23709	0.35371	129740
Burdine_082118_phos_15	Phospho	Trypsin/P	Specific			FALSE	Oxidation (M);Acetyl (Protein N-term);Phospho (STY)	Carbamidomethyl (C)			FALSE	FALSE	1	3		Reporter ion MS3		5185	9100	9100	9763	8437	0	1326	1937	1904	0	33	20	23	0	2.5	850	499463	6034	1.2	2552	42	54049	4943	4823	9.1	12	3016	61	+	1.7024	1.7345	124750
Burdine_082118_phos_16	Phospho	Trypsin/P	Specific			FALSE	Oxidation (M);Acetyl (Protein N-term);Phospho (STY)	Carbamidomethyl (C)			FALSE	FALSE	1	3		Reporter ion MS3		5355	8903	8903	9591	8215	0	1376	1820	1772	0	48	19	22	0	3.5	744	465103	5826	1.3	2489	43	50251	4740	4641	9.4	12	2910	61	+	1.0562	1.1276	117060
Burdine_082118_phos_17	Phospho	Trypsin/P	Specific			FALSE	Oxidation (M);Acetyl (Protein N-term);Phospho (STY)	Carbamidomethyl (C)			FALSE	FALSE	1	3		Reporter ion MS3		5464	8230	8230	8869	7591	0	1278	1625	1611	0	14	18	21	0	1.1	732	425556	5488	1.3	2294	42	44690	4539	4467	10	14	2725	60	+	0.70733	0.80989	122120
Burdine_082118_phos_18	Phospho	Trypsin/P	Specific			FALSE	Oxidation (M);Acetyl (Protein N-term);Phospho (STY)	Carbamidomethyl (C)			FALSE	FALSE	1	3		Reporter ion MS3		5538	8173	8173	9003	7343	0	1660	1469	1459	0	10	16	20	0	0.6	726	500939	5470	1.1	2286	42	46148	4419	4358	9.6	13	2643	60	+	0.23971	0.38843	124500
Burdine_082118_phos_19	Phospho	Trypsin/P	Specific			FALSE	Oxidation (M);Acetyl (Protein N-term);Phospho (STY)	Carbamidomethyl (C)			FALSE	FALSE	1	3		Reporter ion MS3		5420	8321	8321	9039	7603	0	1436	1589	1560	0	29	18	21	0	2	701	485356	5552	1.1	2302	41	49202	4551	4475	9.2	13	2728	60	+	0.41707	0.55811	123690
Burdine_082118_phos_20	Phospho	Trypsin/P	Specific			FALSE	Oxidation (M);Acetyl (Protein N-term);Phospho (STY)	Carbamidomethyl (C)			FALSE	FALSE	1	3		Reporter ion MS3		5716	7965	7965	8593	7337	0	1256	1308	1291	0	17	15	18	0	1.4	592	478307	5287	1.1	2260	43	46892	4345	4274	9.3	13	2652	61	+	0.88066	0.98164	118330
Burdine_082118_phos_21	Phospho	Trypsin/P	Specific			FALSE	Oxidation (M);Acetyl (Protein N-term);Phospho (STY)	Carbamidomethyl (C)			FALSE	FALSE	1	3		Reporter ion MS3		5700	8081	8081	8626	7536	0	1090	1522	1479	0	43	18	20	0	3.9	583	514134	5281	1	2338	44	50146	4375	4318	8.7	13	2749	63	+	0.29015	0.52254	105850
Burdine_082118_phos_22	Phospho	Trypsin/P	Specific			FALSE	Oxidation (M);Acetyl (Protein N-term);Phospho (STY)	Carbamidomethyl (C)			FALSE	FALSE	1	3		Reporter ion MS3		5857	7919	7919	8570	7268	0	1302	1420	1367	0	53	17	19	0	4.1	516	464808	4985	1.1	2128	43	43229	4045	3990	9.4	13	2556	63	+	1.6618	1.7167	103970
Burdine_082118_phos_23	Phospho	Trypsin/P	Specific			FALSE	Oxidation (M);Acetyl (Protein N-term);Phospho (STY)	Carbamidomethyl (C)			FALSE	FALSE	1	3		Reporter ion MS3		6036	7678	7677	8173	7181	0	992	1370	1357	0	13	17	19	0	1.3	563	493181	5060	1	2229	44	45886	4127	4081	9	13	2638	64	+	0.3983	0.55722	105650
Burdine_082118_phos_24	Phospho	Trypsin/P	Specific			FALSE	Oxidation (M);Acetyl (Protein N-term);Phospho (STY)	Carbamidomethyl (C)			FALSE	FALSE	1	3		Reporter ion MS3		6272	7228	7225	7761	6687	0	1074	7	5	0	2	0.09	0.075	0	0.19	5	552823	4599	0.83	2177	47	45827	3840	3784	8.4	12	2468	64	+	2.1054	2.3495	203700
Total																		246707	642913	642903	694372	591428	0	102944	176366	171019	0	5347	25	29	0	5.2	63105	18830538					2354043	351309	348224	15	19	207617	59		1.2592	1.5899	140470
[truncated: 1 more columns]
