# Supplementary material for: DNA-PKcs kinase activity stabilizes the transcription factor Egr1 in activated immune cells
Source: J Biol Chem. 2021 Sep 23;297(4):101209. doi: 10.1016/j.jbc.2021.101209 (PMC8551498; doi:10.1016/j.jbc.2021.101209)
Supplement: Supporting information 2 [file mmc4.xlsx]

## Sheet: proteinGroups
Protein IDs	Majority protein IDs	Peptide counts (all)	Peptide counts (razor+unique)	Peptide counts (unique)	Protein names	Gene names	Fasta headers	Number of proteins	Peptides	Razor + unique peptides	Unique peptides	Peptides lysate	Peptides Phospho	Razor + unique peptides lysate	Razor + unique peptides Phospho	Unique peptides lysate	Unique peptides Phospho	Sequence coverage [%]	Unique + razor sequence coverage [%]	Unique sequence coverage [%]	Mol. weight [kDa]	Sequence length	Sequence lengths	Q-value	Score	Reporter intensity corrected 1 lysate	Reporter intensity corrected 2 lysate	Reporter intensity corrected 3 lysate	Reporter intensity corrected 4 lysate	Reporter intensity corrected 5 lysate	Reporter intensity corrected 6 lysate	Reporter intensity corrected 7 lysate	Reporter intensity corrected 8 lysate	Reporter intensity corrected 9 lysate	Reporter intensity corrected 10 lysate	Reporter intensity corrected 1 Phospho	Reporter intensity corrected 2 Phospho	Reporter intensity corrected 3 Phospho	Reporter intensity corrected 4 Phospho	Reporter intensity corrected 5 Phospho	Reporter intensity corrected 6 Phospho	Reporter intensity corrected 7 Phospho	Reporter intensity corrected 8 Phospho	Reporter intensity corrected 9 Phospho	Reporter intensity corrected 10 Phospho	Reporter intensity 1 lysate	Reporter intensity 2 lysate	Reporter intensity 3 lysate	Reporter intensity 4 lysate
D2Y6Y7;A0A344AK77;A0A5B9R0V0;A0A3Q8A110;A0A3G5CDK8;A0A344AJC9;A0A3G5C3H0;A0A344AJJ5;A0A344AJK7;A0A344AJN3;A0A344AJT6;A0A075QTM4;A0A059RVW3;A0A4D6CRN8;A0A344AKF8;A0A344ASA8;A0A346LZP7;A0A346LZR1;A0A346LZV1;A0A346M003;A0A346M067;A0A346M083;A0A346M0E5;A0A346M0I4;A0A4Y6A3M9;A0A4D6CR66;A0A5P8DM77;A0A3Q8R0B3;A0A068CCX5;A0A075C7X8;A0A075C811;A0A075C8F1;A0A075C9B0;A0A059RUY3;A0A1W6EKM9;A0A1W6EM52;A1DVF1;…	D2Y6Y7;A0A344AK77;A0A5B9R0V0;A0A3Q8A110;A0A3G5CDK8;A0A344AJC9;A0A3G5C3H0;A0A344AJJ5;A0A344AJK7;A0A344AJN3;A0A344AJT6;A0A075QTM4;A0A059RVW3;A0A4D6CRN8;A0A344AKF8;A0A344ASA8;A0A346LZP7;A0A346LZR1;A0A346LZV1;A0A346M003;A0A346M067;A0A346M083;A0A346M0E5;A0A346M0I4;A0A4Y6A3M9;A0A4D6CR66;A0A5P8DM77;A0A3Q8R0B3;A0A068CCX5;A0A075C7X8;A0A075C811;A0A075C8F1;A0A075C9B0;A0A059RUY3;A0A1W6EKM9;A0A1W6EM52;A1DVF1;…	2;2;2;2;2;2;2;2;2;2;2;2;2;2;2;2;2;2;2;2;2;2;2;2;2;2;2;2;2;2;2;2;2;2;2;2;2;2;2;2;2;2;2;2;2;2;2;2;2;2;2;2;2;2;2;2;2;2;2;2;2;2;2;2;2;2;2;2;2;2;2;2;2;2;2;2;2;2;2;2;2;2;2;2;2;2;2;2;2;2;2;2;2;2;2;2;2;2;2;2;2;2;2;2;2;2;2;2;2;2;2;2;2;2;2;2;2;2;2;2;2;2;2;2;2;2;2;2;2;2;2;2;2;2;2;2;2;2;2;2;2;2;2;2;2;2;2;2;2;2;2;2;2;2;2;2;2;2;2;2;2;2;2;2;2;2;2;2;2;2;2;2;2;2;2;2;2;2;2;2;2;2;2;2;2;2;2;2;2;2;2;2;2;2;2;2;2;2;2;2…	2;2;2;2;2;2;2;2;2;2;2;2;2;2;2;2;2;2;2;2;2;2;2;2;2;2;2;2;2;2;2;2;2;2;2;2;2;2;2;2;2;2;2;2;2;2;2;2;2;2;2;2;2;2;2;2;2;2;2;2;2;2;2;2;2;2;2;2;2;2;2;2;2;2;2;2;2;2;2;2;2;2;2;2;2;2;2;2;2;2;2;2;2;2;2;2;2;2;2;2;2;2;2;2;2;2;2;2;2;2;2;2;2;2;2;2;2;2;2;2;2;2;2;2;2;2;2;2;2;2;2;2;2;2;2;2;2;2;2;2;2;2;2;2;2;2;2;2;2;2;2;2;2;2;2;2;2;2;2;2;2;2;2;2;2;2;2;2;2;2;2;2;2;2;2;2;2;2;2;2;2;2;2;2;2;2;2;2;2;2;2;2;2;2;2;2;2;2;2;2…	2;2;2;2;2;2;2;2;2;2;2;2;2;2;2;2;2;2;2;2;2;2;2;2;2;2;2;2;2;2;2;2;2;2;2;2;2;2;2;2;2;2;2;2;2;2;2;2;2;2;2;2;2;2;2;2;2;2;2;2;2;2;2;2;2;2;2;2;2;2;2;2;2;2;2;2;2;2;2;2;2;2;2;2;2;2;2;2;2;2;2;2;2;2;2;2;2;2;2;2;2;2;2;2;2;2;2;2;2;2;2;2;2;2;2;2;2;2;2;2;2;2;2;2;2;2;2;2;2;2;2;2;2;2;2;2;2;2;2;2;2;2;2;2;2;2;2;2;2;2;2;2;2;2;2;2;2;2;2;2;2;2;2;2;2;2;2;2;2;2;2;2;2;2;2;2;2;2;2;2;2;2;2;2;2;2;2;2;2;2;2;2;2;2;2;2;2;2;2;2…	ATP synthase subunit a	ATP6;ATPase 6;atp6;MTATP6;MT-ATP6	tr|D2Y6Y7|D2Y6Y7_HUMAN ATP synthase subunit 6 (Fragment) OS=Homo sapiens OX=9606 GN=ATP6 PE=4 SV=1;tr|A0A344AK77|A0A344AK77_HUMAN ATP synthase subunit a OS=Homo sapiens OX=9606 GN=ATP6 PE=3 SV=1;tr|A0A5B9R0V0|A0A5B9R0V0_HUMAN ATP synthase subunit a OS=Homo	1367	2	2	2	2	0	2	0	2	0	44.2	44.2	44.2	5.1111	43	43;226;226;226;226;226;226;226;226;226;226;226;226;226;226;226;226;226;226;226;226;226;226;226;226;226;226;226;226;226;226;226;226;226;226;226;226;226;226;226;226;226;226;226;226;226;226;226;226;226;226;226;226;226;226;226;226;226;226;226;226;226;226;226;226;226;226;226;226;226;226;226;226;226;226;226;226;226;226;226;226;226;226;226;226;226;226;226;226;226;226;226;226;226;226;226;226;226;226;226;…	0	3.4938	1876200	2190700	2308600	2416700	1970400	2131200	1949700	2117600	2261600	2302900	0	0	0	0	0	0	0	0	0	0	1876200	2190700	2308600	2416700
P00395;U5YWV7;X5BMX5;X5BDH6;W8DJ92;W8D226;W0C7W3;V9N872;V9N3I6;V9JVR4;V9JU54;U5ZA32;Q4F387;V9JAP4;V9J9K8;V9J978;V9J4D6;V9J248;V5L903;V5L8X3;V5JIE7;Q9B2V2;V9JCG6;U3LSF4;Q15IJ2;U3L439;U3KW58;T2HM13;T2HKF7;T1Q7E3;T1Q4Y6;R9Y9M1;R9Y9G2;R9Y6E5;R9Y634;Q2HKD5;R9Y4H6;R9Y445;R9Y438;R9Y3X2;R9Y251;R9Y1Y2;R4IBW8;R4IA65;R4I9P2;Q9B2V6;Q9B1J9;R9Y5G0;A0A6B7PZ03;Q4GVU8;Q85L11;Q7YCF0;Q7YCE3;Q7Y7K9;Q7Y6V6;Q6VLK7;Q6V…	P00395;U5YWV7;X5BMX5;X5BDH6;W8DJ92;W8D226;W0C7W3;V9N872;V9N3I6;V9JVR4;V9JU54;U5ZA32;Q4F387;V9JAP4;V9J9K8;V9J978;V9J4D6;V9J248;V5L903;V5L8X3;V5JIE7;Q9B2V2;V9JCG6;U3LSF4;Q15IJ2;U3L439;U3KW58;T2HM13;T2HKF7;T1Q7E3;T1Q4Y6;R9Y9M1;R9Y9G2;R9Y6E5;R9Y634;Q2HKD5;R9Y4H6;R9Y445;R9Y438;R9Y3X2;R9Y251;R9Y1Y2;R4IBW8;R4IA65;R4I9P2;Q9B2V6;Q9B1J9;R9Y5G0;A0A6B7PZ03;Q4GVU8;Q85L11;Q7YCF0;Q7YCE3;Q7Y7K9;Q7Y6V6;Q6VLK7;Q6V…	1;1;1;1;1;1;1;1;1;1;1;1;1;1;1;1;1;1;1;1;1;1;1;1;1;1;1;1;1;1;1;1;1;1;1;1;1;1;1;1;1;1;1;1;1;1;1;1;1;1;1;1;1;1;1;1;1;1;1;1;1;1;1;1;1;1;1;1;1;1;1;1;1;1;1;1;1;1;1;1;1;1;1;1;1;1;1;1;1;1;1;1;1;1;1;1;1;1;1;1;1;1;1;1;1;1;1;1;1;1;1;1;1;1;1;1;1;1;1;1;1;1;1;1;1;1;1;1;1;1;1;1;1;1;1;1;1;1;1;1;1;1;1;1;1;1;1;1;1;1;1;1;1;1;1;1;1;1;1;1;1;1;1;1;1;1;1;1;1;1;1;1;1;1;1;1;1;1;1;1;1;1;1;1;1;1;1;1;1;1;1;1;1;1;1;1;1;1;1;1…	1;1;1;1;1;1;1;1;1;1;1;1;1;1;1;1;1;1;1;1;1;1;1;1;1;1;1;1;1;1;1;1;1;1;1;1;1;1;1;1;1;1;1;1;1;1;1;1;1;1;1;1;1;1;1;1;1;1;1;1;1;1;1;1;1;1;1;1;1;1;1;1;1;1;1;1;1;1;1;1;1;1;1;1;1;1;1;1;1;1;1;1;1;1;1;1;1;1;1;1;1;1;1;1;1;1;1;1;1;1;1;1;1;1;1;1;1;1;1;1;1;1;1;1;1;1;1;1;1;1;1;1;1;1;1;1;1;1;1;1;1;1;1;1;1;1;1;1;1;1;1;1;1;1;1;1;1;1;1;1;1;1;1;1;1;1;1;1;1;1;1;1;1;1;1;1;1;1;1;1;1;1;1;1;1;1;1;1;1;1;1;1;1;1;1;1;1;1;1;1…	1;1;1;1;1;1;1;1;1;1;1;1;1;1;1;1;1;1;1;1;1;1;1;1;1;1;1;1;1;1;1;1;1;1;1;1;1;1;1;1;1;1;1;1;1;1;1;1;1;1;1;1;1;1;1;1;1;1;1;1;1;1;1;1;1;1;1;1;1;1;1;1;1;1;1;1;1;1;1;1;1;1;1;1;1;1;1;1;1;1;1;1;1;1;1;1;1;1;1;1;1;1;1;1;1;1;1;1;1;1;1;1;1;1;1;1;1;1;1;1;1;1;1;1;1;1;1;1;1;1;1;1;1;1;1;1;1;1;1;1;1;1;1;1;1;1;1;1;1;1;1;1;1;1;1;1;1;1;1;1;1;1;1;1;1;1;1;1;1;1;1;1;1;1;1;1;1;1;1;1;1;1;1;1;1;1;1;1;1;1;1;1;1;1;1;1;1;1;1;1…	Cytochrome c oxidase subunit 1	MT-CO1;COX1;coxI;COI;CO1	sp|P00395|COX1_HUMAN Cytochrome c oxidase subunit 1 OS=Homo sapiens OX=9606 GN=MT-CO1 PE=1 SV=1;tr|U5YWV7|U5YWV7_HUMAN Cytochrome c oxidase subunit 1 OS=Homo sapiens OX=9606 GN=COX1 PE=3 SV=1;tr|X5BMX5|X5BMX5_HUMAN Cytochrome c oxidase subunit 1 OS=Homo sa	767	1	1	1	1	0	1	0	1	0	6	6	6	57.041	513	513;513;513;513;513;513;513;513;513;513;513;513;513;513;513;513;513;513;513;513;513;513;513;513;513;513;513;513;513;513;513;513;513;513;513;513;513;513;513;513;513;513;513;513;513;513;513;513;513;513;513;513;513;513;513;513;513;513;513;513;513;513;513;513;513;513;513;513;513;513;513;513;513;513;513;513;513;513;513;513;513;513;513;513;513;513;513;513;513;513;513;513;513;513;513;513;98;513;513;513;…	0.0098628	1.1846	74226	53826	49892	80215	57959	81265	79926	159790	81398	90223	0	0	0	0	0	0	0	0	0	0	74226	53826	49892	80215
P00403;A0A1L1ZCG1;A0A4D6FST5;A0A1I9S095;A0A343GID2;A0A1B1PEN9;A0A343GQG5;A0A343GT12;A0A346LZU9;A0A346LZT8;A0A345WIR4;A0A345ALL9;A0A345AIS8;A0A343YTG0;A0A343YSM3;A0A343VD86;A0A343V3Y6;A0A343UE68;A0A343UCM2;G8JF18;A0A343SU56;A0A3Q9X1I8;A0A1L7NY43;G9C8L9;A0A1S6M799;G5D8Q5;A0A343GFQ9;A0A343GB60;A0A343FXU3;A0A343FHH8;A0A343ECF4;A0A343E999;A0A343E934;A0A343E1A9;A0A342YTK5;A0A342YDT1;A0A342Y6A5;A0A342LG…	P00403;A0A1L1ZCG1;A0A4D6FST5;A0A1I9S095;A0A343GID2;A0A1B1PEN9;A0A343GQG5;A0A343GT12;A0A346LZU9;A0A346LZT8;A0A345WIR4;A0A345ALL9;A0A345AIS8;A0A343YTG0;A0A343YSM3;A0A343VD86;A0A343V3Y6;A0A343UE68;A0A343UCM2;G8JF18;A0A343SU56;A0A3Q9X1I8;A0A1L7NY43;G9C8L9;A0A1S6M799;G5D8Q5;A0A343GFQ9;A0A343GB60;A0A343FXU3;A0A343FHH8;A0A343ECF4;A0A343E999;A0A343E934;A0A343E1A9;A0A342YTK5;A0A342YDT1;A0A342Y6A5;A0A342LG…	4;4;4;4;4;4;4;4;4;4;4;4;4;4;4;4;4;4;4;4;4;4;4;4;4;4;4;4;4;4;4;4;4;4;4;4;4;4;4;4;4;4;4;4;4;4;4;4;4;4;4;4;4;4;4;4;4;4;4;4;4;4;4;4;4;4;4;4;4;4;4;4;4;4;4;4;4;4;4;4;4;4;4;4;4;4;4;4;4;4;4;4;4;4;4;4;4;4;4;4;4;4;4;4;4;4;4;4;4;4;4;4;4;4;4;4;4;4;4;4;4;4;4;4;4;4;4;4;4;4;4;4;4;4;4;4;4;4;4;4;4;4;4;4;4;4;4;4;4;4;4;4;4;4;4;4;4;4;4;4;4;4;4;4;4;4;4;4;4;4;4;4;4;4;4;4;4;4;4;4;4;4;4;4;4;4;4;4;4;4;4;4;4;4;4;4;4;4;4;4…	4;4;4;4;4;4;4;4;4;4;4;4;4;4;4;4;4;4;4;4;4;4;4;4;4;4;4;4;4;4;4;4;4;4;4;4;4;4;4;4;4;4;4;4;4;4;4;4;4;4;4;4;4;4;4;4;4;4;4;4;4;4;4;4;4;4;4;4;4;4;4;4;4;4;4;4;4;4;4;4;4;4;4;4;4;4;4;4;4;4;4;4;4;4;4;4;4;4;4;4;4;4;4;4;4;4;4;4;4;4;4;4;4;4;4;4;4;4;4;4;4;4;4;4;4;4;4;4;4;4;4;4;4;4;4;4;4;4;4;4;4;4;4;4;4;4;4;4;4;4;4;4;4;4;4;4;4;4;4;4;4;4;4;4;4;4;4;4;4;4;4;4;4;4;4;4;4;4;4;4;4;4;4;4;4;4;4;4;4;4;4;4;4;4;4;4;4;4;4;4…	4;4;4;4;4;4;4;4;4;4;4;4;4;4;4;4;4;4;4;4;4;4;4;4;4;4;4;4;4;4;4;4;4;4;4;4;4;4;4;4;4;4;4;4;4;4;4;4;4;4;4;4;4;4;4;4;4;4;4;4;4;4;4;4;4;4;4;4;4;4;4;4;4;4;4;4;4;4;4;4;4;4;4;4;4;4;4;4;4;4;4;4;4;4;4;4;4;4;4;4;4;4;4;4;4;4;4;4;4;4;4;4;4;4;4;4;4;4;4;4;4;4;4;4;4;4;4;4;4;4;4;4;4;4;4;4;4;4;4;4;4;4;4;4;4;4;4;4;4;4;4;4;4;4;4;4;4;4;4;4;4;4;4;4;4;4;4;4;4;4;4;4;4;4;4;4;4;4;4;4;4;4;4;4;4;4;4;4;4;4;4;4;4;4;4;4;4;4;4;4…	Cytochrome c oxidase subunit 2	MT-CO2;COX2;COII;cox2	sp|P00403|COX2_HUMAN Cytochrome c oxidase subunit 2 OS=Homo sapiens OX=9606 GN=MT-CO2 PE=1 SV=1;tr|A0A1L1ZCG1|A0A1L1ZCG1_HUMAN Cytochrome c oxidase subunit 2 OS=Homo sapiens OX=9606 GN=COX2 PE=3 SV=1;tr|A0A4D6FST5|A0A4D6FST5_HUMAN Cytochrome c oxidase subu	494	4	4	4	4	0	4	0	4	0	22	22	22	25.565	227	227;227;227;227;227;227;227;227;227;227;227;227;227;227;227;227;227;227;227;227;227;186;227;227;227;227;227;227;227;227;227;227;227;227;227;227;227;227;227;227;227;227;227;227;227;227;227;227;227;227;227;227;227;227;227;227;227;227;227;227;227;227;227;227;227;227;227;227;227;227;227;227;227;227;227;227;227;227;227;227;227;227;227;227;227;227;227;227;227;227;227;227;227;227;227;227;227;227;227;227…	0	6.2656	7325300	5638500	6545900	7966300	6525200	8752100	6549400	16138000	7420300	7904000	0	0	0	0	0	0	0	0	0	0	7325300	5638500	6545900	7966300
P03897;Q8WCW0;R9Y638;R9Y4I0;R9Y3S3;Q9B0N2;Q9B0N1;S5SA55;I6QHG6;I3Q8N0;G3EBM7;G9LI31;G9LGD3;G9LE27;G9LDG9;G9LCN3;G9LBX3;G9LIK0;R9YBA6;G9LBB5;Q6VK65;Q58F37;Q8HG26;Q6VH98;Q4VFA1;Q4F698;Q4F4E8;Q4EWX2;Q27H02;L7XJX4;U3KVH5;Q8HG27;Q8WCY4;X5BZL0;V9PAU6;V9N9E3;V9IWL9;U5ZAD9;T1Q5E5;G3CA14;A0A075XDK3;H9QEG4;H9E7K0;H9E7I7;F2WIK4;A0A343KLK7;A0A345AJB7;A0A059RR10;A0A059RLU6;A0A059RKZ7;G3CA01;A0A059RKU1;A0A059R…	P03897;Q8WCW0;R9Y638;R9Y4I0;R9Y3S3;Q9B0N2;Q9B0N1;S5SA55;I6QHG6;I3Q8N0;G3EBM7;G9LI31;G9LGD3;G9LE27;G9LDG9;G9LCN3;G9LBX3;G9LIK0;R9YBA6;G9LBB5;Q6VK65;Q58F37;Q8HG26;Q6VH98;Q4VFA1;Q4F698;Q4F4E8;Q4EWX2;Q27H02;L7XJX4;U3KVH5;Q8HG27;Q8WCY4;X5BZL0;V9PAU6;V9N9E3;V9IWL9;U5ZAD9;T1Q5E5;G3CA14;A0A075XDK3;H9QEG4;H9E7K0;H9E7I7;F2WIK4;A0A343KLK7;A0A345AJB7;A0A059RR10;A0A059RLU6;A0A059RKZ7;G3CA01;A0A059RKU1;A0A059R…	1;1;1;1;1;1;1;1;1;1;1;1;1;1;1;1;1;1;1;1;1;1;1;1;1;1;1;1;1;1;1;1;1;1;1;1;1;1;1;1;1;1;1;1;1;1;1;1;1;1;1;1;1;1;1;1;1;1;1;1;1;1;1;1;1;1;1;1;1;1;1;1;1;1;1;1;1;1;1;1;1;1;1;1;1;1;1;1;1;1;1;1;1;1;1;1;1;1;1;1;1;1;1;1;1;1;1;1;1;1;1;1;1;1;1;1;1;1;1;1;1;1;1;1;1;1;1;1;1;1;1;1;1;1;1;1;1;1;1;1;1;1;1;1;1;1;1;1;1;1;1;1;1;1;1;1;1;1;1;1;1;1;1;1;1;1;1;1;1;1;1;1;1;1;1;1;1;1;1;1;1;1;1;1;1;1;1;1;1;1;1;1;1;1;1;1;1;1;1;1…	1;1;1;1;1;1;1;1;1;1;1;1;1;1;1;1;1;1;1;1;1;1;1;1;1;1;1;1;1;1;1;1;1;1;1;1;1;1;1;1;1;1;1;1;1;1;1;1;1;1;1;1;1;1;1;1;1;1;1;1;1;1;1;1;1;1;1;1;1;1;1;1;1;1;1;1;1;1;1;1;1;1;1;1;1;1;1;1;1;1;1;1;1;1;1;1;1;1;1;1;1;1;1;1;1;1;1;1;1;1;1;1;1;1;1;1;1;1;1;1;1;1;1;1;1;1;1;1;1;1;1;1;1;1;1;1;1;1;1;1;1;1;1;1;1;1;1;1;1;1;1;1;1;1;1;1;1;1;1;1;1;1;1;1;1;1;1;1;1;1;1;1;1;1;1;1;1;1;1;1;1;1;1;1;1;1;1;1;1;1;1;1;1;1;1;1;1;1;1;1…	1;1;1;1;1;1;1;1;1;1;1;1;1;1;1;1;1;1;1;1;1;1;1;1;1;1;1;1;1;1;1;1;1;1;1;1;1;1;1;1;1;1;1;1;1;1;1;1;1;1;1;1;1;1;1;1;1;1;1;1;1;1;1;1;1;1;1;1;1;1;1;1;1;1;1;1;1;1;1;1;1;1;1;1;1;1;1;1;1;1;1;1;1;1;1;1;1;1;1;1;1;1;1;1;1;1;1;1;1;1;1;1;1;1;1;1;1;1;1;1;1;1;1;1;1;1;1;1;1;1;1;1;1;1;1;1;1;1;1;1;1;1;1;1;1;1;1;1;1;1;1;1;1;1;1;1;1;1;1;1;1;1;1;1;1;1;1;1;1;1;1;1;1;1;1;1;1;1;1;1;1;1;1;1;1;1;1;1;1;1;1;1;1;1;1;1;1;1;1;1…	NADH-ubiquinone oxidoreductase chain 3	MT-ND3;ND3;NADH3	sp|P03897|NU3M_HUMAN NADH-ubiquinone oxidoreductase chain 3 OS=Homo sapiens OX=9606 GN=MT-ND3 PE=1 SV=1;tr|Q8WCW0|Q8WCW0_HUMAN NADH-ubiquinone oxidoreductase chain 3 OS=Homo sapiens OX=9606 GN=ND3 PE=3 SV=1;tr|R9Y638|R9Y638_HUMAN NADH-ubiquinone oxidoreduc	319	1	1	1	1	0	1	0	1	0	13	13	13	13.186	115	115;115;115;115;115;115;115;115;115;115;115;115;115;115;115;115;115;115;115;115;115;115;115;115;115;115;115;115;115;115;115;115;115;115;115;115;115;115;115;115;53;115;115;115;115;115;115;115;115;115;115;115;115;115;115;115;115;115;115;115;115;115;115;115;115;115;115;115;115;115;115;115;115;115;115;115;115;115;115;115;115;115;115;115;115;115;115;115;115;115;115;115;115;115;115;115;115;115;115;115;…	0	3.4109	48537	52020	51230	57430	57563	54165	63481	59435	56966	49950	0	0	0	0	0	0	0	0	0	0	48537	52020	51230	57430
Q96A72;A0A023T6R1;F5H6N1;F5H6P7;F5H3U9	Q96A72;A0A023T6R1;F5H6N1	10;10;8;4;2	10;10;8;4;2	0;0;0;0;0	Protein mago nashi homolog 2	MAGOHB;FLJ10292	sp|Q96A72|MGN2_HUMAN Protein mago nashi homolog 2 OS=Homo sapiens OX=9606 GN=MAGOHB PE=1 SV=1;tr|A0A023T6R1|A0A023T6R1_HUMAN Mago nashi protein OS=Homo sapiens OX=9606 GN=FLJ10292 PE=2 SV=1;tr|F5H6N1|F5H6N1_HUMAN Protein mago nashi homolog 2 OS=Homo sapien	5	10	10	0	9	1	9	1	0	0	64.9	64.9	0	17.276	148	148;148;90;102;44	0	29.593	32252000	30235000	34422000	38244000	38602000	39159000	37414000	36774000	35499000	35020000	0	0	0	0	0	0	0	0	0	0	32252000	30235000	34422000	38244000
Q9Y5S9;A0A023T787;A0A0J9YW13	Q9Y5S9;A0A023T787;A0A0J9YW13	9;9;5	9;9;5	9;9;5	RNA-binding protein 8A	RBM8A;RBM8	sp|Q9Y5S9|RBM8A_HUMAN RNA-binding protein 8A OS=Homo sapiens OX=9606 GN=RBM8A PE=1 SV=1;tr|A0A023T787|A0A023T787_HUMAN RNA-binding protein 8A OS=Homo sapiens OX=9606 GN=RBM8 PE=2 SV=1;tr|A0A0J9YW13|A0A0J9YW13_HUMAN RNA-binding protein 8A (Fragment) OS=Homo	3	9	9	9	9	5	9	5	9	5	62.6	62.6	62.6	19.889	174	174;174;106	0	53.638	17921000	15846000	17878000	20841000	21662000	22916000	20354000	21025000	19558000	20044000	107410	92187	96975	106450	117900	142610	115650	112490	91638	93674	17921000	15846000	17878000	20841000
Q92544;A0A0C4DFM1;A0A024QYR3;B4DYH6;B4DH88;B4DKC1	Q92544;A0A0C4DFM1;A0A024QYR3;B4DYH6;B4DH88;B4DKC1	6;6;6;4;4;4	6;6;6;4;4;4	6;6;6;4;4;4	Transmembrane 9 superfamily member 4	TM9SF4	sp|Q92544|TM9S4_HUMAN Transmembrane 9 superfamily member 4 OS=Homo sapiens OX=9606 GN=TM9SF4 PE=1 SV=2;tr|A0A0C4DFM1|A0A0C4DFM1_HUMAN Transmembrane 9 superfamily member OS=Homo sapiens OX=9606 GN=TM9SF4 PE=1 SV=1;tr|A0A024QYR3|A0A024QYR3_HUMAN Transmembran	6	6	6	6	6	0	6	0	6	0	10.7	10.7	10.7	74.518	642	642;625;642;250;549;601	0	8.8796	2084000	1609200	1810600	1867800	2090400	2166100	2299600	2649800	1850000	2090100	0	0	0	0	0	0	0	0	0	0	2084000	1609200	1810600	1867800
Q99805;B3KSG9;A0A024QYR8	Q99805;B3KSG9;A0A024QYR8	4;4;4	4;4;4	4;4;4	Transmembrane 9 superfamily member 2	TM9SF2	sp|Q99805|TM9S2_HUMAN Transmembrane 9 superfamily member 2 OS=Homo sapiens OX=9606 GN=TM9SF2 PE=1 SV=1;tr|B3KSG9|B3KSG9_HUMAN Transmembrane 9 superfamily member OS=Homo sapiens OX=9606 PE=2 SV=1;tr|A0A024QYR8|A0A024QYR8_HUMAN Transmembrane 9 superfamily me	3	4	4	4	4	0	4	0	4	0	10.6	10.6	10.6	75.775	663	663;573;663	0	19.672	2046600	2056900	2389000	2338000	2058900	2181700	2237500	2281700	2016400	2195700	0	0	0	0	0	0	0	0	0	0	2046600	2056900	2389000	2338000
Q9HD45;Q96JZ5;A0A024QYS2;Q5TB53;Q8WUB5;B4DN13;Q96K55;Q8NCC4	Q9HD45;Q96JZ5;A0A024QYS2;Q5TB53;Q8WUB5	5;5;5;4;4;1;1;1	5;5;5;4;4;1;1;1	5;5;5;4;4;1;1;1	Transmembrane 9 superfamily member 3	TM9SF3;SMBP	sp|Q9HD45|TM9S3_HUMAN Transmembrane 9 superfamily member 3 OS=Homo sapiens OX=9606 GN=TM9SF3 PE=1 SV=2;tr|Q96JZ5|Q96JZ5_HUMAN Transmembrane 9 superfamily member OS=Homo sapiens OX=9606 GN=SMBP PE=2 SV=1;tr|A0A024QYS2|A0A024QYS2_HUMAN Transmembrane 9 superf	8	5	5	5	5	0	5	0	5	0	9.8	9.8	9.8	67.887	589	589;545;589;253;521;254;329;399	0	15.009	4733400	5206100	5465800	5692200	5635600	5612000	5896900	6337500	5281500	5693400	0	0	0	0	0	0	0	0	0	0	4733400	5206100	5465800	5692200
P61966;A0A2R8YGH5;A0A024QYT6;H7C1E4	P61966;A0A2R8YGH5;A0A024QYT6;H7C1E4	6;6;6;5	6;6;6;5	6;6;6;5	AP-1 complex subunit sigma-1A	AP1S1	sp|P61966|AP1S1_HUMAN AP-1 complex subunit sigma-1A OS=Homo sapiens OX=9606 GN=AP1S1 PE=1 SV=1;tr|A0A2R8YGH5|A0A2R8YGH5_HUMAN AP complex subunit sigma OS=Homo sapiens OX=9606 GN=AP1S1 PE=1 SV=1;tr|A0A024QYT6|A0A024QYT6_HUMAN AP complex subunit sigma OS=Hom	4	6	6	6	6	0	6	0	6	0	44.9	44.9	44.9	18.733	158	158;157;158;191	0	33.248	3328300	3311700	3733100	4154200	3829600	3960200	3718000	3698900	3572400	3443900	0	0	0	0	0	0	0	0	0	0	3328300	3311700	3733100	4154200
Q99613;B4DVQ5;A0A024QYU9;A1KYQ7;B5ME19;B4DVU3;B4DDN4;B4DRU0;B4E2Z6;B3KNZ4;A0A024QYX7;Q3B7B9;H3BPE4;H3BPE3;H3BTY8	Q99613;B4DVQ5;A0A024QYU9;A1KYQ7;B5ME19;B4DVU3;B4DDN4;B4DRU0;B4E2Z6;B3KNZ4;A0A024QYX7	37;37;37;36;35;34;34;33;30;27;24;10;7;3;2	37;37;37;36;35;34;34;33;30;27;24;10;7;3;2	37;37;37;36;35;34;34;33;30;27;24;10;7;3;2	Eukaryotic translation initiation factor 3 subunit C;Eukaryotic translation initiation factor 3 subunit C-like protein	EIF3C;EIF3CL	sp|Q99613|EIF3C_HUMAN Eukaryotic translation initiation factor 3 subunit C OS=Homo sapiens OX=9606 GN=EIF3C PE=1 SV=1;tr|B4DVQ5|B4DVQ5_HUMAN Eukaryotic translation initiation factor 3 subunit C OS=Homo sapiens OX=9606 GN=EIF3C PE=2 SV=1;tr|A0A024QYU9|A0A02	15	37	37	37	35	7	35	7	35	7	43.5	43.5	43.5	105.34	913	913;898;913;913;914;761;792;735;784;699;597;252;148;132;79	0	323.31	107710000	104570000	123020000	126830000	117070000	121200000	129320000	122110000	118550000	119670000	61298	40955	72957	75415	61011	57318	94627	81986	70753	56661	107710000	104570000	123020000	126830000
Q9H875;E9PC43;B4DQF4;A0A024QYV5	Q9H875;E9PC43;B4DQF4;A0A024QYV5	2;2;2;2	2;2;2;2	2;2;2;2	PRKR-interacting protein 1	PRKRIP1	sp|Q9H875|PKRI1_HUMAN PRKR-interacting protein 1 OS=Homo sapiens OX=9606 GN=PRKRIP1 PE=1 SV=1;tr|E9PC43|E9PC43_HUMAN PRKR-interacting protein 1 OS=Homo sapiens OX=9606 GN=PRKRIP1 PE=1 SV=1;tr|B4DQF4|B4DQF4_HUMAN cDNA FLJ58924, highly similar to Homo sapien	4	2	2	2	2	0	2	0	2	0	9.8	9.8	9.8	20.997	184	184;127;127;184	0.00017627	2.7816	262050	241830	335990	335670	269160	305890	293670	274230	253850	269510	0	0	0	0	0	0	0	0	0	0	262050	241830	335990	335670
O43303;A0A024QYV8;B4DTZ1	O43303;A0A024QYV8;B4DTZ1	3;3;3	3;3;3	3;3;3	Centriolar coiled-coil protein of 110 kDa	CCP110;CP110	sp|O43303|CP110_HUMAN Centriolar coiled-coil protein of 110 kDa OS=Homo sapiens OX=9606 GN=CCP110 PE=1 SV=3;tr|A0A024QYV8|A0A024QYV8_HUMAN CP110 protein, isoform CRA_a OS=Homo sapiens OX=9606 GN=CP110 PE=4 SV=1;tr|B4DTZ1|B4DTZ1_HUMAN cDNA FLJ60154, highly	3	3	3	3	3	0	3	0	3	0	5.5	5.5	5.5	113.42	1012	1012;991;1012	0	4.4193	418930	428690	483030	554940	562390	529180	516430	569280	448190	442620	0	0	0	0	0	0	0	0	0	0	418930	428690	483030	554940
Q04941;A0A024QYW3	Q04941;A0A024QYW3	2;2	2;2	2;2	Proteolipid protein 2	PLP2	sp|Q04941|PLP2_HUMAN Proteolipid protein 2 OS=Homo sapiens OX=9606 GN=PLP2 PE=1 SV=1;tr|A0A024QYW3|A0A024QYW3_HUMAN Proteolipid protein 2 (Colonic epithelium-enriched), isoform CRA_a OS=Homo sapiens OX=9606 GN=PLP2 PE=4 SV=1	2	2	2	2	2	0	2	0	2	0	18.4	18.4	18.4	16.691	152	152;152	0	4.2014	788400	639900	802920	810690	704480	827690	811310	954670	806330	759710	0	0	0	0	0	0	0	0	0	0	788400	639900	802920	810690
P98179;A0A024QYX3	P98179;A0A024QYX3	6;6	6;6	6;6	RNA-binding protein 3	RBM3	sp|P98179|RBM3_HUMAN RNA-binding protein 3 OS=Homo sapiens OX=9606 GN=RBM3 PE=1 SV=1;tr|A0A024QYX3|A0A024QYX3_HUMAN RNA binding motif (RNP1, RRM) protein 3, isoform CRA_c OS=Homo sapiens OX=9606 GN=RBM3 PE=4 SV=1	2	6	6	6	5	2	5	2	5	2	35	35	35	17.17	157	157;157	0	9.2328	17384000	16689000	19439000	18316000	19178000	16749000	21720000	19662000	19529000	21353000	96729	77436	109270	116520	108860	91046	135430	110710	123860	134090	17384000	16689000	19439000	18316000
Q9UET6;B3KN91;A0A024QYX5;A0A0S2Z5C9;B7Z4K4	Q9UET6;B3KN91;A0A024QYX5;A0A0S2Z5C9;B7Z4K4	3;3;3;3;2	3;3;3;3;2	3;3;3;3;2	Putative tRNA (cytidine(32)/guanosine(34)-2-O)-methyltransferase	FTSJ1	sp|Q9UET6|TRM7_HUMAN Putative tRNA (cytidine(32)/guanosine(34)-2-O)-methyltransferase OS=Homo sapiens OX=9606 GN=FTSJ1 PE=1 SV=2;tr|B3KN91|B3KN91_HUMAN Putative tRNA (cytidine(32)/guanosine(34)-2-O)-methyltransferase OS=Homo sapiens OX=9606 GN=FTSJ1 PE=2	5	3	3	3	2	1	2	1	2	1	14.3	14.3	14.3	36.079	329	329;327;329;337;192	0	6.4845	349900	318390	399650	376630	345360	370090	378610	349350	311740	357960	0	0	0	0	0	0	0	0	0	0	349900	318390	399650	376630
P42768;A0A024QYX8;C9J3B7	P42768;A0A024QYX8	4;4;1	4;4;1	4;4;1	Wiskott-Aldrich syndrome protein	WAS	sp|P42768|WASP_HUMAN Wiskott-Aldrich syndrome protein OS=Homo sapiens OX=9606 GN=WAS PE=1 SV=4;tr|A0A024QYX8|A0A024QYX8_HUMAN Wiskott-Aldrich syndrome (Eczema-thrombocytopenia), isoform CRA_a OS=Homo sapiens OX=9606 GN=WAS PE=4 SV=1	3	4	4	4	4	0	4	0	4	0	11.8	11.8	11.8	52.912	502	502;502;216	0	39.773	1427200	1384800	1492900	1531800	1486900	1497500	1507500	1488900	1402000	1497200	0	0	0	0	0	0	0	0	0	0	1427200	1384800	1492900	1531800
O60256;A0A024QYY3;B2R7R5;E7EPA1;C9K0K7;C9JJS3;I3L0S1;C9JDU5;C9JDH0;E7EW35;I3L331;I3L164;Q6ZTP6;I3L4G9;I3L1T1;I3L2J4;I3L3B8;I3L275	O60256;A0A024QYY3;B2R7R5;E7EPA1;C9K0K7;C9JJS3;I3L0S1;C9JDU5	17;17;16;14;13;11;9;9;7;7;5;5;3;2;1;1;1;1	17;17;16;14;13;11;9;9;7;7;5;5;3;2;1;1;1;1	15;15;14;12;12;10;7;9;7;7;5;5;3;1;1;1;1;1	Phosphoribosyl pyrophosphate synthase-associated protein 2	PRPSAP2	sp|O60256|KPRB_HUMAN Phosphoribosyl pyrophosphate synthase-associated protein 2 OS=Homo sapiens OX=9606 GN=PRPSAP2 PE=1 SV=1;tr|A0A024QYY3|A0A024QYY3_HUMAN Phosphoribosyl pyrophosphate synthetase-associated protein 2, isoform CRA_a OS=Homo sapiens OX=9606	18	17	17	15	17	1	17	1	15	1	59.9	59.9	54.2	40.925	369	369;369;369;268;244;194;260;176;140;161;93;104;156;143;47;78;57;22	0	43.852	19617000	17636000	23345000	23608000	21621000	22666000	22671000	20246000	21664000	20603000	0	0	0	0	0	0	0	0	0	0	19617000	17636000	23345000	23608000
O00512;Q1JQ81;A0A024QYY4;B4DNX8	O00512;Q1JQ81;A0A024QYY4	6;6;6;2	6;6;6;2	6;6;6;2	B-cell CLL/lymphoma 9 protein	BCL9	sp|O00512|BCL9_HUMAN B-cell CLL/lymphoma 9 protein OS=Homo sapiens OX=9606 GN=BCL9 PE=1 SV=4;tr|Q1JQ81|Q1JQ81_HUMAN B-cell CLL/lymphoma 9 OS=Homo sapiens OX=9606 GN=BCL9 PE=2 SV=1;tr|A0A024QYY4|A0A024QYY4_HUMAN B-cell CLL/lymphoma 9, isoform CRA_a OS=Homo	4	6	6	6	2	4	2	4	2	4	6.5	6.5	6.5	149.29	1426	1426;1426;1426;416	0	9.4421	88273	67521	106280	99979	98516	87547	98044	120760	94482	89705	0	0	0	0	0	0	0	0	0	0	88273	67521	106280	99979
Q5M775;B4E2A4;A0A024QYY9;B4DIW7	Q5M775;B4E2A4;A0A024QYY9;B4DIW7	2;2;2;1	2;2;2;1	2;2;2;1	Cytospin-B	SPECC1	sp|Q5M775|CYTSB_HUMAN Cytospin-B OS=Homo sapiens OX=9606 GN=SPECC1 PE=1 SV=1;tr|B4E2A4|B4E2A4_HUMAN cDNA FLJ53275, highly similar to Homo sapiens spectrin domain with coiled-coils 1 (SPECC1), transcript variant, mRNA OS=Homo sapiens OX=9606 PE=2 SV=1;tr|A0	4	2	2	2	1	1	1	1	1	1	2.7	2.7	2.7	118.58	1068	1068;987;1068;844	0.00068517	2.4213	996160	885760	1086400	1434500	1151500	1321400	1260900	1302300	1121500	1140900	0	0	0	0	0	0	0	0	0	0	996160	885760	1086400	1434500
P60059;A0A024QYZ0	P60059;A0A024QYZ0	1;1	1;1	1;1	Protein transport protein Sec61 subunit gamma	SEC61G	sp|P60059|SC61G_HUMAN Protein transport protein Sec61 subunit gamma OS=Homo sapiens OX=9606 GN=SEC61G PE=1 SV=1;tr|A0A024QYZ0|A0A024QYZ0_HUMAN Protein transport protein Sec61 subunit gamma OS=Homo sapiens OX=9606 GN=SEC61G PE=3 SV=1	2	1	1	1	1	0	1	0	1	0	17.6	17.6	17.6	7.7412	68	68;68	0	14.405	0	0	1555.1	2833.3	0	2062.6	0	0	0	0	0	0	0	0	0	0	0	0	0	0	0	0	1555.1	2833.3
O60645;A0A024QYZ6;D6RB59;Q69YP2;Q6ZNJ2;H0Y995;D6RBR9;B2RE06	O60645;A0A024QYZ6;D6RB59;Q69YP2	5;5;4;4;2;2;1;1	5;5;4;4;2;2;1;1	5;5;4;4;2;2;1;1	Exocyst complex component 3	EXOC3;DKFZp762K123	sp|O60645|EXOC3_HUMAN Exocyst complex component 3 OS=Homo sapiens OX=9606 GN=EXOC3 PE=1 SV=3;tr|A0A024QYZ6|A0A024QYZ6_HUMAN Exocyst complex component 3 OS=Homo sapiens OX=9606 GN=EXOC3 PE=3 SV=1;tr|D6RB59|D6RB59_HUMAN Exocyst complex component 3 OS=Homo sa	8	5	5	5	5	0	5	0	5	0	9.4	9.4	9.4	85.566	745	745;745;462;673;472;473;68;449	0	33.203	1601800	1739300	1928300	1820700	1789000	1698900	1883800	1701900	1817100	1764000	0	0	0	0	0	0	0	0	0	0	1601800	1739300	1928300	1820700
Q9P209;A0A024QYZ9;A0A0G2JR44	Q9P209;A0A024QYZ9	6;6;2	6;6;2	6;6;2	Centrosomal protein of 72 kDa	CEP72	sp|Q9P209|CEP72_HUMAN Centrosomal protein of 72 kDa OS=Homo sapiens OX=9606 GN=CEP72 PE=1 SV=2;tr|A0A024QYZ9|A0A024QYZ9_HUMAN Centrosomal protein 72kDa, isoform CRA_b OS=Homo sapiens OX=9606 GN=CEP72 PE=4 SV=1	3	6	6	6	2	4	2	4	2	4	11	11	11	71.717	647	647;647;170	0	89.084	369530	421330	429770	478400	492160	452720	468280	397960	414370	392270	0	0	0	0	0	0	0	0	0	0	369530	421330	429770	478400
O00182;B3KWW5;A0A024QZ02;A0A024QZ55;B4DJD7;Q6DKI2;Q3B8N2;J3KSY2;J3KS82;B4DWP7;B4DKP4;J3QS92;J3KSA0;J3QSH0;J3KT17;J3QR96	O00182;B3KWW5;A0A024QZ02;A0A024QZ55;B4DJD7	11;11;11;11;10;4;4;4;3;3;3;2;1;1;1;1	11;11;11;11;10;4;4;4;3;3;3;2;1;1;1;1	11;11;11;11;10;4;4;4;3;3;3;2;1;1;1;1	Galectin-9;Galectin	LGALS9	sp|O00182|LEG9_HUMAN Galectin-9 OS=Homo sapiens OX=9606 GN=LGALS9 PE=1 SV=2;tr|B3KWW5|B3KWW5_HUMAN Galectin OS=Homo sapiens OX=9606 PE=2 SV=1;tr|A0A024QZ02|A0A024QZ02_HUMAN Galectin OS=Homo sapiens OX=9606 GN=LGALS9 PE=4 SV=1;tr|A0A024QZ55|A0A024QZ55_HUMAN	16	11	11	11	11	1	11	1	11	1	32.7	32.7	32.7	39.518	355	355;323;323;355;266;356;356;323;175;221;268;125;137;175;234;246	0	196.37	30987000	28213000	35322000	35674000	33783000	35165000	34111000	31069000	33008000	32311000	3008.3	6729.4	4052.4	5808.4	7393.9	7325	3245.9	7224.1	2815.1	5274.1	30987000	28213000	35322000	35674000
O60826;A0A024QZ03;B7ZAR0;B4DPB6;B4DLA4	O60826;A0A024QZ03;B7ZAR0;B4DPB6	12;12;8;8;3	12;12;8;8;3	12;12;8;8;3	Coiled-coil domain-containing protein 22	CCDC22	sp|O60826|CCD22_HUMAN Coiled-coil domain-containing protein 22 OS=Homo sapiens OX=9606 GN=CCDC22 PE=1 SV=1;tr|A0A024QZ03|A0A024QZ03_HUMAN Coiled-coil domain-containing protein 22 OS=Homo sapiens OX=9606 GN=CCDC22 PE=3 SV=1;tr|B7ZAR0|B7ZAR0_HUMAN Coiled-coi	5	12	12	12	12	0	12	0	12	0	26	26	26	70.755	627	627;627;580;580;355	0	40.139	2373500	2053000	2529700	2667600	2673900	2637400	2660700	2610300	2469100	2485600	0	0	0	0	0	0	0	0	0	0	2373500	2053000	2529700	2667600
Q96G74;A0A024QZ09;A0A087WXV6;H7BZQ3	Q96G74;A0A024QZ09;A0A087WXV6;H7BZQ3	8;8;7;5	8;8;7;5	8;8;7;5	OTU domain-containing protein 5	OTUD5	sp|Q96G74|OTUD5_HUMAN OTU domain-containing protein 5 OS=Homo sapiens OX=9606 GN=OTUD5 PE=1 SV=1;tr|A0A024QZ09|A0A024QZ09_HUMAN Deubiquitinating enzyme A OS=Homo sapiens OX=9606 GN=OTUD5 PE=3 SV=1;tr|A0A087WXV6|A0A087WXV6_HUMAN Deubiquitinating enzyme A OS	4	8	8	8	6	2	6	2	6	2	23.6	23.6	23.6	60.625	571	571;571;542;444	0	66.497	1287500	1093500	1367100	1300300	1300200	1315700	1255100	1352400	1285300	1278500	0	0	0	0	0	0	0	0	0	0	1287500	1093500	1367100	1300300
Q96S52;Q96NG1;B3KXD2;Q9BVC1;A0A024QZ14;Q96IR5;B4DLL0;Q8NBL9;B2RBB2	Q96S52;Q96NG1;B3KXD2;Q9BVC1;A0A024QZ14;Q96IR5;B4DLL0;Q8NBL9;B2RBB2	1;1;1;1;1;1;1;1;1	1;1;1;1;1;1;1;1;1	1;1;1;1;1;1;1;1;1	GPI transamidase component PIG-S	PIGS	sp|Q96S52|PIGS_HUMAN GPI transamidase component PIG-S OS=Homo sapiens OX=9606 GN=PIGS PE=1 SV=3;tr|Q96NG1|Q96NG1_HUMAN cDNA FLJ30950 fis, clone HCASM1000061 OS=Homo sapiens OX=9606 PE=2 SV=1;tr|B3KXD2|B3KXD2_HUMAN cDNA FLJ45226 fis, clone BRCAN2020412, hig	9	1	1	1	1	0	1	0	1	0	1.8	1.8	1.8	61.655	555	555;184;206;243;277;474;494;555;555	0.00068634	2.451	42841	44226	39423	47853	41664	39325	51484	42212	39644	39042	0	0	0	0	0	0	0	0	0	0	42841	44226	39423	47853
Q9BUZ4;Q2KJU3;A0A024QZ59;A0A024QZ19;Q2KJU5;Q2KJU6;B4DUU9;F6SA91	Q9BUZ4;Q2KJU3;A0A024QZ59;A0A024QZ19;Q2KJU5;Q2KJU6;B4DUU9;F6SA91	2;2;2;2;1;1;1;1	2;2;2;2;1;1;1;1	2;2;2;2;1;1;1;1	TNF receptor-associated factor 4	TRAF4	sp|Q9BUZ4|TRAF4_HUMAN TNF receptor-associated factor 4 OS=Homo sapiens OX=9606 GN=TRAF4 PE=1 SV=1;tr|Q2KJU3|Q2KJU3_HUMAN TRAF4 variant 6 OS=Homo sapiens OX=9606 PE=2 SV=1;tr|A0A024QZ59|A0A024QZ59_HUMAN TNF receptor-associated factor OS=Homo sapiens OX=9606	8	2	2	2	1	1	1	1	1	1	6.4	6.4	6.4	53.542	470	470;167;470;477;128;144;392;437	0	3.8851	31109	34710	27026	69985	49558	68679	62619	103060	80143	62412	0	0	0	0	0	0	0	0	0	0	31109	34710	27026	69985
O60831;B3KN29;A0A024QZ22;A6NM71;A6NP52;B4DFG8	O60831;B3KN29;A0A024QZ22;A6NM71	5;5;5;3;2;2	5;5;5;3;2;2	5;5;5;3;2;2	PRA1 family protein 2	PRAF2	sp|O60831|PRAF2_HUMAN PRA1 family protein 2 OS=Homo sapiens OX=9606 GN=PRAF2 PE=1 SV=1;tr|B3KN29|B3KN29_HUMAN PRA1 family protein OS=Homo sapiens OX=9606 PE=2 SV=1;tr|A0A024QZ22|A0A024QZ22_HUMAN PRA1 family protein OS=Homo sapiens OX=9606 GN=PRAF2 PE=3 SV=	6	5	5	5	5	1	5	1	5	1	27	27	27	19.258	178	178;178;178;292;160;292	0	31.229	3569600	3182700	3780000	4128800	3345300	4000000	3550600	4095500	3650900	3571800	0	0	0	0	1712.4	1998.9	0	0	0	0	3569600	3182700	3780000	4128800
P19532;B4DIA5;A0A024QZ23	P19532;B4DIA5;A0A024QZ23	2;2;2	2;2;2	2;2;2	Transcription factor E3	TFE3	sp|P19532|TFE3_HUMAN Transcription factor E3 OS=Homo sapiens OX=9606 GN=TFE3 PE=1 SV=4;tr|B4DIA5|B4DIA5_HUMAN cDNA FLJ59531, highly similar to Transcription factor E3 OS=Homo sapiens OX=9606 PE=2 SV=1;tr|A0A024QZ23|A0A024QZ23_HUMAN Transcription factor bin	3	2	2	2	0	2	0	2	0	2	4.5	4.5	4.5	61.52	575	575;470;575	0	3.2489	0	0	0	0	0	0	0	0	0	0	0	0	0	0	0	0	0	0	0	0	0	0	0	0
Q9UBN7;B4DZH6;A0A024QZ26;Q9NSW6;B3KT76;A6NDI8;B3KNA1;C9JEF4;E7ER52;E7EP63;A0A2R8YCS4;Q9BRX7;C9J172;B4DZN1;B3KY98;A0A2R8YD35;B3KVK5;Q9NZS3;A0A2R8YDE6;B3KMC3	Q9UBN7;B4DZH6;A0A024QZ26;Q9NSW6;B3KT76;A6NDI8;B3KNA1;C9JEF4;E7ER52;E7EP63;A0A2R8YCS4;Q9BRX7;C9J172;B4DZN1	4;4;4;4;4;3;3;3;3;3;3;3;3;2;1;1;1;1;1;1	4;4;4;4;4;3;3;3;3;3;3;3;3;2;1;1;1;1;1;1	4;4;4;4;4;3;3;3;3;3;3;3;3;2;1;1;1;1;1;1	Histone deacetylase 6	HDAC6;DKFZp566E044	sp|Q9UBN7|HDAC6_HUMAN Histone deacetylase 6 OS=Homo sapiens OX=9606 GN=HDAC6 PE=1 SV=2;tr|B4DZH6|B4DZH6_HUMAN cDNA FLJ56474, highly similar to Histone deacetylase 6 OS=Homo sapiens OX=9606 PE=2 SV=1;tr|A0A024QZ26|A0A024QZ26_HUMAN Histone deacetylase 6, iso	20	4	4	4	2	2	2	2	2	2	2.8	2.8	2.8	131.42	1215	1215;1229;1215;1209;876;210;817;51;171;167;162;146;142;1205;578;110;863;1066;1160;726	0	6.4935	2703100	2385700	2778000	2853800	2780400	2883500	2824200	2852600	2635100	2825400	0	0	0	0	0	0	0	0	0	0	2703100	2385700	2778000	2853800
Q86YJ7;B3KS27;Q6P5X6;A0A024QZ29;K7EKP0;Q8N7H6	Q86YJ7;B3KS27;Q6P5X6;A0A024QZ29;K7EKP0;Q8N7H6	2;2;2;2;1;1	2;2;2;2;1;1	2;2;2;2;1;1	Ankyrin repeat domain-containing protein 13B	ANKRD13B	sp|Q86YJ7|AN13B_HUMAN Ankyrin repeat domain-containing protein 13B OS=Homo sapiens OX=9606 GN=ANKRD13B PE=1 SV=4;tr|B3KS27|B3KS27_HUMAN cDNA FLJ35354 fis, clone PUAEN2000080, highly similar to Ankyrin repeat domain-containing protein 13B OS=Homo sapiens OX	6	2	2	2	1	1	1	1	1	1	5.9	5.9	5.9	70.205	626	626;494;613;626;128;217	0.0055345	1.4716	0	0	0	0	0	0	0	0	0	0	0	0	0	0	0	0	0	0	0	0	0	0	0	0
P31040;A0A024QZ30;D6RFM5;Q0QF12;B4DYN5;A0A494C1T6;A0A087X1I3;B3KT34;B7Z668;B3KYA5;H0Y8X1;B7Z9R0;B7Z5M3;B7Z6J5	P31040;A0A024QZ30;D6RFM5;Q0QF12;B4DYN5;A0A494C1T6;A0A087X1I3;B3KT34	13;13;12;11;11;10;8;7;2;2;1;1;1;1	13;13;12;11;11;10;8;7;2;2;1;1;1;1	13;13;12;11;11;10;8;7;2;2;1;1;1;1	Succinate dehydrogenase [ubiquinone] flavoprotein subunit, mitochondrial	SDHA	sp|P31040|SDHA_HUMAN Succinate dehydrogenase [ubiquinone] flavoprotein subunit, mitochondrial OS=Homo sapiens OX=9606 GN=SDHA PE=1 SV=2;tr|A0A024QZ30|A0A024QZ30_HUMAN Succinate dehydrogenase [ubiquinone] flavoprotein subunit, mitochondrial OS=Homo sapiens	14	13	13	13	13	0	13	0	13	0	24.8	24.8	24.8	72.691	664	664;664;583;550;668;356;519;439;106;258;126;161;161;263	0	99.208	13287000	14087000	15151000	15393000	15533000	15290000	14318000	16848000	11989000	13940000	0	0	0	0	0	0	0	0	0	0	13287000	14087000	15151000	15393000
J3KMZ7;A0A024QZ48;Q9H0H0;B4DQZ5;A0A2R8Y7F8;A0A2R8Y4Z6;J3KRH0	J3KMZ7;A0A024QZ48;Q9H0H0;B4DQZ5	9;9;8;8;3;3;2	9;9;8;8;3;3;2	8;8;8;7;2;2;1	Integrator complex subunit 2	INTS2	tr|J3KMZ7|J3KMZ7_HUMAN Integrator complex subunit 2 OS=Homo sapiens OX=9606 GN=INTS2 PE=1 SV=1;tr|A0A024QZ48|A0A024QZ48_HUMAN Integrator complex subunit 2, isoform CRA_a OS=Homo sapiens OX=9606 GN=INTS2 PE=3 SV=1;sp|Q9H0H0|INT2_HUMAN Integrator complex sub	7	9	9	8	8	0	8	0	8	0	11.8	11.8	10.2	133.38	1196	1196;1196;1204;1196;199;332;79	0	37.948	1187100	1078100	1372500	1506400	1334200	1413700	1423900	1346600	1328300	1264600	0	0	0	0	0	0	0	0	0	0	1187100	1078100	1372500	1506400
Q14254;Q6FG43;Q9BTI6;J3QLD9;A0A024QZ62;E7EMK3;K7EKW9	Q14254;Q6FG43;Q9BTI6;J3QLD9;A0A024QZ62;E7EMK3	3;3;3;3;3;3;1	3;3;3;3;3;3;1	3;3;3;3;3;3;1	Flotillin-2	FLOT2;hCG_1998851	sp|Q14254|FLOT2_HUMAN Flotillin-2 OS=Homo sapiens OX=9606 GN=FLOT2 PE=1 SV=2;tr|Q6FG43|Q6FG43_HUMAN Flotillin OS=Homo sapiens OX=9606 GN=FLOT2 PE=2 SV=1;tr|Q9BTI6|Q9BTI6_HUMAN Flotillin OS=Homo sapiens OX=9606 GN=FLOT2 PE=1 SV=1;tr|J3QLD9|J3QLD9_HUMAN Flot	7	3	3	3	3	0	3	0	3	0	9.8	9.8	9.8	47.064	428	428;379;385;428;428;483;249	0	13.305	495650	449010	476520	424120	413160	485550	531610	647420	461560	526560	0	0	0	0	0	0	0	0	0	0	495650	449010	476520	424120
Q92614;A0A0D9SFK2;A0A024QZ63;B4DYM1;B4DZ32;B4E0T8;B4DFN7;B3KVF8;Q9NYE8;H0YEV9;A0A1B0GWJ6	Q92614;A0A0D9SFK2;A0A024QZ63;B4DYM1;B4DZ32;B4E0T8	56;56;56;49;37;34;8;7;6;3;1	56;56;56;49;37;34;8;7;6;3;1	55;55;55;49;36;34;7;6;5;3;1	Unconventional myosin-XVIIIa	MYO18A;hCG_27198	sp|Q92614|MY18A_HUMAN Unconventional myosin-XVIIIa OS=Homo sapiens OX=9606 GN=MYO18A PE=1 SV=3;tr|A0A0D9SFK2|A0A0D9SFK2_HUMAN Unconventional myosin-XVIIIa OS=Homo sapiens OX=9606 GN=MYO18A PE=1 SV=1;tr|A0A024QZ63|A0A024QZ63_HUMAN HCG27198, isoform CRA_c OS	11	56	56	55	49	7	49	7	49	6	31.9	31.9	31.9	233.11	2054	2054;2038;2039;1642;935;1181;320;285;191;172;340	0	216.29	32144000	31947000	37391000	34578000	33630000	35142000	33847000	37381000	30923000	34476000	0	0	0	0	0	0	0	0	0	0	32144000	31947000	37391000	34578000
P09972;B7Z3K9;A0A024QZ64;B7Z1N6;B7Z1Y2;A8MVZ9;B7Z3K7;B7Z1Z9;J3KSV6;J3QKP5;C9J8F3;K7EKH5;B7Z1L5;J3QKK1;B7Z1H6;A0A087WXX2;A0A3B3IS80;A0A024R145;A8K430;P05062;Q8NHT3	P09972;B7Z3K9;A0A024QZ64;B7Z1N6;B7Z1Y2;A8MVZ9;B7Z3K7;B7Z1Z9;J3KSV6;J3QKP5;C9J8F3	18;18;18;16;16;14;12;11;10;10;9;8;7;5;5;2;2;2;2;2;2	12;12;12;10;10;12;8;5;8;8;7;6;4;5;5;1;1;1;1;1;1	12;12;12;10;10;12;8;5;8;8;7;6;4;5;5;1;1;1;1;1;1	Fructose-bisphosphate aldolase C;Fructose-bisphosphate aldolase	ALDOC	sp|P09972|ALDOC_HUMAN Fructose-bisphosphate aldolase C OS=Homo sapiens OX=9606 GN=ALDOC PE=1 SV=2;tr|B7Z3K9|B7Z3K9_HUMAN Fructose-bisphosphate aldolase OS=Homo sapiens OX=9606 PE=2 SV=1;tr|A0A024QZ64|A0A024QZ64_HUMAN Fructose-bisphosphate aldolase OS=Homo	21	18	12	12	18	4	12	2	12	2	56	42.3	42.3	39.455	364	364;451;364;325;345;336;287;261;175;180;149;135;206;122;130;316;342;364;364;364;316	0	127.77	26342000	23229000	29073000	32768000	30151000	31219000	29141000	25493000	27796000	27528000	32393	27193	50407	51064	47749	41236	40636	39087	43331	26339	26342000	23229000	29073000	32768000
Q7L7X3;A0A024QZ70	Q7L7X3;A0A024QZ70	8;8	5;5	5;5	Serine/threonine-protein kinase TAO1	TAOK1	sp|Q7L7X3|TAOK1_HUMAN Serine/threonine-protein kinase TAO1 OS=Homo sapiens OX=9606 GN=TAOK1 PE=1 SV=1;tr|A0A024QZ70|A0A024QZ70_HUMAN TAO kinase 1, isoform CRA_a OS=Homo sapiens OX=9606 GN=TAOK1 PE=4 SV=1	2	8	5	5	6	2	3	2	3	2	8.1	5.2	5.2	116.07	1001	1001;1001	0	8.5267	291400	255130	343710	364150	335360	354590	367390	376740	376260	356900	0	0	0	0	0	0	0	0	0	0	291400	255130	343710	364150
Q96C19;A0A024QZ77;H0Y4Y4;Q53SA2;Q7Z2R5;B4DEE0;A0A087X1Z2;Q59EU6;C9JTV4;Q8WYH2	Q96C19;A0A024QZ77	14;14;6;2;2;2;2;2;1;1	14;14;6;2;2;2;2;2;1;1	12;12;4;0;0;0;0;0;0;0	EF-hand domain-containing protein D2	EFHD2	sp|Q96C19|EFHD2_HUMAN EF-hand domain-containing protein D2 OS=Homo sapiens OX=9606 GN=EFHD2 PE=1 SV=1;tr|A0A024QZ77|A0A024QZ77_HUMAN EF-hand domain family, member D2, isoform CRA_a OS=Homo sapiens OX=9606 GN=EFHD2 PE=2 SV=1	10	14	14	12	14	3	14	3	12	3	52.1	52.1	43.3	26.697	240	240;240;179;138;142;142;142;265;81;127	0	104.49	19945000	18514000	23717000	32686000	34338000	35793000	31378000	36772000	29490000	26669000	1991.3	0	3418.3	4181.3	4550.3	2846.1	5631.5	5877.5	5672.2	3084.1	19945000	18514000	23717000	32686000
Q9H9E3;Q6PIW8;A0A6I8PIQ6;A0A0A0MS45;J3KNI1;A0A024QZ89;Q8N8L9;A2VCL3;B4DDL2;J3KRB5;H3BMV9;E9PRT5;H3BSD2;H3BQB2;J3QLW1	Q9H9E3;Q6PIW8;A0A6I8PIQ6;A0A0A0MS45;J3KNI1;A0A024QZ89;Q8N8L9;A2VCL3;B4DDL2	12;12;12;12;12;12;10;7;6;3;3;2;2;2;1	12;12;12;12;12;12;10;7;6;3;3;2;2;2;1	12;12;12;12;12;12;10;7;6;3;3;2;2;2;1	Conserved oligomeric Golgi complex subunit 4	COG4	sp|Q9H9E3|COG4_HUMAN Conserved oligomeric Golgi complex subunit 4 OS=Homo sapiens OX=9606 GN=COG4 PE=1 SV=3;tr|Q6PIW8|Q6PIW8_HUMAN Component of oligomeric Golgi complex 4 (Fragment) OS=Homo sapiens OX=9606 GN=COG4 PE=2 SV=1;tr|A0A6I8PIQ6|A0A6I8PIQ6_HUMAN C	15	12	12	12	12	0	12	0	12	0	18.9	18.9	18.9	89.082	785	785;763;764;768;789;789;695;438;447;157;189;96;126;143;72	0	27.29	1746800	1688500	1992800	2036200	1860800	1943000	1889600	1749700	1790900	1802200	0	0	0	0	0	0	0	0	0	0	1746800	1688500	1992800	2036200
Q9NRF2;H3BPZ4;B4DLN5;F5GXU7;B4DQ00;A0A024QZC2;A0A024QZ92;B3KNV5;A0A024QZD2	Q9NRF2;H3BPZ4;B4DLN5;F5GXU7;B4DQ00;A0A024QZC2;A0A024QZ92;B3KNV5;A0A024QZD2	1;1;1;1;1;1;1;1;1	1;1;1;1;1;1;1;1;1	1;1;1;1;1;1;1;1;1	SH2B adapter protein 1	SH2B1;SH2B	sp|Q9NRF2|SH2B1_HUMAN SH2B adapter protein 1 OS=Homo sapiens OX=9606 GN=SH2B1 PE=1 SV=3;tr|H3BPZ4|H3BPZ4_HUMAN SH2B adapter protein 1 (Fragment) OS=Homo sapiens OX=9606 GN=SH2B1 PE=1 SV=1;tr|B4DLN5|B4DLN5_HUMAN SH2B adapter protein 1 OS=Homo sapiens OX=960	9	1	1	1	0	1	0	1	0	1	2.8	2.8	2.8	79.366	756	756;182;335;373;373;671;683;756;756	0.0027562	1.7216	0	0	0	0	0	0	0	0	0	0	0	0	0	0	0	0	0	0	0	0	0	0	0	0
O14874;H3BQP2;H3BNP3;H3BTL2;H3BS02;B4DGN9;A0A024QZA9	O14874;H3BQP2;H3BNP3;H3BTL2;H3BS02;B4DGN9;A0A024QZA9	1;1;1;1;1;1;1	1;1;1;1;1;1;1	1;1;1;1;1;1;1	[3-methyl-2-oxobutanoate dehydrogenase [lipoamide]] kinase, mitochondrial	BCKDK	sp|O14874|BCKD_HUMAN [3-methyl-2-oxobutanoate dehydrogenase [lipoamide]] kinase, mitochondrial OS=Homo sapiens OX=9606 GN=BCKDK PE=1 SV=2;tr|H3BQP2|H3BQP2_HUMAN [3-methyl-2-oxobutanoate dehydrogenase [lipoamide]] kinase, mitochondrial (Fragment) OS=Homo sa	7	1	1	1	0	1	0	1	0	1	3.4	3.4	3.4	46.36	412	412;60;88;216;217;273;412	0.0067536	1.3933	0	0	0	0	0	0	0	0	0	0	0	0	0	0	0	0	0	0	0	0	0	0	0	0
Q13286;H3BPL0;A0A1B0GWD3;A0A1B0GV71;A0A1B0GW34;Q5XFT9;A0A1B0GV41;Q9UBD8;A0A1B0GWH8;H3BQ48;O95090;H3BR00;Q9UP10;Q9UBH5;A0A0D9SF04;A0A024QZB8;H3BR84	Q13286;H3BPL0;A0A1B0GWD3;A0A1B0GV71;A0A1B0GW34;Q5XFT9;A0A1B0GV41;Q9UBD8;A0A1B0GWH8;H3BQ48;O95090;H3BR00;Q9UP10;Q9UBH5;A0A0D9SF04;A0A024QZB8;H3BR84	2;2;2;2;2;2;2;2;2;2;2;2;2;2;2;2;2	2;2;2;2;2;2;2;2;2;2;2;2;2;2;2;2;2	2;2;2;2;2;2;2;2;2;2;2;2;2;2;2;2;2	Battenin	CLN3	sp|Q13286|CLN3_HUMAN Battenin OS=Homo sapiens OX=9606 GN=CLN3 PE=1 SV=1;tr|H3BPL0|H3BPL0_HUMAN Battenin (Fragment) OS=Homo sapiens OX=9606 GN=CLN3 PE=1 SV=1;tr|A0A1B0GWD3|A0A1B0GWD3_HUMAN Battenin OS=Homo sapiens OX=9606 PE=1 SV=1;tr|A0A1B0GV71|A0A1B0GV71_	17	2	2	2	0	2	0	2	0	2	3.7	3.7	3.7	47.622	438	438;74;399;370;363;316;269;181;52;176;167;155;131;105;82;438;176	0	5.0346	0	0	0	0	0	0	0	0	0	0	0	0	0	0	0	0	0	0	0	0	0	0	0	0
Q96MX3;A0A024QZB9;A0A087WVT1;E9PJ50	Q96MX3;A0A024QZB9;A0A087WVT1	3;3;2;1	3;3;2;1	3;3;2;1	Zinc finger protein 48	ZNF48;ZNF553	sp|Q96MX3|ZNF48_HUMAN Zinc finger protein 48 OS=Homo sapiens OX=9606 GN=ZNF48 PE=1 SV=2;tr|A0A024QZB9|A0A024QZB9_HUMAN Zinc finger protein 553, isoform CRA_a OS=Homo sapiens OX=9606 GN=ZNF553 PE=4 SV=1;tr|A0A087WVT1|A0A087WVT1_HUMAN Zinc finger protein 48	4	3	3	3	3	0	3	0	3	0	5.5	5.5	5.5	67.819	618	618;619;495;147	0	4.1899	602710	569220	685500	888920	829060	873440	893390	982280	790590	785170	0	0	0	0	0	0	0	0	0	0	602710	569220	685500	888920
O95400;A0A024QZC1;Q5QTR6;A0A0S2Z5J7	O95400;A0A024QZC1;Q5QTR6	13;13;7;4	13;13;7;4	13;13;7;4	CD2 antigen cytoplasmic tail-binding protein 2	CD2BP2	sp|O95400|CD2B2_HUMAN CD2 antigen cytoplasmic tail-binding protein 2 OS=Homo sapiens OX=9606 GN=CD2BP2 PE=1 SV=1;tr|A0A024QZC1|A0A024QZC1_HUMAN CD2 antigen (Cytoplasmic tail) binding protein 2, isoform CRA_a OS=Homo sapiens OX=9606 GN=CD2BP2 PE=2 SV=1;tr|Q	4	13	13	13	10	4	10	4	10	4	46	46	46	37.646	341	341;341;190;99	0	51.094	6084000	5651900	7468100	7966400	7203200	7199800	7454800	6399500	7442800	6897900	0	0	0	0	0	0	0	0	0	0	6084000	5651900	7468100	7966400
Q9H5H4;B7Z2Y7;H3BS42;B2RD90;A0A024QZC8	Q9H5H4;B7Z2Y7;H3BS42;B2RD90;A0A024QZC8	1;1;1;1;1	1;1;1;1;1	1;1;1;1;1	Zinc finger protein 768	ZNF768;FLJ23436	sp|Q9H5H4|ZN768_HUMAN Zinc finger protein 768 OS=Homo sapiens OX=9606 GN=ZNF768 PE=1 SV=2;tr|B7Z2Y7|B7Z2Y7_HUMAN cDNA FLJ59521, moderately similar to Zinc finger and SCAN domain-containing protein 2 OS=Homo sapiens OX=9606 PE=2 SV=1;tr|H3BS42|H3BS42_HUMAN	5	1	1	1	0	1	0	1	0	1	2	2	2	60.228	540	540;453;509;520;540	0.0010137	2.2282	0	0	0	0	0	0	0	0	0	0	0	0	0	0	0	0	0	0	0	0	0	0	0	0
Q07020;A0A024QZD1;J3QQ67;Q0QEW2;G3V203;H0YHA7;F8VYV2;B4DDY5;A0A075B7A0;F8VUA6;F8VXR6	Q07020;A0A024QZD1;J3QQ67;Q0QEW2;G3V203;H0YHA7;F8VYV2;B4DDY5;A0A075B7A0;F8VUA6	9;9;9;8;8;8;7;6;6;5;1	9;9;9;8;8;8;7;6;6;5;1	9;9;9;8;8;8;7;6;6;5;1	60S ribosomal protein L18	RPL18	sp|Q07020|RL18_HUMAN 60S ribosomal protein L18 OS=Homo sapiens OX=9606 GN=RPL18 PE=1 SV=2;tr|A0A024QZD1|A0A024QZD1_HUMAN Ribosomal protein L18, isoform CRA_c OS=Homo sapiens OX=9606 GN=RPL18 PE=3 SV=1;tr|J3QQ67|J3QQ67_HUMAN 60S ribosomal protein L18 (Fragm	11	9	9	9	9	1	9	1	9	1	43.1	43.1	43.1	21.634	188	188;188;190;164;164;167;133;137;138;130;84	0	78.103	107920000	89137000	105080000	119050000	81236000	109380000	90267000	102880000	117760000	100470000	198780	168150	167890	195700	129670	194530	143400	178480	192740	176440	107920000	89137000	105080000	119050000
P08621;A0A024QZD5;A8KAQ5;M0QYR1;M0QX04;Q9UFS1	P08621;A0A024QZD5;A8KAQ5	20;20;19;8;2;2	20;20;19;8;2;2	13;13;12;8;2;0	U1 small nuclear ribonucleoprotein 70 kDa	SNRNP70;SNRP70	sp|P08621|RU17_HUMAN U1 small nuclear ribonucleoprotein 70 kDa OS=Homo sapiens OX=9606 GN=SNRNP70 PE=1 SV=2;tr|A0A024QZD5|A0A024QZD5_HUMAN U1 small nuclear ribonucleoprotein 70 kDa OS=Homo sapiens OX=9606 GN=SNRP70 PE=4 SV=1;tr|A8KAQ5|A8KAQ5_HUMAN U1 small	6	20	20	13	18	6	18	6	13	1	44.9	44.9	27	51.556	437	437;437;437;94;33;122	0	189	80814000	80344000	90237000	100950000	95747000	97470000	97845000	85956000	92757000	91730000	510610	442190	547190	533180	554730	541760	525390	547390	490410	504120	80814000	80344000	90237000	100950000
O43561;A0A024QZD6;C7C5T7;A0A1W2PQT7;C7C5T8;H3BQD8;C7C5T5	O43561;A0A024QZD6;C7C5T7;A0A1W2PQT7	5;5;4;3;2;2;1	5;5;4;3;2;2;1	5;5;4;3;2;2;1	Linker for activation of T-cells family member 1	LAT	sp|O43561|LAT_HUMAN Linker for activation of T-cells family member 1 OS=Homo sapiens OX=9606 GN=LAT PE=1 SV=1;tr|A0A024QZD6|A0A024QZD6_HUMAN Linker for activation of T cells, isoform CRA_f OS=Homo sapiens OX=9606 GN=LAT PE=4 SV=1;tr|C7C5T7|C7C5T7_HUMAN Lin	7	5	5	5	1	5	1	5	1	5	34.7	34.7	34.7	27.929	262	262;262;252;252;107;166;85	0	91.201	0	0	0	0	0	0	0	0	0	0	0	0	0	0	0	0	0	0	0	0	0	0	0	0
Q96K58;B2RDP4;A8K1I4;A0A024QZD9	Q96K58;B2RDP4;A8K1I4;A0A024QZD9	2;2;2;2	2;2;2;2	2;2;2;2	Zinc finger protein 668	ZNF668	sp|Q96K58|ZN668_HUMAN Zinc finger protein 668 OS=Homo sapiens OX=9606 GN=ZNF668 PE=1 SV=3;tr|B2RDP4|B2RDP4_HUMAN cDNA, FLJ96706 OS=Homo sapiens OX=9606 PE=2 SV=1;tr|A8K1I4|A8K1I4_HUMAN cDNA FLJ78426 OS=Homo sapiens OX=9606 PE=2 SV=1;tr|A0A024QZD9|A0A024QZD	4	2	2	2	1	1	1	1	1	1	3.4	3.4	3.4	67.889	619	619;619;619;619	1	-2	23341	25178	22818	40950	24738	25544	19864	21826	21670	26486	0	0	0	0	0	0	0	0	0	0	23341	25178	22818	40950
Q9H7E2;A0A024QZE0	Q9H7E2;A0A024QZE0	1;1	1;1	1;1	Tudor domain-containing protein 3	TDRD3	sp|Q9H7E2|TDRD3_HUMAN Tudor domain-containing protein 3 OS=Homo sapiens OX=9606 GN=TDRD3 PE=1 SV=1;tr|A0A024QZE0|A0A024QZE0_HUMAN Tudor domain-containing protein 3 OS=Homo sapiens OX=9606 GN=TDRD3 PE=4 SV=1	2	1	1	1	1	0	1	0	1	0	1.7	1.7	1.7	73.184	651	651;651	0.0008476	2.2789	48985	43838	47244	65170	50736	51156	47771	52486	45518	49006	0	0	0	0	0	0	0	0	0	0	48985	43838	47244	65170
A0A024QZE1;E2GIM5;E2GIM7;Q96GL3;M0QZB7;M0QZB8;M0R205;E2GIM9;M0R3C2;E2GIM6;E2GIM8;M0QXC8;M0R007;M0QYX3;M0R3E9;M0R0X9;M0R0R8	A0A024QZE1;E2GIM5;E2GIM7;Q96GL3;M0QZB7;M0QZB8;M0R205;E2GIM9	9;8;7;6;6;6;6;5;4;3;3;3;2;2;2;2;1	1;1;1;0;0;0;0;1;0;1;1;0;0;0;0;0;0	1;1;1;0;0;0;0;1;0;1;1;0;0;0;0;0;0		IRF3	tr|A0A024QZE1|A0A024QZE1_HUMAN Interferon regulatory factor 3, isoform CRA_a OS=Homo sapiens OX=9606 GN=IRF3 PE=4 SV=1;tr|E2GIM5|E2GIM5_HUMAN Interferon regulatory factor 3a OS=Homo sapiens OX=9606 GN=IRF3 PE=2 SV=1;tr|E2GIM7|E2GIM7_HUMAN Interferon regula	17	9	1	1	9	0	1	0	1	0	27.4	4.2	4.2	47.233	427	427;392;281;452;408;329;287;300;264;154;154;119;102;190;153;105;84	0	4.7834	218610	233590	265390	361060	320650	317820	325830	257300	347930	292750	0	0	0	0	0	0	0	0	0	0	218610	233590	265390	361060
Q96GQ5;B4E381;H3BR29;H3BSM7;A0A024QZE6;B4DJP2;I3L2V0;B4DKB6	Q96GQ5;B4E381;H3BR29;H3BSM7;A0A024QZE6;B4DJP2	4;4;4;4;4;2;1;1	4;4;4;4;4;2;1;1	4;4;4;4;4;2;1;1	RUS1 family protein C16orf58	C16orf58	sp|Q96GQ5|RUSF1_HUMAN RUS family member 1 OS=Homo sapiens OX=9606 GN=RUSF1 PE=1 SV=2;tr|B4E381|B4E381_HUMAN cDNA FLJ58568 OS=Homo sapiens OX=9606 PE=2 SV=1;tr|H3BR29|H3BR29_HUMAN RUS family member 1 OS=Homo sapiens OX=9606 GN=RUSF1 PE=1 SV=1;tr|H3BSM7|H3BS	8	4	4	4	4	0	4	0	4	0	11.1	11.1	11.1	51.017	468	468;422;423;466;468;194;82;156	0	8.3864	1390800	1507600	1657500	1678600	1632200	1510800	1667000	1775600	1409900	1522800	0	0	0	0	0	0	0	0	0	0	1390800	1507600	1657500	1678600
A0A024QZE9;Q9NWS0;M0R3A4;M0QYA2;M0QXD5;M0R2P8;M0QYF4;M0R028;M0QZM3;M0QZ61;M0QZZ1;M0R0J2;M0R3A8	A0A024QZE9;Q9NWS0;M0R3A4;M0QYA2;M0QXD5;M0R2P8;M0QYF4	10;9;7;7;6;5;5;3;3;2;2;2;2	10;9;7;7;6;5;5;3;3;2;2;2;2	10;9;7;7;6;5;5;3;3;2;2;2;2	PIH1 domain-containing protein 1	FLJ20643;PIH1D1	tr|A0A024QZE9|A0A024QZE9_HUMAN Uncharacterized protein OS=Homo sapiens OX=9606 GN=FLJ20643 PE=3 SV=1;sp|Q9NWS0|PIHD1_HUMAN PIH1 domain-containing protein 1 OS=Homo sapiens OX=9606 GN=PIH1D1 PE=1 SV=1;tr|M0R3A4|M0R3A4_HUMAN PIH1 domain-containing protein 1	13	10	10	10	10	0	10	0	10	0	49	49	49	32.431	290	290;290;183;273;236;114;164;87;129;54;55;82;115	0	35.928	3734200	3567900	4425200	4900700	4820200	4562100	4510300	4512700	4512200	4341900	0	0	0	0	0	0	0	0	0	0	3734200	3567900	4425200	4900700
P37198;A0A024QZF1;M0QXN5;M0QX10;M0QYY0;M0QX13;M0QZL5;M0R1S1;M0QX64;M0R302;Q8WYU3	P37198;A0A024QZF1;M0QXN5	7;7;5;1;1;1;1;1;1;1;1	7;7;5;1;1;1;1;1;1;1;1	7;7;5;1;1;1;1;1;1;1;1	Nuclear pore glycoprotein p62	NUP62;hCG_19665	sp|P37198|NUP62_HUMAN Nuclear pore glycoprotein p62 OS=Homo sapiens OX=9606 GN=NUP62 PE=1 SV=3;tr|A0A024QZF1|A0A024QZF1_HUMAN HCG19665, isoform CRA_a OS=Homo sapiens OX=9606 GN=hCG_19665 PE=3 SV=1;tr|M0QXN5|M0QXN5_HUMAN Nuclear pore glycoprotein p62 OS=Hom	11	7	7	7	7	0	7	0	7	0	20.7	20.7	20.7	53.254	522	522;522;446;23;36;75;99;100;134;137;193	0	101.85	5366400	4650000	6328000	6710500	6609100	5883600	6533700	5945600	6076500	5898400	0	0	0	0	0	0	0	0	0	0	5366400	4650000	6328000	6710500
Q96B36;A0A024QZF6;H9KV91;M0R2V8	Q96B36;A0A024QZF6	6;6;2;1	6;6;2;1	6;6;2;1	Proline-rich AKT1 substrate 1	AKT1S1	sp|Q96B36|AKTS1_HUMAN Proline-rich AKT1 substrate 1 OS=Homo sapiens OX=9606 GN=AKT1S1 PE=1 SV=1;tr|A0A024QZF6|A0A024QZF6_HUMAN AKT1 substrate 1 (Proline-rich), isoform CRA_a OS=Homo sapiens OX=9606 GN=AKT1S1 PE=4 SV=1	4	6	6	6	3	3	3	3	3	3	23	23	23	27.383	256	256;256;108;33	0	35.247	737470	613490	792010	815320	758440	750380	766230	839250	793110	768650	0	0	0	0	0	0	0	0	0	0	737470	613490	792010	815320
Q9NRA0;A0A024QZH5;M0R344;M0QXX5;M0R0E9;B7Z4T1;A0A075B7A1;E9PCV4;B3KV83	Q9NRA0;A0A024QZH5;M0R344;M0QXX5;M0R0E9;B7Z4T1;A0A075B7A1;E9PCV4;B3KV83	2;2;2;1;1;1;1;1;1	2;2;2;1;1;1;1;1;1	2;2;2;1;1;1;1;1;1	Sphingosine kinase 2	SPHK2	sp|Q9NRA0|SPHK2_HUMAN Sphingosine kinase 2 OS=Homo sapiens OX=9606 GN=SPHK2 PE=1 SV=2;tr|A0A024QZH5|A0A024QZH5_HUMAN Sphingosine kinase 2, isoform CRA_c OS=Homo sapiens OX=9606 GN=SPHK2 PE=4 SV=1;tr|M0R344|M0R344_HUMAN Sphingosine kinase 2 OS=Homo sapiens	9	2	2	2	0	2	0	2	0	2	6	6	6	69.216	654	654;654;663;133;255;270;349;448;627	0	11.707	0	0	0	0	0	0	0	0	0	0	0	0	0	0	0	0	0	0	0	0	0	0	0	0
Q9H7N4;A0A024QZH6;A0A2U8BR45;A0A2U8BR29;A0A2U8BR37	Q9H7N4;A0A024QZH6	9;9;2;2;2	8;8;1;1;1	8;8;1;1;1	Splicing factor, arginine/serine-rich 19	SCAF1;SR-A1	sp|Q9H7N4|SFR19_HUMAN Splicing factor, arginine/serine-rich 19 OS=Homo sapiens OX=9606 GN=SCAF1 PE=1 SV=3;tr|A0A024QZH6|A0A024QZH6_HUMAN Serine arginine-rich pre-mRNA splicing factor SR-A1, isoform CRA_a OS=Homo sapiens OX=9606 GN=SR-A1 PE=4 SV=1	5	9	8	8	4	6	3	6	3	6	7.5	6.9	6.9	139.27	1312	1312;1312;262;313;366	0	70.956	166900	166530	198400	163660	170080	152060	167680	273280	179030	194250	0	0	0	0	0	0	0	0	0	0	166900	166530	198400	163660
Q8IV63;A0A024QZI4;M0QYA8;M0QZ79;M0QXD7;M0R025;M0QYG0;B4E0U5;B4DGW1;M0R073	Q8IV63;A0A024QZI4;M0QYA8;M0QZ79;M0QXD7;M0R025;M0QYG0;B4E0U5	6;6;5;3;3;3;3;3;2;2	6;6;5;3;3;3;3;3;2;2	6;6;5;3;3;3;3;3;2;2	Inactive serine/threonine-protein kinase VRK3	VRK3	sp|Q8IV63|VRK3_HUMAN Inactive serine/threonine-protein kinase VRK3 OS=Homo sapiens OX=9606 GN=VRK3 PE=1 SV=2;tr|A0A024QZI4|A0A024QZI4_HUMAN Vaccinia related kinase 3, isoform CRA_a OS=Homo sapiens OX=9606 GN=VRK3 PE=4 SV=1;tr|M0QYA8|M0QYA8_HUMAN Inactive s	10	6	6	6	3	3	3	3	3	3	15.2	15.2	15.2	52.881	474	474;474;406;112;169;182;247;284;243;362	0	82.615	930800	979110	1067900	1078900	1002300	1140100	1020700	995540	887450	887290	0	0	0	0	0	0	0	0	0	0	930800	979110	1067900	1078900
Q13772;B4DZ85;B4DF87;Q96E88;B2R5V0;A0A024QZI5	Q13772;B4DZ85;B4DF87;Q96E88;B2R5V0;A0A024QZI5	1;1;1;1;1;1	1;1;1;1;1;1	1;1;1;1;1;1	Nuclear receptor coactivator 4	NCOA4	sp|Q13772|NCOA4_HUMAN Nuclear receptor coactivator 4 OS=Homo sapiens OX=9606 GN=NCOA4 PE=1 SV=1;tr|B4DZ85|B4DZ85_HUMAN Nuclear receptor coactivator 4 OS=Homo sapiens OX=9606 GN=NCOA4 PE=1 SV=1;tr|B4DF87|B4DF87_HUMAN Nuclear receptor coactivator 4 OS=Homo s	6	1	1	1	0	1	0	1	0	1	1.8	1.8	1.8	69.725	614	614;448;514;575;614;614	0	4.403	0	0	0	0	0	0	0	0	0	0	0	0	0	0	0	0	0	0	0	0	0	0	0	0
Q9NQ94;A0A024QZJ5;B4E1E3;A0A024QZM7;A0A024QZI9;F8W9F8	Q9NQ94;A0A024QZJ5;B4E1E3;A0A024QZM7;A0A024QZI9;F8W9F8	1;1;1;1;1;1	1;1;1;1;1;1	1;1;1;1;1;1	APOBEC1 complementation factor	A1CF;ACF	sp|Q9NQ94|A1CF_HUMAN APOBEC1 complementation factor OS=Homo sapiens OX=9606 GN=A1CF PE=1 SV=1;tr|A0A024QZJ5|A0A024QZJ5_HUMAN Apobec-1 complementation factor, isoform CRA_b OS=Homo sapiens OX=9606 GN=ACF PE=4 SV=1;tr|B4E1E3|B4E1E3_HUMAN cDNA FLJ61033, highl	6	1	1	1	1	0	1	0	1	0	3.2	3.2	3.2	65.202	594	594;586;587;594;594;602	1	-2	0	0	0	0	0	0	0	0	0	0	0	0	0	0	0	0	0	0	0	0	0	0	0	0
P51668;A0A024QZJ2;Q9Y2X8;Q9UQL0;A0A087WW00;C9J9H9;A0A024RA90	P51668;A0A024QZJ2;Q9Y2X8;Q9UQL0;A0A087WW00;C9J9H9;A0A024RA90	2;2;1;1;1;1;1	2;2;1;1;1;1;1	2;2;1;1;1;1;1	Ubiquitin-conjugating enzyme E2 D1;Ubiquitin-conjugating enzyme E2 D4	UBE2D1;UBE2D4	sp|P51668|UB2D1_HUMAN Ubiquitin-conjugating enzyme E2 D1 OS=Homo sapiens OX=9606 GN=UBE2D1 PE=1 SV=1;tr|A0A024QZJ2|A0A024QZJ2_HUMAN Ubiquitin-conjugating enzyme E2D 1 (UBC4/5 homolog, yeast), isoform CRA_c OS=Homo sapiens OX=9606 GN=UBE2D1 PE=3 SV=1;sp|Q9Y	7	2	2	2	2	0	2	0	2	0	12.2	12.2	12.2	16.602	147	147;147;147;109;109;122;147	0	3.3766	2042400	2553600	2559000	2809700	2633300	2704700	2860300	2407800	2068700	2583700	0	0	0	0	0	0	0	0	0	0	2042400	2553600	2559000	2809700
P35749;A0A024QZJ6;A0A024QZJ4;B1PS43;O14729;O14794;Q7Z7R0;Q66K75;Q16085;Q16086	P35749;A0A024QZJ6;A0A024QZJ4;B1PS43	26;26;26;26;7;7;7;5;2;2	1;1;1;1;1;1;1;1;1;1	1;1;1;1;1;1;1;1;1;1	Myosin-11	MYH11	sp|P35749|MYH11_HUMAN Myosin-11 OS=Homo sapiens OX=9606 GN=MYH11 PE=1 SV=3;tr|A0A024QZJ6|A0A024QZJ6_HUMAN Myosin, heavy polypeptide 11, smooth muscle, isoform CRA_b OS=Homo sapiens OX=9606 GN=MYH11 PE=3 SV=1;tr|A0A024QZJ4|A0A024QZJ4_HUMAN Epididymis secret	10	26	1	1	26	2	1	0	1	0	11.9	0.5	0.5	227.34	1972	1972;1938;1972;2029;588;622;1052;498;296;330	1	-2	139180	143320	151750	165580	156990	170400	156990	180040	158480	172270	0	0	0	0	0	0	0	0	0	0	139180	143320	151750	165580
Q16204;A0A024QZJ7;Q15302;J7M8C2;J7MDF2;A0A2H4FYY8;A0A2L0A456	Q16204;A0A024QZJ7	18;18;4;4;4;4;1	18;18;4;4;4;4;1	1;1;0;0;0;0;1	Coiled-coil domain-containing protein 6	CCDC6	sp|Q16204|CCDC6_HUMAN Coiled-coil domain-containing protein 6 OS=Homo sapiens OX=9606 GN=CCDC6 PE=1 SV=2;tr|A0A024QZJ7|A0A024QZJ7_HUMAN Coiled-coil domain containing 6, isoform CRA_a OS=Homo sapiens OX=9606 GN=CCDC6 PE=4 SV=1	7	18	18	1	14	5	14	5	0	1	40.5	40.5	3.2	53.29	474	474;474;132;461;503;503;103	0	172.42	9620500	8596800	10583000	10599000	10320000	10463000	10155000	9775800	9521900	9467500	17258	19276	18664	21938	20876	18746	18243	20695	19882	16568	9620500	8596800	10583000	10599000
P19367;B4DG62;A8K7J7;A0A024QZK7;Q59FD4;B3KXY9;B3KRA9;B1AR62;Q2TB90;B3KT70;A8K4Q9	P19367;B4DG62;A8K7J7;A0A024QZK7;Q59FD4;B3KXY9;B3KRA9	26;26;26;26;26;26;17;3;1;1;1	22;22;22;22;22;22;15;2;0;0;0	22;22;22;22;22;22;15;2;0;0;0	Hexokinase-1;Hexokinase	HK1	sp|P19367|HXK1_HUMAN Hexokinase-1 OS=Homo sapiens OX=9606 GN=HK1 PE=1 SV=3;tr|B4DG62|B4DG62_HUMAN Hexokinase OS=Homo sapiens OX=9606 PE=2 SV=1;tr|A8K7J7|A8K7J7_HUMAN Hexokinase OS=Homo sapiens OX=9606 PE=2 SV=1;tr|A0A024QZK7|A0A024QZK7_HUMAN Hexokinase OS=	11	26	22	22	26	0	22	0	22	0	30.8	26.6	26.6	102.48	917	917;915;917;921;949;952;566;114;917;917;917	0	68.742	10294000	10494000	11410000	11975000	12056000	11856000	11403000	11862000	10075000	10794000	0	0	0	0	0	0	0	0	0	0	10294000	10494000	11410000	11975000
P31942;A0A024QZK8;Q53F48;B4DHY1;A0A024QZP1	P31942;A0A024QZK8;Q53F48;B4DHY1;A0A024QZP1	10;10;9;8;6	9;9;8;7;6	9;9;8;7;6	Heterogeneous nuclear ribonucleoprotein H3	HNRNPH3;HNRPH3	sp|P31942|HNRH3_HUMAN Heterogeneous nuclear ribonucleoprotein H3 OS=Homo sapiens OX=9606 GN=HNRNPH3 PE=1 SV=2;tr|A0A024QZK8|A0A024QZK8_HUMAN Heterogeneous nuclear ribonucleoprotein H3 (2H9), isoform CRA_a OS=Homo sapiens OX=9606 GN=HNRPH3 PE=4 SV=1;tr|Q53F	5	10	9	9	10	4	9	4	9	4	43.4	41	41	36.926	346	346;346;346;238;215	0	116.77	50171000	47800000	55334000	59634000	57128000	53744000	56716000	62536000	49129000	51843000	82285	80699	82764	104970	104340	89968	101430	98866	80949	85588	50171000	47800000	55334000	59634000
Q96D05;A0A024QZL0;Q5VVH9	Q96D05;A0A024QZL0;Q5VVH9	2;2;1	2;2;1	2;2;1	Uncharacterized protein C10orf35	C10orf35	sp|Q96D05|F241B_HUMAN Protein FAM241B OS=Homo sapiens OX=9606 GN=FAM241B PE=1 SV=1;tr|A0A024QZL0|A0A024QZL0_HUMAN Chromosome 10 open reading frame 35, isoform CRA_a OS=Homo sapiens OX=9606 GN=C10orf35 PE=3 SV=1;tr|Q5VVH9|Q5VVH9_HUMAN Protein FAM241B (Fragm	3	2	2	2	1	1	1	1	1	1	20.7	20.7	20.7	13.238	121	121;121;103	0.004152	1.5713	1475800	1320700	1639600	1532800	1480600	1565000	1590600	1729200	1485500	1554700	0	2217.9	3307.6	0	0	1580.5	0	4006.1	0	0	1475800	1320700	1639600	1532800
Q8N9N2;A0A5K1VW55;A0A5F9ZHP1;A0A024QZM0;A0A5F9ZI37;A0A5F9ZH79;B7Z518;H0YCB3;B3KU20;A0A5F9ZI10;H0YE76;E9PR40;E9PJM2;E9PQZ6;H0YER2;E9PM82;E9PKM6;E9PL92;A0A5F9ZGP6;E9PQ44	Q8N9N2;A0A5K1VW55;A0A5F9ZHP1;A0A024QZM0;A0A5F9ZI37;A0A5F9ZH79;B7Z518;H0YCB3;B3KU20;A0A5F9ZI10;H0YE76;E9PR40	3;3;3;3;3;3;2;2;2;2;2;2;1;1;1;1;1;1;1;1	3;3;3;3;3;3;2;2;2;2;2;2;1;1;1;1;1;1;1;1	2;2;2;2;2;2;2;2;2;2;2;1;0;0;1;1;0;0;0;0	Activating signal cointegrator 1 complex subunit 1	ASCC1	sp|Q8N9N2|ASCC1_HUMAN Activating signal cointegrator 1 complex subunit 1 OS=Homo sapiens OX=9606 GN=ASCC1 PE=1 SV=1;tr|A0A5K1VW55|A0A5K1VW55_HUMAN Activating signal cointegrator 1 complex subunit 1 OS=Homo sapiens OX=9606 GN=ASCC1 PE=1 SV=1;tr|A0A5F9ZHP1|A	20	3	3	2	2	0	2	0	2	0	6.8	6.8	4.2	45.509	400	400;252;377;357;322;317;379;292;275;221;218;139;56;152;145;124;123;103;71;43	0.0026033	1.7748	785310	730230	806900	938420	878430	861950	872570	856870	761220	762010	0	0	0	0	0	0	0	0	0	0	785310	730230	806900	938420
Q8TCA0;A0A024QZR0;A0A024QZM2;X6RK58;A0A0A0MS58;A0A024QZL5	Q8TCA0;A0A024QZR0;A0A024QZM2;X6RK58;A0A0A0MS58;A0A024QZL5	6;6;6;5;4;4	6;6;6;5;4;4	6;6;6;5;4;4	Leucine-rich repeat-containing protein 20	LRRC20	sp|Q8TCA0|LRC20_HUMAN Leucine-rich repeat-containing protein 20 OS=Homo sapiens OX=9606 GN=LRRC20 PE=1 SV=1;tr|A0A024QZR0|A0A024QZR0_HUMAN Leucine rich repeat containing 20, isoform CRA_a OS=Homo sapiens OX=9606 GN=LRRC20 PE=4 SV=1;tr|A0A024QZM2|A0A024QZM2	6	6	6	6	6	0	6	0	6	0	29.9	29.9	29.9	20.509	184	184;128;184;174;115;134	0	5.8251	1637900	1457500	1901500	1848700	1843100	1839100	1834000	1816600	1690300	1734800	0	0	0	0	0	0	0	0	0	0	1637900	1457500	1901500	1848700
Q9ULE6;A0A024QZM5	Q9ULE6;A0A024QZM5	4;4	4;4	4;4	Paladin	PALD1;KIAA1274	sp|Q9ULE6|PALD_HUMAN Paladin OS=Homo sapiens OX=9606 GN=PALD1 PE=1 SV=3;tr|A0A024QZM5|A0A024QZM5_HUMAN KIAA1274, isoform CRA_a OS=Homo sapiens OX=9606 GN=KIAA1274 PE=4 SV=1	2	4	4	4	3	1	3	1	3	1	7.6	7.6	7.6	96.753	856	856;856	0	14.255	336750	271430	287010	438290	475780	478530	425840	438640	394230	379410	0	0	0	0	0	0	0	0	0	0	336750	271430	287010	438290
P53992;A0A024QZM6;B4DSN3;G5EA31;B7ZAY6;B4DQ22;A0A0U1RR49	P53992;A0A024QZM6;B4DSN3;G5EA31	27;27;25;25;11;2;1	27;27;25;25;11;2;1	25;25;23;23;11;0;1	Protein transport protein Sec24C	SEC24C	sp|P53992|SC24C_HUMAN Protein transport protein Sec24C OS=Homo sapiens OX=9606 GN=SEC24C PE=1 SV=3;tr|A0A024QZM6|A0A024QZM6_HUMAN SEC24 related gene family, member C (S. cerevisiae), isoform CRA_a OS=Homo sapiens OX=9606 GN=SEC24C PE=3 SV=1;tr|B4DSN3|B4DSN	7	27	27	25	27	2	27	2	25	2	30.5	30.5	29.2	118.32	1094	1094;1094;975;1042;342;258;183	0	251.53	16529000	15069000	18382000	19635000	18644000	18961000	18986000	16683000	18225000	17548000	0	0	1989.2	0	0	0	0	0	0	0	16529000	15069000	18382000	19635000
Q8WXX5;A0A024QZN2;Q2VIL4	Q8WXX5;A0A024QZN2	20;20;9	20;20;9	20;20;9	DnaJ homolog subfamily C member 9	DNAJC9;hCG_2024613	sp|Q8WXX5|DNJC9_HUMAN DnaJ homolog subfamily C member 9 OS=Homo sapiens OX=9606 GN=DNAJC9 PE=1 SV=1;tr|A0A024QZN2|A0A024QZN2_HUMAN HCG2024613, isoform CRA_a OS=Homo sapiens OX=9606 GN=hCG_2024613 PE=4 SV=1	3	20	20	20	20	1	20	1	20	1	76.5	76.5	76.5	29.909	260	260;260;252	0	106.79	37567000	35586000	41728000	41752000	42693000	43814000	42997000	44886000	38754000	40551000	21491	13245	27360	15795	20066	25375	21035	22098	28176	16969	37567000	35586000	41728000	41752000
P18206;A0A384NYN5;A0A024QZN4;V9HWK2;B4E3Q9;B3KXA2;A0A096LPE1;B4DTM7	P18206;A0A384NYN5;A0A024QZN4;V9HWK2;B4E3Q9;B3KXA2	3;3;3;3;2;2;1;1	3;3;3;3;2;2;1;1	3;3;3;3;2;2;1;1	Vinculin	VCL;HEL114	sp|P18206|VINC_HUMAN Vinculin OS=Homo sapiens OX=9606 GN=VCL PE=1 SV=4;tr|A0A384NYN5|A0A384NYN5_HUMAN Metavinculin OS=Homo sapiens OX=9606 PE=2 SV=1;tr|A0A024QZN4|A0A024QZN4_HUMAN Metavinculin OS=Homo sapiens OX=9606 GN=VCL PE=3 SV=1;tr|V9HWK2|V9HWK2_HUMAN	8	3	3	3	3	0	3	0	3	0	3.4	3.4	3.4	123.8	1134	1134;1066;1066;1134;927;1006;57;327	0	17.697	1989200	1449000	1766100	2460200	1854500	2009900	2308800	1706300	1776200	1715700	0	0	0	0	0	0	0	0	0	0	1989200	1449000	1766100	2460200
O95229;A0A024QZN5;B4DP12	O95229;A0A024QZN5;B4DP12	5;5;3	5;5;3	5;5;3	ZW10 interactor	ZWINT	sp|O95229|ZWINT_HUMAN ZW10 interactor OS=Homo sapiens OX=9606 GN=ZWINT PE=1 SV=2;tr|A0A024QZN5|A0A024QZN5_HUMAN ZW10 interactor, isoform CRA_b OS=Homo sapiens OX=9606 GN=ZWINT PE=4 SV=1;tr|B4DP12|B4DP12_HUMAN cDNA FLJ55119, highly similar to Homo sapiens Z	3	5	5	5	5	0	5	0	5	0	23.1	23.1	23.1	31.293	277	277;318;230	0	32.398	2492200	2164100	2708600	2375300	2395600	2285600	2509500	2471000	2223700	2403800	0	0	0	0	0	0	0	0	0	0	2492200	2164100	2708600	2375300
Q9ULJ6;F6WR09;D4YW76;A0A024QZN6	Q9ULJ6;F6WR09;D4YW76;A0A024QZN6	3;3;3;3	3;3;3;3	1;1;1;1	Zinc finger MIZ domain-containing protein 1	ZMIZ1;TRAFIP10;RAI17	sp|Q9ULJ6|ZMIZ1_HUMAN Zinc finger MIZ domain-containing protein 1 OS=Homo sapiens OX=9606 GN=ZMIZ1 PE=1 SV=3;tr|F6WR09|F6WR09_HUMAN Zinc finger MIZ domain-containing protein 1 OS=Homo sapiens OX=9606 GN=ZMIZ1 PE=1 SV=1;tr|D4YW76|D4YW76_HUMAN TRAFIP10 OS=Ho	4	3	3	1	3	0	3	0	1	0	3.2	3.2	1.6	115.48	1067	1067;968;968;1073	0	5.3276	1553600	1371400	1686800	1698900	1624700	1654200	1556300	1600900	1584100	1541600	0	0	0	0	0	0	0	0	0	0	1553600	1371400	1686800	1698900
Q9NZ45;A0A024QZN7	Q9NZ45;A0A024QZN7	4;4	4;4	4;4	CDGSH iron-sulfur domain-containing protein 1	CISD1;C10orf70	sp|Q9NZ45|CISD1_HUMAN CDGSH iron-sulfur domain-containing protein 1 OS=Homo sapiens OX=9606 GN=CISD1 PE=1 SV=1;tr|A0A024QZN7|A0A024QZN7_HUMAN Chromosome 10 open reading frame 70, isoform CRA_b OS=Homo sapiens OX=9606 GN=C10orf70 PE=4 SV=1	2	4	4	4	4	0	4	0	4	0	38.9	38.9	38.9	12.199	108	108;108	0	7.2275	10547000	10668000	12217000	11020000	10738000	10905000	11379000	13975000	9361700	10650000	0	0	0	0	0	0	0	0	0	0	10547000	10668000	12217000	11020000
Q5GLZ8;A8K9U4;A0A024QZN8;H0Y6K7	Q5GLZ8;A8K9U4;A0A024QZN8	5;5;5;2	5;5;5;2	5;5;5;2	Probable E3 ubiquitin-protein ligase HERC4	HERC4	sp|Q5GLZ8|HERC4_HUMAN Probable E3 ubiquitin-protein ligase HERC4 OS=Homo sapiens OX=9606 GN=HERC4 PE=1 SV=1;tr|A8K9U4|A8K9U4_HUMAN cDNA FLJ77205, highly similar to Homo sapiens hect domain and RLD 4 (HERC4), transcript variant 2, mRNA (Fragment) OS=Homo sa	4	5	5	5	5	0	5	0	5	0	7.1	7.1	7.1	118.56	1057	1057;1027;1049;399	0	13.542	816350	786170	892970	1014900	939010	954850	877420	780040	855040	844230	0	0	0	0	0	0	0	0	0	0	816350	786170	892970	1014900
P45880;A0A024QZT0;A0A024QZN9;B4DKM5;A0A0A0MR02;Q5JSD2;Q5JSD1;A2A3S1	P45880;A0A024QZT0;A0A024QZN9;B4DKM5;A0A0A0MR02;Q5JSD2;Q5JSD1	14;14;14;13;13;8;8;4	14;14;14;13;13;8;8;4	14;14;14;13;13;8;8;4	Voltage-dependent anion-selective channel protein 2	VDAC2	sp|P45880|VDAC2_HUMAN Voltage-dependent anion-selective channel protein 2 OS=Homo sapiens OX=9606 GN=VDAC2 PE=1 SV=2;tr|A0A024QZT0|A0A024QZT0_HUMAN Outer mitochondrial membrane protein porin 2 OS=Homo sapiens OX=9606 GN=VDAC2 PE=2 SV=1;tr|A0A024QZN9|A0A024	8	14	14	14	14	1	14	1	14	1	57.1	57.1	57.1	31.566	294	294;294;319;255;282;194;204;109	0	140.63	34373000	23838000	28956000	30932000	26791000	35937000	29377000	81563000	33370000	36132000	17617	3555.2	9039.8	8558.5	9186.9	16728	6263	32853	7174.1	8057.3	34373000	23838000	28956000	30932000
Q96EB6;A0A024QZQ1;A8K128;B0QZ35;E9PC49;I1Y8W7;B3KNK3;REV__Q8WVD2;REV__Q13459;REV__M0R0P8;REV__B0I1T6	Q96EB6;A0A024QZQ1;A8K128;B0QZ35;E9PC49	19;19;12;11;11;7;6;1;1;1;1	19;19;12;11;11;7;6;1;1;1;1	19;19;12;11;11;7;6;1;1;1;1	NAD-dependent protein deacetylase sirtuin-1;SirtT1 75 kDa fragment	SIRT1	sp|Q96EB6|SIR1_HUMAN NAD-dependent protein deacetylase sirtuin-1 OS=Homo sapiens OX=9606 GN=SIRT1 PE=1 SV=2;tr|A0A024QZQ1|A0A024QZQ1_HUMAN Sirtuin (Silent mating type information regulation 2 homolog) 1 (S. cerevisiae), isoform CRA_a OS=Homo sapiens OX=960	11	19	19	19	16	5	16	5	16	5	31.7	31.7	31.7	81.68	747	747;747;555;444;452;420;341;501;2157;2157;2157	0	126.2	3366900	2977500	3749600	4450800	4353900	4581400	4206000	3475100	3840700	3690600	0	0	0	0	0	0	0	0	0	0	3366900	2977500	3749600	4450800
P07602;A0A024QZQ2;Q53FJ5;C9JIZ6;Q59EN5;B4DEK5;B4DRB7;Q5BJH1;A0A0J9YXB8	P07602;A0A024QZQ2;Q53FJ5;C9JIZ6;Q59EN5;B4DEK5;B4DRB7	18;18;17;17;17;15;13;8;6	18;18;17;17;17;15;13;8;6	18;18;17;17;17;15;13;8;6	Prosaposin;Saposin-A;Saposin-B-Val;Saposin-B;Saposin-C;Saposin-D	PSAP	sp|P07602|SAP_HUMAN Prosaposin OS=Homo sapiens OX=9606 GN=PSAP PE=1 SV=2;tr|A0A024QZQ2|A0A024QZQ2_HUMAN Prosaposin (Variant Gaucher disease and variant metachromatic leukodystrophy), isoform CRA_b OS=Homo sapiens OX=9606 GN=PSAP PE=4 SV=1;tr|Q53FJ5|Q53FJ5_	9	18	18	18	18	4	18	4	18	4	34.7	34.7	34.7	58.112	524	524;524;524;527;530;452;527;240;167	0	76.873	78815000	67510000	98700000	99795000	89653000	83559000	95085000	76396000	94840000	86845000	103670	119550	161960	160870	168550	136220	162700	122290	150840	131680	78815000	67510000	98700000	99795000
B3KPC1;A0A024QZR3;Q9BRX2	B3KPC1;A0A024QZR3;Q9BRX2	15;15;14	15;15;14	15;15;14	Protein pelota homolog	hCG_2002731;PELO	tr|B3KPC1|B3KPC1_HUMAN Protein pelota homolog OS=Homo sapiens OX=9606 PE=2 SV=1;tr|A0A024QZR3|A0A024QZR3_HUMAN Protein pelota homolog OS=Homo sapiens OX=9606 GN=hCG_2002731 PE=3 SV=1;sp|Q9BRX2|PELO_HUMAN Protein pelota homolog OS=Homo sapiens OX=9606 GN=PE	3	15	15	15	12	3	12	3	12	3	41.6	41.6	41.6	43.378	385	385;385;385	0	80.305	8097600	7750400	9820900	10671000	10037000	10231000	11512000	10662000	11111000	9860500	0	0	0	0	0	0	0	0	0	0	8097600	7750400	9820900	10671000
Q9Y2T2;A0A024QZR5;Q8NDP0;B4DRN6	Q9Y2T2;A0A024QZR5;Q8NDP0;B4DRN6	11;11;10;9	11;11;10;9	9;9;8;8	AP-3 complex subunit mu-1	AP3M1;DKFZp586G1518	sp|Q9Y2T2|AP3M1_HUMAN AP-3 complex subunit mu-1 OS=Homo sapiens OX=9606 GN=AP3M1 PE=1 SV=1;tr|A0A024QZR5|A0A024QZR5_HUMAN Adaptor-related protein complex 3, mu 1 subunit, isoform CRA_a OS=Homo sapiens OX=9606 GN=AP3M1 PE=3 SV=1;tr|Q8NDP0|Q8NDP0_HUMAN Uncha	4	11	11	9	11	0	11	0	9	0	39	39	34.2	46.939	418	418;418;297;364	0	45.225	3795800	3575600	4225000	4270000	4277200	4268300	4494500	4223100	4231200	4185500	0	0	0	0	0	0	0	0	0	0	3795800	3575600	4225000	4270000
O96007;A0A024QZS1	O96007;A0A024QZS1	5;5	5;5	5;5	Molybdopterin synthase catalytic subunit	MOCS2	sp|O96007|MOC2B_HUMAN Molybdopterin synthase catalytic subunit OS=Homo sapiens OX=9606 GN=MOCS2 PE=1 SV=1;tr|A0A024QZS1|A0A024QZS1_HUMAN Molybdopterin synthase catalytic subunit OS=Homo sapiens OX=9606 GN=MOCS2 PE=3 SV=1	2	5	5	5	3	2	3	2	3	2	35.1	35.1	35.1	20.944	188	188;188	0	11.627	880330	905240	1014400	1168600	1057000	1074200	1107600	1025400	1032300	1028900	0	0	0	0	0	0	0	0	0	0	880330	905240	1014400	1168600
P30405;B2R6X6;A0A024QZS4;R4GN99;H0Y548	P30405;B2R6X6;A0A024QZS4	6;6;6;2;2	4;4;4;1;1	4;4;4;1;1	Peptidyl-prolyl cis-trans isomerase F, mitochondrial;Peptidyl-prolyl cis-trans isomerase	PPIF	sp|P30405|PPIF_HUMAN Peptidyl-prolyl cis-trans isomerase F, mitochondrial OS=Homo sapiens OX=9606 GN=PPIF PE=1 SV=1;tr|B2R6X6|B2R6X6_HUMAN Peptidyl-prolyl cis-trans isomerase OS=Homo sapiens OX=9606 PE=2 SV=1;tr|A0A024QZS4|A0A024QZS4_HUMAN Peptidyl-prolyl	5	6	4	4	6	0	4	0	4	0	22.2	15.5	15.5	22.04	207	207;207;207;145;165	0	6.5473	12645000	10368000	12598000	14815000	14762000	15486000	15476000	17925000	12497000	12730000	0	0	0	0	0	0	0	0	0	0	12645000	10368000	12598000	14815000
Q96KP1;A0A024QZT2;B3KPN7;B4DZI7;Q2MDF5	Q96KP1;A0A024QZT2;B3KPN7	9;9;8;3;2	9;9;8;3;2	9;9;8;3;2	Exocyst complex component 2	EXOC2	sp|Q96KP1|EXOC2_HUMAN Exocyst complex component 2 OS=Homo sapiens OX=9606 GN=EXOC2 PE=1 SV=1;tr|A0A024QZT2|A0A024QZT2_HUMAN Exocyst complex component 2 OS=Homo sapiens OX=9606 GN=EXOC2 PE=3 SV=1;tr|B3KPN7|B3KPN7_HUMAN Exocyst complex component 2 OS=Homo sa	5	9	9	9	7	2	7	2	7	2	12.4	12.4	12.4	104.07	924	924;924;924;519;140	0	22.779	1038500	1118200	1264000	1247000	1189400	1121300	1160900	1100300	1146900	1143800	0	0	0	0	0	0	0	0	0	0	1038500	1118200	1264000	1247000
A0A024QZT9;P16083;Q5TD07;B3KPX6;A2A2U4;Q5TD05;Q59EN2	A0A024QZT9;P16083;Q5TD07;B3KPX6	7;6;6;4;2;2;2	7;6;6;4;2;2;2	7;6;6;4;2;2;2	Ribosyldihydronicotinamide dehydrogenase [quinone]	NQO2	tr|A0A024QZT9|A0A024QZT9_HUMAN NAD(P)H dehydrogenase, quinone 2, isoform CRA_a OS=Homo sapiens OX=9606 GN=NQO2 PE=3 SV=1;sp|P16083|NQO2_HUMAN Ribosyldihydronicotinamide dehydrogenase [quinone] OS=Homo sapiens OX=9606 GN=NQO2 PE=1 SV=5;tr|Q5TD07|Q5TD07_HUMA	7	7	7	7	7	0	7	0	7	0	44.6	44.6	44.6	25.952	231	231;231;193;231;63;139;160	0	23.867	5143100	4549500	5416200	6016400	5664900	6122600	5774400	5611500	5526600	5792200	0	0	0	0	0	0	0	0	0	0	5143100	4549500	5416200	6016400
Q13546;A0A024QZU0	Q13546;A0A024QZU0	8;8	8;8	8;8	Receptor-interacting serine/threonine-protein kinase 1	RIPK1	sp|Q13546|RIPK1_HUMAN Receptor-interacting serine/threonine-protein kinase 1 OS=Homo sapiens OX=9606 GN=RIPK1 PE=1 SV=3;tr|A0A024QZU0|A0A024QZU0_HUMAN Receptor (TNFRSF)-interacting serine-threonine kinase 1, isoform CRA_a OS=Homo sapiens OX=9606 GN=RIPK1 P	2	8	8	8	8	0	8	0	8	0	16.4	16.4	16.4	75.93	671	671;671	0	23.592	2103700	1901400	2284300	2568000	2493200	2396700	2338800	2276100	2165300	2070500	0	0	0	0	0	0	0	0	0	0	2103700	1901400	2284300	2568000
Q9BQI3;Q75MR0;B4DIP4;A0A024QZU1	Q9BQI3;Q75MR0;B4DIP4;A0A024QZU1	2;2;2;2	2;2;2;2	2;2;2;2	Eukaryotic translation initiation factor 2-alpha kinase 1	EIF2AK1;HRI	sp|Q9BQI3|E2AK1_HUMAN Eukaryotic translation initiation factor 2-alpha kinase 1 OS=Homo sapiens OX=9606 GN=EIF2AK1 PE=1 SV=2;tr|Q75MR0|Q75MR0_HUMAN Uncharacterized protein HRI (Fragment) OS=Homo sapiens OX=9606 GN=HRI PE=4 SV=1;tr|B4DIP4|B4DIP4_HUMAN cDNA	4	2	2	2	1	1	1	1	1	1	5.1	5.1	5.1	71.106	630	630;386;577;630	0	3.0744	30421	31872	41104	38980	34054	31246	32851	33601	38933	24554	0	0	0	0	0	0	0	0	0	0	30421	31872	41104	38980
O75521;Q6IBN4;Q53HG3;A0A0C4DGA2;A0A024QZU5;Q53GC8;Q9NYD2;B4DLL3;Q59E94;F8WAW4;F1LLU7;C9JB63;F8W6J1	O75521;Q6IBN4;Q53HG3;A0A0C4DGA2;A0A024QZU5;Q53GC8;Q9NYD2;B4DLL3;Q59E94	9;9;9;9;9;8;5;5;5;3;3;3;1	9;9;9;9;9;8;5;5;5;3;3;3;1	9;9;9;9;9;8;5;5;5;3;3;3;1	Enoyl-CoA delta isomerase 2, mitochondrial	ECI2;PECI;HCA64	sp|O75521|ECI2_HUMAN Enoyl-CoA delta isomerase 2 OS=Homo sapiens OX=9606 GN=ECI2 PE=1 SV=4;tr|Q6IBN4|Q6IBN4_HUMAN PECI protein OS=Homo sapiens OX=9606 GN=PECI PE=2 SV=1;tr|Q53HG3|Q53HG3_HUMAN Peroxisomal D3,D2-enoyl-CoA isomerase isoform 1 variant (Fragmen	13	9	9	9	9	0	9	0	9	0	27.7	27.7	27.7	43.585	394	394;364;364;364;364;364;195;195;232;140;197;220;152	0	25.715	7077600	7199700	8589700	9061600	8806000	8879100	8756100	8027600	8200400	8003400	0	0	0	0	0	0	0	0	0	0	7077600	7199700	8589700	9061600
Q92766;A0A024QZU8;A0A087X055;C9JE09;C9JPJ6;C9JU34	Q92766;A0A024QZU8;A0A087X055	8;8;6;1;1;1	8;8;6;1;1;1	8;8;6;1;1;1	Ras-responsive element-binding protein 1	RREB1	sp|Q92766|RREB1_HUMAN Ras-responsive element-binding protein 1 OS=Homo sapiens OX=9606 GN=RREB1 PE=1 SV=3;tr|A0A024QZU8|A0A024QZU8_HUMAN Ras responsive element binding protein 1, isoform CRA_a OS=Homo sapiens OX=9606 GN=RREB1 PE=4 SV=1;tr|A0A087X055|A0A087	6	8	8	8	4	4	4	4	4	4	7.5	7.5	7.5	181.42	1687	1687;1687;755;136;164;778	0	34.749	143210	149840	167240	192330	162110	174390	166910	164140	144220	161130	0	0	0	0	0	0	0	0	0	0	143210	149840	167240	192330
P51580;Q9BS45;A0A024QZW0	P51580;Q9BS45;A0A024QZW0	5;5;5	5;5;5	5;5;5	Thiopurine S-methyltransferase	TPMT	sp|P51580|TPMT_HUMAN Thiopurine S-methyltransferase OS=Homo sapiens OX=9606 GN=TPMT PE=1 SV=1;tr|Q9BS45|Q9BS45_HUMAN Thiopurine S-methyltransferase OS=Homo sapiens OX=9606 GN=TPMT PE=2 SV=1;tr|A0A024QZW0|A0A024QZW0_HUMAN Thiopurine S-methyltransferase OS=H	3	5	5	5	5	1	5	1	5	1	20.8	20.8	20.8	28.18	245	245;245;245	0	10.62	2399300	2248900	2741600	2968500	2793900	2985500	2696400	2424100	2497100	2353400	0	0	0	0	0	0	0	0	0	0	2399300	2248900	2741600	2968500
Q9UMY1;A0A024QZW2;H7C2B1	Q9UMY1;A0A024QZW2;H7C2B1	7;7;5	7;7;5	7;7;5	Nucleolar protein 7	NOL7	sp|Q9UMY1|NOL7_HUMAN Nucleolar protein 7 OS=Homo sapiens OX=9606 GN=NOL7 PE=1 SV=2;tr|A0A024QZW2|A0A024QZW2_HUMAN Nucleolar protein 7, 27kDa, isoform CRA_a OS=Homo sapiens OX=9606 GN=NOL7 PE=4 SV=1;tr|H7C2B1|H7C2B1_HUMAN Nucleolar protein 7 (Fragment) OS=H	3	7	7	7	7	0	7	0	7	0	16	16	16	29.426	257	257;257;83	0	13.087	6590900	6787800	7345600	7911700	7183000	7517100	7305400	9628200	7298800	7716200	0	0	0	0	0	0	0	0	0	0	6590900	6787800	7345600	7911700
Q96S59;A0A024QZW3;A0A024R014;O60738	Q96S59;A0A024QZW3;A0A024R014	13;13;8;2	13;13;8;2	13;13;8;2	Ran-binding protein 9	RANBP9	sp|Q96S59|RANB9_HUMAN Ran-binding protein 9 OS=Homo sapiens OX=9606 GN=RANBP9 PE=1 SV=1;tr|A0A024QZW3|A0A024QZW3_HUMAN RAN binding protein 9, isoform CRA_a OS=Homo sapiens OX=9606 GN=RANBP9 PE=3 SV=1;tr|A0A024R014|A0A024R014_HUMAN RAN binding protein 9, is	4	13	13	13	13	0	13	0	13	0	25.5	25.5	25.5	77.846	729	729;729;569;243	0	106.01	5798100	5441100	6665400	7440800	7119500	7041000	7462800	6436500	6807000	6527400	0	0	0	0	0	0	0	0	0	0	5798100	5441100	6665400	7440800
P49790;A0A024QZW7	P49790;A0A024QZW7	32;32	32;32	32;32	Nuclear pore complex protein Nup153	NUP153	sp|P49790|NU153_HUMAN Nuclear pore complex protein Nup153 OS=Homo sapiens OX=9606 GN=NUP153 PE=1 SV=2;tr|A0A024QZW7|A0A024QZW7_HUMAN Nucleoporin 153kDa, isoform CRA_a OS=Homo sapiens OX=9606 GN=NUP153 PE=4 SV=1	2	32	32	32	26	6	26	6	26	6	29.4	29.4	29.4	153.94	1475	1475;1475	0	86.443	7768800	6900300	8886600	8222000	8955100	9247500	8889500	10238000	7978500	8387000	0	0	0	0	0	0	0	0	0	0	7768800	6900300	8886600	8222000
Q9P0N9;Q5SZL3;U3KPS8;Q5SZL5;Q5SZL6;Q5SZL4;A0A024R011;A0A024QZX0;Q5SZM1;B4DK47	Q9P0N9;Q5SZL3;U3KPS8;Q5SZL5;Q5SZL6;Q5SZL4;A0A024R011;A0A024QZX0	3;3;3;3;3;3;3;3;1;1	3;3;3;3;3;3;3;3;1;1	3;3;3;3;3;3;3;3;1;1	TBC1 domain family member 7	TBC1D7	sp|Q9P0N9|TBCD7_HUMAN TBC1 domain family member 7 OS=Homo sapiens OX=9606 GN=TBC1D7 PE=1 SV=1;tr|Q5SZL3|Q5SZL3_HUMAN TBC1 domain family member 7 (Fragment) OS=Homo sapiens OX=9606 GN=TBC1D7 PE=1 SV=1;tr|U3KPS8|U3KPS8_HUMAN TBC1 domain family member 7 OS=Ho	10	3	3	3	3	0	3	0	3	0	12.6	12.6	12.6	33.971	293	293;194;199;207;238;249;266;293;156;179	0	11.951	115720	101700	112840	123140	131620	124780	113750	108380	127980	104070	0	0	0	0	0	0	0	0	0	0	115720	101700	112840	123140
Q13155;B2R7M3;A0A024QZY1;A8MU58;F8WCL2	Q13155;B2R7M3;A0A024QZY1;A8MU58	10;10;10;8;1	10;10;10;8;1	10;10;10;8;1	Aminoacyl tRNA synthase complex-interacting multifunctional protein 2	AIMP2;JTV1	sp|Q13155|AIMP2_HUMAN Aminoacyl tRNA synthase complex-interacting multifunctional protein 2 OS=Homo sapiens OX=9606 GN=AIMP2 PE=1 SV=2;tr|B2R7M3|B2R7M3_HUMAN Aminoacyl tRNA synthase complex-interacting multifunctional protein 2 OS=Homo sapiens OX=9606 PE=2	5	10	10	10	10	0	10	0	10	0	38.8	38.8	38.8	35.348	320	320;320;320;242;48	0	96.174	21173000	20129000	25231000	26171000	23794000	23354000	24706000	20033000	23499000	23416000	0	0	0	0	0	0	0	0	0	0	21173000	20129000	25231000	26171000
Q13523;A0A024QZY5;B4DZQ5;H0YDJ3;D3DWH5;Q15456	Q13523;A0A024QZY5;B4DZQ5;H0YDJ3	22;22;21;14;2;1	22;22;21;14;2;1	22;22;21;14;2;1	Serine/threonine-protein kinase PRP4 homolog	PRPF4B	sp|Q13523|PRP4B_HUMAN Serine/threonine-protein kinase PRP4 homolog OS=Homo sapiens OX=9606 GN=PRPF4B PE=1 SV=3;tr|A0A024QZY5|A0A024QZY5_HUMAN PRP4 pre-mRNA-processing factor 4 homolog OS=Homo sapiens OX=9606 GN=PRPF4B PE=3 SV=1;tr|B4DZQ5|B4DZQ5_HUMAN PRP4	6	22	22	22	15	7	15	7	15	7	27.6	27.6	27.6	116.99	1007	1007;1007;993;587;111;46	0	62.616	4512800	4591800	4716200	5534900	4500600	5437700	5407100	8574600	5461800	5640900	0	0	0	0	0	0	0	0	0	0	4512800	4591800	4716200	5534900
O75496;E2QRF9;Q53GD9;A0A024QZY7;C9K0U5;H7C608	O75496;E2QRF9;Q53GD9;A0A024QZY7	3;3;3;3;1;1	3;3;3;3;1;1	3;3;3;3;1;1	Geminin	GMNN	sp|O75496|GEMI_HUMAN Geminin OS=Homo sapiens OX=9606 GN=GMNN PE=1 SV=1;tr|E2QRF9|E2QRF9_HUMAN Geminin (Fragment) OS=Homo sapiens OX=9606 GN=GMNN PE=1 SV=1;tr|Q53GD9|Q53GD9_HUMAN Geminin variant (Fragment) OS=Homo sapiens OX=9606 PE=2 SV=1;tr|A0A024QZY7|A0A	6	3	3	3	3	0	3	0	3	0	14.8	14.8	14.8	23.565	209	209;179;208;209;65;102	0	11.995	1551800	1536300	1860200	2488000	2199400	2183800	2369000	1973000	2203500	1938100	0	0	0	0	0	0	0	0	0	0	1551800	1536300	1860200	2488000
Q9Y4F9;A0A024R028;F5H029;B7Z6D6;A0A2R8Y7B3;B7Z6U4;A0A2R8YF77;F5GX51;B7Z5J9;A0A2R8YEE0;A0A024QZY9;A0A2R8Y4B9	Q9Y4F9;A0A024R028;F5H029;B7Z6D6;A0A2R8Y7B3;B7Z6U4;A0A2R8YF77;F5GX51;B7Z5J9;A0A2R8YEE0;A0A024QZY9;A0A2R8Y4B9	2;2;2;2;2;2;2;2;2;2;2;1	2;2;2;2;2;2;2;2;2;2;2;1	2;2;2;2;2;2;2;2;2;2;2;1	Protein FAM65B	FAM65B;C6orf32	sp|Q9Y4F9|RIPR2_HUMAN Rho family-interacting cell polarization regulator 2 OS=Homo sapiens OX=9606 GN=RIPOR2 PE=1 SV=4;tr|A0A024R028|A0A024R028_HUMAN Rho family-interacting cell polarization regulator 2 OS=Homo sapiens OX=9606 GN=C6orf32 PE=3 SV=1;tr|F5H02	12	2	2	2	0	2	0	2	0	2	2.6	2.6	2.6	118.52	1068	1068;591;613;613;642;647;663;1018;1047;1047;1068;85	0	41.289	0	0	0	0	0	0	0	0	0	0	0	0	0	0	0	0	0	0	0	0	0	0	0	0
Q93079;P58876;B4DR52;I6L9F7;A0A024QZZ7;U3KQK0;B2R4S9;A0A024RCL8;A0A024RCJ9;Q99879;Q5QNW6;P62807;O60814;Q99877;Q0D2M2;P57053;A8K9J7	Q93079;P58876;B4DR52;I6L9F7;A0A024QZZ7;U3KQK0;B2R4S9;A0A024RCL8;A0A024RCJ9;Q99879;Q5QNW6;P62807;O60814;Q99877;Q0D2M2;P57053;A8K9J7	12;12;12;12;12;12;12;12;12;12;12;12;12;12;11;11;11	1;1;1;1;1;1;1;1;1;1;1;1;1;1;1;1;1	0;0;0;0;0;0;0;0;0;0;0;0;0;0;0;0;0	Histone H2B type 1-H;Histone H2B type 1-D;Histone H2B;Histone H2B type 1-M;Histone H2B type 2-F;Histone H2B type 1-C/E/F/G/I;Histone H2B type 1-K;Histone H2B type 1-N;Histone H2B type F-S	HIST1H2BH;HIST1H2BD;HIST1H2BM;HIST1H2BN;HIST1H2BI;HIST1H2BK;HIST2H2BF;HIST1H2BC;H2BFS	sp|Q93079|H2B1H_HUMAN Histone H2B type 1-H OS=Homo sapiens OX=9606 GN=H2BC9 PE=1 SV=3;sp|P58876|H2B1D_HUMAN Histone H2B type 1-D OS=Homo sapiens OX=9606 GN=H2BC5 PE=1 SV=2;tr|B4DR52|B4DR52_HUMAN Histone H2B OS=Homo sapiens OX=9606 PE=2 SV=1;tr|I6L9F7|I6L9F	17	12	1	0	12	7	1	1	0	0	67.5	5.6	0	13.892	126	126;126;166;138;126;166;126;126;126;126;126;126;126;126;126;126;126	1	-2	116380000	63092000	73669000	116820000	73372000	100010000	105200000	76533000	55777000	69550000	1383900	835730	936670	1485700	963520	1426500	1347000	1102400	749090	920820	116380000	63092000	73669000	116820000
Q9NXA8;A0A024R012	Q9NXA8;A0A024R012	1;1	1;1	1;1	NAD-dependent protein deacylase sirtuin-5, mitochondrial	SIRT5	sp|Q9NXA8|SIR5_HUMAN NAD-dependent protein deacylase sirtuin-5, mitochondrial OS=Homo sapiens OX=9606 GN=SIRT5 PE=1 SV=2;tr|A0A024R012|A0A024R012_HUMAN NAD-dependent protein deacylase sirtuin-5, mitochondrial OS=Homo sapiens OX=9606 GN=SIRT5 PE=3 SV=1	2	1	1	1	1	0	1	0	1	0	2.6	2.6	2.6	33.881	310	310;310	0.0074848	1.3163	93285	67013	108770	114070	131730	82872	97763	96689	126520	109120	0	0	0	0	0	0	0	0	0	0	93285	67013	108770	114070
Q93077;Q7L7L0;P04908;Q08AJ9;A0A024R017;A0A3B3IS11;REV__H0Y672;REV__Q6N028;REV__E7EQ67;REV__Q6ZS45;REV__Q7Z5E6;REV__H7BY63;REV__H0YBA5;REV__A0A087X2A7;REV__Q6P9G8;REV__Q8NB25	Q93077;Q7L7L0;P04908;Q08AJ9;A0A024R017;A0A3B3IS11	7;7;7;7;7;5;1;1;1;1;1;1;1;1;1;1	1;1;1;1;1;0;0;0;0;0;0;0;0;0;0;0	1;1;1;1;1;0;0;0;0;0;0;0;0;0;0;0	Histone H2A type 1-C;Histone H2A type 3;Histone H2A type 1-B/E;Histone H2A	HIST1H2AC;HIST3H2A;HIST1H2AB	sp|Q93077|H2A1C_HUMAN Histone H2A type 1-C OS=Homo sapiens OX=9606 GN=H2AC6 PE=1 SV=3;sp|Q7L7L0|H2A3_HUMAN Histone H2A type 3 OS=Homo sapiens OX=9606 GN=H2AW PE=1 SV=3;sp|P04908|H2A1B_HUMAN Histone H2A type 1-B/E OS=Homo sapiens OX=9606 GN=H2AC4 PE=1 SV=2;	16	7	1	1	7	2	1	1	1	1	57.7	8.5	8.5	14.105	130	130;130;130;130;130;140;141;529;529;600;681;936;996;1098;1107;1140	0.0040116	1.6106	37924000	39995000	44621000	38667000	37372000	37432000	39326000	58033000	38977000	42568000	299300	331300	354990	338110	319400	286600	281600	461570	331490	340920	37924000	39995000	44621000	38667000
Q9ULW3;A0A024R029	Q9ULW3;A0A024R029	5;5	5;5	5;5	Activator of basal transcription 1	ABT1	sp|Q9ULW3|ABT1_HUMAN Activator of basal transcription 1 OS=Homo sapiens OX=9606 GN=ABT1 PE=1 SV=1;tr|A0A024R029|A0A024R029_HUMAN Activator of basal transcription 1 OS=Homo sapiens OX=9606 GN=ABT1 PE=3 SV=1	2	5	5	5	5	1	5	1	5	1	16.2	16.2	16.2	31.079	272	272;272	0	12.506	1044500	1025200	1198200	1287600	1232500	1200600	1222900	1199400	1271900	1172800	2806.5	7393.3	6693.3	6790.4	7287	4820.6	5965.9	3894.3	5742.6	5380	1044500	1025200	1198200	1287600
O15117;A0A024R032;Q05DE9;D6RFJ5;D6RER7;D6RAE8;D6RC38	O15117;A0A024R032;Q05DE9	20;20;17;7;6;4;2	20;20;17;7;6;4;2	20;20;17;7;6;4;2	FYN-binding protein	FYB	sp|O15117|FYB1_HUMAN FYN-binding protein 1 OS=Homo sapiens OX=9606 GN=FYB1 PE=1 SV=2;tr|A0A024R032|A0A024R032_HUMAN FYN binding protein (FYB-120/130), isoform CRA_b OS=Homo sapiens OX=9606 GN=FYB PE=4 SV=1;tr|Q05DE9|Q05DE9_HUMAN FYB protein (Fragment) OS=H	7	20	20	20	17	4	17	4	17	4	29	29	29	85.386	783	783;783;747;174;114;62;22	0	245.36	21061000	20101000	24339000	23715000	22244000	22949000	23186000	23602000	20598000	21634000	0	4910	5100.8	2571.9	4660.7	1936.6	2880.6	1743.6	5449.4	2634	21061000	20101000	24339000	23715000
P55809;A0A024R040;Q6IAV5;E9PDW2;B7Z609;A1E286;Q9BYC2;Q9H7N8;B3KS89	P55809;A0A024R040;Q6IAV5;E9PDW2;B7Z609	25;25;23;17;17;9;1;1;1	25;25;23;17;17;9;1;1;1	25;25;23;17;17;9;1;1;1	Succinyl-CoA:3-ketoacid coenzyme A transferase 1, mitochondrial;Succinyl-CoA:3-ketoacid-coenzyme A transferase	OXCT1;OXCT	sp|P55809|SCOT1_HUMAN Succinyl-CoA:3-ketoacid coenzyme A transferase 1, mitochondrial OS=Homo sapiens OX=9606 GN=OXCT1 PE=1 SV=1;tr|A0A024R040|A0A024R040_HUMAN Succinyl-CoA:3-ketoacid-coenzyme A transferase OS=Homo sapiens OX=9606 GN=OXCT1 PE=2 SV=1;tr|Q6I	9	25	25	25	25	0	25	0	25	0	55.6	55.6	55.6	56.157	520	520;520;520;334;334;150;517;249;517	0	190.1	69024000	60296000	73717000	80219000	78745000	79544000	77877000	70558000	71631000	70410000	0	0	0	0	0	0	0	0	0	0	69024000	60296000	73717000	80219000
O60671;A0A024R045	O60671;A0A024R045	2;2	2;2	2;2	Cell cycle checkpoint protein RAD1	RAD1;hCG_37731	sp|O60671|RAD1_HUMAN Cell cycle checkpoint protein RAD1 OS=Homo sapiens OX=9606 GN=RAD1 PE=1 SV=1;tr|A0A024R045|A0A024R045_HUMAN HCG37731, isoform CRA_c OS=Homo sapiens OX=9606 GN=hCG_37731 PE=3 SV=1	2	2	2	2	2	0	2	0	2	0	5.7	5.7	5.7	31.827	282	282;282	0.00017687	2.8414	373520	341300	408590	424920	378930	397920	379270	457520	430860	397640	0	0	0	0	0	0	0	0	0	0	373520	341300	408590	424920
O00479;A0A024R046	O00479;A0A024R046	4;4	3;3	3;3	High mobility group nucleosome-binding domain-containing protein 4	HMGN4	sp|O00479|HMGN4_HUMAN High mobility group nucleosome-binding domain-containing protein 4 OS=Homo sapiens OX=9606 GN=HMGN4 PE=1 SV=3;tr|A0A024R046|A0A024R046_HUMAN High mobility group nucleosomal binding domain 4, isoform CRA_a OS=Homo sapiens OX=9606 GN=HM	2	4	3	3	4	0	3	0	3	0	42.2	33.3	33.3	9.5388	90	90;90	0	5.5559	6077100	6614400	6970300	7214200	6900900	7594500	6851100	9236400	6156500	7182700	0	0	0	0	0	0	0	0	0	0	6077100	6614400	6970300	7214200
O95544;A8K6R3;A8K6D4;A0A024R058;J3KTI3;A0A0A0MR98	O95544;A8K6R3;A8K6D4;A0A024R058;J3KTI3;A0A0A0MR98	2;2;2;2;1;1	2;2;2;2;1;1	2;2;2;2;1;1	NAD kinase	NADK	sp|O95544|NADK_HUMAN NAD kinase OS=Homo sapiens OX=9606 GN=NADK PE=1 SV=1;tr|A8K6R3|A8K6R3_HUMAN NAD(+) kinase OS=Homo sapiens OX=9606 PE=2 SV=1;tr|A8K6D4|A8K6D4_HUMAN NAD(+) kinase OS=Homo sapiens OX=9606 PE=2 SV=1;tr|A0A024R058|A0A024R058_HUMAN NAD(+) ki	6	2	2	2	1	1	1	1	1	1	7	7	7	49.228	446	446;446;446;446;74;414	0	3.1214	81416	76748	96850	99559	101230	98006	77460	84579	78030	91581	0	0	0	0	0	0	0	0	0	0	81416	76748	96850	99559
Q01581;Q8N995;A0A024R059;D6RIW1;P54868;A0A140VJL2	Q01581;Q8N995;A0A024R059	22;22;22;3;1;1	22;22;22;3;1;1	22;22;22;3;1;1	Hydroxymethylglutaryl-CoA synthase, cytoplasmic	HMGCS1	sp|Q01581|HMCS1_HUMAN Hydroxymethylglutaryl-CoA synthase, cytoplasmic OS=Homo sapiens OX=9606 GN=HMGCS1 PE=1 SV=2;tr|Q8N995|Q8N995_HUMAN 3-hydroxy-3-methylglutaryl coenzyme A synthase OS=Homo sapiens OX=9606 PE=2 SV=1;tr|A0A024R059|A0A024R059_HUMAN 3-hydro	6	22	22	22	21	3	21	3	21	3	52.9	52.9	52.9	57.293	520	520;509;520;95;508;508	0	163.23	66536000	57505000	73896000	84364000	82080000	84871000	96454000	84594000	92017000	80201000	70364	63803	72685	78887	77802	104890	83459	86308	73412	66260	66536000	57505000	73896000	84364000
P51809;A0A024R061;B2R6P4;A0A024R074;B4DE96;B4DIH9;E5RH06;B4DMB4	P51809;A0A024R061;B2R6P4;A0A024R074;B4DE96;B4DIH9	7;7;6;6;4;4;3;2	7;7;6;6;4;4;3;2	7;7;6;6;4;4;3;2	Vesicle-associated membrane protein 7	VAMP7;SYBL1	sp|P51809|VAMP7_HUMAN Vesicle-associated membrane protein 7 OS=Homo sapiens OX=9606 GN=VAMP7 PE=1 SV=3;tr|A0A024R061|A0A024R061_HUMAN Synaptobrevin-like 1, isoform CRA_e OS=Homo sapiens OX=9606 GN=SYBL1 PE=3 SV=1;tr|B2R6P4|B2R6P4_HUMAN cDNA, FLJ93048, high	8	7	7	7	7	0	7	0	7	0	37.3	37.3	37.3	24.935	220	220;220;220;260;153;181;59;119	0	9.5407	1992000	1726900	2324000	2399500	2367800	2243100	2185100	2204900	2107600	2047000	0	0	0	0	0	0	0	0	0	0	1992000	1726900	2324000	2399500
O60683;D6RA89;A0A3B3ITN6;D6RBB0;Q6FGN0;A0A024R068;A0A024R0A4	O60683;D6RA89;A0A3B3ITN6;D6RBB0;Q6FGN0;A0A024R068;A0A024R0A4	1;1;1;1;1;1;1	1;1;1;1;1;1;1	1;1;1;1;1;1;1	Peroxisome biogenesis factor 10	PEX10	sp|O60683|PEX10_HUMAN Peroxisome biogenesis factor 10 OS=Homo sapiens OX=9606 GN=PEX10 PE=1 SV=1;tr|D6RA89|D6RA89_HUMAN Peroxisome biogenesis factor 10 OS=Homo sapiens OX=9606 GN=PEX10 PE=1 SV=1;tr|A0A3B3ITN6|A0A3B3ITN6_HUMAN Peroxisome biogenesis factor 1	7	1	1	1	1	0	1	0	1	0	7.4	7.4	7.4	37.069	326	326;209;311;324;326;326;346	1	-2	0	0	0	0	0	0	0	0	0	0	0	0	0	0	0	0	0	0	0	0	0	0	0	0
Q13309;B4DHK6;A0A024R069;A0A0A0MTL5;D6R9R7;D6RAG5	Q13309;B4DHK6;A0A024R069;A0A0A0MTL5;D6R9R7	6;6;6;6;3;1	6;6;6;6;3;1	6;6;6;6;3;1	S-phase kinase-associated protein 2	SKP2	sp|Q13309|SKP2_HUMAN S-phase kinase-associated protein 2 OS=Homo sapiens OX=9606 GN=SKP2 PE=1 SV=2;tr|B4DHK6|B4DHK6_HUMAN cDNA FLJ53740, highly similar to S-phase kinase-associated protein 2 OS=Homo sapiens OX=9606 PE=2 SV=1;tr|A0A024R069|A0A024R069_HUMAN	6	6	6	6	6	0	6	0	6	0	17.7	17.7	17.7	47.76	424	424;390;424;435;255;217	0	22.615	2985600	2808400	3386400	2983300	2731600	2680100	3061200	2496400	2726700	2831800	0	0	0	0	0	0	0	0	0	0	2985600	2808400	3386400	2983300
O75694;B4DLT2;A0A024R071;E9PF10	O75694;B4DLT2;A0A024R071;E9PF10	33;33;33;32	33;33;33;32	24;24;24;23	Nuclear pore complex protein Nup155	NUP155	sp|O75694|NU155_HUMAN Nuclear pore complex protein Nup155 OS=Homo sapiens OX=9606 GN=NUP155 PE=1 SV=1;tr|B4DLT2|B4DLT2_HUMAN cDNA FLJ56637, highly similar to Nuclear pore complex protein Nup155 OS=Homo sapiens OX=9606 PE=2 SV=1;tr|A0A024R071|A0A024R071_HUM	4	33	33	24	33	2	33	2	24	2	33.1	33.1	25.2	155.2	1391	1391;1353;1391;1327	0	268.78	20897000	20398000	24950000	25301000	23933000	22860000	24945000	24755000	22028000	22909000	0	3552.7	4292.6	2581.2	7117.4	5246	3642.9	3432	0	3366.5	20897000	20398000	24950000	25301000
Q8N2K1;D6RD90;B1AMF0;A6NGS0;A0A024R075	Q8N2K1;D6RD90;B1AMF0;A6NGS0;A0A024R075	1;1;1;1;1	1;1;1;1;1	1;1;1;1;1	Ubiquitin-conjugating enzyme E2 J2	UBE2J2	sp|Q8N2K1|UB2J2_HUMAN Ubiquitin-conjugating enzyme E2 J2 OS=Homo sapiens OX=9606 GN=UBE2J2 PE=1 SV=3;tr|D6RD90|D6RD90_HUMAN Ubiquitin-conjugating enzyme E2 J2 (Fragment) OS=Homo sapiens OX=9606 GN=UBE2J2 PE=1 SV=2;tr|B1AMF0|B1AMF0_HUMAN Ubiquitin-conjugati	5	1	1	1	1	0	1	0	1	0	5.4	5.4	5.4	28.898	259	259;60;196;207;259	0	3.4158	106820	80416	93803	102800	114590	114380	107080	85016	88642	96718	0	0	0	0	0	0	0	0	0	0	106820	80416	93803	102800
Q9BRK5;A0A5F9UP49;A0A024R084;A0A5F9UJX7;A0A024R0A9;H0Y3T6;G3V1E2	Q9BRK5;A0A5F9UP49;A0A024R084;A0A5F9UJX7;A0A024R0A9;H0Y3T6;G3V1E2	7;7;7;5;5;4;4	7;7;7;5;5;4;4	7;7;7;5;5;4;4	45 kDa calcium-binding protein	SDF4	sp|Q9BRK5|CAB45_HUMAN 45 kDa calcium-binding protein OS=Homo sapiens OX=9606 GN=SDF4 PE=1 SV=1;tr|A0A5F9UP49|A0A5F9UP49_HUMAN 45 kDa calcium-binding protein OS=Homo sapiens OX=9606 GN=SDF4 PE=1 SV=1;tr|A0A024R084|A0A024R084_HUMAN Stromal cell derived facto	7	7	7	7	7	0	7	0	7	0	25.1	25.1	25.1	41.806	362	362;355;362;341;348;243;254	0	10.317	2187600	1995100	2634500	2494300	2346400	2459500	2524300	2359500	2302300	2352400	0	0	0	0	0	0	0	0	0	0	2187600	1995100	2634500	2494300
P52739;D6RFI6;D6RAT8;D6RBK1;D6RJH2;D6R9I2;B3KQ42;A0A024R087;D6RE06	P52739;D6RFI6;D6RAT8;D6RBK1;D6RJH2;D6R9I2;B3KQ42;A0A024R087	3;3;3;3;3;3;3;3;1	3;3;3;3;3;3;3;3;1	3;3;3;3;3;3;3;3;1	Zinc finger protein 131	ZNF131;hCG_36935	sp|P52739|ZN131_HUMAN Zinc finger protein 131 OS=Homo sapiens OX=9606 GN=ZNF131 PE=1 SV=2;tr|D6RFI6|D6RFI6_HUMAN Zinc finger protein 131 OS=Homo sapiens OX=9606 GN=ZNF131 PE=1 SV=1;tr|D6RAT8|D6RAT8_HUMAN Zinc finger protein 131 (Fragment) OS=Homo sapiens O	9	3	3	3	3	0	3	0	3	0	6.1	6.1	6.1	71.421	623	623;124;139;151;253;264;589;589;83	0	8.1795	571970	516900	641660	677150	676040	706570	589560	663350	590830	573910	0	0	0	0	0	0	0	0	0	0	571970	516900	641660	677150
Q15543;A0A024R089	Q15543;A0A024R089	1;1	1;1	1;1	Transcription initiation factor TFIID subunit 13	TAF13	sp|Q15543|TAF13_HUMAN Transcription initiation factor TFIID subunit 13 OS=Homo sapiens OX=9606 GN=TAF13 PE=1 SV=1;tr|A0A024R089|A0A024R089_HUMAN TAF13 RNA polymerase II, TATA box binding protein (TBP)-associated factor, 18kDa, isoform CRA_a OS=Homo sapiens	2	1	1	1	1	0	1	0	1	0	8.9	8.9	8.9	14.287	124	124;124	0.0063052	1.4357	109890	107380	124400	140640	152460	131660	117720	145050	122860	123340	0	0	0	0	0	0	0	0	0	0	109890	107380	124400	140640
Q9H074;A0A024R094;D6REB4;D6RJF2;D6RJ02	Q9H074;A0A024R094;D6REB4	5;5;5;2;1	5;5;5;2;1	5;5;5;2;1	Polyadenylate-binding protein-interacting protein 1	PAIP1	sp|Q9H074|PAIP1_HUMAN Polyadenylate-binding protein-interacting protein 1 OS=Homo sapiens OX=9606 GN=PAIP1 PE=1 SV=1;tr|A0A024R094|A0A024R094_HUMAN Poly(A) binding protein interacting protein 1, isoform CRA_a OS=Homo sapiens OX=9606 GN=PAIP1 PE=4 SV=1;tr|D	5	5	5	5	5	0	5	0	5	0	12.5	12.5	12.5	53.524	479	479;306;351;200;168	0	9.8698	2866500	2707200	3196400	3369500	3287500	3518500	3425600	3017100	3186200	3230300	0	0	0	0	0	0	0	0	0	0	2866500	2707200	3196400	3369500
Q96S66;A0A6Q8PFF7;A0A6Q8PG75;A0A6Q8PGA4;A0A024R095;A0A6Q8PG30;A0A6Q8PHQ1;A0A024R0G0;A0A6Q8PEZ7;A0A6Q8PG14	Q96S66;A0A6Q8PFF7;A0A6Q8PG75;A0A6Q8PGA4;A0A024R095;A0A6Q8PG30;A0A6Q8PHQ1;A0A024R0G0;A0A6Q8PEZ7;A0A6Q8PG14	2;2;2;2;2;2;2;2;2;1	2;2;2;2;2;2;2;2;2;1	2;2;2;2;2;2;2;2;2;1	Chloride channel CLIC-like protein 1	CLCC1	sp|Q96S66|CLCC1_HUMAN Chloride channel CLIC-like protein 1 OS=Homo sapiens OX=9606 GN=CLCC1 PE=1 SV=1;tr|A0A6Q8PFF7|A0A6Q8PFF7_HUMAN Chloride channel CLIC-like protein 1 OS=Homo sapiens OX=9606 GN=CLCC1 PE=4 SV=1;tr|A0A6Q8PG75|A0A6Q8PG75_HUMAN Chloride cha	10	2	2	2	0	2	0	2	0	2	4.9	4.9	4.9	62.022	551	551;431;473;477;501;523;540;551;568;436	0.0063072	1.4363	0	0	0	0	0	0	0	0	0	0	0	0	0	0	0	0	0	0	0	0	0	0	0	0
O43865;A0A024R0A8;Q2NKW8;V5YQL4;Q6ZMM9;O43210;Q9BTL0	O43865;A0A024R0A8;Q2NKW8;V5YQL4;Q6ZMM9	18;18;14;14;10;6;5	18;18;14;14;10;6;5	11;11;7;7;4;3;3	Putative adenosylhomocysteinase 2;Adenosylhomocysteinase	AHCYL1;FGFR2-AHCYL1	sp|O43865|SAHH2_HUMAN S-adenosylhomocysteine hydrolase-like protein 1 OS=Homo sapiens OX=9606 GN=AHCYL1 PE=1 SV=2;tr|A0A024R0A8|A0A024R0A8_HUMAN Adenosylhomocysteinase OS=Homo sapiens OX=9606 GN=AHCYL1 PE=2 SV=1;tr|Q2NKW8|Q2NKW8_HUMAN Adenosylhomocysteinas	7	18	18	11	18	1	18	1	11	1	41.1	41.1	27.2	58.951	530	530;530;505;1169;317;218;199	0	132.55	16480000	13247000	17510000	18581000	17649000	18716000	18266000	17356000	17066000	16565000	0	0	0	0	0	0	0	0	0	0	16480000	13247000	17510000	18581000
Q13423;Q2TB59;A0A024R0C3;A0A590UJM2;A0A590UK29;A0A590UK15;E9PCX7;A0A590UJI3;D6RAI5;D6RHU2;A0A590UJA4;A0A590UKC7;D6RCR6;Q8N5H5;B4DS88;B4DMN9	Q13423;Q2TB59;A0A024R0C3;A0A590UJM2;A0A590UK29;A0A590UK15;E9PCX7;A0A590UJI3	27;27;27;24;24;23;21;18;11;9;9;9;3;3;3;3	27;27;27;24;24;23;21;18;11;9;9;9;3;3;3;3	27;27;27;24;24;23;21;18;11;9;9;9;3;3;3;3	NAD(P) transhydrogenase, mitochondrial	NNT	sp|Q13423|NNTM_HUMAN NAD(P) transhydrogenase, mitochondrial OS=Homo sapiens OX=9606 GN=NNT PE=1 SV=3;tr|Q2TB59|Q2TB59_HUMAN Proton-translocating NAD(P)(+) transhydrogenase OS=Homo sapiens OX=9606 GN=NNT PE=2 SV=1;tr|A0A024R0C3|A0A024R0C3_HUMAN Proton-trans	16	27	27	27	27	0	27	0	27	0	24.6	24.6	24.6	113.89	1086	1086;1086;1086;487;521;1027;955;565;217;199;201;212;58;236;559;601	0	66.912	18926000	16014000	18609000	17742000	16886000	18064000	18284000	27663000	16789000	18574000	0	0	0	0	0	0	0	0	0	0	18926000	16014000	18609000	17742000
P08134;Q5JR08;A0A024R0C8;E9PQH6;Q5JR07;Q5JR05;U3KQA9;U3KQV3;Q5JR06;E9PN11;P62745;E9PLA2;B4DMJ8	P08134;Q5JR08;A0A024R0C8;E9PQH6;Q5JR07;Q5JR05	12;12;12;10;7;7;5;5;4;4;3;3;1	4;4;4;3;0;0;0;0;0;0;1;0;1	4;4;4;3;0;0;0;0;0;0;1;0;1	Rho-related GTP-binding protein RhoC	RHOC	sp|P08134|RHOC_HUMAN Rho-related GTP-binding protein RhoC OS=Homo sapiens OX=9606 GN=RHOC PE=1 SV=1;tr|Q5JR08|Q5JR08_HUMAN Rho-related GTP-binding protein RhoC (Fragment) OS=Homo sapiens OX=9606 GN=RHOC PE=1 SV=8;tr|A0A024R0C8|A0A024R0C8_HUMAN Epididymis s	13	12	4	4	12	2	4	0	4	0	61.7	18.7	18.7	22.006	193	193;188;193;169;127;199;248;271;91;129;196;66;115	0	4.9844	2327900	2116300	2658900	2671800	2580600	2650800	2923600	2450400	2678600	2650000	0	0	0	0	0	0	0	0	0	0	2327900	2116300	2658900	2671800
O75534;A0A024R0E2;A0A024R0K2;Q9GZV0;E9PLT0;Q96L66;Q9UG93;Q8WU01;Q9UG12;E9PNG3;E9PLD4;E9PKN4	O75534;A0A024R0E2;A0A024R0K2;Q9GZV0;E9PLT0;Q96L66	41;41;40;39;36;36;19;12;9;5;3;2	41;41;40;39;36;36;19;12;9;5;3;2	41;41;40;39;36;36;19;12;9;5;3;2	Cold shock domain-containing protein E1	CSDE1;UNR	sp|O75534|CSDE1_HUMAN Cold shock domain-containing protein E1 OS=Homo sapiens OX=9606 GN=CSDE1 PE=1 SV=2;tr|A0A024R0E2|A0A024R0E2_HUMAN Cold shock domain containing E1, RNA-binding, isoform CRA_a OS=Homo sapiens OX=9606 GN=CSDE1 PE=4 SV=1;tr|A0A024R0K2|A0A	12	41	41	41	40	2	40	2	40	2	48.4	48.4	48.4	88.884	798	798;798;767;767;668;708;369;272;171;136;94;46	0	305.56	100650000	94036000	109890000	97045000	95761000	95405000	99602000	105830000	92049000	98244000	13295	16962	20808	18059	15393	16107	25456	14527	16537	16238	100650000	94036000	109890000	97045000
Q8TAA9;A0A024R0E3;Q9ULK5;A8K4L6	Q8TAA9;A0A024R0E3;Q9ULK5;A8K4L6	2;2;1;1	2;2;1;1	2;2;1;1	Vang-like protein 1;Vang-like protein 2	VANGL1;VANGL2	sp|Q8TAA9|VANG1_HUMAN Vang-like protein 1 OS=Homo sapiens OX=9606 GN=VANGL1 PE=1 SV=1;tr|A0A024R0E3|A0A024R0E3_HUMAN Vang-like protein OS=Homo sapiens OX=9606 GN=VANGL1 PE=3 SV=1;sp|Q9ULK5|VANG2_HUMAN Vang-like protein 2 OS=Homo sapiens OX=9606 GN=VANGL2 P	4	2	2	2	1	1	1	1	1	1	3.6	3.6	3.6	59.974	524	524;524;521;521	0.0064577	1.4247	836840	829180	968040	912020	922310	888490	722360	1032500	721900	836420	0	0	0	0	0	0	0	0	0	0	836840	829180	968040	912020
Q9UPN9;A0A024R0F6;H0Y612;B3KN30;B4DXI9;Q6ZSA6	Q9UPN9;A0A024R0F6;H0Y612;B3KN30	12;12;10;6;3;1	12;12;10;6;3;1	11;11;9;6;3;0	E3 ubiquitin-protein ligase TRIM33	TRIM33	sp|Q9UPN9|TRI33_HUMAN E3 ubiquitin-protein ligase TRIM33 OS=Homo sapiens OX=9606 GN=TRIM33 PE=1 SV=3;tr|A0A024R0F6|A0A024R0F6_HUMAN Tripartite motif-containing 33, isoform CRA_a OS=Homo sapiens OX=9606 GN=TRIM33 PE=4 SV=1;tr|H0Y612|H0Y612_HUMAN E3 ubiquiti	6	12	12	11	12	0	12	0	11	0	13.2	13.2	12.5	122.53	1127	1127;1127;888;759;633;549	0	80.501	7288200	6660200	8414700	9082200	8606400	8601200	8333900	7684000	8447400	7963900	0	0	0	0	0	0	0	0	0	0	7288200	6660200	8414700	9082200
P53985;B4DKS0;B2R6A5;A0A024R0H1;B4E106;Q5T8R3;Q5T8R5	P53985;B4DKS0;B2R6A5;A0A024R0H1;B4E106;Q5T8R3;Q5T8R5	3;3;3;3;2;2;2	3;3;3;3;2;2;2	3;3;3;3;2;2;2	Monocarboxylate transporter 1	SLC16A1	sp|P53985|MOT1_HUMAN Monocarboxylate transporter 1 OS=Homo sapiens OX=9606 GN=SLC16A1 PE=1 SV=3;tr|B4DKS0|B4DKS0_HUMAN Monocarboxylate transporter 1 OS=Homo sapiens OX=9606 PE=2 SV=1;tr|B2R6A5|B2R6A5_HUMAN Monocarboxylate transporter 1 OS=Homo sapiens OX=9	7	3	3	3	3	0	3	0	3	0	6.8	6.8	6.8	53.944	500	500;480;500;500;480;296;456	0	6.741	3251400	2814400	3162200	2998000	2730000	3107700	2818700	4005500	2798300	2946400	0	0	0	0	0	0	0	0	0	0	3251400	2814400	3162200	2998000
O15235;A0A024R0H2	O15235;A0A024R0H2	4;4	4;4	4;4	28S ribosomal protein S12, mitochondrial	MRPS12	sp|O15235|RT12_HUMAN 28S ribosomal protein S12, mitochondrial OS=Homo sapiens OX=9606 GN=MRPS12 PE=1 SV=1;tr|A0A024R0H2|A0A024R0H2_HUMAN Mitochondrial ribosomal protein S12, isoform CRA_a OS=Homo sapiens OX=9606 GN=MRPS12 PE=3 SV=1	2	4	4	4	4	0	4	0	4	0	39.1	39.1	39.1	15.173	138	138;138	0	7.3302	2652300	2423800	3017200	3211600	2810600	3052100	3138600	3022600	2882800	2867100	0	0	0	0	0	0	0	0	0	0	2652300	2423800	3017200	3211600
Q8N7H5;A0A024R0H6;B4DGJ5;M0QYC7	Q8N7H5;A0A024R0H6;B4DGJ5	18;18;10;2	18;18;10;2	18;18;10;2	RNA polymerase II-associated factor 1 homolog	PAF1	sp|Q8N7H5|PAF1_HUMAN RNA polymerase II-associated factor 1 homolog OS=Homo sapiens OX=9606 GN=PAF1 PE=1 SV=2;tr|A0A024R0H6|A0A024R0H6_HUMAN RNA polymerase II-associated factor 1 homolog OS=Homo sapiens OX=9606 GN=PAF1 PE=3 SV=1;tr|B4DGJ5|B4DGJ5_HUMAN RNA p	4	18	18	18	17	1	17	1	17	1	44.1	44.1	44.1	59.975	531	531;531;288;94	0	196.97	14798000	13225000	16309000	18669000	17331000	18087000	18026000	14997000	17108000	16301000	0	0	0	0	0	0	0	0	0	0	14798000	13225000	16309000	18669000
Q9BQA1;A0A024R0H7;B4DJP0;H0Y711	Q9BQA1;A0A024R0H7;B4DJP0	8;8;5;3	8;8;5;3	8;8;5;3	Methylosome protein 50	WDR77	sp|Q9BQA1|MEP50_HUMAN Methylosome protein 50 OS=Homo sapiens OX=9606 GN=WDR77 PE=1 SV=1;tr|A0A024R0H7|A0A024R0H7_HUMAN Testis tissue sperm-binding protein Li 44a OS=Homo sapiens OX=9606 GN=WDR77 PE=2 SV=1;tr|B4DJP0|B4DJP0_HUMAN cDNA FLJ60601, highly simila	4	8	8	8	8	2	8	2	8	2	35.7	35.7	35.7	36.724	342	342;342;112;291	0	47.644	5843700	5335900	6680700	7224900	6933000	6260000	6633700	5889300	6235100	5781400	36645	47194	43717	51003	54589	52819	45521	36579	55362	50433	5843700	5335900	6680700	7224900
O96013;A0A024R0J1;A8K724;M0R2X4;B4E3B5;B4DE88;A0A024R0L8;M0R1R1;B4DUG0	O96013;A0A024R0J1;A8K724	7;7;6;2;2;2;2;1;1	7;7;6;2;2;2;2;1;1	7;7;6;2;2;2;2;1;1	Serine/threonine-protein kinase PAK 4;Non-specific serine/threonine protein kinase	PAK4	sp|O96013|PAK4_HUMAN Serine/threonine-protein kinase PAK 4 OS=Homo sapiens OX=9606 GN=PAK4 PE=1 SV=1;tr|A0A024R0J1|A0A024R0J1_HUMAN Non-specific serine/threonine protein kinase OS=Homo sapiens OX=9606 GN=PAK4 PE=4 SV=1;tr|A8K724|A8K724_HUMAN Non-specific s	9	7	7	7	4	4	4	4	4	4	13	13	13	64.071	591	591;591;591;131;347;395;438;149;240	0	17.078	298720	246660	376740	369840	316660	332000	341600	380460	301700	307460	0	0	0	0	0	0	0	0	0	0	298720	246660	376740	369840
P12694;Q59EI3;B2R8A9;A0A024R0K3;Q6ZSA3;F5H5P2;F5GXU9;Q9UMB3;H0YH31;Q658P7	P12694;Q59EI3;B2R8A9;A0A024R0K3;Q6ZSA3;F5H5P2;F5GXU9	9;9;9;9;9;9;5;4;2;2	9;9;9;9;9;9;5;4;2;2	9;9;9;9;9;9;5;4;2;2	2-oxoisovalerate dehydrogenase subunit alpha, mitochondrial	BCKDHA	sp|P12694|ODBA_HUMAN 2-oxoisovalerate dehydrogenase subunit alpha, mitochondrial OS=Homo sapiens OX=9606 GN=BCKDHA PE=1 SV=2;tr|Q59EI3|Q59EI3_HUMAN 2-oxoisovalerate dehydrogenase subunit alpha (Fragment) OS=Homo sapiens OX=9606 PE=2 SV=1;tr|B2R8A9|B2R8A9_H	10	9	9	9	8	1	8	1	8	1	25.4	25.4	25.4	50.47	445	445;444;445;445;479;479;328;56;211;403	0	15.254	2459900	2119800	2584700	2797100	3072200	2904400	2918900	2500900	2783600	2580300	0	0	0	0	0	0	0	0	0	0	2459900	2119800	2584700	2797100
Q9NW81;A0A024R0K4;B4DNR0;K7ESN5;M0QZP7;B7ZAJ8;M0QZC4;K7EIV4;B4DFT4	Q9NW81;A0A024R0K4;B4DNR0;K7ESN5;M0QZP7;B7ZAJ8	4;4;4;2;2;2;1;1;1	4;4;4;2;2;2;1;1;1	4;4;4;2;2;2;1;1;1	ATP synthase subunit s-like protein	ATP5SL;FLJ10241	sp|Q9NW81|DMAC2_HUMAN Distal membrane-arm assembly complex protein 2 OS=Homo sapiens OX=9606 GN=DMAC2 PE=1 SV=3;tr|A0A024R0K4|A0A024R0K4_HUMAN Uncharacterized protein OS=Homo sapiens OX=9606 GN=FLJ10241 PE=3 SV=1;tr|B4DNR0|B4DNR0_HUMAN cDNA FLJ60315 OS=Hom	9	4	4	4	4	0	4	0	4	0	19.8	19.8	19.8	29.267	257	257;257;333;101;150;230;172;176;178	0	5.9337	1172900	1146100	1272000	1346100	1164100	1215100	1176800	1272100	1300000	1238400	0	0	0	0	0	0	0	0	0	0	1172900	1146100	1272000	1346100
P61018;A0A024R0K8;A0A024R0J7;M0R0X1	P61018;A0A024R0K8;A0A024R0J7;M0R0X1	5;5;4;3	5;5;4;3	2;2;2;2	Ras-related protein Rab-4B	RAB4B	sp|P61018|RAB4B_HUMAN Ras-related protein Rab-4B OS=Homo sapiens OX=9606 GN=RAB4B PE=1 SV=1;tr|A0A024R0K8|A0A024R0K8_HUMAN Ras-related protein Rab-4 OS=Homo sapiens OX=9606 GN=hCG_1995540 PE=3 SV=1;tr|A0A024R0J7|A0A024R0J7_HUMAN Ras-related protein Rab-4 O	4	5	5	2	4	0	4	0	2	0	29.1	29.1	13.1	23.586	213	213;213;248;192	0	8.9257	1037600	1018000	1203900	1210000	1212400	1167500	1239800	1009100	1095300	1090200	0	0	0	0	0	0	0	0	0	0	1037600	1018000	1203900	1210000
Q96F63;A0A024R0L2;M0QXS4	Q96F63;A0A024R0L2	10;10;2	10;10;2	8;8;2	Coiled-coil domain-containing protein 97	CCDC97;MGC20255	sp|Q96F63|CCD97_HUMAN Coiled-coil domain-containing protein 97 OS=Homo sapiens OX=9606 GN=CCDC97 PE=1 SV=1;tr|A0A024R0L2|A0A024R0L2_HUMAN DUF2052 domain-containing protein OS=Homo sapiens OX=9606 GN=MGC20255 PE=4 SV=1	3	10	10	8	5	3	5	3	5	3	42.6	42.6	33.8	38.946	343	343;397;154	0	161.18	2115700	1906900	2367200	2557700	2365000	2467600	2454800	2304000	2418100	2365500	0	0	0	0	0	0	0	0	0	0	2115700	1906900	2367200	2557700
P50548;A0A024R0L4;B7Z6N1	P50548;A0A024R0L4;B7Z6N1	2;2;1	1;1;1	1;1;1	ETS domain-containing transcription factor ERF	ERF	sp|P50548|ERF_HUMAN ETS domain-containing transcription factor ERF OS=Homo sapiens OX=9606 GN=ERF PE=1 SV=2;tr|A0A024R0L4|A0A024R0L4_HUMAN Ets2 repressor factor, isoform CRA_a OS=Homo sapiens OX=9606 GN=ERF PE=3 SV=1;tr|B7Z6N1|B7Z6N1_HUMAN cDNA FLJ54385, h	3	2	1	1	1	1	0	1	0	1	5.8	4.2	4.2	58.702	548	548;548;538	0.00051984	2.5592	0	0	0	0	0	0	0	0	0	0	0	0	0	0	0	0	0	0	0	0	0	0	0	0
P49840;A0A024R0L5;Q68D16;A8MT37;M0QYV0	P49840;A0A024R0L5;Q68D16;A8MT37	11;11;10;10;3	5;5;4;4;1	5;5;4;4;1	Glycogen synthase kinase-3 alpha	GSK3A;DKFZp686D0638	sp|P49840|GSK3A_HUMAN Glycogen synthase kinase-3 alpha OS=Homo sapiens OX=9606 GN=GSK3A PE=1 SV=2;tr|A0A024R0L5|A0A024R0L5_HUMAN [Tau protein] kinase OS=Homo sapiens OX=9606 GN=GSK3A PE=3 SV=1;tr|Q68D16|Q68D16_HUMAN [Tau protein] kinase (Fragment) OS=Homo	5	11	5	5	10	2	4	1	4	1	26.7	16.1	16.1	50.98	483	483;483;388;401;167	0	36.607	2992200	2640700	3475900	3378800	3276600	3347100	3475500	2991200	3257600	3151600	0	0	0	0	0	0	0	0	0	0	2992200	2640700	3475900	3378800
Q15102;A0A024R0L6;M0R389;M0R1K3;M0QZT2;M0QXS6;M0R323	Q15102;A0A024R0L6;M0R389;M0R1K3;M0QZT2	13;13;10;9;7;5;5	13;13;10;9;7;5;5	13;13;10;9;7;5;5	Platelet-activating factor acetylhydrolase IB subunit gamma	PAFAH1B3	sp|Q15102|PA1B3_HUMAN Platelet-activating factor acetylhydrolase IB subunit alpha1 OS=Homo sapiens OX=9606 GN=PAFAH1B3 PE=1 SV=1;tr|A0A024R0L6|A0A024R0L6_HUMAN Epididymis secretory sperm binding protein OS=Homo sapiens OX=9606 GN=PAFAH1B3 PE=2 SV=1;tr|M0R3	7	13	13	13	13	5	13	5	13	5	76.2	76.2	76.2	25.734	231	231;231;164;202;139;95;96	0	96.469	40451000	35926000	45569000	46892000	46165000	46695000	45180000	42648000	44753000	39998000	54845	57520	74067	70524	77246	72789	83576	75761	50440	58425	40451000	35926000	45569000	46892000
Q3ZCQ8;Q0VAB1;A0A024R0M6;M0R2F8;M0R0C3;M0R003;M0R1Y4;M0QXC3;M0R2Z3;M0R303;M0R2D2;M0R2Q2;M0R047	Q3ZCQ8;Q0VAB1;A0A024R0M6;M0R2F8;M0R0C3	12;12;12;8;7;5;4;2;2;2;2;2;2	12;12;12;8;7;5;4;2;2;2;2;2;2	12;12;12;8;7;5;4;2;2;2;2;2;2	Mitochondrial import inner membrane translocase subunit TIM50	TIMM50	sp|Q3ZCQ8|TIM50_HUMAN Mitochondrial import inner membrane translocase subunit TIM50 OS=Homo sapiens OX=9606 GN=TIMM50 PE=1 SV=2;tr|Q0VAB1|Q0VAB1_HUMAN Mitochondrial import inner membrane translocase subunit TIM50 OS=Homo sapiens OX=9606 GN=TIMM50 PE=2 SV=1	13	12	12	12	12	1	12	1	12	1	36	36	36	39.646	353	353;456;456;157;104;257;256;111;116;117;141;200;227	0	43.005	14372000	13864000	16344000	15393000	15061000	14723000	15225000	14752000	13910000	14308000	0	0	0	0	0	0	0	0	0	0	14372000	13864000	16344000	15393000
Q5PRF9;A0A087WZT0;Q66K25;M0QZ22;A0A024R0N7;M0QY61;Q8N2G5;Q9NW90;M0R0X3;Q8IXP7	Q5PRF9;A0A087WZT0;Q66K25;M0QZ22;A0A024R0N7;M0QY61;Q8N2G5;Q9NW90;M0R0X3;Q8IXP7	2;2;2;2;2;1;1;1;1;1	2;2;2;2;2;1;1;1;1;1	2;2;2;2;2;1;1;1;1;1	Protein Smaug homolog 2	SAMD4B	sp|Q5PRF9|SMAG2_HUMAN Protein Smaug homolog 2 OS=Homo sapiens OX=9606 GN=SAMD4B PE=1 SV=1;tr|A0A087WZT0|A0A087WZT0_HUMAN Protein Smaug homolog 2 OS=Homo sapiens OX=9606 GN=SAMD4B PE=1 SV=1;tr|Q66K25|Q66K25_HUMAN SAMD4B protein OS=Homo sapiens OX=9606 GN=SA	10	2	2	2	2	0	2	0	2	0	4	4	4	75.483	694	694;663;664;692;694;219;222;325;325;365	0	5.8166	1076200	938800	1151200	1374400	1347600	1335100	1290600	1319700	1259900	1126900	0	0	0	0	0	0	0	0	0	0	1076200	938800	1151200	1374400
Q9H0W8;A0A024R0Q0;M0R2N0;M0QZC7;M0QZH1;M0QX70;M0QYR7;M0R0U0	Q9H0W8;A0A024R0Q0;M0R2N0;M0QZC7;M0QZH1;M0QX70;M0QYR7;M0R0U0	6;6;4;4;3;3;3;3	6;6;4;4;3;3;3;3	6;6;4;4;3;3;3;3	Protein SMG9	SMG9;FLJ12886	sp|Q9H0W8|SMG9_HUMAN Protein SMG9 OS=Homo sapiens OX=9606 GN=SMG9 PE=1 SV=1;tr|A0A024R0Q0|A0A024R0Q0_HUMAN Protein SMG9 OS=Homo sapiens OX=9606 GN=FLJ12886 PE=3 SV=1;tr|M0R2N0|M0R2N0_HUMAN Protein SMG9 (Fragment) OS=Homo sapiens OX=9606 GN=SMG9 PE=1 SV=1;t	8	6	6	6	4	2	4	2	4	2	15	15	15	57.65	520	520;520;156;183;115;120;148;157	0	8.9434	165980	171210	202630	207490	211800	212010	197350	221610	187310	213630	0	0	0	0	0	0	0	0	0	0	165980	171210	202630	207490
Q8IV08;A0A024R0Q4	Q8IV08;A0A024R0Q4	1;1	1;1	1;1	Phospholipase D3	PLD3	sp|Q8IV08|PLD3_HUMAN 5-3 exonuclease PLD3 OS=Homo sapiens OX=9606 GN=PLD3 PE=1 SV=1;tr|A0A024R0Q4|A0A024R0Q4_HUMAN Phospholipase D family, member 3, isoform CRA_b OS=Homo sapiens OX=9606 GN=PLD3 PE=3 SV=1	2	1	1	1	1	0	1	0	1	0	2.4	2.4	2.4	54.705	490	490;490	0.0022838	1.8129	77126	86697	104470	106860	85252	102360	86523	79214	76239	82565	0	0	0	0	0	0	0	0	0	0	77126	86697	104470	106860
P07992;A0A024R0Q6;K7ES46;K7ER60;K7ER89;K7EP14;K7EMT9;K7EK97	P07992;A0A024R0Q6;K7ES46;K7ER60;K7ER89;K7EP14	4;4;3;2;2;2;1;1	4;4;3;2;2;2;1;1	4;4;3;2;2;2;1;1	DNA excision repair protein ERCC-1	ERCC1	sp|P07992|ERCC1_HUMAN DNA excision repair protein ERCC-1 OS=Homo sapiens OX=9606 GN=ERCC1 PE=1 SV=1;tr|A0A024R0Q6|A0A024R0Q6_HUMAN Excision repair cross-complementing rodent repair deficiency, complementation group 1 (Includes overlapping antisense sequenc	8	4	4	4	4	0	4	0	4	0	16.5	16.5	16.5	32.562	297	297;297;209;213;234;258;91;141	0	12.886	154600	132730	162330	150750	165110	156000	155910	170080	146000	152790	0	0	0	0	0	0	0	0	0	0	154600	132730	162330	150750
P53041;Q9BPW0;H0YDU8;A0A024R0Q7;B2R6R6;B4DDZ8;Q53FR0;B4DLP6;A8MU39;Q59F46;B7Z1I1	P53041;Q9BPW0;H0YDU8;A0A024R0Q7;B2R6R6;B4DDZ8;Q53FR0;B4DLP6;A8MU39	29;29;29;29;28;27;27;26;15;2;2	29;29;29;29;28;27;27;26;15;2;2	29;29;29;29;28;27;27;26;15;2;2	Serine/threonine-protein phosphatase 5;Serine/threonine-protein phosphatase	PPP5C	sp|P53041|PPP5_HUMAN Serine/threonine-protein phosphatase 5 OS=Homo sapiens OX=9606 GN=PPP5C PE=1 SV=1;tr|Q9BPW0|Q9BPW0_HUMAN Serine/threonine-protein phosphatase (Fragment) OS=Homo sapiens OX=9606 GN=PPP5C PE=2 SV=2;tr|H0YDU8|H0YDU8_HUMAN Serine/threonine	11	29	29	29	29	2	29	2	29	2	57.3	57.3	57.3	56.878	499	499;484;485;499;499;486;499;482;371;260;295	0	195.21	42723000	38338000	47610000	52222000	51820000	51992000	52944000	43833000	51091000	48087000	1805.2	3111.1	0	2931.9	2150.4	4217	0	2538	0	0	42723000	38338000	47610000	52222000
Q96D53;M0R001;A0A024R0Q9;M0R011	Q96D53;M0R001;A0A024R0Q9;M0R011	2;2;2;1	2;2;2;1	2;2;2;1	AarF domain-containing protein kinase 4	ADCK4	sp|Q96D53|COQ8B_HUMAN Atypical kinase COQ8B, mitochondrial OS=Homo sapiens OX=9606 GN=COQ8B PE=1 SV=2;tr|M0R001|M0R001_HUMAN Atypical kinase COQ8B, mitochondrial (Fragment) OS=Homo sapiens OX=9606 GN=COQ8B PE=1 SV=1;tr|A0A024R0Q9|A0A024R0Q9_HUMAN AarF doma	4	2	2	2	2	0	2	0	2	0	4	4	4	60.069	544	544;204;503;230	0	3.5663	130140	126270	152430	123300	153260	153390	139410	139120	117830	114040	0	0	0	0	0	0	0	0	0	0	130140	126270	152430	123300
Q9UBE0;A0A024R0R4;M0QZS6;B3KNJ4;M0QX65;A0A590UK93;A0A590UKC5;B4DY66;M0R054;M0QYM8;A0A590UKA0;M0R286;M0R375;M0QYP2	Q9UBE0;A0A024R0R4;M0QZS6;B3KNJ4;M0QX65;A0A590UK93;A0A590UKC5;B4DY66;M0R054	24;24;18;18;16;14;14;13;12;8;7;6;2;2	24;24;18;18;16;14;14;13;12;8;7;6;2;2	24;24;18;18;16;14;14;13;12;8;7;6;2;2	SUMO-activating enzyme subunit 1;SUMO-activating enzyme subunit 1, N-terminally processed	SAE1	sp|Q9UBE0|SAE1_HUMAN SUMO-activating enzyme subunit 1 OS=Homo sapiens OX=9606 GN=SAE1 PE=1 SV=1;tr|A0A024R0R4|A0A024R0R4_HUMAN SUMO-1 activating enzyme subunit 1, isoform CRA_b OS=Homo sapiens OX=9606 GN=SAE1 PE=3 SV=1;tr|M0QZS6|M0QZS6_HUMAN SUMO-activatin	14	24	24	24	24	0	24	0	24	0	79.8	79.8	79.8	38.449	346	346;346;265;299;205;210;235;172;157;133;127;98;50;71	0	122.96	64417000	57787000	71998000	77080000	75459000	75622000	73923000	69793000	69812000	70135000	0	0	0	0	0	0	0	0	0	0	64417000	57787000	71998000	77080000
Q92797;A0A024R0R6;B7Z6F7;A0A087WUE9;Q4LE61;M0R3C7;M0R1C2;M0R180;M0QXP5;O75402;M0R039;M0R033	Q92797;A0A024R0R6;B7Z6F7;A0A087WUE9;Q4LE61	38;38;37;29;28;16;4;4;4;3;2;2	38;38;37;29;28;16;4;4;4;3;2;2	38;38;37;29;28;16;4;4;4;3;2;2	Symplekin	SYMPK;SYMPK variant protein	sp|Q92797|SYMPK_HUMAN Symplekin OS=Homo sapiens OX=9606 GN=SYMPK PE=1 SV=2;tr|A0A024R0R6|A0A024R0R6_HUMAN Symplekin, isoform CRA_a OS=Homo sapiens OX=9606 GN=SYMPK PE=4 SV=1;tr|B7Z6F7|B7Z6F7_HUMAN cDNA FLJ61705, highly similar to Symplekin OS=Homo sapiens	12	38	38	38	37	1	37	1	37	1	37.5	37.5	37.5	141.15	1274	1274;1274;1274;1058;1073;673;115;137;142;131;50;95	0	128.35	26607000	24929000	29722000	33001000	31931000	32191000	32292000	29326000	31164000	29370000	0	0	0	0	0	0	0	0	0	0	26607000	24929000	29722000	33001000
P54920;A0A024R0R9;M0R0Y2;M0R2M1;M0R213;M0R0I4;M0R058;M0QZM9;M0QZN5;M0R031;A0A024R0V6;M0R027;Q9H115;B4DGP9;B4DIV0;A0A087WZQ7	P54920;A0A024R0R9;M0R0Y2;M0R2M1	19;19;16;14;6;6;5;4;4;4;4;3;1;1;1;1	19;19;16;14;6;6;5;4;4;4;4;3;1;1;1;1	19;19;16;14;6;6;5;4;4;4;4;3;1;1;1;1	Alpha-soluble NSF attachment protein	NAPA	sp|P54920|SNAA_HUMAN Alpha-soluble NSF attachment protein OS=Homo sapiens OX=9606 GN=NAPA PE=1 SV=3;tr|A0A024R0R9|A0A024R0R9_HUMAN N-ethylmaleimide-sensitive factor attachment protein, alpha, isoform CRA_c OS=Homo sapiens OX=9606 GN=NAPA PE=3 SV=1;tr|M0R0Y	16	19	19	19	19	2	19	2	19	2	72.5	72.5	72.5	33.232	295	295;295;256;268;83;139;137;35;60;74;118;102;298;255;302;302	0	160.79	43731000	44040000	49615000	52688000	51601000	49670000	50740000	53029000	45314000	47450000	18684	22021	28979	26920	25848	28680	21915	26976	7737.7	22047	43731000	44040000	49615000	52688000
F5H8D7;A0A024R0S8;Q59HH7;P18887;B4DTD3;B2RCY5;B4DEB2;M0QYS5;M0QZ96;M0R0D2;M0R1U8;V9VB20;M4WFF9;L7QJP1	F5H8D7;A0A024R0S8;Q59HH7;P18887;B4DTD3;B2RCY5;B4DEB2	11;11;11;10;10;10;6;4;3;3;3;2;2;1	11;11;11;10;10;10;6;4;3;3;3;2;2;1	11;11;11;10;10;10;6;4;3;3;3;2;2;1	DNA repair protein XRCC1	XRCC1	tr|F5H8D7|F5H8D7_HUMAN DNA repair protein XRCC1 OS=Homo sapiens OX=9606 GN=XRCC1 PE=1 SV=2;tr|A0A024R0S8|A0A024R0S8_HUMAN X-ray repair complementing defective repair in Chinese hamster cells 1, isoform CRA_b OS=Homo sapiens OX=9606 GN=XRCC1 PE=4 SV=1;tr|Q5	14	11	11	11	11	1	11	1	11	1	20.4	20.4	20.4	66.013	602	602;633;647;633;602;633;400;292;165;172;210;30;38;38	0	27.611	11187000	10440000	12611000	12880000	12617000	13222000	13502000	12522000	12525000	12135000	0	0	0	0	0	0	0	0	0	0	11187000	10440000	12611000	12880000
Q6UWP2;A0A024R0T1	Q6UWP2;A0A024R0T1	2;2	2;2	2;2	Dehydrogenase/reductase SDR family member 11	DHRS11;MGC4172	sp|Q6UWP2|DHR11_HUMAN Dehydrogenase/reductase SDR family member 11 OS=Homo sapiens OX=9606 GN=DHRS11 PE=1 SV=1;tr|A0A024R0T1|A0A024R0T1_HUMAN Short-chain dehydrogenase/reductase, isoform CRA_b OS=Homo sapiens OX=9606 GN=MGC4172 PE=3 SV=1	2	2	2	2	2	0	2	0	2	0	11.5	11.5	11.5	28.308	260	260;260	0	6.2248	425010	395530	457890	454980	508510	480790	454950	445960	432900	380350	0	0	0	0	0	0	0	0	0	0	425010	395530	457890	454980
Q7L8J4;Q96ET3;Q96MW4;B4DSF1;A0A024R0T2	Q7L8J4;Q96ET3;Q96MW4;B4DSF1;A0A024R0T2	2;2;2;2;2	2;2;2;2;2	2;2;2;2;2	SH3 domain-binding protein 5-like	SH3BP5L	sp|Q7L8J4|3BP5L_HUMAN SH3 domain-binding protein 5-like OS=Homo sapiens OX=9606 GN=SH3BP5L PE=1 SV=1;tr|Q96ET3|Q96ET3_HUMAN SH3BP5L protein (Fragment) OS=Homo sapiens OX=9606 GN=SH3BP5L PE=2 SV=1;tr|Q96MW4|Q96MW4_HUMAN cDNA FLJ31783 fis, clone NT2RI2008396	5	2	2	2	0	2	0	2	0	2	4.1	4.1	4.1	43.499	393	393;123;251;286;393	0.0016598	2.0271	0	0	0	0	0	0	0	0	0	0	0	0	0	0	0	0	0	0	0	0	0	0	0	0
P50552;A0A0S2Z4N8;A0A024R0V4;A0A0S2Z4I9;A0A0S2Z4I7;K7EM16;K7ENR7;K7ENL7;A0A0S2Z4H6;K7EIG8	P50552;A0A0S2Z4N8;A0A024R0V4;A0A0S2Z4I9;A0A0S2Z4I7	11;11;11;10;9;5;3;3;3;2	11;11;11;10;9;5;3;3;3;2	11;11;11;10;9;5;3;3;3;2	Vasodilator-stimulated phosphoprotein	VASP	sp|P50552|VASP_HUMAN Vasodilator-stimulated phosphoprotein OS=Homo sapiens OX=9606 GN=VASP PE=1 SV=3;tr|A0A0S2Z4N8|A0A0S2Z4N8_HUMAN Vasodilator-stimulated phosphoprotein isoform 2 (Fragment) OS=Homo sapiens OX=9606 GN=VASP PE=2 SV=1;tr|A0A024R0V4|A0A024R0V	10	11	11	11	10	2	10	2	10	2	36.6	36.6	36.6	39.829	380	380;328;380;327;288;183;59;103;116;46	0	21.59	2077800	1837200	2292700	3656900	3507600	3687200	3196700	3062400	2687500	2509300	0	0	0	0	0	0	0	0	0	0	2077800	1837200	2292700	3656900
Q96QD8;A8K6H9;A0A024R0W3;F8VUY8	Q96QD8;A8K6H9;A0A024R0W3;F8VUY8	2;2;2;1	2;2;2;1	2;2;2;1	Sodium-coupled neutral amino acid transporter 2	SLC38A2	sp|Q96QD8|S38A2_HUMAN Sodium-coupled neutral amino acid transporter 2 OS=Homo sapiens OX=9606 GN=SLC38A2 PE=1 SV=2;tr|A8K6H9|A8K6H9_HUMAN cDNA FLJ75876, highly similar to Homo sapiens solute carrier family 38, member 2 (SLC38A2), mRNA OS=Homo sapiens OX=96	4	2	2	2	2	0	2	0	2	0	5.5	5.5	5.5	56.025	506	506;506;506;88	0	15.14	480100	530030	606400	781960	774850	833310	613200	806350	579140	566240	0	0	0	0	0	0	0	0	0	0	480100	530030	606400	781960
Q9UMZ2;A0A024R0X0;A0A087WZF6;A0A087WZS7;A8MYE0	Q9UMZ2;A0A024R0X0	8;8;1;1;1	8;8;1;1;1	8;8;1;1;1	Synergin gamma	SYNRG;AP1GBP1	sp|Q9UMZ2|SYNRG_HUMAN Synergin gamma OS=Homo sapiens OX=9606 GN=SYNRG PE=1 SV=2;tr|A0A024R0X0|A0A024R0X0_HUMAN AP1 gamma subunit binding protein 1, isoform CRA_d OS=Homo sapiens OX=9606 GN=AP1GBP1 PE=4 SV=1	5	8	8	8	4	4	4	4	4	4	9.2	9.2	9.2	140.65	1314	1314;1314;125;236;385	0	33.377	4122100	4404400	4724700	4920100	4486100	4451000	4630900	4646400	4472600	4346700	0	0	0	0	0	0	0	0	0	0	4122100	4404400	4724700	4920100
Q15649;A0A024R0X8;A0A087X045;A0A087WY54	Q15649;A0A024R0X8;A0A087X045;A0A087WY54	2;2;1;1	2;2;1;1	2;2;1;1	Zinc finger HIT domain-containing protein 3	ZNHIT3	sp|Q15649|ZNHI3_HUMAN Zinc finger HIT domain-containing protein 3 OS=Homo sapiens OX=9606 GN=ZNHIT3 PE=1 SV=2;tr|A0A024R0X8|A0A024R0X8_HUMAN Zinc finger HIT domain-containing protein 3 OS=Homo sapiens OX=9606 GN=ZNHIT3 PE=4 SV=1;tr|A0A087X045|A0A087X045_HU	4	2	2	2	2	0	2	0	2	0	14.2	14.2	14.2	17.607	155	155;155;42;90	0	4.1001	429470	405750	498210	469090	550890	500610	483300	502220	419940	472830	0	0	0	0	0	0	0	0	0	0	429470	405750	498210	469090
Q9BUQ8;A8KA56;A0A024R0Z3;B3KY11;H0YIL9;F8VVA2;F8W1J5;H0YI52	Q9BUQ8;A8KA56;A0A024R0Z3;B3KY11	32;32;32;31;5;3;2;2	32;32;32;31;5;3;2;2	32;32;32;31;5;3;2;2	Probable ATP-dependent RNA helicase DDX23	DDX23	sp|Q9BUQ8|DDX23_HUMAN Probable ATP-dependent RNA helicase DDX23 OS=Homo sapiens OX=9606 GN=DDX23 PE=1 SV=3;tr|A8KA56|A8KA56_HUMAN RNA helicase OS=Homo sapiens OX=9606 PE=2 SV=1;tr|A0A024R0Z3|A0A024R0Z3_HUMAN RNA helicase OS=Homo sapiens OX=9606 GN=DDX23 PE	8	32	32	32	29	4	29	4	29	4	41.1	41.1	41.1	95.581	820	820;820;820;800;259;182;138;152	0	104.46	35162000	34200000	40364000	41503000	39359000	40409000	40788000	39392000	38628000	38569000	19818	17045	31566	31120	27040	21736	25393	20635	20001	24869	35162000	34200000	40364000	41503000
Q86XZ4;A0A024R101;F8VZS5;F8VXP9;F8VRH4;F8VXB3;F8VS10	Q86XZ4;A0A024R101;F8VZS5;F8VXP9;F8VRH4;F8VXB3;F8VS10	2;2;1;1;1;1;1	2;2;1;1;1;1;1	2;2;1;1;1;1;1	Spermatogenesis-associated serine-rich protein 2	SPATS2	sp|Q86XZ4|SPAS2_HUMAN Spermatogenesis-associated serine-rich protein 2 OS=Homo sapiens OX=9606 GN=SPATS2 PE=1 SV=1;tr|A0A024R101|A0A024R101_HUMAN Spermatogenesis associated, serine-rich 2, isoform CRA_a OS=Homo sapiens OX=9606 GN=SPATS2 PE=3 SV=1;tr|F8VZS5	7	2	2	2	2	0	2	0	2	0	5.3	5.3	5.3	59.544	545	545;545;66;67;74;98;295	0.00068423	2.4041	71557	86530	109120	103730	128070	95105	110810	104290	112680	104440	0	0	0	0	0	0	0	0	0	0	71557	86530	109120	103730
Q96GM5;A0A024R102;A0A024R137;A8K9I5;F8VRQ4;F8VUB0;H0YHV1;B4DF50;F8VZ70;Q6STE5;F8VW95;B3KXL9;A0A090N8Z9	Q96GM5;A0A024R102;A0A024R137;A8K9I5;F8VRQ4	15;15;13;10;10;7;5;5;5;3;3;3;3	15;15;13;10;10;7;5;5;5;3;3;3;3	13;13;11;10;10;5;5;3;3;1;1;1;1	SWI/SNF-related matrix-associated actin-dependent regulator of chromatin subfamily D member 1	SMARCD1	sp|Q96GM5|SMRD1_HUMAN SWI/SNF-related matrix-associated actin-dependent regulator of chromatin subfamily D member 1 OS=Homo sapiens OX=9606 GN=SMARCD1 PE=1 SV=2;tr|A0A024R102|A0A024R102_HUMAN SWI/SNF related, matrix associated, actin dependent regulator of	13	15	15	13	15	0	15	0	13	0	31.7	31.7	28	58.232	515	515;639;598;292;313;289;115;263;278;483;113;435;470	0	124.98	9890300	9726300	11221000	11291000	11011000	11083000	11297000	9665500	10292000	10684000	0	0	0	0	0	0	0	0	0	0	9890300	9726300	11221000	11291000
Q8TBF4;A0A024R106;G3V1V1;Q05DR1	Q8TBF4;A0A024R106;G3V1V1	4;4;3;1	4;4;3;1	4;4;3;1	Zinc finger CCHC-type and RNA-binding motif-containing protein 1	ZCRB1	sp|Q8TBF4|ZCRB1_HUMAN Zinc finger CCHC-type and RNA-binding motif-containing protein 1 OS=Homo sapiens OX=9606 GN=ZCRB1 PE=1 SV=2;tr|A0A024R106|A0A024R106_HUMAN U11/U12 small nuclear ribonucleoprotein 31 kDa protein OS=Homo sapiens OX=9606 GN=ZCRB1 PE=4 SV	4	4	4	4	2	2	2	2	2	2	21.7	21.7	21.7	24.591	217	217;217;176;141	0	23.386	608370	680280	734640	692240	721780	722390	790480	741120	711820	757360	0	0	0	0	0	0	0	0	0	0	608370	680280	734640	692240
Q12800;A0A024R120;F8VWL0;F8VX55;C9JWL3	Q12800;A0A024R120;F8VWL0;F8VX55	6;6;4;4;1	6;6;4;4;1	5;5;4;3;0	Alpha-globin transcription factor CP2	TFCP2	sp|Q12800|TFCP2_HUMAN Alpha-globin transcription factor CP2 OS=Homo sapiens OX=9606 GN=TFCP2 PE=1 SV=2;tr|A0A024R120|A0A024R120_HUMAN Transcription factor CP2, isoform CRA_a OS=Homo sapiens OX=9606 GN=TFCP2 PE=3 SV=1;tr|F8VWL0|F8VWL0_HUMAN Alpha-globin tra	5	6	6	5	6	0	6	0	5	0	18.7	18.7	15.1	57.255	502	502;502;381;424;148	0	23.185	964520	882190	1165500	1152800	1166800	1095300	1166000	1076300	1090900	1003700	0	0	0	0	0	0	0	0	0	0	964520	882190	1165500	1152800
Q9H2H9;A0A024R124;F8VX04;F8VX12;Q8NCD8	Q9H2H9;A0A024R124;F8VX04;F8VX12;Q8NCD8	2;2;2;1;1	2;2;2;1;1	2;2;2;1;1	Sodium-coupled neutral amino acid transporter 1	SLC38A1	sp|Q9H2H9|S38A1_HUMAN Sodium-coupled neutral amino acid transporter 1 OS=Homo sapiens OX=9606 GN=SLC38A1 PE=1 SV=1;tr|A0A024R124|A0A024R124_HUMAN Solute carrier family 38, member 1, isoform CRA_a OS=Homo sapiens OX=9606 GN=SLC38A1 PE=4 SV=1;tr|F8VX04|F8VX0	5	2	2	2	1	1	1	1	1	1	3.5	3.5	3.5	54.047	487	487;487;503;78;413	0	3.294	145650	125420	136180	112170	123990	129680	165420	172590	107780	128060	0	0	0	0	0	0	0	0	0	0	145650	125420	136180	112170
P54619;A0A024R125;F8VYY9;H0YIC9;F8VVA3;H0YHF8;F8VZX1;F8VSL2;B4E094;F8VPF5;F8VRY2;F8VSH3;E9PGP6;A0A494C068;B7Z6X8;B4DT70;Q9UGI9;B4DUK8	P54619;A0A024R125;F8VYY9;H0YIC9	14;14;13;8;6;5;5;4;4;4;3;3;2;2;2;1;1;1	14;14;13;8;6;5;5;4;4;4;3;3;2;2;2;1;1;1	12;12;11;8;6;3;5;4;4;4;3;3;0;0;0;1;1;1	5-AMP-activated protein kinase subunit gamma-1	PRKAG1	sp|P54619|AAKG1_HUMAN 5-AMP-activated protein kinase subunit gamma-1 OS=Homo sapiens OX=9606 GN=PRKAG1 PE=1 SV=1;tr|A0A024R125|A0A024R125_HUMAN 5-AMP-activated protein kinase subunit gamma-1 OS=Homo sapiens OX=9606 GN=PRKAG1 PE=3 SV=1;tr|F8VYY9|F8VYY9_HU	18	14	14	12	14	0	14	0	12	0	52.6	52.6	47.4	37.579	331	331;331;280;251;161;93;202;125;137;145;82;69;444;308;444;305;489;353	0	42.493	7907800	7175900	8713100	9199300	8787300	8729400	8559900	8266100	8213100	7944700	0	0	0	0	0	0	0	0	0	0	7907800	7175900	8713100	9199300
P22736;Q8N3V2;A0A024R126;Q6ZMM6;F5GXF0;H7BZ00;E9PBQ4;C9J8W4;F8W6I3	P22736;Q8N3V2;A0A024R126;Q6ZMM6;F5GXF0	7;7;7;7;7;1;1;1;1	7;7;7;7;7;1;1;1;1	5;5;5;5;5;0;0;0;0	Nuclear receptor subfamily 4 group A member 1	NR4A1;DKFZp451G125	sp|P22736|NR4A1_HUMAN Nuclear receptor subfamily 4 group A member 1 OS=Homo sapiens OX=9606 GN=NR4A1 PE=1 SV=1;tr|Q8N3V2|Q8N3V2_HUMAN Nuclear receptor subfamily 4 group A member 1 OS=Homo sapiens OX=9606 GN=DKFZp451G125 PE=2 SV=2;tr|A0A024R126|A0A024R126_H	9	7	7	5	7	0	7	0	5	0	13	13	10.2	64.463	598	598;598;598;652;652;150;392;490;553	0	11.006	310410	236950	382340	2630300	2538500	2535000	1485600	1259700	1352600	924560	0	0	0	0	0	0	0	0	0	0	310410	236950	382340	2630300
Q9BSB4;F8VQD9;A0A024R128;F8VVA0;H3BMZ4	Q9BSB4;F8VQD9;A0A024R128;F8VVA0;H3BMZ4	5;5;5;4;3	5;5;5;4;3	5;5;5;4;3	Autophagy-related protein 101	ATG101;C12orf44	sp|Q9BSB4|ATGA1_HUMAN Autophagy-related protein 101 OS=Homo sapiens OX=9606 GN=ATG101 PE=1 SV=1;tr|F8VQD9|F8VQD9_HUMAN Autophagy-related protein 101 (Fragment) OS=Homo sapiens OX=9606 GN=ATG101 PE=1 SV=1;tr|A0A024R128|A0A024R128_HUMAN Autophagy-related pro	5	5	5	5	5	0	5	0	5	0	28.4	28.4	28.4	25.002	218	218;190;218;141;84	0	9.5242	1072000	1042500	1235400	1539000	1477600	1420000	1328600	1310200	1261000	1156800	0	0	0	0	0	0	0	0	0	0	1072000	1042500	1235400	1539000
Q8IYM0;A0A024R129;B3KSB5	Q8IYM0;A0A024R129;B3KSB5	1;1;1	1;1;1	1;1;1	Protein FAM186B	FAM186B;C12orf25	sp|Q8IYM0|F186B_HUMAN Protein FAM186B OS=Homo sapiens OX=9606 GN=FAM186B PE=2 SV=2;tr|A0A024R129|A0A024R129_HUMAN Chromosome 12 open reading frame 25, isoform CRA_a OS=Homo sapiens OX=9606 GN=C12orf25 PE=4 SV=1;tr|B3KSB5|B3KSB5_HUMAN cDNA FLJ35923 fis, clo	3	1	1	1	1	0	1	0	1	0	1.2	1.2	1.2	103.72	893	893;893;893	1	-2	0	0	0	0	0	0	0	0	0	0	0	0	0	0	0	0	0	0	0	0	0	0	0	0
Q9H9L4;H0YID1;A0A024R131;H0YIQ8;F8VXI8;F8VX10;F8VRX7;F8VUX5	Q9H9L4;H0YID1;A0A024R131;H0YIQ8;F8VXI8;F8VX10;F8VRX7;F8VUX5	2;2;2;2;2;2;1;1	2;2;2;2;2;2;1;1	2;2;2;2;2;2;1;1	KAT8 regulatory NSL complex subunit 2	KANSL2;C12orf41	sp|Q9H9L4|KANL2_HUMAN KAT8 regulatory NSL complex subunit 2 OS=Homo sapiens OX=9606 GN=KANSL2 PE=1 SV=3;tr|H0YID1|H0YID1_HUMAN KAT8 regulatory NSL complex subunit 2 (Fragment) OS=Homo sapiens OX=9606 GN=KANSL2 PE=1 SV=1;tr|A0A024R131|A0A024R131_HUMAN KAT8	8	2	2	2	2	1	2	1	2	1	4.7	4.7	4.7	55.042	492	492;74;155;340;454;675;108;133	0	15.549	101130	86334	110240	150340	109570	121420	136810	120740	88623	90769	0	0	0	0	0	0	0	0	0	0	101130	86334	110240	150340
Q9H0H5;A0A024R136;A0A2X0U4T9;B2RE34;F8VRD2;H0YIK5;F8VV47;Q9H9L9;F8VVE5;F8VWY4;F8W1E5;F8VZ66;F8VWX0;F8VS54;F8VV39;F8VUW9;F8W0L1;Q9BZ74;F8VVY0;F8VV37;F8VXH1;F8W1T4;F8VQZ5;F8VZ41;F8VYH6;F8VRL2	Q9H0H5;A0A024R136;A0A2X0U4T9;B2RE34;F8VRD2	11;11;11;11;8;4;3;3;3;3;3;3;3;3;3;3;3;2;2;2;2;1;1;1;1;1	11;11;11;11;8;4;3;3;3;3;3;3;3;3;3;3;3;2;2;2;2;1;1;1;1;1	11;11;11;11;8;4;3;3;3;3;3;3;3;3;3;3;3;2;2;2;2;1;1;1;1;1	Rac GTPase-activating protein 1	RACGAP1	sp|Q9H0H5|RGAP1_HUMAN Rac GTPase-activating protein 1 OS=Homo sapiens OX=9606 GN=RACGAP1 PE=1 SV=1;tr|A0A024R136|A0A024R136_HUMAN Rac GTPase activating protein 1, isoform CRA_a OS=Homo sapiens OX=9606 GN=RACGAP1 PE=4 SV=1;tr|A0A2X0U4T9|A0A2X0U4T9_HUMAN RAC	26	11	11	11	10	2	10	2	10	2	17.1	17.1	17.1	71.026	632	632;632;634;632;293;280;155;255;177;174;155;150;130;129;111;107;139;628;49;152;56;136;124;117;83;34	0	20.864	2780100	2896100	3154600	2980800	3151200	3188900	3137200	4074500	2868000	3226300	0	0	0	0	0	0	0	0	0	0	2780100	2896100	3154600	2980800
Q14142;A0A024R143;A0A024R165;B4E0G2;B7ZAZ9	Q14142;A0A024R143;A0A024R165;B4E0G2;B7ZAZ9	2;2;2;1;1	2;2;2;1;1	2;2;2;1;1	Tripartite motif-containing protein 14	TRIM14	sp|Q14142|TRI14_HUMAN Tripartite motif-containing protein 14 OS=Homo sapiens OX=9606 GN=TRIM14 PE=1 SV=2;tr|A0A024R143|A0A024R143_HUMAN Tripartite motif-containing 14, isoform CRA_c OS=Homo sapiens OX=9606 GN=TRIM14 PE=4 SV=1;tr|A0A024R165|A0A024R165_HUMAN	5	2	2	2	2	0	2	0	2	0	6.1	6.1	6.1	49.772	442	442;349;442;220;223	0	12.668	171490	152100	212130	170720	191710	147720	168550	171700	167330	147770	0	0	0	0	0	0	0	0	0	0	171490	152100	212130	170720
Q8WWI5;A0A024R151;B3KWF2;B3KMS7	Q8WWI5;A0A024R151;B3KWF2;B3KMS7	2;2;1;1	2;2;1;1	2;2;1;1	Choline transporter-like protein 1	SLC44A1	sp|Q8WWI5|CTL1_HUMAN Choline transporter-like protein 1 OS=Homo sapiens OX=9606 GN=SLC44A1 PE=1 SV=1;tr|A0A024R151|A0A024R151_HUMAN Solute carrier family 44, member 1, isoform CRA_a OS=Homo sapiens OX=9606 GN=SLC44A1 PE=3 SV=1;tr|B3KWF2|B3KWF2_HUMAN cDNA F	4	2	2	2	1	1	1	1	1	1	4.1	4.1	4.1	73.301	657	657;657;446;449	0	6.4671	19878	25172	34051	23966	35587	30766	27647	30207	21991	27614	0	0	0	0	0	0	0	0	0	0	19878	25172	34051	23966
Q9Y2D5;A0A024R167;B4E2K2;A0A024R152;C9JVY5	Q9Y2D5;A0A024R167;B4E2K2;A0A024R152;C9JVY5	13;13;13;13;11	13;13;13;13;11	13;13;13;13;11	A-kinase anchor protein 2	AKAP2;hCG_28765	sp|Q9Y2D5|AKAP2_HUMAN A-kinase anchor protein 2 OS=Homo sapiens OX=9606 GN=AKAP2 PE=1 SV=3;tr|A0A024R167|A0A024R167_HUMAN HCG28765, isoform CRA_a OS=Homo sapiens OX=9606 GN=hCG_28765 PE=4 SV=1;tr|B4E2K2|B4E2K2_HUMAN cDNA FLJ55665, highly similar to A-kinas	5	13	13	13	10	7	10	7	10	7	21.9	21.9	21.9	94.659	859	859;923;942;1337;778	0	75.632	4297000	3739700	5342700	3943800	4017500	3908600	4697800	4217400	4307500	4544100	0	0	0	0	0	0	0	0	0	0	4297000	3739700	5342700	3943800
P50151;A0A024R156	P50151;A0A024R156	1;1	1;1	1;1	Guanine nucleotide-binding protein G(I)/G(S)/G(O) subunit gamma-10;Guanine nucleotide-binding protein subunit gamma	GNG10;hCG_1994888	sp|P50151|GBG10_HUMAN Guanine nucleotide-binding protein G(I)/G(S)/G(O) subunit gamma-10 OS=Homo sapiens OX=9606 GN=GNG10 PE=1 SV=1;tr|A0A024R156|A0A024R156_HUMAN Guanine nucleotide-binding protein subunit gamma OS=Homo sapiens OX=9606 GN=hCG_1994888 PE=3	2	1	1	1	0	1	0	1	0	1	16.2	16.2	16.2	7.2053	68	68;68	0	30.362	0	0	0	0	0	0	0	0	0	0	0	0	0	0	0	0	0	0	0	0	0	0	0	0
O95347;A0A024R158;B3KMB1;B7ZLZ7;A8K984;Q05BV1;Q2KQ72;B3KM27;Q6IPS5;A0JLM9;Q32Q15;Q05D74;A0A0C4DGE5;Q6P712	O95347;A0A024R158;B3KMB1;B7ZLZ7;A8K984;Q05BV1;Q2KQ72	61;61;60;60;60;42;41;25;19;13;12;11;9;9	61;61;60;60;60;42;41;25;19;13;12;11;9;9	49;49;49;48;48;30;29;25;7;7;7;6;9;7	Structural maintenance of chromosomes protein 2;Structural maintenance of chromosomes protein	SMC2;SMC2L1	sp|O95347|SMC2_HUMAN Structural maintenance of chromosomes protein 2 OS=Homo sapiens OX=9606 GN=SMC2 PE=1 SV=2;tr|A0A024R158|A0A024R158_HUMAN Structural maintenance of chromosomes protein OS=Homo sapiens OX=9606 GN=SMC2L1 PE=3 SV=1;tr|B3KMB1|B3KMB1_HUMAN S	14	61	61	49	61	5	61	5	49	3	51	51	41.1	135.65	1197	1197;1197;1197;1197;1197;781;760;489;356;289;291;289;166;212	0	306.44	153930000	146420000	171580000	175440000	166800000	174880000	178660000	174190000	165340000	163830000	63348	33277	64802	41178	47314	43316	45191	71318	47443	42387	153930000	146420000	171580000	175440000
Q9BYX2;A0A024R166;B3KY99	Q9BYX2;A0A024R166;B3KY99	2;2;1	2;2;1	2;2;1	TBC1 domain family member 2A	TBC1D2	sp|Q9BYX2|TBD2A_HUMAN TBC1 domain family member 2A OS=Homo sapiens OX=9606 GN=TBC1D2 PE=1 SV=3;tr|A0A024R166|A0A024R166_HUMAN TBC1 domain family, member 2, isoform CRA_f OS=Homo sapiens OX=9606 GN=TBC1D2 PE=4 SV=1;tr|B3KY99|B3KY99_HUMAN cDNA FLJ16244 fis,	3	2	2	2	1	1	1	1	1	1	2.5	2.5	2.5	105.41	928	928;468;787	0	10.06	128390	74643	60948	77167	118440	132140	131740	147430	90011	90165	0	0	0	0	0	0	0	0	0	0	128390	74643	60948	77167
Q92570;A0A024R168	Q92570;A0A024R168	2;2	2;2	1;1	Nuclear receptor subfamily 4 group A member 3	NR4A3	sp|Q92570|NR4A3_HUMAN Nuclear receptor subfamily 4 group A member 3 OS=Homo sapiens OX=9606 GN=NR4A3 PE=1 SV=3;tr|A0A024R168|A0A024R168_HUMAN Nuclear receptor subfamily 4, group A, member 3, isoform CRA_c OS=Homo sapiens OX=9606 GN=NR4A3 PE=3 SV=1	2	2	2	1	1	1	1	1	0	1	5.1	5.1	3.8	68.229	626	626;626	0	24.545	0	0	3781.5	370080	364000	401310	201010	184290	169030	80734	0	0	0	0	0	0	0	0	0	0	0	0	3781.5	370080
Q9NXF1;A0A024R169;B4DQR0;B4E149;B7Z9D5	Q9NXF1;A0A024R169;B4DQR0	5;5;4;1;1	5;5;4;1;1	5;5;4;1;1	Testis-expressed sequence 10 protein	TEX10	sp|Q9NXF1|TEX10_HUMAN Testis-expressed protein 10 OS=Homo sapiens OX=9606 GN=TEX10 PE=1 SV=2;tr|A0A024R169|A0A024R169_HUMAN Testis expressed sequence 10, isoform CRA_a OS=Homo sapiens OX=9606 GN=TEX10 PE=3 SV=1;tr|B4DQR0|B4DQR0_HUMAN cDNA FLJ54377 OS=Homo	5	5	5	5	5	0	5	0	5	0	7.5	7.5	7.5	105.67	929	929;929;797;150;433	0	20.532	732810	685740	758730	912620	728550	838360	774740	748280	821800	769620	0	0	0	0	0	0	0	0	0	0	732810	685740	758730	912620
P10398;A0A024R178;Q96II5;A0A0S2Z3F2;B4DV85;Q59HC8;B4DMG5	P10398;A0A024R178;Q96II5;A0A0S2Z3F2;B4DV85	7;7;7;7;6;1;1	4;4;4;4;3;1;1	4;4;4;4;3;1;1	Serine/threonine-protein kinase A-Raf	ARAF	sp|P10398|ARAF_HUMAN Serine/threonine-protein kinase A-Raf OS=Homo sapiens OX=9606 GN=ARAF PE=1 SV=2;tr|A0A024R178|A0A024R178_HUMAN Non-specific serine/threonine protein kinase OS=Homo sapiens OX=9606 GN=ARAF PE=2 SV=1;tr|Q96II5|Q96II5_HUMAN Non-specific s	7	7	4	4	3	4	1	3	1	3	11.6	6.9	6.9	67.585	606	606;606;609;611;472;188;188	0	6.0981	123240	115120	139810	156130	143910	142520	147300	135360	129740	124530	0	0	0	0	0	0	0	0	0	0	123240	115120	139810	156130
Q09161;A0A024R179;X6R941;F2Z2T1	Q09161;A0A024R179	23;23;5;2	23;23;5;2	23;23;5;2	Nuclear cap-binding protein subunit 1	NCBP1	sp|Q09161|NCBP1_HUMAN Nuclear cap-binding protein subunit 1 OS=Homo sapiens OX=9606 GN=NCBP1 PE=1 SV=1;tr|A0A024R179|A0A024R179_HUMAN Nuclear cap binding protein subunit 1, 80kDa, isoform CRA_a OS=Homo sapiens OX=9606 GN=NCBP1 PE=3 SV=1	4	23	23	23	22	1	22	1	22	1	38	38	38	91.838	790	790;790;155;82	0	157.8	19579000	18648000	23014000	25502000	22272000	22807000	23715000	16503000	22926000	21073000	0	0	0	0	0	0	0	0	0	0	19579000	18648000	23014000	25502000
Q9H553;B3KNL8;A0A024R184	Q9H553;B3KNL8;A0A024R184	1;1;1	1;1;1	1;1;1	Alpha-1,3/1,6-mannosyltransferase ALG2	ALG2	sp|Q9H553|ALG2_HUMAN Alpha-1,3/1,6-mannosyltransferase ALG2 OS=Homo sapiens OX=9606 GN=ALG2 PE=1 SV=1;tr|B3KNL8|B3KNL8_HUMAN cDNA FLJ14908 fis, clone PLACE1005953, highly similar to Alpha-1,3-mannosyltransferase ALG2 OS=Homo sapiens OX=9606 PE=2 SV=1;tr|A0	3	1	1	1	1	0	1	0	1	0	2.9	2.9	2.9	47.091	416	416;248;416	0.0050802	1.5165	29722	26150	28967	37538	39117	45435	49080	36285	28960	38422	0	0	0	0	0	0	0	0	0	0	29722	26150	28967	37538
Q92613;A0A024R1A2;A8K5A5	Q92613;A0A024R1A2;A8K5A5	2;2;2	2;2;2	2;2;2	Protein Jade-3	JADE3;PHF16	sp|Q92613|JADE3_HUMAN Protein Jade-3 OS=Homo sapiens OX=9606 GN=JADE3 PE=1 SV=1;tr|A0A024R1A2|A0A024R1A2_HUMAN PHD finger protein 16, isoform CRA_a OS=Homo sapiens OX=9606 GN=PHF16 PE=4 SV=1;tr|A8K5A5|A8K5A5_HUMAN cDNA FLJ75393, highly similar to Homo sapi	3	2	2	2	2	0	2	0	2	0	2.7	2.7	2.7	93.807	823	823;823;823	0	20.35	62233	77509	105800	82324	90088	95915	81096	95562	75064	80220	0	0	0	0	0	0	0	0	0	0	62233	77509	105800	82324
P22314;A0A024R1A3;B4DDE4;B4DL67;Q5JRR9;Q5JRR6;B3KUJ2;Q5JRS0;Q5JRS2;Q5JRS1;Q5JRS3;Q712V1;Q8WY81	P22314;A0A024R1A3	50;50;24;24;14;14;14;13;11;10;10;2;2	50;50;24;24;14;14;14;13;11;10;10;2;2	49;49;24;23;13;14;14;13;11;10;10;2;2	Ubiquitin-like modifier-activating enzyme 1	UBA1;UBE1	sp|P22314|UBA1_HUMAN Ubiquitin-like modifier-activating enzyme 1 OS=Homo sapiens OX=9606 GN=UBA1 PE=1 SV=3;tr|A0A024R1A3|A0A024R1A3_HUMAN Ubiquitin-activating enzyme E1 OS=Homo sapiens OX=9606 GN=UBE1 PE=2 SV=1	13	50	50	49	47	12	47	12	47	12	55.6	55.6	55.6	117.85	1058	1058;1058;570;603;270;506;506;284;234;173;195;38;135	0	323.31	375410000	344540000	431290000	469550000	451700000	444370000	463300000	393350000	440670000	412580000	1060000	898740	1158400	1349100	1242300	1239800	1251200	1085200	1161900	1127000	375410000	344540000	431290000	469550000
P68036;A0A024R1A4;A8K4W8;A0A1B0GUS4	P68036;A0A024R1A4;A8K4W8;A0A1B0GUS4	10;10;8;6	5;5;3;3	5;5;3;3	Ubiquitin-conjugating enzyme E2 L3	UBE2L3	sp|P68036|UB2L3_HUMAN Ubiquitin-conjugating enzyme E2 L3 OS=Homo sapiens OX=9606 GN=UBE2L3 PE=1 SV=1;tr|A0A024R1A4|A0A024R1A4_HUMAN Ubiquitin-conjugating enzyme E2L 3, isoform CRA_a OS=Homo sapiens OX=9606 GN=UBE2L3 PE=3 SV=1;tr|A8K4W8|A8K4W8_HUMAN cDNA FL	4	10	5	5	9	2	5	1	5	1	70.1	26.6	26.6	17.861	154	154;154;154;154	0	28.942	19971000	16963000	21292000	21955000	22583000	22431000	22725000	22598000	19583000	20261000	56352	48746	48019	58187	67831	51552	62111	74777	43673	52549	19971000	16963000	21292000	21955000
Q13356;A0A024R1C1;A8K0I0;F8WC56;Q9BZH8;C9JDF0;B4DRD4	Q13356;A0A024R1C1;A8K0I0	5;5;4;1;1;1;1	5;5;4;1;1;1;1	5;5;4;1;1;1;1	Peptidyl-prolyl cis-trans isomerase-like 2	PPIL2	sp|Q13356|PPIL2_HUMAN RING-type E3 ubiquitin-protein ligase PPIL2 OS=Homo sapiens OX=9606 GN=PPIL2 PE=1 SV=1;tr|A0A024R1C1|A0A024R1C1_HUMAN Peptidylprolyl isomerase (Cyclophilin)-like 2, isoform CRA_b OS=Homo sapiens OX=9606 GN=PPIL2 PE=3 SV=1;tr|A8K0I0|A8	7	5	5	5	4	1	4	1	4	1	11.5	11.5	11.5	58.823	520	520;520;520;41;68;160;489	0	9.461	1443500	1322900	1583900	1559100	1540200	1386900	1450700	1467500	1319300	1372300	0	0	0	0	0	0	0	0	0	0	1443500	1322900	1583900	1559100
O95985;H0Y6W0;A8K4N2;A0A024R1C2;H7C4B0;B3KU89;B4E3G2	O95985;H0Y6W0;A8K4N2;A0A024R1C2	3;3;3;3;1;1;1	3;3;3;3;1;1;1	3;3;3;3;1;1;1	DNA topoisomerase 3-beta-1;DNA topoisomerase	TOP3B	sp|O95985|TOP3B_HUMAN DNA topoisomerase 3-beta-1 OS=Homo sapiens OX=9606 GN=TOP3B PE=1 SV=1;tr|H0Y6W0|H0Y6W0_HUMAN DNA topoisomerase (Fragment) OS=Homo sapiens OX=9606 GN=TOP3B PE=1 SV=1;tr|A8K4N2|A8K4N2_HUMAN DNA topoisomerase OS=Homo sapiens OX=9606 PE=2	7	3	3	3	3	0	3	0	3	0	5	5	5	96.661	862	862;525;862;862;168;275;282	0	9.0472	247100	275530	311530	303560	272310	285290	253160	251970	262910	246100	0	0	0	0	0	0	0	0	0	0	247100	275530	311530	303560
Q8IWD4;A0A024R1C5;B7Z820;F8WBN8;B0QYH3;B0QYH1	Q8IWD4;A0A024R1C5	7;7;3;1;1;1	7;7;3;1;1;1	7;7;3;1;1;1	Coiled-coil domain-containing protein 117	CCDC117;FLJ33814	sp|Q8IWD4|CC117_HUMAN Coiled-coil domain-containing protein 117 OS=Homo sapiens OX=9606 GN=CCDC117 PE=1 SV=1;tr|A0A024R1C5|A0A024R1C5_HUMAN Uncharacterized protein OS=Homo sapiens OX=9606 GN=FLJ33814 PE=4 SV=1	6	7	7	7	7	0	7	0	7	0	19.7	19.7	19.7	30.541	279	279;279;147;62;70;113	0	12.249	1331000	1187900	1572400	1547900	1546400	1412900	1492700	1491900	1381600	1411800	0	0	0	0	0	0	0	0	0	0	1331000	1187900	1572400	1547900
Q6ICH7;B3KUG5;A0A024R1D0	Q6ICH7;B3KUG5;A0A024R1D0	2;2;2	2;2;2	2;2;2	Aspartate beta-hydroxylase domain-containing protein 2	ASPHD2	sp|Q6ICH7|ASPH2_HUMAN Aspartate beta-hydroxylase domain-containing protein 2 OS=Homo sapiens OX=9606 GN=ASPHD2 PE=2 SV=1;tr|B3KUG5|B3KUG5_HUMAN cDNA FLJ39838 fis, clone SPLEN2014119, weakly similar to Aspartate beta-hydroxylase, isoform a OS=Homo sapiens O	3	2	2	2	2	0	2	0	2	0	6.5	6.5	6.5	41.698	369	369;277;369	0.00085339	2.3751	220240	150120	160810	188810	235920	228110	231740	260480	197890	179580	0	0	0	0	0	0	0	0	0	0	220240	150120	160810	188810
Q13769;A0A024R1D6;F8WCP5;C9JXG5;H7C072;H7C441;C9JXU6;F5GZF3;C9JCL9;F8WES8	Q13769;A0A024R1D6;F8WCP5;C9JXG5	19;19;11;10;8;6;5;5;5;1	19;19;11;10;8;6;5;5;5;1	19;19;11;10;8;6;5;5;5;1	THO complex subunit 5 homolog	THOC5;hCG_2011153	sp|Q13769|THOC5_HUMAN THO complex subunit 5 homolog OS=Homo sapiens OX=9606 GN=THOC5 PE=1 SV=2;tr|A0A024R1D6|A0A024R1D6_HUMAN HCG2011153, isoform CRA_b OS=Homo sapiens OX=9606 GN=hCG_2011153 PE=3 SV=1;tr|F8WCP5|F8WCP5_HUMAN THO complex subunit 5 homolog OS	10	19	19	19	16	4	16	4	16	4	28.4	28.4	28.4	78.507	683	683;683;343;223;262;176;93;127;161;43	0	47.139	8163200	8121300	9121000	9766800	9468600	9437200	9401900	8777800	8629900	8983200	16710	6716.2	25525	23248	14583	24066	25919	10509	23353	7243.9	8163200	8121300	9121000	9766800
P35626;A0A024R1D8;Q8N433;H7C099	P35626;A0A024R1D8	15;15;7;1	10;10;4;1	1;1;1;0	Beta-adrenergic receptor kinase 2	ADRBK2	sp|P35626|ARBK2_HUMAN Beta-adrenergic receptor kinase 2 OS=Homo sapiens OX=9606 GN=GRK3 PE=1 SV=2;tr|A0A024R1D8|A0A024R1D8_HUMAN G protein-coupled receptor kinase OS=Homo sapiens OX=9606 GN=ADRBK2 PE=3 SV=1	4	15	10	1	15	0	10	0	1	0	26.2	18.6	2.2	79.709	688	688;688;387;45	0	42.365	3253400	3142300	3660000	3345800	3530200	3419900	3404600	3296300	3344200	3274800	0	0	0	0	0	0	0	0	0	0	3253400	3142300	3660000	3345800
Q8IUG5;A0A024R1E2;A0A024R1G4	Q8IUG5;A0A024R1E2;A0A024R1G4	2;2;2	1;1;1	1;1;1	Unconventional myosin-XVIIIb	MYO18B	sp|Q8IUG5|MY18B_HUMAN Unconventional myosin-XVIIIb OS=Homo sapiens OX=9606 GN=MYO18B PE=1 SV=2;tr|A0A024R1E2|A0A024R1E2_HUMAN Myosin XVIIIB, isoform CRA_c OS=Homo sapiens OX=9606 GN=MYO18B PE=3 SV=1;tr|A0A024R1G4|A0A024R1G4_HUMAN Myosin XVIIIB, isoform CRA	3	2	1	1	1	1	0	1	0	1	0.8	0.5	0.5	285.21	2567	2567;2080;2448	1	-2	0	0	0	0	0	0	0	0	0	0	0	0	0	0	0	0	0	0	0	0	0	0	0	0
Q9UDX5;F8WEN7;B5MC22;A0A024R1E4	Q9UDX5;F8WEN7;B5MC22;A0A024R1E4	1;1;1;1	1;1;1;1	1;1;1;1	Mitochondrial fission process protein 1	MTFP1;MTP18	sp|Q9UDX5|MTFP1_HUMAN Mitochondrial fission process protein 1 OS=Homo sapiens OX=9606 GN=MTFP1 PE=1 SV=1;tr|F8WEN7|F8WEN7_HUMAN Mitochondrial 18 kDa protein OS=Homo sapiens OX=9606 GN=MTFP1 PE=1 SV=1;tr|B5MC22|B5MC22_HUMAN Mitochondrial 18 kDa protein OS=H	4	1	1	1	1	0	1	0	1	0	4.8	4.8	4.8	18.01	166	166;74;143;166	1	-2	0	0	0	0	0	0	0	0	0	0	0	0	0	0	0	0	0	0	0	0	0	0	0	0
Q9Y6J0;A0A024R1E5;A0A087WWW8;Q8WTX5;Q9NPU0;B5MEB3;C9JT60;C9J068;Q8IVX9;Q05C66	Q9Y6J0;A0A024R1E5;A0A087WWW8;Q8WTX5	5;5;4;3;2;2;1;1;1;1	5;5;4;3;2;2;1;1;1;1	5;5;4;3;2;2;1;1;1;1	Calcineurin-binding protein cabin-1	CABIN1	sp|Q9Y6J0|CABIN_HUMAN Calcineurin-binding protein cabin-1 OS=Homo sapiens OX=9606 GN=CABIN1 PE=1 SV=1;tr|A0A024R1E5|A0A024R1E5_HUMAN Calcineurin binding protein 1, isoform CRA_a OS=Homo sapiens OX=9606 GN=CABIN1 PE=4 SV=1;tr|A0A087WWW8|A0A087WWW8_HUMAN Cal	10	5	5	5	5	0	5	0	5	0	3.8	3.8	3.8	246.35	2220	2220;2220;2170;855;589;590;357;361;407;407	0	11.372	144520	118730	150980	154020	156360	143600	141750	135400	135090	143310	0	0	0	0	0	0	0	0	0	0	144520	118730	150980	154020
P78395;A0A0G2JRX8;B5MCY4;E7EMH2;E7EW99;K9MSY5;A0A024R1E6;B5MD04;A0A0G2JRX7;H7C2P3;B7ZAT0;B7Z7K8;K9MRS9;B7Z986	P78395;A0A0G2JRX8;B5MCY4;E7EMH2;E7EW99;K9MSY5;A0A024R1E6;B5MD04;A0A0G2JRX7;H7C2P3;B7ZAT0;B7Z7K8;K9MRS9	4;4;4;4;4;4;4;3;2;2;2;2;2;1	4;4;4;4;4;4;4;3;2;2;2;2;2;1	4;4;4;4;4;4;4;3;2;2;2;2;2;1	Melanoma antigen preferentially expressed in tumors	PRAME	sp|P78395|PRAME_HUMAN Melanoma antigen preferentially expressed in tumors OS=Homo sapiens OX=9606 GN=PRAME PE=1 SV=1;tr|A0A0G2JRX8|A0A0G2JRX8_HUMAN Melanoma antigen preferentially-expressed in tumors (Fragment) OS=Homo sapiens OX=9606 GN=PRAME PE=1 SV=1;tr	14	4	4	4	2	2	2	2	2	2	8.1	8.1	8.1	57.889	509	509;114;115;152;201;509;509;86;149;189;493;493;509;452	0	6.1666	102290	76828	119930	91948	99963	98110	136860	95723	131590	118190	0	0	0	0	0	0	0	0	0	0	102290	76828	119930	91948
Q9HBE1;Q9HD72;A8K6Y8;A0A024R1H7;A0A024R1F8;Q59HH1;A0A024R1M5	Q9HBE1;Q9HD72;A8K6Y8;A0A024R1H7;A0A024R1F8;Q59HH1;A0A024R1M5	1;1;1;1;1;1;1	1;1;1;1;1;1;1	1;1;1;1;1;1;1	POZ-, AT hook-, and zinc finger-containing protein 1	PATZ1;ZNF278	sp|Q9HBE1|PATZ1_HUMAN POZ-, AT hook-, and zinc finger-containing protein 1 OS=Homo sapiens OX=9606 GN=PATZ1 PE=1 SV=1;tr|Q9HD72|Q9HD72_HUMAN Krueppel-related zinc finger protein SBZF5 OS=Homo sapiens OX=9606 PE=2 SV=1;tr|A8K6Y8|A8K6Y8_HUMAN cDNA FLJ76669,	7	1	1	1	1	0	1	0	1	0	1.9	1.9	1.9	74.059	687	687;424;537;537;641;651;687	0	5.5141	71616	72059	74573	78157	74568	69730	82483	71647	73195	61113	0	0	0	0	0	0	0	0	0	0	71616	72059	74573	78157
Q9H1I8;A0A024R1F9;B1AH59;Q53H58;Q53G98;A0A024R1E1	Q9H1I8;A0A024R1F9;B1AH59	5;5;3;2;2;2	5;5;3;2;2;2	5;5;3;2;2;2	Activating signal cointegrator 1 complex subunit 2	ASCC2	sp|Q9H1I8|ASCC2_HUMAN Activating signal cointegrator 1 complex subunit 2 OS=Homo sapiens OX=9606 GN=ASCC2 PE=1 SV=3;tr|A0A024R1F9|A0A024R1F9_HUMAN Activating signal cointegrator 1 complex subunit 2, isoform CRA_c OS=Homo sapiens OX=9606 GN=ASCC2 PE=4 SV=1;	6	5	5	5	5	0	5	0	5	0	10.4	10.4	10.4	86.359	757	757;757;240;481;481;643	0	12.659	366220	354310	474570	493690	463610	453480	474180	368360	474140	422580	0	0	0	0	0	0	0	0	0	0	366220	354310	474570	493690
Q13615;A0A024R1I2;A7E2W2;G5E953;A8K0L6;C9JLU3;Q9UPM2	Q13615;A0A024R1I2;A7E2W2;G5E953;A8K0L6	6;6;6;5;5;1;1	6;6;6;5;5;1;1	6;6;6;5;5;1;1	Myotubularin-related protein 3	MTMR3	sp|Q13615|MTMR3_HUMAN Myotubularin-related protein 3 OS=Homo sapiens OX=9606 GN=MTMR3 PE=1 SV=3;tr|A0A024R1I2|A0A024R1I2_HUMAN Phosphatidylinositol-3-phosphate phosphatase OS=Homo sapiens OX=9606 GN=MTMR3 PE=3 SV=1;tr|A7E2W2|A7E2W2_HUMAN Phosphatidylinosit	7	6	6	6	4	2	4	2	4	2	9.8	9.8	9.8	133.62	1198	1198;1161;1198;1062;1198;139;318	0	49.005	335790	342690	438470	459250	505380	442850	456980	457240	410030	403130	0	0	0	0	0	0	0	0	0	0	335790	342690	438470	459250
Q96GD0;A0A024R1I3;Q6ZT62;B1AHD3	Q96GD0;A0A024R1I3	11;11;2;1	11;11;2;1	11;11;2;1	Pyridoxal phosphate phosphatase	PDXP	sp|Q96GD0|PLPP_HUMAN Pyridoxal phosphate phosphatase OS=Homo sapiens OX=9606 GN=PDXP PE=1 SV=2;tr|A0A024R1I3|A0A024R1I3_HUMAN Pyridoxal (Pyridoxine, vitamin B6) phosphatase, isoform CRA_a OS=Homo sapiens OX=9606 GN=PDXP PE=2 SV=1	4	11	11	11	11	0	11	0	11	0	51	51	51	31.698	296	296;296;677;79	0	108.96	5743300	5450400	6403700	6745200	6201400	6370200	6253700	6603200	5995100	5848700	0	0	0	0	0	0	0	0	0	0	5743300	5450400	6403700	6745200
Q9UBB9;Q8N523;A0A024R1I7;B4DPE5;B4DSX8;H0Y4U8;B1AHQ3;F6UQ07;F6UKU9;F6SQZ1;F6XM96	Q9UBB9;Q8N523;A0A024R1I7;B4DPE5	22;22;22;15;7;4;4;1;1;1;1	22;22;22;15;7;4;4;1;1;1;1	22;22;22;15;7;4;4;1;1;1;1	Tuftelin-interacting protein 11	TFIP11	sp|Q9UBB9|TFP11_HUMAN Tuftelin-interacting protein 11 OS=Homo sapiens OX=9606 GN=TFIP11 PE=1 SV=1;tr|Q8N523|Q8N523_HUMAN Tuftelin-interacting protein 11 OS=Homo sapiens OX=9606 GN=TFIP11 PE=2 SV=1;tr|A0A024R1I7|A0A024R1I7_HUMAN Tuftelin-interacting protein	11	22	22	22	21	2	21	2	21	2	29.5	29.5	29.5	96.819	837	837;837;837;522;454;190;190;42;86;88;121	0	61.61	7484300	7272200	8248900	9467100	9026600	8948800	8905900	8379400	8306500	8372800	0	0	0	0	0	0	0	0	0	0	7484300	7272200	8248900	9467100
P35240;A0A5K1VW66;A0A024R1J8;A0A024R1D9;A0A024R1I0;A0A024R1F6;A0A024R1J9;B7Z4B6	P35240;A0A5K1VW66;A0A024R1J8;A0A024R1D9;A0A024R1I0;A0A024R1F6;A0A024R1J9	3;3;3;2;2;2;2;1	3;3;3;2;2;2;2;1	3;3;3;2;2;2;2;1	Merlin	NF2	sp|P35240|MERL_HUMAN Merlin OS=Homo sapiens OX=9606 GN=NF2 PE=1 SV=1;tr|A0A5K1VW66|A0A5K1VW66_HUMAN Merlin (Fragment) OS=Homo sapiens OX=9606 GN=NF2 PE=1 SV=1;tr|A0A024R1J8|A0A024R1J8_HUMAN Neurofibromin 2 (Bilateral acoustic neuroma), isoform CRA_a OS=Hom	8	3	3	3	3	0	3	0	3	0	5.5	5.5	5.5	69.689	595	595;401;595;507;548;549;590;601	0	4.4067	4202600	3746000	4730000	5705100	5059800	5582900	5800000	5211900	5531400	5094400	0	0	0	0	0	0	0	0	0	0	4202600	3746000	4730000	5705100
Q9NRA8;B1AKL4;A0A024R1K0;Q6PJR2;B4DR76;B1AKL5;B1AKL6	Q9NRA8;B1AKL4;A0A024R1K0;Q6PJR2;B4DR76	7;7;7;5;4;3;1	7;7;7;5;4;3;1	7;7;7;5;4;3;1	Eukaryotic translation initiation factor 4E transporter	EIF4ENIF1	sp|Q9NRA8|4ET_HUMAN Eukaryotic translation initiation factor 4E transporter OS=Homo sapiens OX=9606 GN=EIF4ENIF1 PE=1 SV=2;tr|B1AKL4|B1AKL4_HUMAN Eukaryotic translation initiation factor 4E transporter OS=Homo sapiens OX=9606 GN=EIF4ENIF1 PE=1 SV=1;tr|A0A0	7	7	7	7	1	6	1	6	1	6	5.9	5.9	5.9	108.2	985	985;961;985;436;640;188;63	0	15.229	208980	151170	182130	203190	214130	196750	210580	224340	178430	187730	0	0	0	0	0	0	0	0	0	0	208980	151170	182130	203190
Q9UG56;B4DPS3;A0A024R1K5;B1AKM8;B1AKM6;H0Y7P7	Q9UG56;B4DPS3;A0A024R1K5;B1AKM8;B1AKM6;H0Y7P7	3;3;3;2;2;2	3;3;3;2;2;2	3;3;3;2;2;2	Phosphatidylserine decarboxylase proenzyme;Phosphatidylserine decarboxylase alpha chain;Phosphatidylserine decarboxylase beta chain	PISD	sp|Q9UG56|PISD_HUMAN Phosphatidylserine decarboxylase proenzyme, mitochondrial OS=Homo sapiens OX=9606 GN=PISD PE=1 SV=4;tr|B4DPS3|B4DPS3_HUMAN Phosphatidylserine decarboxylase OS=Homo sapiens OX=9606 PE=2 SV=1;tr|A0A024R1K5|A0A024R1K5_HUMAN Phosphatidylse	6	3	3	3	3	0	3	0	3	0	5.9	5.9	5.9	46.671	409	409;326;375;228;262;362	0.00017458	2.6511	792380	715980	829410	914830	818260	854140	777840	850930	705870	743320	0	0	0	0	0	0	0	0	0	0	792380	715980	829410	914830
Q04917;A0A024R1K7;B2R6N6;Q9H4N8;A2IDB2;F8WEB6;A2IDB1	Q04917;A0A024R1K7;B2R6N6;Q9H4N8;A2IDB2	21;21;16;14;11;4;4	18;18;13;13;10;3;3	18;18;13;13;10;3;3	14-3-3 protein eta	YWHAH	sp|Q04917|1433F_HUMAN 14-3-3 protein eta OS=Homo sapiens OX=9606 GN=YWHAH PE=1 SV=4;tr|A0A024R1K7|A0A024R1K7_HUMAN Tyrosine 3-monooxygenase/tryptophan 5-monooxygenase activation protein, eta polypeptide, isoform CRA_b OS=Homo sapiens OX=9606 GN=YWHAH PE=3	7	21	18	18	21	5	18	4	18	4	66.3	66.3	66.3	28.218	246	246;246;246;176;162;39;72	0	254.55	72984000	66343000	80131000	87124000	84171000	84341000	85353000	73092000	83001000	79025000	94334	103250	128190	117030	125050	123770	122750	103530	130580	123120	72984000	66343000	80131000	87124000
Q15459;A0A024R1K8;B4E091;H7C1L2;F8WB66	Q15459;A0A024R1K8;B4E091	41;41;31;5;3	41;41;31;5;3	41;41;31;5;3	Splicing factor 3A subunit 1	SF3A1	sp|Q15459|SF3A1_HUMAN Splicing factor 3A subunit 1 OS=Homo sapiens OX=9606 GN=SF3A1 PE=1 SV=1;tr|A0A024R1K8|A0A024R1K8_HUMAN Splicing factor 3a, subunit 1, 120kDa, isoform CRA_a OS=Homo sapiens OX=9606 GN=SF3A1 PE=4 SV=1;tr|B4E091|B4E091_HUMAN cDNA FLJ5543	5	41	41	41	40	4	40	4	40	4	50.8	50.8	50.8	88.885	793	793;793;690;259;63	0	323.31	86953000	80398000	97591000	98054000	97977000	98964000	98377000	90751000	91392000	92197000	85030	60022	69873	79367	90738	88697	71504	77922	73931	70714	86953000	80398000	97591000	98054000
Q9NQG6;A0A024R1L3;Q9H0J7;B0QY95	Q9NQG6;A0A024R1L3;Q9H0J7;B0QY95	3;3;3;3	3;3;3;3	3;3;3;3	Mitochondrial dynamics protein MID51	MIEF1;RP5-1104E15.5;DKFZp434F0116	sp|Q9NQG6|MID51_HUMAN Mitochondrial dynamics protein MID51 OS=Homo sapiens OX=9606 GN=MIEF1 PE=1 SV=1;tr|A0A024R1L3|A0A024R1L3_HUMAN Mab-21 domain-containing protein OS=Homo sapiens OX=9606 GN=RP5-1104E15.5 PE=4 SV=1;tr|Q9H0J7|Q9H0J7_HUMAN Uncharacterized	4	3	3	3	3	1	3	1	3	1	6.5	6.5	6.5	51.293	463	463;463;478;478	0	6.1372	622880	673950	713050	697310	650540	664570	654570	654580	704740	644910	0	0	0	0	0	0	0	0	0	0	622880	673950	713050	697310
Q9Y519;Q6AHY5;A0A0J9YYJ3;A0A024R1L5;A0A024R1S0	Q9Y519;Q6AHY5;A0A0J9YYJ3;A0A024R1L5;A0A024R1S0	1;1;1;1;1	1;1;1;1;1	1;1;1;1;1	Transmembrane protein 184B	TMEM184B;DKFZp686N1150;C22orf5	sp|Q9Y519|T184B_HUMAN Transmembrane protein 184B OS=Homo sapiens OX=9606 GN=TMEM184B PE=1 SV=2;tr|Q6AHY5|Q6AHY5_HUMAN Uncharacterized protein DKFZp686N1150 (Fragment) OS=Homo sapiens OX=9606 GN=DKFZp686N1150 PE=2 SV=1;tr|A0A0J9YYJ3|A0A0J9YYJ3_HUMAN Transme	5	1	1	1	0	1	0	1	0	1	2.5	2.5	2.5	45.561	407	407;80;348;373;407	0.0015003	2.0675	0	0	0	0	0	0	0	0	0	0	0	0	0	0	0	0	0	0	0	0	0	0	0	0
Q9UGY1;B4DGP7;V9GYY5;B3KQ09;A0A024R1M6	Q9UGY1;B4DGP7;V9GYY5;B3KQ09;A0A024R1M6	2;2;2;2;2	2;2;2;2;2	2;2;2;2;2	Nucleolar protein 12	NOL12;MGC3731	sp|Q9UGY1|NOL12_HUMAN Nucleolar protein 12 OS=Homo sapiens OX=9606 GN=NOL12 PE=1 SV=1;tr|B4DGP7|B4DGP7_HUMAN Nucleolar protein 12 OS=Homo sapiens OX=9606 PE=2 SV=1;tr|V9GYY5|V9GYY5_HUMAN Nucleolar protein 12 (Fragment) OS=Homo sapiens OX=9606 PE=3 SV=1;tr|	5	2	2	2	2	0	2	0	2	0	14.1	14.1	14.1	24.663	213	213;160;206;213;213	0	7.3704	543030	525360	566700	528560	494520	582350	601140	617480	536150	553230	0	0	0	0	0	0	0	0	0	0	543030	525360	566700	528560
Q9BQE5;A0A024R1M8;J3KQL8;B4E1T5;E9PM95;B0QYK8	Q9BQE5;A0A024R1M8;J3KQL8;B4E1T5	7;7;6;6;2;1	7;7;6;6;2;1	6;6;6;6;1;0	Apolipoprotein L2	APOL2	sp|Q9BQE5|APOL2_HUMAN Apolipoprotein L2 OS=Homo sapiens OX=9606 GN=APOL2 PE=1 SV=1;tr|A0A024R1M8|A0A024R1M8_HUMAN Apolipoprotein L, 2, isoform CRA_a OS=Homo sapiens OX=9606 GN=APOL2 PE=3 SV=1;tr|J3KQL8|J3KQL8_HUMAN Apolipoprotein L2 OS=Homo sapiens OX=9606	6	7	7	6	6	0	6	0	6	0	26.1	26.1	22	37.092	337	337;337;449;449;128;74	0	26.582	4418800	4407300	4873300	4327500	4347500	4608100	4611500	4925200	4369900	4698400	0	0	0	0	0	0	0	0	0	0	4418800	4407300	4873300	4327500
P35579;A0A024R1N1;Q86XU5;B4E3S1;Q6ZNL4;Q99529;Q5BKV1;B1AH99;Q9UMJ0;A0A0C4DFM8;Q2PS10;B4E177;A1L2Z2;A0A2R8Y4C3;Q68D89;A7E2Y1;REV__E7EQT4;Q9Y623;A0A6E1W127;A5YM51;Q59EV3;P13535;REV__Q9UKV3;REV__S4R3H4;REV__B4DQZ7;A8CLL2;P11055;B4DFX9;B4DRV3;P12883;B4E0I9	P35579;A0A024R1N1;Q86XU5	168;168;106;58;49;16;14;9;3;3;3;2;2;2;2;1;1;1;1;1;1;1;1;1;1;1;1;1;1;1;1	168;168;106;58;49;16;14;9;3;3;3;2;2;2;2;1;1;1;1;1;1;1;1;1;1;1;1;1;1;1;1	12;12;12;12;0;0;3;0;3;0;0;0;0;0;0;0;0;0;0;0;0;0;0;0;0;0;0;0;0;0;0	Myosin-9	MYH9	sp|P35579|MYH9_HUMAN Myosin-9 OS=Homo sapiens OX=9606 GN=MYH9 PE=1 SV=4;tr|A0A024R1N1|A0A024R1N1_HUMAN Myosin, heavy polypeptide 9, non-muscle, isoform CRA_a OS=Homo sapiens OX=9606 GN=MYH9 PE=3 SV=1;tr|Q86XU5|Q86XU5_HUMAN MYH9 protein (Fragment) OS=Homo s	31	168	168	12	162	32	162	32	12	2	67	67	6.4	226.53	1960	1960;1960;1374;964;563;208;218;103;37;508;71;638;638;371;128;1983;1301;1939;1941;1934;1574;1937;1341;1283;1096;38;1940;666;839;1935;884	0	323.31	1043200000	977050000	1160000000	1204500000	1139100000	1172100000	1120800000	1075300000	1009600000	1048700000	1387400	1320600	1532000	1616300	1530200	1561100	1539100	1505600	1323800	1415500	1043200000	977050000	1160000000	1204500000
P12956;A0A024R1N4;B1AHC9;B2RDN9;B4DE32;B4E356;Q6IC76	P12956;A0A024R1N4;B1AHC9;B2RDN9;B4DE32;B4E356	52;52;49;48;45;38;19	52;52;49;48;45;38;19	52;52;49;48;45;38;19	X-ray repair cross-complementing protein 6	XRCC6	sp|P12956|XRCC6_HUMAN X-ray repair cross-complementing protein 6 OS=Homo sapiens OX=9606 GN=XRCC6 PE=1 SV=2;tr|A0A024R1N4|A0A024R1N4_HUMAN ATP-dependent DNA helicase 2 subunit 1 OS=Homo sapiens OX=9606 GN=XRCC6 PE=3 SV=1;tr|B1AHC9|B1AHC9_HUMAN ATP-dependen	7	52	52	52	50	7	50	7	50	7	69	69	69	69.842	609	609;609;559;609;559;476;227	0	314.95	353310000	329810000	384490000	396630000	387670000	382570000	433500000	389850000	385120000	380380000	153230	149180	179140	179670	193690	195300	176140	184120	170080	194100	353310000	329810000	384490000	396630000
P15153;A0A024R1P2;B1AH77;B1AH80;B1AH78;P17081;Q9H4E5;F8WET9;B1AH79;Q59FQ0;G3V4H1;G3V476;V9HWD0;Q7Z513;A0A024R692;Q59G91	P15153;A0A024R1P2;B1AH77;B1AH80;B1AH78	6;6;5;5;4;1;1;1;1;1;1;1;1;1;1;1	3;3;3;3;2;0;0;0;0;0;0;0;0;0;0;0	3;3;3;3;2;0;0;0;0;0;0;0;0;0;0;0	Ras-related C3 botulinum toxin substrate 2	RAC2	sp|P15153|RAC2_HUMAN Ras-related C3 botulinum toxin substrate 2 OS=Homo sapiens OX=9606 GN=RAC2 PE=1 SV=1;tr|A0A024R1P2|A0A024R1P2_HUMAN Ras-related C3 botulinum toxin substrate 2 (Rho family, small GTP binding protein Rac2), isoform CRA_a OS=Homo sapiens	16	6	3	3	6	2	3	0	3	0	27.6	12.5	12.5	21.429	192	192;192;148;185;166;205;214;50;86;144;153;178;205;214;214;225	0	6.3115	14044000	12906000	16167000	15891000	15498000	15775000	16194000	15038000	15276000	14341000	0	0	0	0	0	0	0	0	0	0	14044000	12906000	16167000	15891000
F8WDV1;A0A024R1P3;Q9Y535;E7ERZ2;Q6ZPA8;F8WDS5	F8WDV1;A0A024R1P3;Q9Y535;E7ERZ2;Q6ZPA8;F8WDS5	2;2;2;1;1;1	2;2;2;1;1;1	2;2;2;1;1;1	DNA-directed RNA polymerase III subunit RPC8	POLR3H	tr|F8WDV1|F8WDV1_HUMAN DNA-directed RNA polymerase III subunit RPC8 OS=Homo sapiens OX=9606 GN=POLR3H PE=1 SV=1;tr|A0A024R1P3|A0A024R1P3_HUMAN Polymerase (RNA) III (DNA directed) polypeptide H (22.9kD), isoform CRA_a OS=Homo sapiens OX=9606 GN=POLR3H PE=3	6	2	2	2	2	0	2	0	2	0	22	22	22	13.816	123	123;204;204;70;121;160	0	4.1916	401700	328290	423160	361810	378670	397700	391690	388220	374260	364790	0	0	0	0	0	0	0	0	0	0	401700	328290	423160	361810
Q9UH99;A0A024R1P7;B4E2A6;B4DIU6;Q6NT72;A0A024R1S6;B0QY63;B0QY68;B0QY66;B0QY69;B0QY65;B0QY67;B0QY60;B0QY64;H0Y686	Q9UH99;A0A024R1P7;B4E2A6;B4DIU6;Q6NT72;A0A024R1S6	12;12;12;11;9;6;3;2;2;2;2;2;2;2;1	12;12;12;11;9;6;3;2;2;2;2;2;2;2;1	1;1;1;1;1;0;0;0;0;0;0;0;0;0;0	SUN domain-containing protein 2	SUN2;UNC84B	sp|Q9UH99|SUN2_HUMAN SUN domain-containing protein 2 OS=Homo sapiens OX=9606 GN=SUN2 PE=1 SV=3;tr|A0A024R1P7|A0A024R1P7_HUMAN Unc-84 homolog B (C. elegans), isoform CRA_b OS=Homo sapiens OX=9606 GN=UNC84B PE=4 SV=1;tr|B4E2A6|B4E2A6_HUMAN cDNA FLJ55508, hig	15	12	12	1	10	2	10	2	1	0	27.1	27.1	2.6	80.31	717	717;717;752;706;442;420;224;100;110;124;127;144;198;228;143	0	60.961	4058600	4269900	4766900	5133300	5273600	5136500	4875700	5976400	4155600	4746400	0	0	0	0	0	0	0	0	0	0	4058600	4269900	4766900	5133300
Q9NSP4;B1AHQ6;A0A024R1Q3	Q9NSP4;B1AHQ6;A0A024R1Q3	1;1;1	1;1;1	1;1;1	Centromere protein M	CENPM;C22orf18	sp|Q9NSP4|CENPM_HUMAN Centromere protein M OS=Homo sapiens OX=9606 GN=CENPM PE=1 SV=1;tr|B1AHQ6|B1AHQ6_HUMAN Centromere protein M OS=Homo sapiens OX=9606 GN=CENPM PE=1 SV=1;tr|A0A024R1Q3|A0A024R1Q3_HUMAN Centromere protein M OS=Homo sapiens OX=9606 GN=C22o	3	1	1	1	0	1	0	1	0	1	5.6	5.6	5.6	19.737	180	180;146;180	1	-2	0	0	0	0	0	0	0	0	0	0	0	0	0	0	0	0	0	0	0	0	0	0	0	0
P17050;A0A024R1Q5	P17050;A0A024R1Q5	6;6	6;6	6;6	Alpha-N-acetylgalactosaminidase	NAGA	sp|P17050|NAGAB_HUMAN Alpha-N-acetylgalactosaminidase OS=Homo sapiens OX=9606 GN=NAGA PE=1 SV=2;tr|A0A024R1Q5|A0A024R1Q5_HUMAN Alpha-galactosidase OS=Homo sapiens OX=9606 GN=NAGA PE=3 SV=1	2	6	6	6	6	0	6	0	6	0	19.7	19.7	19.7	46.564	411	411;411	0	17.442	1030600	917700	1109000	1191400	1232600	1275600	1082000	1107800	1044200	1006900	0	0	0	0	0	0	0	0	0	0	1030600	917700	1109000	1191400
P62829;Q9BTQ7;A0A024R1Q8;J3KT29;J3KTJ3;C9JD32;B9ZVP7;J3QQT9;A4D142	P62829;Q9BTQ7;A0A024R1Q8;J3KT29;J3KTJ3;C9JD32	12;12;12;9;8;6;4;2;1	12;12;12;9;8;6;4;2;1	12;12;12;9;8;6;4;2;1	60S ribosomal protein L23	RPL23	sp|P62829|RL23_HUMAN 60S ribosomal protein L23 OS=Homo sapiens OX=9606 GN=RPL23 PE=1 SV=1;tr|Q9BTQ7|Q9BTQ7_HUMAN 60S ribosomal protein L23 (Fragment) OS=Homo sapiens OX=9606 PE=2 SV=1;tr|A0A024R1Q8|A0A024R1Q8_HUMAN 60S ribosomal protein L23 OS=Homo sapiens	9	12	12	12	12	0	12	0	12	0	75	75	75	14.865	140	140;134;140;122;81;91;114;34;107	0	105.99	139790000	122490000	150900000	149550000	133670000	138700000	147570000	139620000	146960000	140850000	0	0	0	0	0	0	0	0	0	0	139790000	122490000	150900000	149550000
Q99741;B2R935;A0A024R1S2;J3QLN7;J3KTI7;J3QR52	Q99741;B2R935;A0A024R1S2;J3QLN7;J3KTI7;J3QR52	4;4;4;3;2;2	4;4;4;3;2;2	4;4;4;3;2;2	Cell division control protein 6 homolog	CDC6	sp|Q99741|CDC6_HUMAN Cell division control protein 6 homolog OS=Homo sapiens OX=9606 GN=CDC6 PE=1 SV=1;tr|B2R935|B2R935_HUMAN Cell division control protein OS=Homo sapiens OX=9606 PE=2 SV=1;tr|A0A024R1S2|A0A024R1S2_HUMAN Cell division control protein OS=Ho	6	4	4	4	3	1	3	1	3	1	9.3	9.3	9.3	62.72	560	560;560;560;182;100;118	0.00017532	2.7119	165210	141190	149660	176940	190110	184930	158860	171910	129670	142120	0	0	0	0	0	0	0	0	0	0	165210	141190	149660	176940
Q969G3;A0A024R1S7;B4DGM3;A0A2R8Y855;J3QKS7;A0A2R8Y4T4;A0A2R8Y7I9;A0A2U3TZQ7;A0A2R8Y7U4;A0A2R8Y765;A0A2R8YES3;J3QR61;C0IMW8;A0A2R8YD78;J3KT85;J3QKX6;A0A2R8YEB8;A0A2R8YFC8;J3QL66;A0A2R8YDQ4	Q969G3;A0A024R1S7;B4DGM3;A0A2R8Y855;J3QKS7;A0A2R8Y4T4;A0A2R8Y7I9;A0A2U3TZQ7;A0A2R8Y7U4;A0A2R8Y765;A0A2R8YES3;J3QR61	14;14;14;14;13;13;13;13;13;13;12;10;6;5;5;4;4;3;1;1	13;13;13;13;12;12;12;12;12;12;11;10;6;5;5;4;4;3;1;1	13;13;13;13;12;12;12;12;12;12;11;10;6;5;5;4;4;3;1;1	SWI/SNF-related matrix-associated actin-dependent regulator of chromatin subfamily E member 1	SMARCE1	sp|Q969G3|SMCE1_HUMAN SWI/SNF-related matrix-associated actin-dependent regulator of chromatin subfamily E member 1 OS=Homo sapiens OX=9606 GN=SMARCE1 PE=1 SV=2;tr|A0A024R1S7|A0A024R1S7_HUMAN SWI/SNF related, matrix associated, actin dependent regulator of	20	14	13	13	14	0	13	0	13	0	30.2	30.2	30.2	46.649	411	411;411;393;367;287;335;332;311;297;277;347;259;153;115;109;135;96;58;77;55	0	110	22881000	20745000	25038000	26866000	23908000	25269000	26284000	24315000	22508000	22914000	0	0	0	0	0	0	0	0	0	0	22881000	20745000	25038000	26866000
Q14847;A0A024R1S8;A8K1D2;C9J9W2;B4DIC4;B4DJI4;F6S2S5;K7ESD6;Q9NPR7;J3KSN1;B7ZB56;Q59FZ8	Q14847;A0A024R1S8;A8K1D2;C9J9W2;B4DIC4;B4DJI4	16;16;14;11;9;9;6;4;4;1;1;1	16;16;14;11;9;9;6;4;4;1;1;1	16;16;14;11;9;9;6;4;4;1;1;1	LIM and SH3 domain protein 1	LASP1	sp|Q14847|LASP1_HUMAN LIM and SH3 domain protein 1 OS=Homo sapiens OX=9606 GN=LASP1 PE=1 SV=2;tr|A0A024R1S8|A0A024R1S8_HUMAN LIM and SH3 domain protein 1 OS=Homo sapiens OX=9606 GN=LASP1 PE=4 SV=1;tr|A8K1D2|A8K1D2_HUMAN LIM and SH3 domain protein 1 OS=Homo	12	16	16	16	15	3	15	3	15	3	52.5	52.5	52.5	29.717	261	261;261;261;166;125;220;91;71;144;105;230;345	0	94.927	44570000	36935000	50779000	62505000	62462000	63141000	61407000	61087000	53234000	51137000	75945	63050	83925	97184	95954	110340	87227	104710	78356	86271	44570000	36935000	50779000	62505000
A0A024R1T2;Q92764;CON__Q92764;C4AM86;CON__Q497I4	A0A024R1T2;Q92764;CON__Q92764;C4AM86;CON__Q497I4	3;2;2;2;2	2;1;1;1;1	2;1;1;1;1	Keratin, type I cuticular Ha5	KRTHA5;KRT35	tr|A0A024R1T2|A0A024R1T2_HUMAN Keratin, hair, acidic, 5, isoform CRA_a OS=Homo sapiens OX=9606 GN=KRTHA5 PE=3 SV=1;sp|Q92764|KRT35_HUMAN Keratin, type I cuticular Ha5 OS=Homo sapiens OX=9606 GN=KRT35 PE=1 SV=5;;tr|C4AM86|C4AM86_HUMAN Keratin, type I cuticu	5	3	2	2	2	1	1	1	1	1	6.4	4.8	4.8	50.37	455	455;455;425;425;455	1	-2	41474	47295	49864	37747	40027	36754	43598	42463	36276	51099	0	0	0	0	0	0	0	0	0	0	41474	47295	49864	37747
A0A024R1T5;P09543;K7ERC4;C9K0L8;K7ERZ0;B4DI06;B4DFN6;K7EN66;A0A6I8PRV3;A0A6I8PRX5;A0A6I8PRT3;A0A024RDR5;H0Y2Y5;A0A024RDV1;U3KQ14;Q5TBK1;U3KPU5;A0A0U1RQG8;A0A0U1RR05;A0A6I8PRM1;A0A0U1RRA5	A0A024R1T5;P09543	22;21;9;9;9;9;8;8;1;1;1;1;1;1;1;1;1;1;1;1;1	21;20;8;8;8;8;8;7;0;0;0;0;0;0;0;0;0;0;0;0;0	20;20;8;7;7;8;8;6;0;0;0;0;0;0;0;0;0;0;0;0;0	2,3-cyclic-nucleotide 3-phosphodiesterase	CNP	tr|A0A024R1T5|A0A024R1T5_HUMAN 2,3-cyclic-nucleotide 3-phosphodiesterase OS=Homo sapiens OX=9606 GN=CNP PE=3 SV=1;sp|P09543|CN37_HUMAN 2,3-cyclic-nucleotide 3-phosphodiesterase OS=Homo sapiens OX=9606 GN=CNP PE=1 SV=2	21	22	21	20	21	0	20	0	20	0	47.4	45.6	44.1	45.098	401	401;421;164;144;153;298;186;120;459;434;421;243;60;173;79;243;159;136;93;488;166	0	64.125	15480000	14640000	17136000	17702000	17841000	17616000	18170000	16844000	17327000	17281000	0	0	0	0	0	0	0	0	0	0	15480000	14640000	17136000	17702000
Q9NVR0;B4DXF5;A0A024R1T8	Q9NVR0;B4DXF5;A0A024R1T8	1;1;1	1;1;1	1;1;1	Kelch-like protein 11	KLHL11	sp|Q9NVR0|KLH11_HUMAN Kelch-like protein 11 OS=Homo sapiens OX=9606 GN=KLHL11 PE=1 SV=1;tr|B4DXF5|B4DXF5_HUMAN cDNA FLJ51370, highly similar to Kelch-like protein 11 OS=Homo sapiens OX=9606 PE=2 SV=1;tr|A0A024R1T8|A0A024R1T8_HUMAN Kelch-like 11 (Drosophila	3	1	1	1	1	0	1	0	1	0	1.1	1.1	1.1	80.147	708	708;571;708	1	-2	0	0	0	0	0	0	0	0	0	0	0	0	0	0	0	0	0	0	0	0	0	0	0	0
P53396;A0A024R1T9;Q4LE36;K7ESG8;K7EIE7	P53396;A0A024R1T9;Q4LE36	56;56;56;7;4	56;56;56;7;4	2;2;2;0;0	ATP-citrate synthase	ACLY;ACLY variant protein	sp|P53396|ACLY_HUMAN ATP-citrate synthase OS=Homo sapiens OX=9606 GN=ACLY PE=1 SV=3;tr|A0A024R1T9|A0A024R1T9_HUMAN ATP-citrate synthase OS=Homo sapiens OX=9606 GN=ACLY PE=3 SV=1;tr|Q4LE36|Q4LE36_HUMAN ATP-citrate (pro-S-)-lyase (Fragment) OS=Homo sapiens O	5	56	56	2	56	9	56	9	2	1	54.2	54.2	1.4	120.84	1101	1101;1101;1137;109;133	0	323.31	224970000	203750000	249990000	268530000	249900000	254080000	266350000	219160000	245430000	235760000	182620	148590	159070	179490	159940	173590	180550	208140	174060	160060	224970000	203750000	249990000	268530000
P46060;A0A024R1U0;B4DY16;B4E0U0;H0Y4Q3;Q9BSK3;B0QYT5;B0QYT4;Q8WUS7;B0QYT6	P46060;A0A024R1U0;B4DY16;B4E0U0	35;35;28;21;13;11;7;7;3;2	35;35;28;21;13;11;7;7;3;2	35;35;28;21;13;11;7;7;3;2	Ran GTPase-activating protein 1	RANGAP1	sp|P46060|RAGP1_HUMAN Ran GTPase-activating protein 1 OS=Homo sapiens OX=9606 GN=RANGAP1 PE=1 SV=1;tr|A0A024R1U0|A0A024R1U0_HUMAN Ran GTPase activating protein 1, isoform CRA_d OS=Homo sapiens OX=9606 GN=RANGAP1 PE=4 SV=1;tr|B4DY16|B4DY16_HUMAN cDNA FLJ513	10	35	35	35	34	4	34	4	34	4	63.4	63.4	63.4	63.541	587	587;587;532;373;253;213;100;133;60;37	0	224.53	78637000	70381000	86785000	88406000	87744000	87756000	87212000	80706000	84669000	81201000	25405	10055	38029	29492	27591	24044	24355	21656	24890	21423	78637000	70381000	86785000	88406000
Q9P2W1;A0A158RUX1;A0A024R1W9;A0A024R1U1;K7EQS1;K7ERB6;K7ELD8;K7EK12	Q9P2W1;A0A158RUX1;A0A024R1W9;A0A024R1U1;K7EQS1;K7ERB6	3;3;3;3;2;2;1;1	3;3;3;3;2;2;1;1	3;3;3;3;2;2;1;1	Homologous-pairing protein 2 homolog	PSMC3IP	sp|Q9P2W1|HOP2_HUMAN Homologous-pairing protein 2 homolog OS=Homo sapiens OX=9606 GN=PSMC3IP PE=1 SV=1;tr|A0A158RUX1|A0A158RUX1_HUMAN Homologous-pairing protein 2 homolog OS=Homo sapiens OX=9606 GN=PSMC3IP PE=2 SV=1;tr|A0A024R1W9|A0A024R1W9_HUMAN Homologou	8	3	3	3	3	0	3	0	3	0	16.1	16.1	16.1	24.906	217	217;217;254;266;116;154;84;85	0	3.5321	1899100	1781700	1979300	2075400	2142300	2295000	2071400	2095900	1951100	1977600	0	0	0	0	0	0	0	0	0	0	1899100	1781700	1979300	2075400
Q7RTV0;A0A024R1U2	Q7RTV0;A0A024R1U2	7;7	7;7	7;7	PHD finger-like domain-containing protein 5A	PHF5A	sp|Q7RTV0|PHF5A_HUMAN PHD finger-like domain-containing protein 5A OS=Homo sapiens OX=9606 GN=PHF5A PE=1 SV=1;tr|A0A024R1U2|A0A024R1U2_HUMAN PHD finger protein 5A, isoform CRA_a OS=Homo sapiens OX=9606 GN=PHF5A PE=3 SV=1	2	7	7	7	7	0	7	0	7	0	70	70	70	12.405	110	110;110	0	36.209	21889000	19340000	23687000	25545000	25524000	24567000	26470000	25002000	23126000	23459000	0	0	0	0	0	0	0	0	0	0	21889000	19340000	23687000	25545000
P51148;A0A024R1U4;K7ERI8;K7ERQ8;F8VVK3;K7ENY4;F8VWU4;F8VSF8;K7EIP6	P51148;A0A024R1U4;K7ERI8;K7ERQ8	9;9;5;5;4;4;3;2;1	9;9;5;5;4;4;3;2;1	6;6;2;2;1;2;1;1;1	Ras-related protein Rab-5C	RAB5C	sp|P51148|RAB5C_HUMAN Ras-related protein Rab-5C OS=Homo sapiens OX=9606 GN=RAB5C PE=1 SV=2;tr|A0A024R1U4|A0A024R1U4_HUMAN RAB5C, member RAS oncogene family, isoform CRA_a OS=Homo sapiens OX=9606 GN=RAB5C PE=4 SV=1;tr|K7ERI8|K7ERI8_HUMAN Uncharacterized pr	9	9	9	6	9	2	9	2	6	1	56.5	56.5	41.7	23.482	216	216;216;161;282;124;150;91;74;27	0	111.8	14624000	13376000	15828000	14951000	15230000	14768000	15180000	15405000	14065000	14404000	6276.4	2910.8	4183.3	3802.7	9473.8	9180.2	5901.6	4792.9	3481.9	2365.5	14624000	13376000	15828000	14951000
Q14596;Q3LRJ8;Q3LRK1;Q3LRI0;Q3LRI6;B7Z5R6;A0A024R1Y3;A8K1U0;A0A024R1V3;Q3LRJ5	Q14596;Q3LRJ8;Q3LRK1;Q3LRI0;Q3LRI6;B7Z5R6;A0A024R1Y3;A8K1U0;A0A024R1V3;Q3LRJ5	2;2;2;2;2;2;2;2;2;1	2;2;2;2;2;2;2;2;2;1	2;2;2;2;2;2;2;2;2;1	Next to BRCA1 gene 1 protein	NBR1	sp|Q14596|NBR1_HUMAN Next to BRCA1 gene 1 protein OS=Homo sapiens OX=9606 GN=NBR1 PE=1 SV=3;tr|Q3LRJ8|Q3LRJ8_HUMAN Neighbor of BRCA1 gene 1 (Fragment) OS=Homo sapiens OX=9606 GN=NBR1 PE=4 SV=1;tr|Q3LRK1|Q3LRK1_HUMAN Neighbor of BRCA1 gene 1 (Fragment) OS=H	10	2	2	2	2	0	2	0	2	0	2.9	2.9	2.9	107.41	966	966;502;553;558;583;837;897;966;966;478	0	3.7027	250540	245970	285480	458090	444030	424030	265990	278000	211960	250810	0	0	0	0	0	0	0	0	0	0	250540	245970	285480	458090
P61353;E4W6B6;A0A024R1V4;B2R4D8;K7ELC7;K7EQQ9;Q6LCU2;K7ERY7	P61353;E4W6B6;A0A024R1V4;B2R4D8;K7ELC7	8;8;8;7;7;1;1;1	8;8;8;7;7;1;1;1	8;8;8;7;7;1;1;1	60S ribosomal protein L27	RPL27	sp|P61353|RL27_HUMAN 60S ribosomal protein L27 OS=Homo sapiens OX=9606 GN=RPL27 PE=1 SV=2;tr|E4W6B6|E4W6B6_HUMAN 60S ribosomal protein L27 (Fragment) OS=Homo sapiens OX=9606 GN=RPL27 PE=2 SV=1;tr|A0A024R1V4|A0A024R1V4_HUMAN 60S ribosomal protein L27 OS=Hom	8	8	8	8	8	2	8	2	8	2	54.4	54.4	54.4	15.798	136	136;126;136;136;144;38;40;40	0	13.555	74024000	56682000	69118000	79301000	59286000	74606000	71286000	66724000	81942000	71351000	123110	102090	136340	121050	114390	125590	130560	117750	120420	137090	74024000	56682000	69118000	79301000
P38398;Q3LRH8;A0A024R1Y0;A0A386INJ5;A0A386IPW2;A0A386IN60;A0A386IN52;A0A024R1W0;A0A386IQ66;A0A386INQ5;A0A386IN41;Q5XLT4;A0A386IPK6;A0A386INP3;G8I0D8;A0A386INP8;A0A024R1Z8;A0A024R1V0;A0A0U1RRA9;A0A386IQ64;A0A386IN53;A0A4P8DLA0;A0A386IPL0;A0A386IPY7;A0A386IPW4;A0A6G8IU30;A0A386IPB0;A0A649U8H0;A0A6G8IU58;A0A024R1V8;A0A024R1Y1;B4DES0;A0A024R1V7;A0A386IPW3;A0A386INH9;Q5YLB2;A0A386IPY5;G3XAC3;Q05BZ9;A0…	P38398;Q3LRH8;A0A024R1Y0;A0A386INJ5;A0A386IPW2;A0A386IN60;A0A386IN52;A0A024R1W0;A0A386IQ66;A0A386INQ5;A0A386IN41;Q5XLT4;A0A386IPK6;A0A386INP3;G8I0D8;A0A386INP8;A0A024R1Z8;A0A024R1V0;A0A0U1RRA9;A0A386IQ64;A0A386IN53;A0A4P8DLA0;A0A386IPL0;A0A386IPY7;A0A386IPW4;A0A6G8IU30;A0A386IPB0;A0A649U8H0;A0A6G8IU58;A0A024R1V8;A0A024R1Y1;B4DES0;A0A024R1V7;A0A386IPW3;A0A386INH9;Q5YLB2;A0A386IPY5;G3XAC3;Q05BZ9;A0…	3;3;3;3;3;3;3;3;3;3;3;3;3;3;3;2;2;2;2;2;2;2;2;2;2;2;2;2;2;2;2;2;2;2;2;2;2;2;2;2;2;2;2;2;2;2;1;1;1;1;1;1;1;1;1;1;1;1;1;1;1;1;1;1;1;1;1;1	3;3;3;3;3;3;3;3;3;3;3;3;3;3;3;2;2;2;2;2;2;2;2;2;2;2;2;2;2;2;2;2;2;2;2;2;2;2;2;2;2;2;2;2;2;2;1;1;1;1;1;1;1;1;1;1;1;1;1;1;1;1;1;1;1;1;1;1	2;2;2;2;2;2;2;2;2;2;2;2;2;2;2;1;2;2;1;1;1;1;1;1;1;1;1;1;1;1;1;2;2;1;1;1;1;2;1;1;1;1;1;1;2;1;0;1;0;0;1;1;1;1;1;0;1;0;1;0;0;1;1;0;1;1;1;1	Breast cancer type 1 susceptibility protein	BRCA1	sp|P38398|BRCA1_HUMAN Breast cancer type 1 susceptibility protein OS=Homo sapiens OX=9606 GN=BRCA1 PE=1 SV=2;tr|Q3LRH8|Q3LRH8_HUMAN RING-type E3 ubiquitin transferase BRCA1 (Fragment) OS=Homo sapiens OX=9606 GN=BRCA1 PE=4 SV=1;tr|A0A024R1Y0|A0A024R1Y0_HUMA	68	3	3	2	2	1	2	1	1	1	3.1	3.1	2	207.72	1863	1863;1822;1863;1546;1718;1755;1791;1822;1763;1825;1835;1841;1863;1863;1863;1217;721;759;798;907;967;997;1364;1239;1253;1297;1327;1328;1333;1598;1624;712;719;500;629;1399;488;680;657;649;649;473;622;601;572;543;1141;266;440;437;372;354;354;352;340;319;189;192;624;177;86;740;66;340;498;659;623;41	0	16.653	371820	349620	399680	494880	447900	502610	426700	438600	411050	437120	0	0	0	0	0	0	0	0	0	0	371820	349620	399680	494880
O15234;B4DKR6;A0A024R1X0;J3KSY7	O15234;B4DKR6;A0A024R1X0;J3KSY7	4;4;4;2	4;4;4;2	4;4;4;2	Protein CASC3	CASC3	sp|O15234|CASC3_HUMAN Protein CASC3 OS=Homo sapiens OX=9606 GN=CASC3 PE=1 SV=2;tr|B4DKR6|B4DKR6_HUMAN Protein CASC3 OS=Homo sapiens OX=9606 PE=2 SV=1;tr|A0A024R1X0|A0A024R1X0_HUMAN Protein CASC3 OS=Homo sapiens OX=9606 GN=CASC3 PE=3 SV=1;tr|J3KSY7|J3KSY7_H	4	4	4	4	2	2	2	2	2	2	9.8	9.8	9.8	76.277	703	703;641;741;223	0	15.93	2331500	2377500	2535900	2459700	2422200	2438700	2417900	2477900	2397300	2405000	0	0	0	0	0	0	0	0	0	0	2331500	2377500	2535900	2459700
Q9BRG1;A0A024R1X3;K7ENE3;K7EKV4;K7EP45	Q9BRG1;A0A024R1X3;K7ENE3;K7EKV4	13;13;8;7;2	13;13;8;7;2	13;13;8;7;2	Vacuolar protein-sorting-associated protein 25	VPS25	sp|Q9BRG1|VPS25_HUMAN Vacuolar protein-sorting-associated protein 25 OS=Homo sapiens OX=9606 GN=VPS25 PE=1 SV=1;tr|A0A024R1X3|A0A024R1X3_HUMAN ESCRT-II complex subunit VPS25 OS=Homo sapiens OX=9606 GN=VPS25 PE=3 SV=1;tr|K7ENE3|K7ENE3_HUMAN ESCRT-II complex	5	13	13	13	13	0	13	0	13	0	62.5	62.5	62.5	20.747	176	176;176;108;111;99	0	32.038	16245000	14953000	17639000	19063000	17523000	17811000	17361000	17090000	16047000	16925000	0	0	0	0	0	0	0	0	0	0	16245000	14953000	17639000	19063000
Q9Y2R0;A0A024R1X4;K7EPV0	Q9Y2R0;A0A024R1X4;K7EPV0	3;3;2	3;3;2	2;2;1	Cytochrome c oxidase assembly factor 3 homolog, mitochondrial	COA3;hCG_16955	sp|Q9Y2R0|COA3_HUMAN Cytochrome c oxidase assembly factor 3 homolog, mitochondrial OS=Homo sapiens OX=9606 GN=COA3 PE=1 SV=1;tr|A0A024R1X4|A0A024R1X4_HUMAN Cytochrome c oxidase assembly factor 3 OS=Homo sapiens OX=9606 GN=hCG_16955 PE=3 SV=1;tr|K7EPV0|K7EP	3	3	3	2	2	0	2	0	2	0	29.2	29.2	17.9	11.731	106	106;106;71	0	4.2574	3144300	3201800	3347500	2970500	3131500	3120500	3176700	3969900	2679300	3066100	0	0	0	0	0	0	0	0	0	0	3144300	3201800	3347500	2970500
Q14457;K7ELY9;E7EV84;B4DQ36;W0FFG4;B4DS82;Q53F78;A0A024R1X5;K7ER46;K7EN35	Q14457;K7ELY9;E7EV84;B4DQ36;W0FFG4;B4DS82;Q53F78;A0A024R1X5;K7ER46;K7EN35	5;5;5;5;5;5;5;5;3;3	5;5;5;5;5;5;5;5;3;3	5;5;5;5;5;5;5;5;3;3	Beclin-1	BECN1	sp|Q14457|BECN1_HUMAN Beclin-1 OS=Homo sapiens OX=9606 GN=BECN1 PE=1 SV=2;tr|K7ELY9|K7ELY9_HUMAN Beclin-1 (Fragment) OS=Homo sapiens OX=9606 GN=BECN1 PE=1 SV=1;tr|E7EV84|E7EV84_HUMAN Beclin-1 OS=Homo sapiens OX=9606 GN=BECN1 PE=1 SV=1;tr|B4DQ36|B4DQ36_HUMA	10	5	5	5	5	0	5	0	5	0	13.3	13.3	13.3	51.896	450	450;229;279;279;355;363;450;450;132;176	0	20.957	574590	538280	663890	665350	654010	704380	664520	619160	618830	624020	0	0	0	0	0	0	0	0	0	0	574590	538280	663890	665350
A0A024R1Y2;Q8N9C4	A0A024R1Y2;Q8N9C4	55;35	1;1	1;1		ACLY	tr|A0A024R1Y2|A0A024R1Y2_HUMAN ATP-citrate synthase OS=Homo sapiens OX=9606 GN=ACLY PE=3 SV=1;tr|Q8N9C4|Q8N9C4_HUMAN ATP-citrate synthase OS=Homo sapiens OX=9606 PE=2 SV=1	2	55	1	1	55	8	1	0	1	0	54.3	0.8	0.8	119.77	1091	1091;701	1	-2	787150	627250	748660	798870	782780	807210	799130	722560	783740	684930	0	0	0	0	0	0	0	0	0	0	787150	627250	748660	798870
Q8N2G8;B3KVB0;K7ESN3;A0A024R1Y7	Q8N2G8;B3KVB0;K7ESN3;A0A024R1Y7	1;1;1;1	1;1;1;1	1;1;1;1	GH3 domain-containing protein	GHDC;LGP1	sp|Q8N2G8|GHDC_HUMAN GH3 domain-containing protein OS=Homo sapiens OX=9606 GN=GHDC PE=1 SV=2;tr|B3KVB0|B3KVB0_HUMAN cDNA FLJ16322 fis, clone SPLEN2037678, highly similar to Protein D11Lgp1 homolog OS=Homo sapiens OX=9606 PE=2 SV=1;tr|K7ESN3|K7ESN3_HUMAN GH	4	1	1	1	1	0	1	0	1	0	2.8	2.8	2.8	57.522	530	530;474;479;530	0	40.359	106240	113110	122170	128460	126870	125950	125350	97767	114000	96812	0	0	0	0	0	0	0	0	0	0	106240	113110	122170	128460
P49427;A0A024R1Z1	P49427;A0A024R1Z1	3;3	2;2	2;2	Ubiquitin-conjugating enzyme E2 R1	CDC34	sp|P49427|UB2R1_HUMAN Ubiquitin-conjugating enzyme E2 R1 OS=Homo sapiens OX=9606 GN=CDC34 PE=1 SV=2;tr|A0A024R1Z1|A0A024R1Z1_HUMAN Cell division cycle 34, isoform CRA_a OS=Homo sapiens OX=9606 GN=CDC34 PE=3 SV=1	2	3	2	2	3	0	2	0	2	0	11	7.6	7.6	26.736	236	236;236	0	3.0124	759320	686260	796060	896180	835200	870970	837270	884180	751480	797100	0	0	0	0	0	0	0	0	0	0	759320	686260	796060	896180
Q9NYR9;K7ERG2;A0A024R1Z4;H7BXP1	Q9NYR9;K7ERG2;A0A024R1Z4;H7BXP1	1;1;1;1	1;1;1;1	1;1;1;1	NF-kappa-B inhibitor-interacting Ras-like protein 2	NKIRAS2	sp|Q9NYR9|KBRS2_HUMAN NF-kappa-B inhibitor-interacting Ras-like protein 2 OS=Homo sapiens OX=9606 GN=NKIRAS2 PE=1 SV=1;tr|K7ERG2|K7ERG2_HUMAN NF-kappa-B inhibitor-interacting Ras-like protein 2 (Fragment) OS=Homo sapiens OX=9606 GN=NKIRAS2 PE=1 SV=8;tr|A0A	4	1	1	1	1	0	1	0	1	0	6.3	6.3	6.3	21.508	191	191;140;191;229	0.00084502	2.2394	199550	174720	207480	197860	201860	228460	221890	213310	191370	197950	0	0	0	0	0	0	0	0	0	0	199550	174720	207480	197860
Q99536;A0A024R1Z6;B3KUF8;K7ESA3;K7ERT7;K7ENX2;K7EM19;K7EJM4;K7ER81	Q99536;A0A024R1Z6;B3KUF8	14;14;10;6;6;3;3;1;1	14;14;10;6;6;3;3;1;1	14;14;10;6;6;3;3;1;1	Synaptic vesicle membrane protein VAT-1 homolog	VAT1	sp|Q99536|VAT1_HUMAN Synaptic vesicle membrane protein VAT-1 homolog OS=Homo sapiens OX=9606 GN=VAT1 PE=1 SV=2;tr|A0A024R1Z6|A0A024R1Z6_HUMAN Vesicle amine transport protein 1 homolog (T californica), isoform CRA_a OS=Homo sapiens OX=9606 GN=VAT1 PE=4 SV=1	9	14	14	14	14	0	14	0	14	0	43.8	43.8	43.8	41.92	393	393;393;300;125;146;151;154;30;92	0	114.47	57205000	53592000	67345000	68845000	67114000	66579000	69378000	59425000	64703000	63879000	0	0	0	0	0	0	0	0	0	0	57205000	53592000	67345000	68845000
A0A024R201;Q9Y6E3;B4DJ66;H0YD73;Q9UNM7;Q5HYL3	A0A024R201;Q9Y6E3;B4DJ66;H0YD73	24;21;20;14;9;3	24;21;20;14;9;3	1;0;0;0;0;1		PSMD13	tr|A0A024R201|A0A024R201_HUMAN 26S proteasome non-ATPase regulatory subunit 13 OS=Homo sapiens OX=9606 GN=PSMD13 PE=3 SV=1;tr|Q9Y6E3|Q9Y6E3_HUMAN 26S proteasome non-ATPase regulatory subunit 13 OS=Homo sapiens OX=9606 PE=2 SV=1;tr|B4DJ66|B4DJ66_HUMAN 26S p	6	24	24	1	24	2	24	2	1	0	63	63	6.4	42.918	376	376;377;311;221;160;72	0	272.78	89780000	85012000	105320000	114320000	109510000	108430000	110510000	98212000	105120000	102590000	57180	52435	65827	65188	61495	72226	65815	83713	55262	49601	89780000	85012000	105320000	114320000
P61289;V9HWJ8;A0A024R203;K9J957;Q6FHK7;B3KQ25;K7ESG5;K7ENH2;J7FRP4;A0A087WTV2;K7EPX6;K7EKR3;K7EMD0;B7Z8D3	P61289;V9HWJ8;A0A024R203;K9J957;Q6FHK7;B3KQ25;K7ESG5;K7ENH2;J7FRP4;A0A087WTV2;K7EPX6;K7EKR3	14;14;14;12;12;11;11;9;8;8;7;7;6;3	14;14;14;12;12;11;11;9;8;8;7;7;6;3	14;14;14;12;12;11;11;9;8;8;7;7;6;3	Proteasome activator complex subunit 3	PSME3;HEL-S-283	sp|P61289|PSME3_HUMAN Proteasome activator complex subunit 3 OS=Homo sapiens OX=9606 GN=PSME3 PE=1 SV=1;tr|V9HWJ8|V9HWJ8_HUMAN Epididymis secretory protein Li 283 OS=Homo sapiens OX=9606 GN=HEL-S-283 PE=2 SV=1;tr|A0A024R203|A0A024R203_HUMAN Proteasome (Pro	14	14	14	14	14	2	14	2	14	2	51.6	51.6	51.6	29.506	254	254;254;265;231;254;193;198;179;170;170;110;118;96;130	0	180.35	58653000	54577000	65996000	70552000	65661000	67007000	71422000	68704000	64758000	66421000	37891	31810	51865	33911	27381	37923	30858	49363	54465	29573	58653000	54577000	65996000	70552000
Q9BV68;A0A024R206;U3KQF4;K7EIY6;A8K0Q1;O60372;Q9NPN4	Q9BV68;A0A024R206;U3KQF4;K7EIY6;A8K0Q1	4;4;3;3;3;1;1	4;4;3;3;3;1;1	4;4;3;3;3;1;1	E3 ubiquitin-protein ligase RNF126	RNF126	sp|Q9BV68|RN126_HUMAN E3 ubiquitin-protein ligase RNF126 OS=Homo sapiens OX=9606 GN=RNF126 PE=1 SV=2;tr|A0A024R206|A0A024R206_HUMAN RING-type E3 ubiquitin transferase OS=Homo sapiens OX=9606 GN=RNF126 PE=4 SV=1;tr|U3KQF4|U3KQF4_HUMAN RING-type E3 ubiquitin	7	4	4	4	2	2	2	2	2	2	24.4	24.4	24.4	33.861	311	311;311;74;283;311;103;163	0	58.767	105860	110810	136010	125610	130880	136080	141260	145390	119260	115140	0	0	0	0	0	0	0	0	0	0	105860	110810	136010	125610
Q99963;A0A024R215;Q8IVP1	Q99963;A0A024R215;Q8IVP1	1;1;1	1;1;1	1;1;1	Endophilin-A3	SH3GL3	sp|Q99963|SH3G3_HUMAN Endophilin-A3 OS=Homo sapiens OX=9606 GN=SH3GL3 PE=1 SV=1;tr|A0A024R215|A0A024R215_HUMAN SH3-domain GRB2-like 3, isoform CRA_b OS=Homo sapiens OX=9606 GN=SH3GL3 PE=3 SV=1;tr|Q8IVP1|Q8IVP1_HUMAN SH3-domain GRB2-like 3, isoform CRA_a OS	3	1	1	1	0	1	0	1	0	1	4.6	4.6	4.6	39.284	347	347;278;288	1	-2	0	0	0	0	0	0	0	0	0	0	0	0	0	0	0	0	0	0	0	0	0	0	0	0
O76080;A0A024R219;Q5QPB1	O76080;A0A024R219;Q5QPB1	3;3;2	3;3;2	3;3;2	AN1-type zinc finger protein 5	ZFAND5;ZA20D2	sp|O76080|ZFAN5_HUMAN AN1-type zinc finger protein 5 OS=Homo sapiens OX=9606 GN=ZFAND5 PE=1 SV=1;tr|A0A024R219|A0A024R219_HUMAN Zinc finger, A20 domain containing 2, isoform CRA_a OS=Homo sapiens OX=9606 GN=ZA20D2 PE=4 SV=1;tr|Q5QPB1|Q5QPB1_HUMAN AN1-type	3	3	3	3	2	1	2	1	2	1	18.3	18.3	18.3	23.132	213	213;213;211	0	27.272	798600	710020	977570	1247900	1145500	1184300	1141400	1154600	1092700	935690	0	0	0	0	0	0	0	0	0	0	798600	710020	977570	1247900
Q9Y617;A0A024R222;B4DHQ3;A0A024R280;B4DHX7;A9LS35	Q9Y617;A0A024R222;B4DHQ3;A0A024R280	19;19;19;16;9;1	19;19;19;16;9;1	19;19;19;16;9;1	Phosphoserine aminotransferase	PSAT1	sp|Q9Y617|SERC_HUMAN Phosphoserine aminotransferase OS=Homo sapiens OX=9606 GN=PSAT1 PE=1 SV=2;tr|A0A024R222|A0A024R222_HUMAN Phosphoserine aminotransferase OS=Homo sapiens OX=9606 GN=PSAT1 PE=3 SV=1;tr|B4DHQ3|B4DHQ3_HUMAN Phosphoserine aminotransferase OS	6	19	19	19	19	3	19	3	19	3	56.8	56.8	56.8	40.422	370	370;370;415;324;194;20	0	81.551	86469000	73046000	91354000	94045000	92794000	95877000	95109000	86946000	89505000	87033000	24853	13816	27713	21858	25087	23612	26250	18765	21444	23609	86469000	73046000	91354000	94045000
Q9UDY2;A0A3B3IU51;A0A1B0GTW1;A0A3B3ITE1;A0A024R233;A0A3B3IRI3;B7Z954;A0A3B3ISZ5;A0A024R225;B7Z2R3;A0A3B3ISF1;A0A3B3IRV6;A0A2R8YDH4;A0A3B3IT83;A0A3B3IS03;A0A3B3IU26;B1AN86;U3KQJ2	Q9UDY2;A0A3B3IU51;A0A1B0GTW1;A0A3B3ITE1;A0A024R233;A0A3B3IRI3;B7Z954;A0A3B3ISZ5;A0A024R225;B7Z2R3;A0A3B3ISF1;A0A3B3IRV6;A0A2R8YDH4;A0A3B3IT83	8;8;8;8;8;8;8;8;8;8;8;8;8;5;3;2;2;1	8;8;8;8;8;8;8;8;8;8;8;8;8;5;3;2;2;1	8;8;8;8;8;8;8;8;8;8;8;8;8;5;3;2;2;1	Tight junction protein ZO-2	TJP2	sp|Q9UDY2|ZO2_HUMAN Tight junction protein ZO-2 OS=Homo sapiens OX=9606 GN=TJP2 PE=1 SV=2;tr|A0A3B3IU51|A0A3B3IU51_HUMAN Tight junction protein ZO-2 OS=Homo sapiens OX=9606 GN=TJP2 PE=1 SV=1;tr|A0A1B0GTW1|A0A1B0GTW1_HUMAN Tight junction protein ZO-2 OS=Hom	18	8	8	8	3	5	3	5	3	5	8.3	8.3	8.3	133.96	1190	1190;1047;1249;1191;1190;1128;1108;1099;1043;1020;989;851;1319;621;652;156;161;134	0	8.8194	278660	265590	312790	274990	237930	259360	288070	304450	217170	242570	0	0	0	0	0	0	0	0	0	0	278660	265590	312790	274990
P61978;A0A024R228;B3KU16;S4R457;S4R359	P61978;A0A024R228	30;30;10;6;3	1;1;0;0;0	0;0;0;0;0	Heterogeneous nuclear ribonucleoprotein K	HNRNPK;HNRPK	sp|P61978|HNRPK_HUMAN Heterogeneous nuclear ribonucleoprotein K OS=Homo sapiens OX=9606 GN=HNRNPK PE=1 SV=1;tr|A0A024R228|A0A024R228_HUMAN Heterogeneous nuclear ribonucleoprotein K OS=Homo sapiens OX=9606 GN=HNRPK PE=4 SV=1	5	30	1	0	29	11	1	1	0	0	67.6	7.8	0	50.976	463	463;463;223;77;100	0	5.6085	0	0	0	0	0	0	0	0	0	0	0	0	0	0	0	0	0	0	0	0	0	0	0	0
Q5VYS8;A0A024R235;X6R3Q3;A0A0C4DFW3	Q5VYS8;A0A024R235;X6R3Q3	5;5;4;2	5;5;4;2	5;5;4;2	Terminal uridylyltransferase 7	ZCCHC6	sp|Q5VYS8|TUT7_HUMAN Terminal uridylyltransferase 7 OS=Homo sapiens OX=9606 GN=TUT7 PE=1 SV=1;tr|A0A024R235|A0A024R235_HUMAN Zinc finger, CCHC domain containing 6, isoform CRA_b OS=Homo sapiens OX=9606 GN=ZCCHC6 PE=4 SV=1;tr|X6R3Q3|X6R3Q3_HUMAN Terminal ur	4	5	5	5	5	0	5	0	5	0	4.1	4.1	4.1	171.23	1495	1495;1457;784;395	0	7.7986	902560	923790	1091100	1028300	1052900	1053200	1031700	966060	938980	951170	0	0	0	0	0	0	0	0	0	0	902560	923790	1091100	1028300
P50148;A0A024R240;G9FP35;B1AM21;P29992;O95837;Q59FM5;P19086;Q03113;G3V1P7;B7Z581;K7EL62;B4DEJ3;E9PC54;Q8N652;Q8IY73	P50148;A0A024R240;G9FP35	14;14;13;6;3;3;3;1;1;1;1;1;1;1;1;1	14;14;13;6;3;3;3;1;1;1;1;1;1;1;1;1	12;12;12;6;2;2;2;0;0;0;0;0;0;0;0;0	Guanine nucleotide-binding protein G(q) subunit alpha	GNAQ	sp|P50148|GNAQ_HUMAN Guanine nucleotide-binding protein G(q) subunit alpha OS=Homo sapiens OX=9606 GN=GNAQ PE=1 SV=4;tr|A0A024R240|A0A024R240_HUMAN Epididymis secretory sperm binding protein OS=Homo sapiens OX=9606 GN=GNAQ PE=2 SV=1;tr|G9FP35|G9FP35_HUMAN	16	14	14	12	13	0	13	0	12	0	38.4	38.4	35.9	42.142	359	359;359;359;170;359;355;357;355;381;157;157;236;303;305;355;355	0	142.19	21346000	20785000	23392000	23237000	24665000	24274000	24713000	23990000	22059000	22588000	0	0	0	0	0	0	0	0	0	0	21346000	20785000	23392000	23237000
Q16649;A0A024R241;D9IVD5	Q16649;A0A024R241;D9IVD5	1;1;1	1;1;1	1;1;1	Nuclear factor interleukin-3-regulated protein	NFIL3	sp|Q16649|NFIL3_HUMAN Nuclear factor interleukin-3-regulated protein OS=Homo sapiens OX=9606 GN=NFIL3 PE=1 SV=2;tr|A0A024R241|A0A024R241_HUMAN Nuclear factor interleukin-3-regulated protein OS=Homo sapiens OX=9606 GN=NFIL3 PE=3 SV=1;tr|D9IVD5|D9IVD5_HUMAN	3	1	1	1	0	1	0	1	0	1	2.8	2.8	2.8	51.471	462	462;462;462	0.0016559	2.0119	0	0	0	0	0	0	0	0	0	0	0	0	0	0	0	0	0	0	0	0	0	0	0	0
Q76FK4;A0A024R250;A6H8Z4;F5H101;Q6AI50;F8WE42;B4DM91;F5GWN9;A0A0A0MSJ1;F5H692;F5H8B8;F5H797;Q7Z607;F5GXV1;F5H0I5;F5H532;F5H7D5	Q76FK4;A0A024R250;A6H8Z4;F5H101;Q6AI50;F8WE42;B4DM91	18;18;16;16;15;15;13;8;4;3;3;3;2;1;1;1;1	18;18;16;16;15;15;13;8;4;3;3;3;2;1;1;1;1	18;18;16;16;15;15;13;8;4;3;3;3;2;1;1;1;1	Nucleolar protein 8	NOL8;DKFZp686P12242	sp|Q76FK4|NOL8_HUMAN Nucleolar protein 8 OS=Homo sapiens OX=9606 GN=NOL8 PE=1 SV=1;tr|A0A024R250|A0A024R250_HUMAN Nucleolar protein 8, isoform CRA_a OS=Homo sapiens OX=9606 GN=NOL8 PE=4 SV=1;tr|A6H8Z4|A6H8Z4_HUMAN NOL8 protein OS=Homo sapiens OX=9606 GN=NO	17	18	18	18	15	4	15	4	15	4	18.7	18.7	18.7	131.61	1167	1167;1173;1099;1085;1085;969;933;413;257;146;145;109;169;86;130;101;52	0	50.489	3469000	3368300	3849500	4068300	3788700	3812300	3993900	4204200	3526600	3659300	0	0	0	0	0	0	0	0	0	0	3469000	3368300	3849500	4068300
Q5JSP0;Q9NXY1;A8K9G1;A0A024R252;A0A2X0U4Q9;B4DXH4	Q5JSP0;Q9NXY1;A8K9G1;A0A024R252;A0A2X0U4Q9	9;9;9;9;9;4	9;9;9;9;9;4	9;9;9;9;9;4	FYVE, RhoGEF and PH domain-containing protein 3	FGD3;FLJ00004	sp|Q5JSP0|FGD3_HUMAN FYVE, RhoGEF and PH domain-containing protein 3 OS=Homo sapiens OX=9606 GN=FGD3 PE=1 SV=1;tr|Q9NXY1|Q9NXY1_HUMAN FLJ00004 protein (Fragment) OS=Homo sapiens OX=9606 GN=FLJ00004 PE=2 SV=1;tr|A8K9G1|A8K9G1_HUMAN cDNA FLJ75503 OS=Homo sap	6	9	9	9	7	2	7	2	7	2	13.2	13.2	13.2	79.4	725	725;698;724;725;727;328	0	12.041	1211900	1180600	1479800	1617100	1493000	1314600	1409200	1292000	1382600	1319200	0	0	0	0	0	0	0	0	0	0	1211900	1180600	1479800	1617100
Q9Y5V3;A0A024R254;Q8TEN0;Q96JG8;A0A024R2A8	Q9Y5V3;A0A024R254;Q8TEN0	7;7;4;1;1	7;7;4;1;1	7;7;4;1;1	Melanoma-associated antigen D1	MAGED1;FLJ00163	sp|Q9Y5V3|MAGD1_HUMAN Melanoma-associated antigen D1 OS=Homo sapiens OX=9606 GN=MAGED1 PE=1 SV=3;tr|A0A024R254|A0A024R254_HUMAN Melanoma antigen family D, 1, isoform CRA_a OS=Homo sapiens OX=9606 GN=MAGED1 PE=4 SV=1;tr|Q8TEN0|Q8TEN0_HUMAN FLJ00163 protein	5	7	7	7	7	0	7	0	7	0	9.1	9.1	9.1	86.16	778	778;778;521;741;741	0	14.486	1901800	1587700	1961400	1788600	1751900	1876700	1708300	1842900	1574000	1744500	0	0	0	0	0	0	0	0	0	0	1901800	1587700	1961400	1788600
O43310;A0A024R259;K7EQS5;K7EQS9;K7EPK6;K7EK08	O43310;A0A024R259	7;7;2;2;2;2	7;7;2;2;2;2	7;7;2;2;2;2	CBP80/20-dependent translation initiation factor	CTIF;KIAA0427	sp|O43310|CTIF_HUMAN CBP80/20-dependent translation initiation factor OS=Homo sapiens OX=9606 GN=CTIF PE=1 SV=1;tr|A0A024R259|A0A024R259_HUMAN KIAA0427, isoform CRA_a OS=Homo sapiens OX=9606 GN=KIAA0427 PE=4 SV=1	6	7	7	7	5	2	5	2	5	2	15.1	15.1	15.1	67.586	598	598;598;104;120;138;194	0	34.176	561080	543180	636630	636530	617080	631260	638290	603040	638420	569620	0	0	0	0	0	0	0	0	0	0	561080	543180	636630	636530
P18621;A0A087WXM6;J3QQT2;J3KRX5;A0A024R261;A0A0A6YYL6;J3QLC8;A0A0A0MRF8;J3KRB3;A0A087WWH0;J3QS96;A0A087WY81;J3KSJ0;A4D1R6;A4D1R5	P18621;A0A087WXM6;J3QQT2;J3KRX5;A0A024R261;A0A0A6YYL6;J3QLC8;A0A0A0MRF8;J3KRB3;A0A087WWH0;J3QS96;A0A087WY81	11;11;11;11;11;11;10;10;9;9;9;6;2;1;1	11;11;11;11;11;11;10;10;9;9;9;6;2;1;1	11;11;11;11;11;11;10;10;9;9;9;6;2;1;1	60S ribosomal protein L17	RPL17;hCG_24487;RPL17-C18orf32	sp|P18621|RL17_HUMAN 60S ribosomal protein L17 OS=Homo sapiens OX=9606 GN=RPL17 PE=1 SV=3;tr|A0A087WXM6|A0A087WXM6_HUMAN 60S ribosomal protein L17 (Fragment) OS=Homo sapiens OX=9606 GN=RPL17 PE=1 SV=1;tr|J3QQT2|J3QQT2_HUMAN 60S ribosomal protein L17 (Fragm	15	11	11	11	11	2	11	2	11	2	46.2	46.2	46.2	21.397	184	184;169;171;174;184;228;174;190;129;131;138;97;56;102;282	0	35.091	102590000	91113000	108460000	111270000	92792000	104590000	110110000	93824000	112940000	102700000	174900	150820	191880	192010	159870	180410	159840	155250	155610	189780	102590000	91113000	108460000	111270000
Q13485;K7EIU8;A0A024R274;Q9BYG6;A0A0S2Z4B2;K7EL18;K7EIJ2;B4DZP1;K7ES96;K7EL15;K7ENG1;Q12772;K7ELK2;A0A087WUF3;B4DSU0;A0A024R1Q0	Q13485;K7EIU8;A0A024R274;Q9BYG6;A0A0S2Z4B2;K7EL18;K7EIJ2;B4DZP1;K7ES96	7;7;7;5;5;4;4;4;4;3;2;1;1;1;1;1	7;7;7;5;5;4;4;4;4;3;2;1;1;1;1;1	7;7;7;5;5;4;4;4;4;3;2;1;1;1;1;1	Mothers against decapentaplegic homolog 4;Mothers against decapentaplegic homolog	SMAD4	sp|Q13485|SMAD4_HUMAN Mothers against decapentaplegic homolog 4 OS=Homo sapiens OX=9606 GN=SMAD4 PE=1 SV=1;tr|K7EIU8|K7EIU8_HUMAN Mothers against decapentaplegic homolog OS=Homo sapiens OX=9606 GN=SMAD4 PE=1 SV=1;tr|A0A024R274|A0A024R274_HUMAN Mothers agai	16	7	7	7	7	0	7	0	7	0	13.9	13.9	13.9	60.438	552	552;456;552;436;486;126;140;177;320;120;90;1141;82;220;1102;1141	0	12.749	3361500	3144500	3786900	3869500	3807000	3637200	3987300	3555300	3754100	3778300	0	0	0	0	0	0	0	0	0	0	3361500	3144500	3786900	3869500
Q969G6;A0A024R275	Q969G6;A0A024R275	1;1	1;1	1;1	Riboflavin kinase	RFK	sp|Q969G6|RIFK_HUMAN Riboflavin kinase OS=Homo sapiens OX=9606 GN=RFK PE=1 SV=2;tr|A0A024R275|A0A024R275_HUMAN Riboflavin kinase OS=Homo sapiens OX=9606 GN=RFK PE=1 SV=1	2	1	1	1	1	0	1	0	1	0	7.1	7.1	7.1	17.623	155	155;162	0.00166	2.03	612260	570600	742250	810780	724180	695490	778070	668460	739340	772910	0	0	0	0	0	0	0	0	0	0	612260	570600	742250	810780
O15269;A0A024R277;Q6NUL7;Q59EQ4;A0A2R8Y4S0;A0A2R8Y6A2;B4DR90;A0A2R8Y763	O15269;A0A024R277;Q6NUL7;Q59EQ4	12;12;11;8;4;4;4;1	12;12;11;8;4;4;4;1	12;12;11;8;4;4;4;1	Serine palmitoyltransferase 1	SPTLC1	sp|O15269|SPTC1_HUMAN Serine palmitoyltransferase 1 OS=Homo sapiens OX=9606 GN=SPTLC1 PE=1 SV=1;tr|A0A024R277|A0A024R277_HUMAN Serine palmitoyltransferase, long chain base subunit 1, isoform CRA_a OS=Homo sapiens OX=9606 GN=SPTLC1 PE=4 SV=1;tr|Q6NUL7|Q6NUL	8	12	12	12	12	0	12	0	12	0	28.5	28.5	28.5	52.743	473	473;473;513;262;143;144;181;22	0	27.264	6141000	5827600	6581500	7378100	7376700	7102900	7024100	6896700	6712100	6650300	0	0	0	0	0	0	0	0	0	0	6141000	5827600	6581500	7378100
Q9UPW5;A0A024R288;J3KNS1;B4DHX2	Q9UPW5;A0A024R288;J3KNS1	5;5;5;1	5;5;5;1	5;5;5;1	Cytosolic carboxypeptidase 1	AGTPBP1	sp|Q9UPW5|CBPC1_HUMAN Cytosolic carboxypeptidase 1 OS=Homo sapiens OX=9606 GN=AGTPBP1 PE=1 SV=3;tr|A0A024R288|A0A024R288_HUMAN ATP/GTP binding protein 1, isoform CRA_a OS=Homo sapiens OX=9606 GN=AGTPBP1 PE=3 SV=1;tr|J3KNS1|J3KNS1_HUMAN Cytosolic carboxypep	4	5	5	5	4	1	4	1	4	1	5.1	5.1	5.1	138.45	1226	1226;1186;1278;643	0	9.0723	194980	182990	206920	211530	194360	217330	184790	175240	184290	183700	0	0	0	0	0	0	0	0	0	0	194980	182990	206920	211530
Q06136;K7ERC8;A0A024R292	Q06136;K7ERC8;A0A024R292	1;1;1	1;1;1	1;1;1	3-ketodihydrosphingosine reductase	KDSR;FVT1	sp|Q06136|KDSR_HUMAN 3-ketodihydrosphingosine reductase OS=Homo sapiens OX=9606 GN=KDSR PE=1 SV=1;tr|K7ERC8|K7ERC8_HUMAN 3-ketodihydrosphingosine reductase OS=Homo sapiens OX=9606 GN=KDSR PE=1 SV=2;tr|A0A024R292|A0A024R292_HUMAN Follicular lymphoma variant	3	1	1	1	1	0	1	0	1	0	3.3	3.3	3.3	36.187	332	332;298;332	0	9.2107	456140	534590	534010	616200	555540	598000	529180	461750	516710	480750	0	0	0	0	0	0	0	0	0	0	456140	534590	534010	616200
Q96BD8;A0A024R294;K7EPW0;K7EP61	Q96BD8;A0A024R294;K7EPW0;K7EP61	4;4;3;3	4;4;3;3	3;3;3;3	Spindle and kinetochore-associated protein 1	SKA1;C18orf24	sp|Q96BD8|SKA1_HUMAN Spindle and kinetochore-associated protein 1 OS=Homo sapiens OX=9606 GN=SKA1 PE=1 SV=1;tr|A0A024R294|A0A024R294_HUMAN Spindle and kinetochore-associated protein 1 OS=Homo sapiens OX=9606 GN=C18orf24 PE=3 SV=1;tr|K7EPW0|K7EPW0_HUMAN Spi	4	4	4	3	3	0	3	0	3	0	20	20	14.1	29.484	255	255;255;91;104	0	4.0403	455150	422140	553850	544420	535440	549160	550330	603440	540080	559930	0	0	0	0	0	0	0	0	0	0	455150	422140	553850	544420
Q9Y657;A0A024R297;Q5JUX0;A0A1W2PR54	Q9Y657;A0A024R297	5;5;2;1	5;5;2;1	5;5;2;1	Spindlin-1	SPIN1;SPIN	sp|Q9Y657|SPIN1_HUMAN Spindlin-1 OS=Homo sapiens OX=9606 GN=SPIN1 PE=1 SV=3;tr|A0A024R297|A0A024R297_HUMAN Spindlin, isoform CRA_a OS=Homo sapiens OX=9606 GN=SPIN PE=3 SV=1	4	5	5	5	5	0	5	0	5	0	26	26	26	29.6	262	262;262;258;157	0	8.1046	1911000	1986800	2299300	2160300	2046800	2133700	2112200	2106200	2024300	1988700	0	0	0	0	0	0	0	0	0	0	1911000	1986800	2299300	2160300
Q01974;B1APY4;A0A024R2A0;A1L4F5	Q01974;B1APY4;A0A024R2A0;A1L4F5	1;1;1;1	1;1;1;1	1;1;1;1	Tyrosine-protein kinase transmembrane receptor ROR2;Tyrosine-protein kinase transmembrane receptor	ROR2	sp|Q01974|ROR2_HUMAN Tyrosine-protein kinase transmembrane receptor ROR2 OS=Homo sapiens OX=9606 GN=ROR2 PE=1 SV=2;tr|B1APY4|B1APY4_HUMAN Receptor tyrosine kinase-like orphan receptor 2, isoform CRA_b OS=Homo sapiens OX=9606 GN=ROR2 PE=1 SV=1;tr|A0A024R2A0	4	1	1	1	0	1	0	1	0	1	1	1	1	104.76	943	943;704;803;943	1	-2	0	0	0	0	0	0	0	0	0	0	0	0	0	0	0	0	0	0	0	0	0	0	0	0
P49257;Q53FS4;A0A024R2A7;B2R774;A0PJ85;B4DVV0	P49257;Q53FS4;A0A024R2A7;B2R774	14;14;14;13;3;1	14;14;14;13;3;1	14;14;14;13;3;1	Protein ERGIC-53	LMAN1	sp|P49257|LMAN1_HUMAN Protein ERGIC-53 OS=Homo sapiens OX=9606 GN=LMAN1 PE=1 SV=2;tr|Q53FS4|Q53FS4_HUMAN Lectin, mannose-binding, 1 variant (Fragment) OS=Homo sapiens OX=9606 PE=2 SV=1;tr|A0A024R2A7|A0A024R2A7_HUMAN Lectin, mannose-binding, 1, isoform CRA_	6	14	14	14	14	1	14	1	14	1	28	28	28	57.548	510	510;510;510;510;311;223	0	73.411	24406000	24182000	26752000	27100000	25983000	25816000	27643000	35204000	24195000	26328000	119490	135160	144170	131250	134710	111890	162230	193630	107570	114060	24406000	24182000	26752000	27100000
P50452;A0A024R2B1;B2R9H3;A0A1B0GU38;H7BXK7;C9JVA8;C9JTJ8;P50453;A0A024QZT4;A0A2R8Y6A7;Q6N0A8;A0A0C4DGW9;C9J7N5;P30740;O75830;B4E3A8;P35237;A0A024QZX3;V9HWH1;A0A024QZX5;A0A087X1N8;B4DDY9;A0A2R8YD12	P50452;A0A024R2B1;B2R9H3;A0A1B0GU38	19;19;17;10;8;8;6;2;2;1;1;1;1;1;1;1;1;1;1;1;1;1;1	19;19;17;10;8;8;6;2;2;1;1;1;1;1;1;1;1;1;1;1;1;1;1	19;19;17;10;8;8;6;2;2;1;1;1;1;1;1;1;1;1;1;1;1;1;1	Serpin B8	SERPINB8	sp|P50452|SPB8_HUMAN Serpin B8 OS=Homo sapiens OX=9606 GN=SERPINB8 PE=1 SV=2;tr|A0A024R2B1|A0A024R2B1_HUMAN Serpin peptidase inhibitor, clade B (Ovalbumin), member 8, isoform CRA_a OS=Homo sapiens OX=9606 GN=SERPINB8 PE=3 SV=1;tr|B2R9H3|B2R9H3_HUMAN cDNA,	23	19	19	19	19	1	19	1	19	1	53.5	53.5	53.5	42.766	374	374;374;374;259;189;164;124;376;376;171;180;415;206;379;405;341;376;376;379;380;395;413;332	0	70.941	11431000	10587000	13246000	15626000	14887000	15127000	14461000	13261000	13553000	12849000	6939.2	12070	13159	12850	9894.3	19780	15313	23079	13871	8540.6	11431000	10587000	13246000	15626000
P10415;A0A1L4AQR6;A0A1L4AQR0;A0A1L4AQQ8;A0A1L4AQQ5;A0A1L4AQQ4;A0A024R2C4;A9QXG9;A0A024R2B3	P10415;A0A1L4AQR6;A0A1L4AQR0;A0A1L4AQQ8;A0A1L4AQQ5;A0A1L4AQQ4;A0A024R2C4;A9QXG9;A0A024R2B3	2;2;2;2;2;2;2;2;2	2;2;2;2;2;2;2;2;2	1;1;1;1;1;1;1;1;1	Apoptosis regulator Bcl-2	BCL2;bcl-2	sp|P10415|BCL2_HUMAN Apoptosis regulator Bcl-2 OS=Homo sapiens OX=9606 GN=BCL2 PE=1 SV=2;tr|A0A1L4AQR6|A0A1L4AQR6_HUMAN Apoptosis regulator Bcl-2 (Fragment) OS=Homo sapiens OX=9606 GN=BCL2 PE=3 SV=1;tr|A0A1L4AQR0|A0A1L4AQR0_HUMAN Apoptosis regulator Bcl-2	9	2	2	1	2	0	2	0	1	0	7.1	7.1	4.2	26.266	239	239;195;195;195;195;195;205;239;239	0	3.7852	160670	145390	161890	192680	187920	155430	193900	192930	169620	175920	0	0	0	0	0	0	0	0	0	0	160670	145390	161890	192680
O75351;A0A024R2C5;A8K5D8;A8K4G7;K7EKZ3;Q6PJZ4;K7EL71	O75351;A0A024R2C5;A8K5D8;A8K4G7	21;21;20;20;5;4;4	16;16;15;16;5;4;4	16;16;15;16;5;4;4	Vacuolar protein sorting-associated protein 4B	VPS4B	sp|O75351|VPS4B_HUMAN Vacuolar protein sorting-associated protein 4B OS=Homo sapiens OX=9606 GN=VPS4B PE=1 SV=2;tr|A0A024R2C5|A0A024R2C5_HUMAN Vesicle-fusing ATPase OS=Homo sapiens OX=9606 GN=VPS4B PE=3 SV=1;tr|A8K5D8|A8K5D8_HUMAN Vesicle-fusing ATPase OS=	7	21	16	16	19	3	14	3	14	3	51.8	43	43	49.301	444	444;444;444;444;128;81;111	0	40.086	11664000	11506000	14641000	15030000	13986000	14168000	13843000	13636000	14024000	13793000	61059	54919	69757	77167	72824	72774	63228	77023	61107	61136	11664000	11506000	14641000	15030000
Q9BV44;A0A024R2D3;H7C3J3;H7C0R6;C9J9V2;C9JP31	Q9BV44;A0A024R2D3;H7C3J3	13;13;7;4;2;1	13;13;7;4;2;1	13;13;7;4;2;1	THUMP domain-containing protein 3	THUMPD3	sp|Q9BV44|THUM3_HUMAN THUMP domain-containing protein 3 OS=Homo sapiens OX=9606 GN=THUMPD3 PE=1 SV=1;tr|A0A024R2D3|A0A024R2D3_HUMAN THUMP domain containing 3, isoform CRA_a OS=Homo sapiens OX=9606 GN=THUMPD3 PE=3 SV=1;tr|H7C3J3|H7C3J3_HUMAN THUMP domain-co	6	13	13	13	13	0	13	0	13	0	32.1	32.1	32.1	57.002	507	507;507;269;232;123;40	0	65.7	9364100	8601100	10706000	11110000	10492000	10528000	10386000	9919100	10496000	9948800	0	0	0	0	0	0	0	0	0	0	9364100	8601100	10706000	11110000
Q92611;B4DPV5;A0A024R2D5	Q92611;B4DPV5;A0A024R2D5	1;1;1	1;1;1	1;1;1	ER degradation-enhancing alpha-mannosidase-like protein 1;alpha-1,2-Mannosidase	EDEM1	sp|Q92611|EDEM1_HUMAN ER degradation-enhancing alpha-mannosidase-like protein 1 OS=Homo sapiens OX=9606 GN=EDEM1 PE=1 SV=1;tr|B4DPV5|B4DPV5_HUMAN alpha-1,2-Mannosidase OS=Homo sapiens OX=9606 PE=2 SV=1;tr|A0A024R2D5|A0A024R2D5_HUMAN alpha-1,2-Mannosidase O	3	1	1	1	1	0	1	0	1	0	2.6	2.6	2.6	73.767	657	657;212;657	0.0016418	1.8921	27198	30749	39496	38162	40295	35974	34369	35461	42411	22826	0	0	0	0	0	0	0	0	0	0	27198	30749	39496	38162
O75528;A0A024R2D7;A8K899;C9JMS0	O75528;A0A024R2D7;A8K899	5;5;4;2	5;5;4;2	4;4;3;1	Transcriptional adapter 3	TADA3;TADA3L	sp|O75528|TADA3_HUMAN Transcriptional adapter 3 OS=Homo sapiens OX=9606 GN=TADA3 PE=1 SV=1;tr|A0A024R2D7|A0A024R2D7_HUMAN ADA3 homolog OS=Homo sapiens OX=9606 GN=TADA3L PE=2 SV=1;tr|A8K899|A8K899_HUMAN ADA3 homolog OS=Homo sapiens OX=9606 PE=2 SV=1	4	5	5	4	4	1	4	1	4	1	16	16	12.7	48.902	432	432;369;432;95	0	7.0903	1896200	1692200	2144100	2137400	2075000	2108600	2257600	2280000	2071500	2178400	0	0	0	0	0	0	0	0	0	0	1896200	1692200	2144100	2137400
O95352;A0A024R2E9;B3KQM6;B2RB57;B4DQK1;H7C2R3;H7BZ92;C9JE55;H7C2J8;C9J415;C9JFF4;C9JGL2;F8WDY9;C9JNU2;C9JKA3	O95352;A0A024R2E9;B3KQM6;B2RB57;B4DQK1	5;5;5;5;4;2;2;2;2;2;2;1;1;1;1	5;5;5;5;4;2;2;2;2;2;2;1;1;1;1	5;5;5;5;4;2;2;2;2;2;2;1;1;1;1	Ubiquitin-like modifier-activating enzyme ATG7	ATG7	sp|O95352|ATG7_HUMAN Ubiquitin-like modifier-activating enzyme ATG7 OS=Homo sapiens OX=9606 GN=ATG7 PE=1 SV=1;tr|A0A024R2E9|A0A024R2E9_HUMAN Ubiquitin-like modifier-activating enzyme ATG7 OS=Homo sapiens OX=9606 GN=ATG7 PE=3 SV=1;tr|B3KQM6|B3KQM6_HUMAN Ubi	15	5	5	5	5	0	5	0	5	0	10.1	10.1	10.1	77.959	703	703;695;703;703;681;95;96;126;139;152;176;66;76;89;93	0	25.824	1038800	942470	1294100	1420200	1303600	1312000	1292100	1171000	1265400	1227600	0	0	0	0	0	0	0	0	0	0	1038800	942470	1294100	1420200
P40337;A0A0S2Z4K1;A0A024R2F2;B4E1V7;J9Z661	P40337;A0A0S2Z4K1;A0A024R2F2;B4E1V7	3;3;3;2;1	3;3;3;2;1	3;3;3;2;1	Von Hippel-Lindau disease tumor suppressor	VHL	sp|P40337|VHL_HUMAN von Hippel-Lindau disease tumor suppressor OS=Homo sapiens OX=9606 GN=VHL PE=1 SV=2;tr|A0A0S2Z4K1|A0A0S2Z4K1_HUMAN von Hippel-Lindau tumor suppressor isoform 1 (Fragment) OS=Homo sapiens OX=9606 GN=VHL PE=2 SV=1;tr|A0A024R2F2|A0A024R2F2	5	3	3	3	3	0	3	0	3	0	20.2	20.2	20.2	24.152	213	213;172;213;131;111	0	7.2532	327010	241210	248630	304210	357110	322850	405330	385570	327560	303350	0	0	0	0	0	0	0	0	0	0	327010	241210	248630	304210
Q93075;H7C1W4;A8K179;A0A024R2F3;H7C1D0	Q93075;H7C1W4;A8K179;A0A024R2F3;H7C1D0	2;2;2;2;1	2;2;2;2;1	2;2;2;2;1	Putative deoxyribonuclease TATDN2	TATDN2	sp|Q93075|TATD2_HUMAN Putative deoxyribonuclease TATDN2 OS=Homo sapiens OX=9606 GN=TATDN2 PE=1 SV=2;tr|H7C1W4|H7C1W4_HUMAN Uncharacterized protein (Fragment) OS=Homo sapiens OX=9606 PE=3 SV=1;tr|A8K179|A8K179_HUMAN cDNA FLJ76748, highly similar to Homo sap	5	2	2	2	1	1	1	1	1	1	2	2	2	85.022	761	761;665;761;761;111	0.0075047	1.3426	327130	270820	335540	415740	368180	411920	388470	386070	348740	380200	0	0	0	0	0	0	0	0	0	0	327130	270820	335540	415740
Q8N4Q1;A0A024R2F8;A0A024R2I5	Q8N4Q1;A0A024R2F8;A0A024R2I5	3;3;3	3;3;3	3;3;3	Mitochondrial intermembrane space import and assembly protein 40	CHCHD4	sp|Q8N4Q1|MIA40_HUMAN Mitochondrial intermembrane space import and assembly protein 40 OS=Homo sapiens OX=9606 GN=CHCHD4 PE=1 SV=1;tr|A0A024R2F8|A0A024R2F8_HUMAN Coiled-coil-helix-coiled-coil-helix domain containing 4, isoform CRA_b OS=Homo sapiens OX=9606	3	3	3	3	3	0	3	0	3	0	24.6	24.6	24.6	15.996	142	142;155;142	0	6.8685	522150	548070	777150	773160	681740	676560	646380	568570	734410	661870	0	0	0	0	0	0	0	0	0	0	522150	548070	777150	773160
Q9BTV4;A0A024R2F9;Q8TEP9;A0A0S2Z5N2;V9GY05	Q9BTV4;A0A024R2F9;Q8TEP9;A0A0S2Z5N2	6;6;4;4;1	6;6;4;4;1	6;6;4;4;1	Transmembrane protein 43	TMEM43;FLJ00144	sp|Q9BTV4|TMM43_HUMAN Transmembrane protein 43 OS=Homo sapiens OX=9606 GN=TMEM43 PE=1 SV=1;tr|A0A024R2F9|A0A024R2F9_HUMAN Transmembrane protein 43 isoform 1 (Fragment) OS=Homo sapiens OX=9606 GN=TMEM43 PE=2 SV=1;tr|Q8TEP9|Q8TEP9_HUMAN FLJ00144 protein (Fra	5	6	6	6	6	0	6	0	6	0	20.5	20.5	20.5	44.875	400	400;400;255;269;133	0	16.813	1811200	1692000	2092000	1999800	1945400	2182400	1964000	2431900	1889700	1966400	0	0	0	0	0	0	0	0	0	0	1811200	1692000	2092000	1999800
Q8NCE0;C9J7Z4;B7Z355;A8K568;A0A024R2G3	Q8NCE0;C9J7Z4;B7Z355;A8K568;A0A024R2G3	1;1;1;1;1	1;1;1;1;1	1;1;1;1;1	tRNA-splicing endonuclease subunit Sen2	TSEN2	sp|Q8NCE0|SEN2_HUMAN tRNA-splicing endonuclease subunit Sen2 OS=Homo sapiens OX=9606 GN=TSEN2 PE=1 SV=2;tr|C9J7Z4|C9J7Z4_HUMAN tRNA-intron endonuclease Sen2 (Fragment) OS=Homo sapiens OX=9606 GN=TSEN2 PE=1 SV=1;tr|B7Z355|B7Z355_HUMAN tRNA-splicing endonucl	5	1	1	1	1	0	1	0	1	0	2.4	2.4	2.4	53.246	465	465;378;438;465;465	0	4.678	22770	19591	36538	27103	28893	35923	20187	31089	27693	37507	0	0	0	0	0	0	0	0	0	0	22770	19591	36538	27103
P62910;D3YTB1;A0A024R2G7;F8W727;A0A090N8E7	P62910;D3YTB1;A0A024R2G7;F8W727	12;12;12;12;1	12;12;12;12;1	12;12;12;12;1	60S ribosomal protein L32	RPL32	sp|P62910|RL32_HUMAN 60S ribosomal protein L32 OS=Homo sapiens OX=9606 GN=RPL32 PE=1 SV=2;tr|D3YTB1|D3YTB1_HUMAN 60S ribosomal protein L32 (Fragment) OS=Homo sapiens OX=9606 GN=RPL32 PE=1 SV=1;tr|A0A024R2G7|A0A024R2G7_HUMAN Ribosomal protein L32, isoform C	5	12	12	12	12	1	12	1	12	1	51.9	51.9	51.9	15.86	135	135;133;135;153;132	0	31.504	109940000	89191000	108840000	114990000	86530000	112700000	105320000	107170000	128510000	109860000	107690	92937	125880	126270	93911	116340	110560	109180	123070	108090	109940000	89191000	108840000	114990000
Q96HP4;U3KQU8;A0A024R2G9;C9JLB7;B4DQJ7	Q96HP4;U3KQU8;A0A024R2G9;C9JLB7;B4DQJ7	1;1;1;1;1	1;1;1;1;1	1;1;1;1;1	Oxidoreductase NAD-binding domain-containing protein 1	OXNAD1	sp|Q96HP4|OXND1_HUMAN Oxidoreductase NAD-binding domain-containing protein 1 OS=Homo sapiens OX=9606 GN=OXNAD1 PE=1 SV=1;tr|U3KQU8|U3KQU8_HUMAN Oxidoreductase NAD-binding domain-containing protein 1 OS=Homo sapiens OX=9606 GN=OXNAD1 PE=1 SV=1;tr|A0A024R2G9	5	1	1	1	1	0	1	0	1	0	5.8	5.8	5.8	34.854	312	312;311;312;330;330	0	3.1791	104190	102400	140830	131300	137800	137220	152820	95533	140710	127450	0	0	0	0	0	0	0	0	0	0	104190	102400	140830	131300
Q92609;B9A6K1;A0A024R2J9;A0A024R2H0;C9J3F6;C9JDR8;C9K0P2;C9J397;C9JWX0;C9JW04;C9JNM0;C9JED7;F2Z3C3	Q92609;B9A6K1;A0A024R2J9;A0A024R2H0;C9J3F6	17;17;17;17;12;6;4;4;4;4;3;3;3	17;17;17;17;12;6;4;4;4;4;3;3;3	17;17;17;17;12;6;4;4;4;4;3;3;3	TBC1 domain family member 5	TBC1D5	sp|Q92609|TBCD5_HUMAN TBC1 domain family member 5 OS=Homo sapiens OX=9606 GN=TBC1D5 PE=1 SV=1;tr|B9A6K1|B9A6K1_HUMAN TBC1 domain family, member 5 OS=Homo sapiens OX=9606 GN=TBC1D5 PE=1 SV=1;tr|A0A024R2J9|A0A024R2J9_HUMAN TBC1 domain family, member 5, isofo	13	17	17	17	11	7	11	7	11	7	23.1	23.1	23.1	89.003	795	795;795;795;795;593;183;110;129;140;142;74;79;88	0	146.97	3074900	2647400	3237500	3161000	3373500	3196800	3267800	2712200	2933300	2977200	0	0	0	0	0	0	0	0	0	0	3074900	2647400	3237500	3161000
Q01826;A0A024R2H1;C9JP21;C9JGL9;C9IZC5;Q9UPW6;C9JLL5;C9J7F3;C9JR56;B3KPQ9;A0A024R3U6;Q59FT3;C9J3I0;H0YN86;A0A087WW75;A0A087WW22	Q01826;A0A024R2H1	24;24;8;6;6;5;5;5;5;5;5;5;4;4;4;3	24;24;8;6;6;5;5;5;5;5;5;5;4;4;4;3	24;24;8;6;6;5;5;5;5;5;5;5;4;4;4;3	DNA-binding protein SATB1;DNA-binding protein SATB	SATB1	sp|Q01826|SATB1_HUMAN DNA-binding protein SATB1 OS=Homo sapiens OX=9606 GN=SATB1 PE=1 SV=1;tr|A0A024R2H1|A0A024R2H1_HUMAN DNA-binding protein SATB OS=Homo sapiens OX=9606 GN=SATB1 PE=3 SV=1	16	24	24	24	20	4	20	4	20	4	38.1	38.1	38.1	85.956	763	763;763;224;166;172;733;116;129;674;733;733;763;70;82;166;138	0	90.031	26873000	22556000	29930000	28432000	30264000	28423000	28816000	31118000	25261000	26642000	0	0	0	0	0	0	0	0	0	0	26873000	22556000	29930000	28432000
Q96Q11;A0A024R2H7;A0A494C181;A0A494C1D4;F8W8C3;A0A494C0A0;A0A494C0Y2;C9JRS7;A0A494C1L4;A0A494C0N8;A0A494C1P4;A0A494BZV5	Q96Q11;A0A024R2H7;A0A494C181;A0A494C1D4	15;15;8;8;6;4;4;3;3;2;1;1	15;15;8;8;6;4;4;3;3;2;1;1	15;15;8;8;6;4;4;3;3;2;1;1	CCA tRNA nucleotidyltransferase 1, mitochondrial	TRNT1	sp|Q96Q11|TRNT1_HUMAN CCA tRNA nucleotidyltransferase 1, mitochondrial OS=Homo sapiens OX=9606 GN=TRNT1 PE=1 SV=2;tr|A0A024R2H7|A0A024R2H7_HUMAN tRNA nucleotidyl transferase, CCA-adding, 1, isoform CRA_b OS=Homo sapiens OX=9606 GN=TRNT1 PE=3 SV=1;tr|A0A494	12	15	15	15	15	0	15	0	15	0	37.6	37.6	37.6	50.127	434	434;434;206;213;140;129;147;62;71;79;51;65	0	29.264	15989000	14505000	18740000	20779000	18811000	18743000	18602000	17265000	17630000	16971000	0	0	0	0	0	0	0	0	0	0	15989000	14505000	18740000	20779000
A0A024R2I7;Q9NS91;Q53H10;F8WE49;C9J0Q4;F8WFA6;F8WAZ7	A0A024R2I7;Q9NS91;Q53H10;F8WE49	10;9;8;6;3;2;1	10;9;8;6;3;2;1	10;9;8;6;3;2;1	E3 ubiquitin-protein ligase RAD18	RAD18	tr|A0A024R2I7|A0A024R2I7_HUMAN RING-type E3 ubiquitin transferase RAD18 OS=Homo sapiens OX=9606 GN=RAD18 PE=3 SV=1;sp|Q9NS91|RAD18_HUMAN E3 ubiquitin-protein ligase RAD18 OS=Homo sapiens OX=9606 GN=RAD18 PE=1 SV=2;tr|Q53H10|Q53H10_HUMAN RING-type E3 ubiqui	7	10	10	10	7	3	7	3	7	3	22.2	22.2	22.2	56.194	495	495;495;495;310;91;126;53	0	27.06	7299000	6512600	7602700	7775800	7743100	8039700	8454600	8022000	7650500	7426500	0	0	0	0	0	0	0	0	0	0	7299000	6512600	7602700	7775800
O15084;A0A024R2I9;B4DIW9;B4DS25;B7Z6Z7;Q53T07;H7C4A0	O15084;A0A024R2I9;B4DIW9	8;8;6;2;2;2;1	8;8;6;2;2;2;1	6;6;4;2;0;0;0	Serine/threonine-protein phosphatase 6 regulatory ankyrin repeat subunit A	ANKRD28	sp|O15084|ANR28_HUMAN Serine/threonine-protein phosphatase 6 regulatory ankyrin repeat subunit A OS=Homo sapiens OX=9606 GN=ANKRD28 PE=1 SV=5;tr|A0A024R2I9|A0A024R2I9_HUMAN Ankyrin repeat domain 28, isoform CRA_c OS=Homo sapiens OX=9606 GN=ANKRD28 PE=4 SV=	7	8	8	6	8	1	8	1	6	1	10	10	7.2	112.96	1053	1053;1053;722;133;507;525;316	0	20.071	1374600	1367300	1727900	1970200	1899400	1849700	1952800	1862100	1756500	1783900	0	0	0	0	0	0	0	0	0	0	1374600	1367300	1727900	1970200
Q9NZI7;A0A024R2J0;A8KAN5	Q9NZI7;A0A024R2J0;A8KAN5	2;2;2	1;1;1	1;1;1	Upstream-binding protein 1	UBP1	sp|Q9NZI7|UBIP1_HUMAN Upstream-binding protein 1 OS=Homo sapiens OX=9606 GN=UBP1 PE=1 SV=1;tr|A0A024R2J0|A0A024R2J0_HUMAN Upstream binding protein 1 (LBP-1a), isoform CRA_b OS=Homo sapiens OX=9606 GN=UBP1 PE=3 SV=1;tr|A8KAN5|A8KAN5_HUMAN cDNA FLJ75097, hig	3	2	1	1	2	0	1	0	1	0	6.3	3	3	60.49	540	540;504;540	0.00068989	2.4974	58466	70160	85598	71777	82247	103190	87949	86123	65466	73639	0	0	0	0	0	0	0	0	0	0	58466	70160	85598	71777
O60239;Q6MZG3;A0A024R2J3;B2R7Y8	O60239;Q6MZG3;A0A024R2J3;B2R7Y8	3;3;3;3	3;3;3;3	3;3;3;3	SH3 domain-binding protein 5	SH3BP5;DKFZp686F05233	sp|O60239|3BP5_HUMAN SH3 domain-binding protein 5 OS=Homo sapiens OX=9606 GN=SH3BP5 PE=1 SV=2;tr|Q6MZG3|Q6MZG3_HUMAN Uncharacterized protein DKFZp686F05233 OS=Homo sapiens OX=9606 GN=DKFZp686F05233 PE=2 SV=1;tr|A0A024R2J3|A0A024R2J3_HUMAN SH3-domain bindin	4	3	3	3	0	3	0	3	0	3	10.1	10.1	10.1	50.424	455	455;122;298;425	0	6.1305	0	0	0	0	0	0	0	0	0	0	0	0	0	0	0	0	0	0	0	0	0	0	0	0
P20339;A0A024R2K1;A0A0A1HAN9;F8VVZ0;F8WCY6;F8WD79;F8VPW9;F8VWZ7	P20339;A0A024R2K1;A0A0A1HAN9	9;9;7;3;2;2;1;1	6;6;6;0;1;1;0;0	6;6;6;0;1;1;0;0	Ras-related protein Rab-5A	RAB5A	sp|P20339|RAB5A_HUMAN Ras-related protein Rab-5A OS=Homo sapiens OX=9606 GN=RAB5A PE=1 SV=2;tr|A0A024R2K1|A0A024R2K1_HUMAN RAB5A, member RAS oncogene family, isoform CRA_a OS=Homo sapiens OX=9606 GN=RAB5A PE=4 SV=1;tr|A0A0A1HAN9|A0A0A1HAN9_HUMAN H.sapiens	8	9	6	6	9	1	6	0	6	0	59.5	44.7	44.7	23.658	215	215;215;215;100;62;65;73;79	0	78.398	4206500	3883500	4348400	4735000	4935800	4998200	4971700	4831200	4606200	4426200	0	0	0	0	0	0	0	0	0	0	4206500	3883500	4348400	4735000
P51965;C9J2P0;A0A024R2K3;H7C061;B7Z306	P51965;C9J2P0;A0A024R2K3;H7C061;B7Z306	4;4;4;2;2	3;3;3;1;1	2;2;2;1;1	Ubiquitin-conjugating enzyme E2 E1	UBE2E1	sp|P51965|UB2E1_HUMAN Ubiquitin-conjugating enzyme E2 E1 OS=Homo sapiens OX=9606 GN=UBE2E1 PE=1 SV=1;tr|C9J2P0|C9J2P0_HUMAN Ubiquitin-conjugating enzyme E2 E1 (Fragment) OS=Homo sapiens OX=9606 GN=UBE2E1 PE=1 SV=1;tr|A0A024R2K3|A0A024R2K3_HUMAN Ubiquitin-c	5	4	3	2	2	1	1	1	1	1	28.5	24.4	21.2	21.404	193	193;147;193;151;167	0	16.492	457590	395960	460710	417830	403480	429240	457500	421240	485730	454060	0	0	0	0	0	0	0	0	0	0	457590	395960	460710	417830
Q8TAF3;A0A024R2L1;C9JC24	Q8TAF3;A0A024R2L1	10;10;1	10;10;1	10;10;1	WD repeat-containing protein 48	WDR48	sp|Q8TAF3|WDR48_HUMAN WD repeat-containing protein 48 OS=Homo sapiens OX=9606 GN=WDR48 PE=1 SV=1;tr|A0A024R2L1|A0A024R2L1_HUMAN USP1-associated factor 1 OS=Homo sapiens OX=9606 GN=WDR48 PE=2 SV=1	3	10	10	10	8	2	8	2	8	2	17.4	17.4	17.4	76.21	677	677;677;162	0	55.952	1703600	1526900	1896600	2209400	2218000	2175000	2137600	1951400	1934800	1974300	6962.1	8661.6	10461	19803	6823.4	14817	10666	8284.7	11870	15585	1703600	1526900	1896600	2209400
P08865;C9J9K3;A0A024R2L6;A0A0C4DG17;Q96RS2;A0A024R7P5;F8WD59;A0A024RCF2	P08865;C9J9K3;A0A024R2L6;A0A0C4DG17;Q96RS2;A0A024R7P5;F8WD59	18;18;18;18;14;11;9;2	18;18;18;18;14;11;9;2	18;18;18;18;14;11;9;2	40S ribosomal protein SA	RPSA;LOC388524	sp|P08865|RSSA_HUMAN 40S ribosomal protein SA OS=Homo sapiens OX=9606 GN=RPSA PE=1 SV=4;tr|C9J9K3|C9J9K3_HUMAN 40S ribosomal protein SA (Fragment) OS=Homo sapiens OX=9606 GN=RPSA PE=1 SV=8;tr|A0A024R2L6|A0A024R2L6_HUMAN 40S ribosomal protein SA OS=Homo sap	8	18	18	18	18	4	18	4	18	4	63.7	63.7	63.7	32.854	295	295;263;295;300;295;199;116;161	0	303.98	128760000	123240000	144510000	145840000	146600000	144750000	145100000	135500000	140030000	136030000	366980	373940	458900	402550	411020	388960	431280	398960	391160	401790	128760000	123240000	144510000	145840000
P09110;A0A024R2M6;C9JDE9;B4DEN6;Q8NCW8;H7C131;A0A140VJX0;H0Y4D4;B4E072;O43203;B4DVF4;F2Z2Q6;F2Z3P7	P09110;A0A024R2M6;C9JDE9;B4DEN6;Q8NCW8;H7C131;A0A140VJX0;H0Y4D4	15;15;14;13;12;9;9;8;5;4;4;2;2	15;15;14;13;12;9;9;8;5;4;4;2;2	15;15;14;13;12;9;9;8;5;4;4;2;2	3-ketoacyl-CoA thiolase, peroxisomal	ACAA1	sp|P09110|THIK_HUMAN 3-ketoacyl-CoA thiolase, peroxisomal OS=Homo sapiens OX=9606 GN=ACAA1 PE=1 SV=2;tr|A0A024R2M6|A0A024R2M6_HUMAN Acetyl-Coenzyme A acyltransferase 1 (Peroxisomal 3-oxoacyl-Coenzyme A thiolase), isoform CRA_a OS=Homo sapiens OX=9606 GN=AC	13	15	15	15	15	1	15	1	15	1	46.7	46.7	46.7	44.292	424	424;424;383;356;326;290;331;237;126;132;153;113;121	0	99.51	8444000	7891800	9911400	10454000	10216000	10156000	10081000	8997700	9175400	9133300	28827	21779	19785	19421	19253	24444	23341	18745	18134	15936	8444000	7891800	9911400	10454000
A0A024R2M8;Q01831;X5DRB1;D9I4E1;A8K146;D2CPJ9;D2CPI9;D2CPJ0;D2CPJ1;D2CPI8;D2CPJ8;D2CPK1;E7EUB5	A0A024R2M8;Q01831;X5DRB1;D9I4E1;A8K146	6;5;5;5;5;2;2;2;2;2;1;1;1	6;5;5;5;5;2;2;2;2;2;1;1;1	6;5;5;5;5;2;2;2;2;2;1;1;1	DNA repair protein complementing XP-C cells	XPC	tr|A0A024R2M8|A0A024R2M8_HUMAN Xeroderma pigmentosum, complementation group C, isoform CRA_a OS=Homo sapiens OX=9606 GN=XPC PE=3 SV=1;sp|Q01831|XPC_HUMAN DNA repair protein complementing XP-C cells OS=Homo sapiens OX=9606 GN=XPC PE=1 SV=4;tr|X5DRB1|X5DRB1_	13	6	6	6	4	2	4	2	4	2	9.4	9.4	9.4	105.95	940	940;940;940;940;940;239;265;266;326;508;102;143;168	0	6.8482	321260	326280	360470	346060	317750	347730	368880	349010	322170	346280	28881	66435	40886	62828	49500	39022	38307	33274	18528	35251	321260	326280	360470	346060
Q8NAT1;A0A024R2P4	Q8NAT1;A0A024R2P4	3;3	3;3	3;3	Protein O-linked-mannose beta-1,4-N-acetylglucosaminyltransferase 2	POMGNT2;C3orf39	sp|Q8NAT1|PMGT2_HUMAN Protein O-linked-mannose beta-1,4-N-acetylglucosaminyltransferase 2 OS=Homo sapiens OX=9606 GN=POMGNT2 PE=1 SV=1;tr|A0A024R2P4|A0A024R2P4_HUMAN Extracellular O-linked N-acetylglucosamine transferase-like OS=Homo sapiens OX=9606 GN=C3o	2	3	3	3	3	0	3	0	3	0	7.4	7.4	7.4	66.615	580	580;580	0	4.9763	184080	178160	212040	219490	209040	202420	193420	220970	190080	191630	0	0	0	0	0	0	0	0	0	0	184080	178160	212040	219490
P35222;B4DL06;A0A024R2Q3;B5BU28;A0A2R8Y7Z0;A0A2R8YCH5;B4DGU4;A0A2R8Y5Z1;A0A2R8Y750;A0A2R8Y5C3;A0A2R8Y543;B4DSW9;A0A2R8Y804;A0A2R8Y5A3;P14923;A0A024R1X8;A0A2R8Y6G0;A0A0S2Z487;A0A2R8Y815;Q7KZ86	P35222;B4DL06;A0A024R2Q3;B5BU28;A0A2R8Y7Z0;A0A2R8YCH5;B4DGU4;A0A2R8Y5Z1;A0A2R8Y750;A0A2R8Y5C3;A0A2R8Y543;B4DSW9;A0A2R8Y804;A0A2R8Y5A3;P14923;A0A024R1X8;A0A2R8Y6G0;A0A0S2Z487	4;4;4;4;4;4;4;4;4;4;4;4;4;4;2;2;2;2;1;1	4;4;4;4;4;4;4;4;4;4;4;4;4;4;2;2;2;2;1;1	3;3;3;3;3;3;3;3;3;3;3;3;3;3;1;1;2;1;1;1	Catenin beta-1;Junction plakoglobin	CTNNB1;JUP	sp|P35222|CTNB1_HUMAN Catenin beta-1 OS=Homo sapiens OX=9606 GN=CTNNB1 PE=1 SV=1;tr|B4DL06|B4DL06_HUMAN cDNA FLJ59565, highly similar to Beta-catenin OS=Homo sapiens OX=9606 PE=2 SV=1;tr|A0A024R2Q3|A0A024R2Q3_HUMAN Catenin (Cadherin-associated protein), be	20	4	4	3	4	0	4	0	3	0	5.4	5.4	4.4	85.496	781	781;739;781;781;780;779;774;752;744;737;715;709;702;783;745;745;367;745;186;171	0	39.02	714090	617700	759270	642430	645000	703800	706880	701430	632990	642520	0	0	0	0	0	0	0	0	0	0	714090	617700	759270	642430
P61313;A0A024R2Q4;A0A2R8YEM3;E7EQV9;E7ENU7;B4DLP4;E7EX53;A0A2R8Y738;B4DEN1;E7ERA2;A4D1Q5;Q96S84	P61313;A0A024R2Q4;A0A2R8YEM3;E7EQV9;E7ENU7;B4DLP4;E7EX53;A0A2R8Y738	10;10;9;9;8;6;5;5;3;2;1;1	10;10;9;9;8;6;5;5;3;2;1;1	10;10;9;9;8;6;5;5;3;2;1;1	60S ribosomal protein L15;Ribosomal protein L15	RPL15	sp|P61313|RL15_HUMAN 60S ribosomal protein L15 OS=Homo sapiens OX=9606 GN=RPL15 PE=1 SV=2;tr|A0A024R2Q4|A0A024R2Q4_HUMAN Ribosomal protein L15 OS=Homo sapiens OX=9606 GN=RPL15 PE=3 SV=1;tr|A0A2R8YEM3|A0A2R8YEM3_HUMAN Ribosomal protein L15 (Fragment) OS=Hom	12	10	10	10	10	3	10	3	10	3	45.6	45.6	45.6	24.146	204	204;204;169;174;175;164;133;138;108;44;204;204	0	129.04	45907000	39708000	44018000	52189000	36275000	51890000	43464000	43868000	56530000	47603000	38642	39041	46751	41287	32991	38114	28464	36951	46573	40550	45907000	39708000	44018000	52189000
P08590;P05976;Q53R15;A0A024R2Q5	P08590;P05976;Q53R15;A0A024R2Q5	2;2;2;2	2;2;2;2	2;2;2;2	Myosin light chain 3;Myosin light chain 1/3, skeletal muscle isoform	MYL3;MYL1	sp|P08590|MYL3_HUMAN Myosin light chain 3 OS=Homo sapiens OX=9606 GN=MYL3 PE=1 SV=3;sp|P05976|MYL1_HUMAN Myosin light chain 1/3, skeletal muscle isoform OS=Homo sapiens OX=9606 GN=MYL1 PE=1 SV=3;tr|Q53R15|Q53R15_HUMAN Uncharacterized protein MYL1 (Fragment	4	2	2	2	2	0	2	0	2	0	8.2	8.2	8.2	21.932	195	195;194;140;195	0	4.1603	2000700	1811400	2414600	2551600	2316400	2049600	2315300	2444800	2034400	2279500	0	0	0	0	0	0	0	0	0	0	2000700	1811400	2414600	2551600
Q15024;B2RDZ9;A0A024R2T3;B4DIU0	Q15024;B2RDZ9;A0A024R2T3;B4DIU0	11;11;11;6	11;11;11;6	10;10;10;5	Exosome complex component RRP42	EXOSC7	sp|Q15024|EXOS7_HUMAN Exosome complex component RRP42 OS=Homo sapiens OX=9606 GN=EXOSC7 PE=1 SV=3;tr|B2RDZ9|B2RDZ9_HUMAN cDNA, FLJ96850 OS=Homo sapiens OX=9606 PE=2 SV=1;tr|A0A024R2T3|A0A024R2T3_HUMAN Exosome component 7, isoform CRA_a OS=Homo sapiens OX=9	4	11	11	10	10	0	10	0	10	0	54.3	54.3	50.9	31.821	291	291;291;291;164	0	103.04	5936800	5542900	6538900	6744700	6504500	6798600	6968600	6817900	6614500	6317200	0	0	0	0	0	0	0	0	0	0	5936800	5542900	6538900	6744700
Q8WXE1;A0A0U1RRM7;A0A0U1RQW3;A0A0U1RQJ8;A0A024R307;A0A024R2U4	Q8WXE1;A0A0U1RRM7;A0A0U1RQW3;A0A0U1RQJ8;A0A024R307;A0A024R2U4	1;1;1;1;1;1	1;1;1;1;1;1	1;1;1;1;1;1	ATR-interacting protein	ATRIP;TREX1	sp|Q8WXE1|ATRIP_HUMAN ATR-interacting protein OS=Homo sapiens OX=9606 GN=ATRIP PE=1 SV=1;tr|A0A0U1RRM7|A0A0U1RRM7_HUMAN ATR-interacting protein (Fragment) OS=Homo sapiens OX=9606 GN=ATRIP PE=1 SV=1;tr|A0A0U1RQW3|A0A0U1RQW3_HUMAN ATR-interacting protein OS=	6	1	1	1	0	1	0	1	0	1	1.5	1.5	1.5	85.837	791	791;196;464;604;764;791	0.00084731	2.2697	0	0	0	0	0	0	0	0	0	0	0	0	0	0	0	0	0	0	0	0	0	0	0	0
P52756;A0A024R2U6;Q59HE6;A0A0S2Z549;C9JFQ5;E1CJT4;A0A0S2Z5U0;C9J9P7;F8WE23;C9JR02;F8W910	P52756;A0A024R2U6;Q59HE6	12;12;8;4;3;3;3;2;1;1;1	11;11;7;4;3;3;3;2;1;1;1	10;10;7;3;2;2;2;1;0;0;0	RNA-binding protein 5	RBM5	sp|P52756|RBM5_HUMAN RNA-binding protein 5 OS=Homo sapiens OX=9606 GN=RBM5 PE=1 SV=2;tr|A0A024R2U6|A0A024R2U6_HUMAN RNA binding motif protein 5, isoform CRA_a OS=Homo sapiens OX=9606 GN=RBM5 PE=3 SV=1;tr|Q59HE6|Q59HE6_HUMAN RNA binding motif protein 5 vari	11	12	11	10	9	2	8	2	8	2	14.7	13.3	12.1	92.153	815	815;815;505;546;137;143;150;120;81;105;138	0	57.902	2294600	2094500	2562100	2870900	2786100	2990700	2596100	2777300	2555600	2575900	0	0	0	0	0	0	0	0	0	0	2294600	2094500	2562100	2870900
Q96S65;A0A024R2U8	Q96S65;A0A024R2U8	1;1	1;1	1;1	Cysteine/serine-rich nuclear protein 1	CSRNP1	sp|Q96S65|CSRN1_HUMAN Cysteine/serine-rich nuclear protein 1 OS=Homo sapiens OX=9606 GN=CSRNP1 PE=1 SV=2;tr|A0A024R2U8|A0A024R2U8_HUMAN AXIN1 up-regulated 1, isoform CRA_a OS=Homo sapiens OX=9606 GN=AXUD1 PE=3 SV=1	2	1	1	1	0	1	0	1	0	1	1.7	1.7	1.7	63.508	589	589;589	0.0040135	1.6132	0	0	0	0	0	0	0	0	0	0	0	0	0	0	0	0	0	0	0	0	0	0	0	0
P13861;A8KAH7;A0A024R2W3;A0A0S2Z472;H7C1L0;H7C330;H7C4A9;C9J830;A0A0K0K1I3;O60380	P13861;A8KAH7;A0A024R2W3;A0A0S2Z472	22;22;22;21;9;7;5;2;2;1	22;22;22;21;9;7;5;2;2;1	18;18;18;17;7;6;5;1;1;0	cAMP-dependent protein kinase type II-alpha regulatory subunit	PRKAR2A	sp|P13861|KAP2_HUMAN cAMP-dependent protein kinase type II-alpha regulatory subunit OS=Homo sapiens OX=9606 GN=PRKAR2A PE=1 SV=2;tr|A8KAH7|A8KAH7_HUMAN cDNA FLJ75444, highly similar to Homo sapiens protein kinase, cAMP-dependent, regulatory, type II, alpha	10	22	22	18	19	3	19	3	16	3	66.3	66.3	50.7	45.518	404	404;404;404;382;200;92;99;114;161;112	0	132.42	11646000	11186000	13629000	14622000	13466000	13794000	13950000	12841000	13448000	12639000	18854	18434	25760	22996	30614	26186	28570	41304	24658	21107	11646000	11186000	13629000	14622000
Q16644;B5BUJ8;A8K4K4;A0A024R2W7;B2R8Z2;C9J8E1;C9JPW3;H7C0G6	Q16644;B5BUJ8;A8K4K4;A0A024R2W7;B2R8Z2;C9J8E1	13;13;13;13;12;11;3;1	13;13;13;13;12;11;3;1	10;10;10;10;9;8;3;1	MAP kinase-activated protein kinase 3	MAPKAPK3	sp|Q16644|MAPK3_HUMAN MAP kinase-activated protein kinase 3 OS=Homo sapiens OX=9606 GN=MAPKAPK3 PE=1 SV=1;tr|B5BUJ8|B5BUJ8_HUMAN Non-specific serine/threonine protein kinase (Fragment) OS=Homo sapiens OX=9606 GN=MAPKAPK3 PE=2 SV=1;tr|A8K4K4|A8K4K4_HUMAN No	8	13	13	10	13	1	13	1	10	1	47.6	47.6	40.3	42.987	382	382;382;382;382;382;332;119;97	0	97.841	13082000	12253000	15151000	15241000	15174000	15207000	15987000	14091000	16211000	15191000	1454000	1138600	1605600	1644300	1526800	1444800	1731800	1295400	1456200	1322100	13082000	12253000	15151000	15241000
Q13107;Q53H56;A0A024R2X6;Q53FJ3;Q08AK7;A1LPW7;H7C189	Q13107;Q53H56;A0A024R2X6;Q53FJ3;Q08AK7;A1LPW7;H7C189	10;10;10;10;10;10;5	9;9;9;9;9;9;4	5;5;5;5;5;5;4	Ubiquitin carboxyl-terminal hydrolase 4;Ubiquitin carboxyl-terminal hydrolase	USP4	sp|Q13107|UBP4_HUMAN Ubiquitin carboxyl-terminal hydrolase 4 OS=Homo sapiens OX=9606 GN=USP4 PE=1 SV=3;tr|Q53H56|Q53H56_HUMAN Ubiquitin carboxyl-terminal hydrolase (Fragment) OS=Homo sapiens OX=9606 PE=2 SV=1;tr|A0A024R2X6|A0A024R2X6_HUMAN Ubiquitin carbox	7	10	9	5	9	1	8	1	4	1	15.8	14.3	8.7	108.56	963	963;916;916;963;963;963;621	0	29.489	836650	782650	941530	1050800	1024600	1010000	1005500	955580	953510	922630	0	0	0	0	0	0	0	0	0	0	836650	782650	941530	1050800
Q9NRH2;E7EUC4;B4DHM9;A8K5P5;A0A024R2Y6	Q9NRH2;E7EUC4;B4DHM9;A8K5P5;A0A024R2Y6	3;3;3;3;3	3;3;3;3;3	3;3;3;3;3	SNF-related serine/threonine-protein kinase	SNRK	sp|Q9NRH2|SNRK_HUMAN SNF-related serine/threonine-protein kinase OS=Homo sapiens OX=9606 GN=SNRK PE=1 SV=2;tr|E7EUC4|E7EUC4_HUMAN SNF-related serine/threonine-protein kinase OS=Homo sapiens OX=9606 GN=SNRK PE=1 SV=1;tr|B4DHM9|B4DHM9_HUMAN cDNA FLJ59517, hi	5	3	3	3	0	3	0	3	0	3	7.2	7.2	7.2	84.275	765	765;559;559;765;765	0	13.67	0	0	0	0	0	0	0	0	0	0	0	0	0	0	0	0	0	0	0	0	0	0	0	0
A0A024R2Z6;Q9BVP2;C9JYH9;C9JZT7;B4DMU5;Q9P2Q2;Q5T376	A0A024R2Z6;Q9BVP2	18;17;2;2;2;1;1	18;17;2;2;2;1;1	18;17;2;2;2;1;1	Guanine nucleotide-binding protein-like 3	GNL3	tr|A0A024R2Z6|A0A024R2Z6_HUMAN Guanine nucleotide-binding protein-like 3 OS=Homo sapiens OX=9606 GN=GNL3 PE=4 SV=1;sp|Q9BVP2|GNL3_HUMAN Guanine nucleotide-binding protein-like 3 OS=Homo sapiens OX=9606 GN=GNL3 PE=1 SV=2	7	18	18	18	18	0	18	0	18	0	36.9	36.9	36.9	60.572	537	537;549;96;134;138;1039;525	0	75.268	23533000	22510000	25650000	25218000	23163000	22915000	25912000	26791000	24135000	25212000	0	0	0	0	0	0	0	0	0	0	23533000	22510000	25650000	25218000
Q92560;F8W6N3;A0A024R305;B3KS40;B4DI37;H0Y8E8	Q92560;F8W6N3;A0A024R305;B3KS40;B4DI37;H0Y8E8	2;2;2;1;1;1	2;2;2;1;1;1	2;2;2;1;1;1	Ubiquitin carboxyl-terminal hydrolase BAP1;Ubiquitin carboxyl-terminal hydrolase	BAP1	sp|Q92560|BAP1_HUMAN Ubiquitin carboxyl-terminal hydrolase BAP1 OS=Homo sapiens OX=9606 GN=BAP1 PE=1 SV=2;tr|F8W6N3|F8W6N3_HUMAN Ubiquitin carboxyl-terminal hydrolase OS=Homo sapiens OX=9606 GN=BAP1 PE=1 SV=1;tr|A0A024R305|A0A024R305_HUMAN Ubiquitin carbox	6	2	2	2	2	0	2	0	2	0	4.4	4.4	4.4	80.361	729	729;711;729;100;138;253	0	5.3507	170180	172010	218990	209740	208280	193830	234690	221380	205810	204610	0	0	0	0	0	0	0	0	0	0	170180	172010	218990	209740
Q9BV23;Q9HBL9;A0A024R323	Q9BV23;Q9HBL9;A0A024R323	1;1;1	1;1;1	1;1;1	Monoacylglycerol lipase ABHD6	ABHD6	sp|Q9BV23|ABHD6_HUMAN Monoacylglycerol lipase ABHD6 OS=Homo sapiens OX=9606 GN=ABHD6 PE=1 SV=1;tr|Q9HBL9|Q9HBL9_HUMAN Lipase OS=Homo sapiens OX=9606 PE=2 SV=1;tr|A0A024R323|A0A024R323_HUMAN Abhydrolase domain containing 6, isoform CRA_a OS=Homo sapiens OX=	3	1	1	1	1	0	1	0	1	0	4.5	4.5	4.5	38.33	337	337;320;337	0.004166	1.6023	386700	399970	480480	574560	483470	548770	500810	450110	420350	418200	0	0	0	0	0	0	0	0	0	0	386700	399970	480480	574560
P61586;A0A024R324;B4DKN9;C9JX21;C9JNR4;Q9BVT0;A0A0B6XK12;C9JRM1	P61586;A0A024R324;B4DKN9;C9JX21;C9JNR4;Q9BVT0;A0A0B6XK12	12;12;10;8;8;6;6;4	12;12;10;8;8;6;6;4	4;4;3;1;1;3;4;1	Transforming protein RhoA	RHOA;ARHA	sp|P61586|RHOA_HUMAN Transforming protein RhoA OS=Homo sapiens OX=9606 GN=RHOA PE=1 SV=1;tr|A0A024R324|A0A024R324_HUMAN Epididymis secretory sperm binding protein OS=Homo sapiens OX=9606 GN=RHOA PE=2 SV=1;tr|B4DKN9|B4DKN9_HUMAN cDNA FLJ57740, highly simila	8	12	12	4	12	2	12	2	4	0	73.1	73.1	30.1	21.768	193	193;193;173;187;138;101;101;90	0	77.623	90972000	91341000	103990000	111520000	108980000	110730000	111250000	112170000	101390000	99792000	41321	54927	63457	67038	53751	58759	50368	53719	49448	52761	90972000	91341000	103990000	111520000
P47914;A0A024R326;Q6IPI1;A0A3B3ITT5	P47914;A0A024R326;Q6IPI1;A0A3B3ITT5	2;2;2;2	2;2;2;2	2;2;2;2	60S ribosomal protein L29	RPL29	sp|P47914|RL29_HUMAN 60S ribosomal protein L29 OS=Homo sapiens OX=9606 GN=RPL29 PE=1 SV=2;tr|A0A024R326|A0A024R326_HUMAN 60S ribosomal protein L29 OS=Homo sapiens OX=9606 GN=RPL29 PE=1 SV=1;tr|Q6IPI1|Q6IPI1_HUMAN 60S ribosomal protein L29 OS=Homo sapiens O	4	2	2	2	2	0	2	0	2	0	14.5	14.5	14.5	17.752	159	159;157;161;167	0	30.814	34028000	29790000	36528000	41310000	29400000	44349000	36466000	46896000	43818000	39658000	0	0	0	0	0	0	0	0	0	0	34028000	29790000	36528000	41310000
Q05655;A0A024R328;B4DFV1;C9K0E3;A0A494C1T7;C9JZU8;C9J9P1	Q05655;A0A024R328;B4DFV1	5;5;4;2;2;1;1	4;4;3;1;1;1;1	4;4;3;1;1;1;1	Protein kinase C delta type;Protein kinase C delta type regulatory subunit;Protein kinase C delta type catalytic subunit;Protein kinase C delta type;Protein kinase C	PRKCD	sp|Q05655|KPCD_HUMAN Protein kinase C delta type OS=Homo sapiens OX=9606 GN=PRKCD PE=1 SV=2;tr|A0A024R328|A0A024R328_HUMAN Protein kinase C delta type OS=Homo sapiens OX=9606 GN=PRKCD PE=3 SV=1;tr|B4DFV1|B4DFV1_HUMAN Protein kinase C OS=Homo sapiens OX=960	7	5	4	4	3	2	2	2	2	2	8.3	6.8	6.8	77.504	676	676;676;603;223;295;77;125	0	12.305	111620	108110	119690	137170	101340	125900	118740	107890	127470	99759	0	0	0	0	0	0	0	0	0	0	111620	108110	119690	137170
Q9Y5P6;A0A024R329	Q9Y5P6;A0A024R329	10;10	10;10	10;10	Mannose-1-phosphate guanyltransferase beta	GMPPB	sp|Q9Y5P6|GMPPB_HUMAN Mannose-1-phosphate guanyltransferase beta OS=Homo sapiens OX=9606 GN=GMPPB PE=1 SV=2;tr|A0A024R329|A0A024R329_HUMAN GDP-mannose pyrophosphorylase B, isoform CRA_a OS=Homo sapiens OX=9606 GN=GMPPB PE=3 SV=1	2	10	10	10	10	0	10	0	10	0	37.8	37.8	37.8	39.834	360	360;387	0	23.82	4356100	3713100	4831900	5164600	4894900	5002200	4796000	4258800	4483600	4290900	0	0	0	0	0	0	0	0	0	0	4356100	3713100	4831900	5164600
Q6I9Y2;A0A024R332;A0A5S6STF9;F8WF22;H7C5E3	Q6I9Y2;A0A024R332;A0A5S6STF9	10;10;5;3;2	10;10;5;3;2	10;10;5;3;2	THO complex subunit 7 homolog	THOC7;NIF3L1BP1	sp|Q6I9Y2|THOC7_HUMAN THO complex subunit 7 homolog OS=Homo sapiens OX=9606 GN=THOC7 PE=1 SV=3;tr|A0A024R332|A0A024R332_HUMAN THO complex subunit 7 homolog OS=Homo sapiens OX=9606 GN=NIF3L1BP1 PE=3 SV=1;tr|A0A5S6STF9|A0A5S6STF9_HUMAN THO complex subunit 7	5	10	10	10	10	0	10	0	10	0	39.7	39.7	39.7	23.743	204	204;204;152;60;30	0	24.59	7548800	7635200	9012200	9122000	9079100	8503400	9139600	9468500	8626900	8593400	0	0	0	0	0	0	0	0	0	0	7548800	7635200	9012200	9122000
Q6UXN9;A0A024R333;C9JBU3;C9J355	Q6UXN9;A0A024R333	12;12;2;1	12;12;2;1	12;12;2;1	WD repeat-containing protein 82	WDR82;TMEM113	sp|Q6UXN9|WDR82_HUMAN WD repeat-containing protein 82 OS=Homo sapiens OX=9606 GN=WDR82 PE=1 SV=1;tr|A0A024R333|A0A024R333_HUMAN Transmembrane protein 113, isoform CRA_a OS=Homo sapiens OX=9606 GN=TMEM113 PE=3 SV=1	4	12	12	12	12	1	12	1	12	1	39.6	39.6	39.6	35.079	313	313;313;74;47	0	29.534	11376000	11199000	13337000	14127000	12410000	12923000	13321000	11328000	13172000	12587000	19348	23490	27473	31667	21243	21856	7982.3	12119	16234	16708	11376000	11199000	13337000	14127000
Q9UHJ3;A0A024R338	Q9UHJ3;A0A024R338	1;1	1;1	1;1	Scm-like with four MBT domains protein 1	SFMBT1	sp|Q9UHJ3|SMBT1_HUMAN Scm-like with four MBT domains protein 1 OS=Homo sapiens OX=9606 GN=SFMBT1 PE=1 SV=2;tr|A0A024R338|A0A024R338_HUMAN Scm-like with four mbt domains 1, isoform CRA_b OS=Homo sapiens OX=9606 GN=SFMBT1 PE=4 SV=1	2	1	1	1	1	0	1	0	1	0	1.2	1.2	1.2	98.14	866	866;866	0.0046252	1.5572	0	0	2805.7	4505.1	0	2321.7	4145.4	2830.6	0	1888.8	0	0	0	0	0	0	0	0	0	0	0	0	2805.7	4505.1
Q8IV48;A0A024R355;B4DWF4;E5RIV7	Q8IV48;A0A024R355;B4DWF4	7;7;5;1	7;7;5;1	7;7;5;1	3-5 exoribonuclease 1	ERI1;THEX1	sp|Q8IV48|ERI1_HUMAN 3-5 exoribonuclease 1 OS=Homo sapiens OX=9606 GN=ERI1 PE=1 SV=3;tr|A0A024R355|A0A024R355_HUMAN Three prime histone mRNA exonuclease 1, isoform CRA_b OS=Homo sapiens OX=9606 GN=THEX1 PE=4 SV=1;tr|B4DWF4|B4DWF4_HUMAN cDNA FLJ55404, hig	4	7	7	7	7	0	7	0	7	0	16.6	16.6	16.6	40.063	349	349;349;136;99	0	7.3705	5641800	5278400	6763400	6269900	6180700	6282300	6572000	5807900	5873400	6218800	0	0	0	0	0	0	0	0	0	0	5641800	5278400	6763400	6269900
P82094;B4DQY7;A0A024R370;A0A2R8Y7M0;F8WF45;Q6PII6	P82094;B4DQY7;A0A024R370;A0A2R8Y7M0;F8WF45	8;8;8;7;6;3	8;8;8;7;6;3	8;8;8;7;6;3	TATA element modulatory factor	TMF1	sp|P82094|TMF1_HUMAN TATA element modulatory factor OS=Homo sapiens OX=9606 GN=TMF1 PE=1 SV=2;tr|B4DQY7|B4DQY7_HUMAN cDNA FLJ51280, highly similar to TATA element modulatory factor (Fragment) OS=Homo sapiens OX=9606 PE=2 SV=1;tr|A0A024R370|A0A024R370_HUMAN	6	8	8	8	6	2	6	2	6	2	7.9	7.9	7.9	122.84	1093	1093;992;1093;985;775;533	0	19.935	567200	459480	619130	720320	728220	712100	685630	622370	664290	592560	0	0	0	0	0	0	0	0	0	0	567200	459480	619130	720320
O75915;B4DZZ0;B3KQB4;A0A024R371;F8WF90;C9JQU6;F8WF33;B4DWQ6	O75915;B4DZZ0;B3KQB4;A0A024R371	6;6;6;6;2;2;2;2	6;6;6;6;2;2;2;2	6;6;6;6;2;2;2;2	PRA1 family protein 3	ARL6IP5	sp|O75915|PRAF3_HUMAN PRA1 family protein 3 OS=Homo sapiens OX=9606 GN=ARL6IP5 PE=1 SV=1;tr|B4DZZ0|B4DZZ0_HUMAN PRA1 family protein OS=Homo sapiens OX=9606 PE=2 SV=1;tr|B3KQB4|B3KQB4_HUMAN PRA1 family protein OS=Homo sapiens OX=9606 PE=2 SV=1;tr|A0A024R371	8	6	6	6	6	1	6	1	6	1	28.7	28.7	28.7	21.614	188	188;165;188;188;59;88;93;136	0	45.407	5066500	4859900	6091900	6455300	5246400	5699400	5427400	5317000	5599700	5516700	11568	11578	13459	17040	11392	10458	9392.3	10765	17173	8011.6	5066500	4859900	6091900	6455300
P07858;B4DL49;A8K2H4;A0A024R374;R4GMQ5;E9PKQ7;E9PNL5;E9PHZ5;E9PLY3;E9PSG5;E9PQM1;B4DMY4;B3KUJ8	P07858;B4DL49;A8K2H4;A0A024R374;R4GMQ5;E9PKQ7;E9PNL5;E9PHZ5;E9PLY3;E9PSG5;E9PQM1;B4DMY4;B3KUJ8	2;2;2;2;1;1;1;1;1;1;1;1;1	2;2;2;2;1;1;1;1;1;1;1;1;1	2;2;2;2;1;1;1;1;1;1;1;1;1	Cathepsin B;Cathepsin B light chain;Cathepsin B heavy chain	CTSB	sp|P07858|CATB_HUMAN Cathepsin B OS=Homo sapiens OX=9606 GN=CTSB PE=1 SV=3;tr|B4DL49|B4DL49_HUMAN Cathepsin B OS=Homo sapiens OX=9606 PE=2 SV=1;tr|A8K2H4|A8K2H4_HUMAN Cathepsin B OS=Homo sapiens OX=9606 PE=2 SV=1;tr|A0A024R374|A0A024R374_HUMAN Cathepsin B	13	2	2	2	2	0	2	0	2	0	10.9	10.9	10.9	37.821	339	339;273;339;339;76;136;143;148;165;170;175;245;276	0	8.3346	327170	294330	408740	547700	472340	396500	519420	329860	481770	417420	0	0	0	0	0	0	0	0	0	0	327170	294330	408740	547700
Q6IQ32;A0A024R377;H0YLN6;H0YM09	Q6IQ32;A0A024R377;H0YLN6;H0YM09	3;3;2;2	3;3;2;2	3;3;2;2	ADNP homeobox protein 2	ADNP2;KIAA0863	sp|Q6IQ32|ADNP2_HUMAN Activity-dependent neuroprotector homeobox protein 2 OS=Homo sapiens OX=9606 GN=ADNP2 PE=1 SV=1;tr|A0A024R377|A0A024R377_HUMAN KIAA0863 protein, isoform CRA_a OS=Homo sapiens OX=9606 GN=KIAA0863 PE=4 SV=1;tr|H0YLN6|H0YLN6_HUMAN Activi	4	3	3	3	2	1	2	1	2	1	3.6	3.6	3.6	122.83	1131	1131;1131;171;229	0	4.8351	53400	48408	52043	59130	54941	53091	63066	62312	45045	52265	0	0	0	0	0	0	0	0	0	0	53400	48408	52043	59130
P02686;J3KS94;J3QQK6;A0A024R384;J3QKN5	P02686;J3KS94;J3QQK6;A0A024R384	3;3;3;3;1	3;3;3;3;1	3;3;3;3;1	Myelin basic protein	MBP	sp|P02686|MBP_HUMAN Myelin basic protein OS=Homo sapiens OX=9606 GN=MBP PE=1 SV=3;tr|J3KS94|J3KS94_HUMAN Myelin basic protein (Fragment) OS=Homo sapiens OX=9606 GN=MBP PE=1 SV=1;tr|J3QQK6|J3QQK6_HUMAN Myelin basic protein OS=Homo sapiens OX=9606 GN=MBP PE=	5	3	3	3	2	1	2	1	2	1	18.8	18.8	18.8	33.117	304	304;159;253;304;41	0	10.895	880740	829700	1287800	1140900	1189800	1090400	1333700	1065200	1083500	1199100	0	0	0	0	0	0	0	0	0	0	880740	829700	1287800	1140900
Q9NXG2;A0A024R388;Q6MZT3;O60362;B4DFY9;H3BNW0	Q9NXG2;A0A024R388;Q6MZT3;O60362;B4DFY9	21;21;19;14;11;8	21;21;19;14;11;8	21;21;19;14;11;8	THUMP domain-containing protein 1	THUMPD1;DKFZp686C1054;44M2.1	sp|Q9NXG2|THUM1_HUMAN THUMP domain-containing protein 1 OS=Homo sapiens OX=9606 GN=THUMPD1 PE=1 SV=2;tr|A0A024R388|A0A024R388_HUMAN THUMP domain containing 1, isoform CRA_a OS=Homo sapiens OX=9606 GN=THUMPD1 PE=4 SV=1;tr|Q6MZT3|Q6MZT3_HUMAN Uncharacterized	6	21	21	21	19	2	19	2	19	2	59.2	59.2	59.2	39.315	353	353;353;439;242;206;145	0	115.67	17751000	16181000	19443000	20808000	20115000	20272000	19740000	19021000	18861000	18932000	0	0	0	0	0	0	0	0	0	0	17751000	16181000	19443000	20808000
Q9UHD1;A0A024R394;A0A024R3C3;E9PHZ2;Q9NZ93;E9PPQ5;E9PIZ4;E9PSD5;E9PL00;E9PIF7	Q9UHD1;A0A024R394;A0A024R3C3;E9PHZ2	15;15;14;8;6;6;5;5;2;1	15;15;14;8;6;6;5;5;2;1	15;15;14;8;6;6;5;5;2;1	Cysteine and histidine-rich domain-containing protein 1	CHORDC1	sp|Q9UHD1|CHRD1_HUMAN Cysteine and histidine-rich domain-containing protein 1 OS=Homo sapiens OX=9606 GN=CHORDC1 PE=1 SV=2;tr|A0A024R394|A0A024R394_HUMAN Cysteine and histidine-rich domain (CHORD)-containing 1, isoform CRA_c OS=Homo sapiens OX=9606 GN=CHOR	10	15	15	15	15	3	15	3	15	3	58.1	58.1	58.1	37.489	332	332;332;313;144;116;184;116;120;39;117	0	86.028	78225000	69194000	86872000	86088000	85289000	84210000	88486000	82078000	85866000	81924000	63234	53680	68237	52275	53543	66124	69468	67155	67296	53842	78225000	69194000	86872000	86088000
P49959;A0A024R395;Q05D78;F5GXT0;Q9BS79;F5H742;A0A0S2Z438;F5H256	P49959;A0A024R395;Q05D78	23;23;17;6;5;3;3;3	23;23;17;6;5;3;3;3	1;1;0;0;0;0;0;0	Double-strand break repair protein MRE11A	MRE11A	sp|P49959|MRE11_HUMAN Double-strand break repair protein MRE11 OS=Homo sapiens OX=9606 GN=MRE11 PE=1 SV=3;tr|A0A024R395|A0A024R395_HUMAN Double-strand break repair protein OS=Homo sapiens OX=9606 GN=MRE11A PE=3 SV=1;tr|Q05D78|Q05D78_HUMAN Double-strand bre	8	23	23	1	21	3	21	3	1	0	39.7	39.7	1.7	80.592	708	708;708;517;221;206;111;114;127	0	165.27	6092300	5824400	7236700	7823100	7224700	7379100	7490600	6881000	7221700	7025500	2966.9	3167.7	0	4445.8	0	3128.5	2696.8	0	0	1841.4	6092300	5824400	7236700	7823100
Q96RD7;B6ETL5;A0A024R397	Q96RD7;B6ETL5;A0A024R397	4;4;4	4;4;4	4;4;4	Pannexin-1;Pannexin	PANX1	sp|Q96RD7|PANX1_HUMAN Pannexin-1 OS=Homo sapiens OX=9606 GN=PANX1 PE=1 SV=4;tr|B6ETL5|B6ETL5_HUMAN Pannexin OS=Homo sapiens OX=9606 GN=PANX1 PE=2 SV=1;tr|A0A024R397|A0A024R397_HUMAN Pannexin OS=Homo sapiens OX=9606 GN=PANX1 PE=3 SV=1	3	4	4	4	4	0	4	0	4	0	15.7	15.7	15.7	48.05	426	426;425;426	0	11.759	532230	552370	599240	559060	614420	599810	614420	698310	532950	552070	0	0	0	0	0	0	0	0	0	0	532230	552370	599240	559060
Q8WVL7;A0A024R398	Q8WVL7;A0A024R398	1;1	1;1	1;1	Ankyrin repeat domain-containing protein 49	ANKRD49	sp|Q8WVL7|ANR49_HUMAN Ankyrin repeat domain-containing protein 49 OS=Homo sapiens OX=9606 GN=ANKRD49 PE=1 SV=1;tr|A0A024R398|A0A024R398_HUMAN Ankyrin repeat domain 49, isoform CRA_a OS=Homo sapiens OX=9606 GN=ANKRD49 PE=4 SV=1	2	1	1	1	1	0	1	0	1	0	5	5	5	27.29	239	239;239	0	34.191	114330	121090	152940	147020	174810	123110	134150	132090	125300	114760	0	0	0	0	0	0	0	0	0	0	114330	121090	152940	147020
Q86XR8;A0A024R3B1;F5GYW0;A0A024R3D1;A0A024R3A1;H0YGT4;F5H1B0;H0YFT8	Q86XR8;A0A024R3B1;F5GYW0;A0A024R3D1;A0A024R3A1;H0YGT4;F5H1B0;H0YFT8	2;2;2;2;2;1;1;1	2;2;2;2;2;1;1;1	2;2;2;2;2;1;1;1	Centrosomal protein of 57 kDa	CEP57	sp|Q86XR8|CEP57_HUMAN Centrosomal protein of 57 kDa OS=Homo sapiens OX=9606 GN=CEP57 PE=1 SV=2;tr|A0A024R3B1|A0A024R3B1_HUMAN Centrosomal protein 57kDa, isoform CRA_b OS=Homo sapiens OX=9606 GN=CEP57 PE=3 SV=1;tr|F5GYW0|F5GYW0_HUMAN Centrosomal protein of	8	2	2	2	1	1	1	1	1	1	5.2	5.2	5.2	57.088	500	500;351;473;474;500;134;205;254	1	-2	38881	36063	31543	44014	40804	40985	49481	46010	32809	33885	0	0	0	0	0	0	0	0	0	0	38881	36063	31543	44014
Q9BTE7;A0A024R3A2;B4DP84;H0YCN4;E9PM04;J3QQL8;E9PQV9	Q9BTE7;A0A024R3A2;B4DP84;H0YCN4;E9PM04	6;6;5;5;3;1;1	6;6;5;5;3;1;1	6;6;5;5;3;1;1	DCN1-like protein 5;DCN1-like protein	DCUN1D5	sp|Q9BTE7|DCNL5_HUMAN DCN1-like protein 5 OS=Homo sapiens OX=9606 GN=DCUN1D5 PE=1 SV=1;tr|A0A024R3A2|A0A024R3A2_HUMAN DCN1-like protein OS=Homo sapiens OX=9606 GN=DCUN1D5 PE=4 SV=1;tr|B4DP84|B4DP84_HUMAN DCN1-like protein OS=Homo sapiens OX=9606 PE=2 SV=1;	7	6	6	6	6	0	6	0	6	0	34.6	34.6	34.6	27.508	237	237;237;168;195;152;42;84	0	27.182	4180900	3866000	4702100	4934700	4960600	4895500	5123800	4533200	4785600	4591100	0	0	0	0	0	0	0	0	0	0	4180900	3866000	4702100	4934700
Q9BRL6;A0A024R3A8;A4D2F6;A4D2F7	Q9BRL6;A0A024R3A8	10;10;3;3	8;8;2;2	8;8;2;2	Serine/arginine-rich splicing factor 8	SRSF8;SRP46	sp|Q9BRL6|SRSF8_HUMAN Serine/arginine-rich splicing factor 8 OS=Homo sapiens OX=9606 GN=SRSF8 PE=1 SV=1;tr|A0A024R3A8|A0A024R3A8_HUMAN Splicing factor, arginine/serine-rich, 46kD, isoform CRA_a OS=Homo sapiens OX=9606 GN=SRP46 PE=4 SV=1	4	10	8	8	2	10	0	8	0	8	22.3	19.5	19.5	32.287	282	282;282;549;293	0	10.256	0	0	0	0	0	0	0	0	0	0	0	0	0	0	0	0	0	0	0	0	0	0	0	0
Q13315;E9PIN0;A0A6Q8PH76;A0A024R3C7	Q13315;E9PIN0;A0A6Q8PH76;A0A024R3C7	1;1;1;1	1;1;1;1	1;1;1;1	Serine-protein kinase ATM	ATM	sp|Q13315|ATM_HUMAN Serine-protein kinase ATM OS=Homo sapiens OX=9606 GN=ATM PE=1 SV=4;tr|E9PIN0|E9PIN0_HUMAN Serine-protein kinase ATM OS=Homo sapiens OX=9606 GN=ATM PE=1 SV=2;tr|A0A6Q8PH76|A0A6Q8PH76_HUMAN Serine-protein kinase ATM OS=Homo sapiens OX=960	4	1	1	1	1	0	1	0	1	0	0.3	0.3	0.3	350.68	3056	3056;1545;1545;3056	1	-2	0	0	0	0	0	0	0	0	0	0	0	0	0	0	0	0	0	0	0	0	0	0	0	0
Q8ND24;A0A024R3D4;E9PN76;E9PRE9	Q8ND24;A0A024R3D4;E9PN76	11;11;10;1	11;11;10;1	11;11;10;1	RING finger protein 214	RNF214;DKFZp547C195	sp|Q8ND24|RN214_HUMAN RING finger protein 214 OS=Homo sapiens OX=9606 GN=RNF214 PE=1 SV=2;tr|A0A024R3D4|A0A024R3D4_HUMAN RING-type domain-containing protein OS=Homo sapiens OX=9606 GN=DKFZp547C195 PE=4 SV=1;tr|E9PN76|E9PN76_HUMAN RING finger protein 214 OS	4	11	11	11	11	0	11	0	11	0	15.5	15.5	15.5	77.667	703	703;703;513;146	0	30.056	1726400	1641500	2093800	2106000	2027700	1953100	1865300	1846100	1776500	1768900	0	0	0	0	0	0	0	0	0	0	1726400	1641500	2093800	2106000
P10515;B4DJX1;Q86YI5;A0A024R3D8;H0YDD4;E9PEJ4;B4DS43;B4DLQ2;Q01991;Q16791;B4E1P6	P10515;B4DJX1;Q86YI5;A0A024R3D8;H0YDD4;E9PEJ4;B4DS43;B4DLQ2	16;16;16;16;14;14;12;11;6;4;1	16;16;16;16;14;14;12;11;6;4;1	16;16;16;16;14;14;12;11;6;4;1	Dihydrolipoyllysine-residue acetyltransferase component of pyruvate dehydrogenase complex, mitochondrial;Acetyltransferase component of pyruvate dehydrogenase complex	DLAT	sp|P10515|ODP2_HUMAN Dihydrolipoyllysine-residue acetyltransferase component of pyruvate dehydrogenase complex, mitochondrial OS=Homo sapiens OX=9606 GN=DLAT PE=1 SV=3;tr|B4DJX1|B4DJX1_HUMAN Acetyltransferase component of pyruvate dehydrogenase complex OS=	11	16	16	16	16	0	16	0	16	0	36	36	36	68.996	647	647;591;647;647;479;542;418;428;220;273;225	0	226.13	29122000	25466000	32118000	32578000	32724000	31819000	33086000	33465000	30925000	30176000	0	0	0	0	0	0	0	0	0	0	29122000	25466000	32118000	32578000
Q86UU1;Q5W9G0;A0A024R3F4;A0A024R3H6	Q86UU1;Q5W9G0;A0A024R3F4;A0A024R3H6	1;1;1;1	1;1;1;1	1;1;1;1	Pleckstrin homology-like domain family B member 1	PHLDB1;KIAA0638	sp|Q86UU1|PHLB1_HUMAN Pleckstrin homology-like domain family B member 1 OS=Homo sapiens OX=9606 GN=PHLDB1 PE=1 SV=1;tr|Q5W9G0|Q5W9G0_HUMAN KIAA0638 splice variant 2 (Fragment) OS=Homo sapiens OX=9606 GN=KIAA0638 PE=2 SV=1;tr|A0A024R3F4|A0A024R3F4_HUMAN Ple	4	1	1	1	0	1	0	1	0	1	0.6	0.6	0.6	151.16	1377	1377;1125;1319;1377	1	-2	0	0	0	0	0	0	0	0	0	0	0	0	0	0	0	0	0	0	0	0	0	0	0	0
Q9H0K1;A0A024R3G7	Q9H0K1;A0A024R3G7	1;1	1;1	1;1	Serine/threonine-protein kinase SIK2	SIK2;SNF1LK2	sp|Q9H0K1|SIK2_HUMAN Serine/threonine-protein kinase SIK2 OS=Homo sapiens OX=9606 GN=SIK2 PE=1 SV=1;tr|A0A024R3G7|A0A024R3G7_HUMAN Non-specific serine/threonine protein kinase OS=Homo sapiens OX=9606 GN=SNF1LK2 PE=4 SV=1	2	1	1	1	0	1	0	1	0	1	1.6	1.6	1.6	103.91	926	926;926	0	4.9986	0	0	0	0	0	0	0	0	0	0	0	0	0	0	0	0	0	0	0	0	0	0	0	0
Q92673;A0A024R3H2	Q92673;A0A024R3H2	2;2	2;2	2;2	Sortilin-related receptor	SORL1	sp|Q92673|SORL_HUMAN Sortilin-related receptor OS=Homo sapiens OX=9606 GN=SORL1 PE=1 SV=2;tr|A0A024R3H2|A0A024R3H2_HUMAN Low-density lipoprotein receptor relative with 11 ligand-binding repeats OS=Homo sapiens OX=9606 GN=SORL1 PE=3 SV=1	2	2	2	2	2	0	2	0	2	0	1.2	1.2	1.2	248.42	2214	2214;2214	0	2.9618	132400	127040	170450	105050	86881	93592	147840	142580	124100	150270	0	0	0	0	0	0	0	0	0	0	132400	127040	170450	105050
Q6ZUT1;A0A024R3H5;E9PQL5;E9PSC8;E9PKA8;Q9NVH7	Q6ZUT1;A0A024R3H5;E9PQL5;E9PSC8;E9PKA8	3;3;2;2;2;1	3;3;2;2;2;1	3;3;2;2;2;1	Uncharacterized protein C11orf57	C11orf57	sp|Q6ZUT1|NKAP1_HUMAN Uncharacterized protein NKAPD1 OS=Homo sapiens OX=9606 GN=NKAPD1 PE=1 SV=2;tr|A0A024R3H5|A0A024R3H5_HUMAN Chromosome 11 open reading frame 57, isoform CRA_a OS=Homo sapiens OX=9606 GN=C11orf57 PE=4 SV=1;tr|E9PQL5|E9PQL5_HUMAN Uncharac	6	3	3	3	2	1	2	1	2	1	12.7	12.7	12.7	34.109	292	292;293;91;113;215;148	0	13.932	332720	374100	421440	450070	388780	415600	403690	509500	400860	437980	0	0	0	0	0	0	0	0	0	0	332720	374100	421440	450070
P46977;A0A024R3J7;A0A0C4DH80;E9PN73;E9PI32	P46977;A0A024R3J7	9;9;2;2;2	9;9;2;2;2	9;9;2;2;2	Dolichyl-diphosphooligosaccharide--protein glycosyltransferase subunit STT3A	STT3A;hCG_2032701	sp|P46977|STT3A_HUMAN Dolichyl-diphosphooligosaccharide--protein glycosyltransferase subunit STT3A OS=Homo sapiens OX=9606 GN=STT3A PE=1 SV=2;tr|A0A024R3J7|A0A024R3J7_HUMAN Dolichyl-diphosphooligosaccharide--protein glycotransferase OS=Homo sapiens OX=9606	5	9	9	9	9	0	9	0	9	0	13.6	13.6	13.6	80.529	705	705;703;102;117;119	0	43.967	7651700	7322100	8042400	8443500	7160200	7745500	7672400	9808600	7905000	8269800	0	0	0	0	0	0	0	0	0	0	7651700	7322100	8042400	8443500
Q6P4R8;E9PQ59;B4DSL1;A0A024R3K9;A0A024R3N2;E9PQB0;E9PJU3;E9PJG2	Q6P4R8;E9PQ59;B4DSL1;A0A024R3K9;A0A024R3N2	4;4;4;4;4;1;1;1	4;4;4;4;4;1;1;1	4;4;4;4;4;1;1;1	Nuclear factor related to kappa-B-binding protein	NFRKB	sp|Q6P4R8|NFRKB_HUMAN Nuclear factor related to kappa-B-binding protein OS=Homo sapiens OX=9606 GN=NFRKB PE=1 SV=2;tr|E9PQ59|E9PQ59_HUMAN Nuclear factor-related to kappa-B-binding protein (Fragment) OS=Homo sapiens OX=9606 GN=NFRKB PE=1 SV=1;tr|B4DSL1|B4DS	8	4	4	4	4	0	4	0	4	0	3.9	3.9	3.9	139	1299	1299;987;998;1299;1371;122;147;188	0	6.5469	519800	488040	589320	528440	550660	611980	534650	592040	496150	497470	0	0	0	0	0	0	0	0	0	0	519800	488040	589320	528440
Q9BPY3;E9PMJ2;J3KP39;A0A024R3L8;E9PMW3;G3V179;E9PIM5	Q9BPY3;E9PMJ2;J3KP39;A0A024R3L8;E9PMW3;G3V179	4;4;4;4;2;2;1	4;4;4;4;2;2;1	4;4;4;4;2;2;1	Protein FAM118B	FAM118B;FLJ21103	sp|Q9BPY3|F118B_HUMAN Protein FAM118B OS=Homo sapiens OX=9606 GN=FAM118B PE=1 SV=1;tr|E9PMJ2|E9PMJ2_HUMAN Protein FAM118B (Fragment) OS=Homo sapiens OX=9606 GN=FAM118B PE=1 SV=8;tr|J3KP39|J3KP39_HUMAN Protein FAM118B OS=Homo sapiens OX=9606 GN=FAM118B PE=1	7	4	4	4	4	1	4	1	4	1	17.7	17.7	17.7	39.499	351	351;346;350;351;153;275;235	0	13.512	401350	388600	463280	558860	540610	535890	481360	417360	449660	444950	0	0	0	0	0	0	0	0	0	0	401350	388600	463280	558860
Q4G0F5;A0A024R3L9;H0YCI7	Q4G0F5;A0A024R3L9	10;10;1	10;10;1	9;9;1	Vacuolar protein sorting-associated protein 26B	VPS26B	sp|Q4G0F5|VP26B_HUMAN Vacuolar protein sorting-associated protein 26B OS=Homo sapiens OX=9606 GN=VPS26B PE=1 SV=2;tr|A0A024R3L9|A0A024R3L9_HUMAN Vacuolar protein sorting 26 homolog B (Yeast), isoform CRA_a OS=Homo sapiens OX=9606 GN=VPS26B PE=3 SV=1	3	10	10	9	9	2	9	2	8	2	31.8	31.8	31.8	39.154	336	336;336;72	0	42.455	6544600	6361000	7581800	7623700	7388200	7506600	7639500	7186100	6788800	7419000	0	0	0	0	0	0	0	0	0	0	6544600	6361000	7581800	7623700
Q9P016;A0A024R3M1	Q9P016;A0A024R3M1	10;10	10;10	10;10	Thymocyte nuclear protein 1	THYN1	sp|Q9P016|THYN1_HUMAN Thymocyte nuclear protein 1 OS=Homo sapiens OX=9606 GN=THYN1 PE=1 SV=1;tr|A0A024R3M1|A0A024R3M1_HUMAN Thymocyte nuclear protein 1 OS=Homo sapiens OX=9606 GN=THYN1 PE=4 SV=1	2	10	10	10	10	0	10	0	10	0	37.3	37.3	37.3	25.697	225	225;225	0	22.872	33713000	31820000	38908000	37443000	38086000	40180000	36893000	40953000	32368000	35875000	0	0	0	0	0	0	0	0	0	0	33713000	31820000	38908000	37443000
O95125;Q9Y5A5;B3KN61;A0A024R3M3	O95125;Q9Y5A5;B3KN61;A0A024R3M3	1;1;1;1	1;1;1;1	1;1;1;1	Zinc finger protein 202	ZNF202	sp|O95125|ZN202_HUMAN Zinc finger protein 202 OS=Homo sapiens OX=9606 GN=ZNF202 PE=1 SV=4;tr|Q9Y5A5|Q9Y5A5_HUMAN Putative kruppel-related zinc finger protein NY-REN-23 antigen (Fragment) OS=Homo sapiens OX=9606 PE=2 SV=1;tr|B3KN61|B3KN61_HUMAN cDNA FLJ1368	4	1	1	1	0	1	0	1	0	1	2	2	2	74.72	648	648;547;648;648	0	20.396	0	0	0	0	0	0	0	0	0	0	0	0	0	0	0	0	0	0	0	0	0	0	0	0
Q01543;A0A024R3M5;A0A024R3K4;P11308;A0A0A0MSR4;B4DVX5;A0A0C4DG41;B5MDW0;A8MX39;A8MZ24;Q9BZD1;B4DN83;B1PRL2;F1JVV7;F1JVV8;Q99581	Q01543;A0A024R3M5;A0A024R3K4	7;7;5;2;2;2;2;2;2;2;2;2;2;2;2;1	7;7;5;2;2;2;2;2;2;2;2;2;2;2;2;1	1;1;0;0;1;0;0;0;0;0;0;0;0;0;0;0	Friend leukemia integration 1 transcription factor	FLI1	sp|Q01543|FLI1_HUMAN Friend leukemia integration 1 transcription factor OS=Homo sapiens OX=9606 GN=FLI1 PE=1 SV=1;tr|A0A024R3M5|A0A024R3M5_HUMAN Friend leukemia virus integration 1, isoform CRA_a OS=Homo sapiens OX=9606 GN=FLI1 PE=3 SV=1;tr|A0A024R3K4|A0A0	16	7	7	1	6	1	6	1	0	1	21.5	21.5	3.5	50.981	452	452;452;386;479;82;362;387;455;456;463;476;486;498;504;526;238	0	21.585	1641300	1522600	1917700	1605800	1623300	1616300	1824100	1708100	1673800	1699600	0	0	0	0	0	0	0	0	0	0	1641300	1522600	1917700	1605800
Q92686;A0A024R3M7	Q92686;A0A024R3M7	1;1	1;1	1;1	Neurogranin;NEUG(55-78)	NRGN	sp|Q92686|NEUG_HUMAN Neurogranin OS=Homo sapiens OX=9606 GN=NRGN PE=1 SV=1;tr|A0A024R3M7|A0A024R3M7_HUMAN Neurogranin (Protein kinase C substrate, RC3), isoform CRA_a OS=Homo sapiens OX=9606 GN=NRGN PE=4 SV=1	2	1	1	1	1	0	1	0	1	0	19.2	19.2	19.2	7.6184	78	78;78	0	3.878	263990	210970	303750	264960	291450	293220	272340	290560	228500	254210	0	0	0	0	0	0	0	0	0	0	263990	210970	303750	264960
A0A024R3N6;V9GY62;V9GZ02	A0A024R3N6;V9GY62	7;4;2	1;1;1	1;1;1		FLI1	tr|A0A024R3N6|A0A024R3N6_HUMAN Friend leukemia virus integration 1, isoform CRA_c OS=Homo sapiens OX=9606 GN=FLI1 PE=3 SV=1;tr|V9GY62|V9GY62_HUMAN Friend leukemia integration 1 transcription factor (Fragment) OS=Homo sapiens OX=9606 GN=FLI1 PE=1 SV=1	3	7	1	1	6	1	0	1	0	1	22.4	3.1	3.1	47.576	419	419;106;49	0.00017658	2.8164	0	0	0	0	0	0	0	0	0	0	0	0	0	0	0	0	0	0	0	0	0	0	0	0
O15121;A0A024R3P1	O15121;A0A024R3P1	2;2	2;2	2;2	Sphingolipid delta(4)-desaturase DES1	DEGS1	sp|O15121|DEGS1_HUMAN Sphingolipid delta(4)-desaturase DES1 OS=Homo sapiens OX=9606 GN=DEGS1 PE=1 SV=1;tr|A0A024R3P1|A0A024R3P1_HUMAN Sphingolipid 4-desaturase OS=Homo sapiens OX=9606 GN=DEGS1 PE=3 SV=1	2	2	2	2	2	0	2	0	2	0	10.5	10.5	10.5	37.866	323	323;323	0	4.2173	321330	270460	312690	336010	330400	364180	405440	340080	357950	289130	0	0	0	0	0	0	0	0	0	0	321330	270460	312690	336010
Q9H3P7;A0A024R3P9	Q9H3P7;A0A024R3P9	12;12	12;12	12;12	Golgi resident protein GCP60	ACBD3	sp|Q9H3P7|GCP60_HUMAN Golgi resident protein GCP60 OS=Homo sapiens OX=9606 GN=ACBD3 PE=1 SV=4;tr|A0A024R3P9|A0A024R3P9_HUMAN Acyl-Coenzyme A binding domain containing 3, isoform CRA_a OS=Homo sapiens OX=9606 GN=ACBD3 PE=4 SV=1	2	12	12	12	12	0	12	0	12	0	39.4	39.4	39.4	60.593	528	528;528	0	86.037	6121000	5638100	6892900	7197400	7212100	7052800	7149000	6599900	6606200	6319200	0	0	0	0	0	0	0	0	0	0	6121000	5638100	6892900	7197400
P84077;A0A024R3Q0;P61204;A0A024R0Y6;F5H423;B4E190;B4DJC8;B4DN70;B4DEB9;F5H0C7;H0YGG7	P84077;A0A024R3Q0;P61204;A0A024R0Y6;F5H423;B4E190;B4DJC8;B4DN70;B4DEB9	13;13;12;12;9;7;7;7;7;5;2	13;13;12;12;9;7;7;7;7;5;2	8;8;7;7;4;5;3;5;2;1;2	ADP-ribosylation factor 1;ADP-ribosylation factor 3	ARF1;ARF3	sp|P84077|ARF1_HUMAN ADP-ribosylation factor 1 OS=Homo sapiens OX=9606 GN=ARF1 PE=1 SV=2;tr|A0A024R3Q0|A0A024R3Q0_HUMAN ADP-ribosylation factor 1, isoform CRA_a OS=Homo sapiens OX=9606 GN=ARF1 PE=3 SV=1;sp|P61204|ARF3_HUMAN ADP-ribosylation factor 3 OS=Hom	11	13	13	8	13	1	13	1	8	1	70.2	70.2	40.3	20.697	181	181;181;181;181;210;144;156;170;173;102;62	0	233.1	134810000	123990000	152340000	159140000	157580000	158290000	154810000	146740000	141870000	141230000	34746	33782	48252	48967	46493	46638	35650	33461	30831	26259	134810000	123990000	152340000	159140000
O95749;A0A024R3R2;C9J6G3;C9J7M1;A0A2R8YE82;A0A2R8Y7P7;A0A2R8Y4N4	O95749;A0A024R3R2;C9J6G3;C9J7M1;A0A2R8YE82	4;4;3;3;2;1;1	4;4;3;3;2;1;1	4;4;3;3;2;1;1	Geranylgeranyl pyrophosphate synthase	GGPS1	sp|O95749|GGPPS_HUMAN Geranylgeranyl pyrophosphate synthase OS=Homo sapiens OX=9606 GN=GGPS1 PE=1 SV=1;tr|A0A024R3R2|A0A024R3R2_HUMAN Geranylgeranyl diphosphate synthase 1, isoform CRA_a OS=Homo sapiens OX=9606 GN=GGPS1 PE=3 SV=1;tr|C9J6G3|C9J6G3_HUMAN Ger	7	4	4	4	4	0	4	0	4	0	13	13	13	34.87	300	300;300;230;242;174;71;154	0	9.7283	1414000	1286500	1668300	2098700	1960500	2009200	1912600	1735900	1732600	1651800	0	0	0	0	0	0	0	0	0	0	1414000	1286500	1668300	2098700
Q14739;A0A024R3R5;A0A494C1L1;C9JXK0;B4E0Z3;C9JES9	Q14739;A0A024R3R5;A0A494C1L1;C9JXK0;B4E0Z3	13;13;11;8;7;2	13;13;11;8;7;2	13;13;11;8;7;2	Lamin-B receptor	LBR	sp|Q14739|LBR_HUMAN Delta(14)-sterol reductase LBR OS=Homo sapiens OX=9606 GN=LBR PE=1 SV=2;tr|A0A024R3R5|A0A024R3R5_HUMAN 3-beta-hydroxysterol Delta (14)-reductase OS=Homo sapiens OX=9606 GN=LBR PE=3 SV=1;tr|A0A494C1L1|A0A494C1L1_HUMAN 3-beta-hydroxystero	6	13	13	13	10	5	10	5	10	5	17.6	17.6	17.6	70.702	615	615;615;411;213;150;51	0	63.187	16778000	14165000	17524000	19793000	16904000	19522000	16732000	23595000	18233000	17445000	11129	5178.4	10617	6317.5	4181.8	8848.1	6914.5	8623.5	7650.4	6793	16778000	14165000	17524000	19793000
O00214;B4DJG2;E9PN19;Q96QS7;F6V2D4;A0A024R3S4;Q59E97;A0A024R3X1;H7BXD8	O00214;B4DJG2;E9PN19;Q96QS7;F6V2D4;A0A024R3S4;Q59E97;A0A024R3X1;H7BXD8	2;2;2;2;2;2;2;2;1	2;2;2;2;2;2;2;2;1	2;2;2;2;2;2;2;2;1	Galectin-8;Galectin	LGALS8	sp|O00214|LEG8_HUMAN Galectin-8 OS=Homo sapiens OX=9606 GN=LGALS8 PE=1 SV=4;tr|B4DJG2|B4DJG2_HUMAN Galectin OS=Homo sapiens OX=9606 PE=2 SV=1;tr|E9PN19|E9PN19_HUMAN Galectin OS=Homo sapiens OX=9606 GN=LGALS8 PE=1 SV=1;tr|Q96QS7|Q96QS7_HUMAN Galectin OS=Hom	9	2	2	2	2	0	2	0	2	0	7.3	7.3	7.3	35.808	317	317;162;290;300;300;317;338;359;175	0	10.111	259660	234230	305660	373330	329850	311260	348970	276070	301540	295980	0	0	0	0	0	0	0	0	0	0	259660	234230	305660	373330
O00180;A0A024R3T2;B2RA30	O00180;A0A024R3T2;B2RA30	1;1;1	1;1;1	1;1;1	Potassium channel subfamily K member 1	KCNK1	sp|O00180|KCNK1_HUMAN Potassium channel subfamily K member 1 OS=Homo sapiens OX=9606 GN=KCNK1 PE=1 SV=1;tr|A0A024R3T2|A0A024R3T2_HUMAN Potassium channel subfamily K member OS=Homo sapiens OX=9606 GN=KCNK1 PE=3 SV=1;tr|B2RA30|B2RA30_HUMAN Potassium channel	3	1	1	1	1	0	1	0	1	0	5.7	5.7	5.7	38.143	336	336;336;336	0	9.8566	126770	130390	122820	167960	151530	176320	175840	155270	162420	121480	0	0	0	0	0	0	0	0	0	0	126770	130390	122820	167960
P09874;A0A024R3T8;B2R5W3;B4E0E1;Q05D33;Q6PJL0;Q5VX84;Q5VX85;Q96P95	P09874;A0A024R3T8;B2R5W3;B4E0E1	44;44;43;42;9;9;4;4;1	44;44;43;42;9;9;4;4;1	44;44;43;42;9;9;4;4;1	Poly [ADP-ribose] polymerase 1	PARP1	sp|P09874|PARP1_HUMAN Poly [ADP-ribose] polymerase 1 OS=Homo sapiens OX=9606 GN=PARP1 PE=1 SV=4;tr|A0A024R3T8|A0A024R3T8_HUMAN Poly [ADP-ribose] polymerase OS=Homo sapiens OX=9606 GN=PARP1 PE=4 SV=1;tr|B2R5W3|B2R5W3_HUMAN Poly [ADP-ribose] polymerase OS=Ho	9	44	44	44	43	7	43	7	43	7	48.6	48.6	48.6	113.08	1014	1014;1014;1014;993;232;250;108;155;49	0	290.02	177510000	183610000	205510000	195010000	207080000	194770000	201890000	204150000	170070000	185700000	195880	221010	229940	216660	217850	238670	249140	242370	167490	189520	177510000	183610000	205510000	195010000
Q8WWC4;A0A024R3U8;H7C0V0	Q8WWC4;A0A024R3U8	7;7;3	7;7;3	7;7;3	Uncharacterized protein C2orf47, mitochondrial	C2orf47;FLJ22555	sp|Q8WWC4|MAIP1_HUMAN m-AAA protease-interacting protein 1, mitochondrial OS=Homo sapiens OX=9606 GN=MAIP1 PE=1 SV=1;tr|A0A024R3U8|A0A024R3U8_HUMAN Uncharacterized protein OS=Homo sapiens OX=9606 GN=FLJ22555 PE=4 SV=1	3	7	7	7	7	0	7	0	7	0	23.4	23.4	23.4	32.544	291	291;291;225	0	11.997	4519300	4380100	5287300	5379600	5390100	5314500	5374200	5038800	5354100	5249300	0	0	0	0	0	0	0	0	0	0	4519300	4380100	5287300	5379600
P20338;Q53GC2;A0A024R3U9;A0A087WYT5	P20338;Q53GC2;A0A024R3U9	4;4;4;1	3;3;3;1	0;0;0;0	Ras-related protein Rab-4A	RAB4A	sp|P20338|RAB4A_HUMAN Ras-related protein Rab-4A OS=Homo sapiens OX=9606 GN=RAB4A PE=1 SV=3;tr|Q53GC2|Q53GC2_HUMAN Ras-related protein Rab-4 (Fragment) OS=Homo sapiens OX=9606 PE=2 SV=1;tr|A0A024R3U9|A0A024R3U9_HUMAN Ras-related protein Rab-4 OS=Homo sapie	4	4	3	0	4	1	3	1	0	0	24.8	18.3	0	24.389	218	218;218;218;113	0	43.66	1234000	1076200	1210900	1152600	1167600	1090200	1320700	1248700	1114500	1210200	0	0	0	0	0	0	0	0	0	0	1234000	1076200	1210900	1152600
Q9UQ84;A8K5H6;A0A024R3V2;H0YAZ2;E5RHK1;E5RGY3;Q5T399;Q5T398;Q5T397	Q9UQ84;A8K5H6;A0A024R3V2;H0YAZ2	5;5;5;3;1;1;1;1;1	5;5;5;3;1;1;1;1;1	5;5;5;3;1;1;1;1;1	Exonuclease 1	EXO1	sp|Q9UQ84|EXO1_HUMAN Exonuclease 1 OS=Homo sapiens OX=9606 GN=EXO1 PE=1 SV=2;tr|A8K5H6|A8K5H6_HUMAN Exonuclease 1 OS=Homo sapiens OX=9606 PE=2 SV=1;tr|A0A024R3V2|A0A024R3V2_HUMAN Exonuclease 1 OS=Homo sapiens OX=9606 GN=EXO1 PE=3 SV=1;tr|H0YAZ2|H0YAZ2_HUMA	9	5	5	5	2	3	2	3	2	3	6	6	6	94.102	846	846;845;846;208;11;95;135;166;169	0	23.564	26662	22964	37971	32340	45329	41663	31726	35469	26283	31019	0	0	0	0	0	0	0	0	0	0	26662	22964	37971	32340
Q9H2H8;A0A024R3V4;H7BZ14;B4DN80;C9K058;B8ZZ77;A0A0S2Z5A8	Q9H2H8;A0A024R3V4;H7BZ14;B4DN80;C9K058;B8ZZ77;A0A0S2Z5A8	3;3;3;3;2;2;2	3;3;3;3;2;2;2	3;3;3;3;2;2;2	Peptidyl-prolyl cis-trans isomerase-like 3;Peptidyl-prolyl cis-trans isomerase	PPIL3	sp|Q9H2H8|PPIL3_HUMAN Peptidyl-prolyl cis-trans isomerase-like 3 OS=Homo sapiens OX=9606 GN=PPIL3 PE=1 SV=1;tr|A0A024R3V4|A0A024R3V4_HUMAN Peptidyl-prolyl cis-trans isomerase (Fragment) OS=Homo sapiens OX=9606 GN=PPIL3 PE=2 SV=1;tr|H7BZ14|H7BZ14_HUMAN Pept	7	3	3	3	3	0	3	0	3	0	18	18	18	18.154	161	161;161;180;282;80;157;165	0	10.545	1501800	1316000	1734100	1855500	1701800	1560400	1806100	1964000	1499700	1573800	0	0	0	0	0	0	0	0	0	0	1501800	1316000	1734100	1855500
Q9GZT8;Q658J0;A0A024R3V5;A0A024R3V7;E7EXA3;Q6X734;B8ZZI0;H7C1A8;C9JN42	Q9GZT8;Q658J0;A0A024R3V5;A0A024R3V7;E7EXA3;Q6X734	13;13;13;13;7;7;4;2;2	13;13;13;13;7;7;4;2;2	13;13;13;13;7;7;4;2;2	NIF3-like protein 1	NIF3L1;DKFZp762L015	sp|Q9GZT8|NIF3L_HUMAN NIF3-like protein 1 OS=Homo sapiens OX=9606 GN=NIF3L1 PE=1 SV=2;tr|Q658J0|Q658J0_HUMAN NIF3-like protein 1 (Fragment) OS=Homo sapiens OX=9606 GN=DKFZp762L015 PE=2 SV=1;tr|A0A024R3V5|A0A024R3V5_HUMAN NIF3-like protein 1 OS=Homo sapiens	9	13	13	13	13	0	13	0	13	0	40.1	40.1	40.1	41.968	377	377;332;350;377;209;252;162;84;162	0	42.108	9184100	8276300	10323000	11284000	10654000	10867000	11208000	9793500	10810000	10025000	0	0	0	0	0	0	0	0	0	0	9184100	8276300	10323000	11284000
Q99598;A0A024R3V8;C4P0D6;C4P0D8;C4P0D4;Q5VVQ1;Q9NRI2;Q7Z3N9	Q99598;A0A024R3V8;C4P0D6;C4P0D8	19;19;12;12;9;9;4;4	19;19;12;12;9;9;4;4	18;18;11;11;8;8;3;4	Translin-associated protein X	TSNAX;DISC1	sp|Q99598|TSNAX_HUMAN Translin-associated protein X OS=Homo sapiens OX=9606 GN=TSNAX PE=1 SV=1;tr|A0A024R3V8|A0A024R3V8_HUMAN Translin-associated factor X, isoform CRA_c OS=Homo sapiens OX=9606 GN=TSNAX PE=3 SV=1;tr|C4P0D6|C4P0D6_HUMAN Disrupted in schizop	8	19	19	18	18	1	18	1	18	1	78.6	78.6	75.2	33.112	290	290;290;186;188;138;163;40;93	0	126.61	16237000	14925000	18933000	20584000	20168000	20734000	20379000	19168000	19689000	18637000	0	0	0	0	0	0	0	0	0	0	16237000	14925000	18933000	20584000
Q15388;A0A024R3W2	Q15388;A0A024R3W2	3;3	3;3	3;3	Mitochondrial import receptor subunit TOM20 homolog	TOMM20	sp|Q15388|TOM20_HUMAN Mitochondrial import receptor subunit TOM20 homolog OS=Homo sapiens OX=9606 GN=TOMM20 PE=1 SV=1;tr|A0A024R3W2|A0A024R3W2_HUMAN Translocase of outer mitochondrial membrane 20 homolog (Yeast), isoform CRA_a OS=Homo sapiens OX=9606 GN=TO	2	3	3	3	3	1	3	1	3	1	31	31	31	16.298	145	145;145	0	12.851	1748000	1923700	1884400	1648100	1950900	1801700	1722400	2140900	1282000	1826000	0	0	0	0	0	0	0	0	0	0	1748000	1923700	1884400	1648100
Q9ULF5;A0A024R3W5	Q9ULF5;A0A024R3W5	1;1	1;1	1;1	Zinc transporter ZIP10	SLC39A10	sp|Q9ULF5|S39AA_HUMAN Zinc transporter ZIP10 OS=Homo sapiens OX=9606 GN=SLC39A10 PE=1 SV=2;tr|A0A024R3W5|A0A024R3W5_HUMAN Solute carrier family 39 (Zinc transporter), member 10, isoform CRA_a OS=Homo sapiens OX=9606 GN=SLC39A10 PE=4 SV=1	2	1	1	1	1	0	1	0	1	0	1.2	1.2	1.2	94.131	831	831;831	0	5.8419	0	3892.3	2906.6	4025.9	0	0	0	0	0	0	0	0	0	0	0	0	0	0	0	0	0	3892.3	2906.6	4025.9
P24534;A0A024R3W7;C9JZW3;F2Z2G2;F8WF65	P24534;A0A024R3W7	11;11;4;3;2	10;10;4;3;2	5;5;4;3;2	Elongation factor 1-beta	EEF1B2	sp|P24534|EF1B_HUMAN Elongation factor 1-beta OS=Homo sapiens OX=9606 GN=EEF1B2 PE=1 SV=3;tr|A0A024R3W7|A0A024R3W7_HUMAN Elongation factor 1-beta OS=Homo sapiens OX=9606 GN=EEF1B2 PE=3 SV=1	5	11	10	5	11	3	10	3	5	2	53.8	50.7	29.8	24.763	225	225;225;123;68;29	0	92.042	61597000	52936000	66942000	64224000	68557000	64595000	70652000	69401000	63108000	61139000	63312	53428	72065	78315	63160	73952	79773	73068	52163	60609	61597000	52936000	66942000	64224000
P10809;A0A024R3X4;B3GQS7;B7Z597;B7Z4F6;B7Z5E7;Q53SE2;B7Z532;E7ESH4;E7EXB4;B9VPB4;A0A0S2Z415;B9VP19;C9JL25;Q53QD5;C9JCQ4;C9JL19;B9VP24;C9J0S9	P10809;A0A024R3X4;B3GQS7;B7Z597;B7Z4F6;B7Z5E7	54;54;49;48;46;45;19;19;18;18;8;8;7;6;5;4;4;2;1	54;54;49;48;46;45;19;19;18;18;8;8;7;6;5;4;4;2;1	54;54;49;48;46;45;19;19;18;18;8;8;7;6;5;4;4;2;1	60 kDa heat shock protein, mitochondrial	HSPD1	sp|P10809|CH60_HUMAN 60 kDa heat shock protein, mitochondrial OS=Homo sapiens OX=9606 GN=HSPD1 PE=1 SV=2;tr|A0A024R3X4|A0A024R3X4_HUMAN 60 kDa chaperonin (Fragment) OS=Homo sapiens OX=9606 GN=HSPD1 PE=2 SV=1;tr|B3GQS7|B3GQS7_HUMAN 60 kDa chaperonin OS=Homo	19	54	54	54	54	21	54	21	54	21	84.6	84.6	84.6	61.054	573	573;573;569;564;550;517;233;245;234;221;184;169;184;175;55;94;83;185;58	0	323.31	1267400000	1045500000	1365700000	1439500000	1422400000	1396100000	1457800000	1369600000	1300300000	1267300000	4515600	3782000	4962300	5379100	5382200	5089800	5162400	5153400	4577100	4621200	1267400000	1045500000	1365700000	1439500000
Q9NYY8;A0A024R3X5;B3KMB8	Q9NYY8;A0A024R3X5;B3KMB8	5;5;5	5;5;5	5;5;5	FAST kinase domain-containing protein 2	FASTKD2	sp|Q9NYY8|FAKD2_HUMAN FAST kinase domain-containing protein 2, mitochondrial OS=Homo sapiens OX=9606 GN=FASTKD2 PE=1 SV=1;tr|A0A024R3X5|A0A024R3X5_HUMAN KIAA0971, isoform CRA_b OS=Homo sapiens OX=9606 GN=KIAA0971 PE=4 SV=1;tr|B3KMB8|B3KMB8_HUMAN cDNA FLJ10	3	5	5	5	5	1	5	1	5	1	10.7	10.7	10.7	81.462	710	710;710;710	0	15.171	837440	795380	912220	1029600	963730	868890	1049800	1010700	917540	915120	0	0	0	0	0	0	0	0	0	0	837440	795380	912220	1029600
Q9Y3A3;A0A024R3X9;F8W8B0;F8WAQ8	Q9Y3A3;A0A024R3X9	7;7;2;1	1;1;1;1	1;1;1;1	MOB-like protein phocein	MOB4;PREI3	sp|Q9Y3A3|PHOCN_HUMAN MOB-like protein phocein OS=Homo sapiens OX=9606 GN=MOB4 PE=1 SV=1;tr|A0A024R3X9|A0A024R3X9_HUMAN Preimplantation protein 3, isoform CRA_a OS=Homo sapiens OX=9606 GN=PREI3 PE=3 SV=1	4	7	1	1	7	0	1	0	1	0	40	4.4	4.4	26.032	225	225;225;51;45	0.00051796	2.5076	120270	85235	81905	89046	78358	103520	101330	89133	79410	93866	0	0	0	0	0	0	0	0	0	0	120270	85235	81905	89046
O15519;A0A024R3Y3;A0A024R3Y4	O15519;A0A024R3Y3;A0A024R3Y4	1;1;1	1;1;1	1;1;1	CASP8 and FADD-like apoptosis regulator;CASP8 and FADD-like apoptosis regulator subunit p43;CASP8 and FADD-like apoptosis regulator subunit p12	CFLAR	sp|O15519|CFLAR_HUMAN CASP8 and FADD-like apoptosis regulator OS=Homo sapiens OX=9606 GN=CFLAR PE=1 SV=1;tr|A0A024R3Y3|A0A024R3Y3_HUMAN CASP8 and FADD-like apoptosis regulator, isoform CRA_d OS=Homo sapiens OX=9606 GN=CFLAR PE=3 SV=1;tr|A0A024R3Y4|A0A024R3	3	1	1	1	0	1	0	1	0	1	2.5	2.5	2.5	55.343	480	480;445;480	1	-2	0	0	0	0	0	0	0	0	0	0	0	0	0	0	0	0	0	0	0	0	0	0	0	0
O75874;B2R5M8;A0A024R3Y6;V9HW78;Q6FIA4;Q6FI37;Q0QER2;B4DXS4;C9J4N6;C9JLU6;C9JJE5;A0A0A0U6N4;Q9H302	O75874;B2R5M8;A0A024R3Y6;V9HW78;Q6FIA4;Q6FI37;Q0QER2	19;19;19;18;18;18;17;9;8;4;3;3;1	18;18;18;17;17;17;16;9;7;4;3;2;1	18;18;18;17;17;17;16;9;7;4;3;2;1	Isocitrate dehydrogenase [NADP] cytoplasmic;Isocitrate dehydrogenase [NADP]	IDH1;HEL-216	sp|O75874|IDHC_HUMAN Isocitrate dehydrogenase [NADP] cytoplasmic OS=Homo sapiens OX=9606 GN=IDH1 PE=1 SV=2;tr|B2R5M8|B2R5M8_HUMAN Isocitrate dehydrogenase [NADP] OS=Homo sapiens OX=9606 PE=2 SV=1;tr|A0A024R3Y6|A0A024R3Y6_HUMAN Isocitrate dehydrogenase [NAD	13	19	18	18	19	0	18	0	18	0	46.1	44	44	46.659	414	414;414;414;414;414;414;371;235;157;73;62;72;127	0	109.56	25917000	22827000	28753000	30846000	28485000	29816000	28933000	25140000	26997000	26399000	0	0	0	0	0	0	0	0	0	0	25917000	22827000	28753000	30846000
P63165;A0A024R3Z2;B8ZZN6;A0A5P8PBC0;B8ZZJ0;B8ZZ67;B9A032;G2XKQ0	P63165;A0A024R3Z2;B8ZZN6;A0A5P8PBC0;B8ZZJ0;B8ZZ67;B9A032	6;6;6;5;3;3;3;2	6;6;6;5;3;3;3;2	4;4;4;3;1;3;1;2	Small ubiquitin-related modifier 1	SUMO1	sp|P63165|SUMO1_HUMAN Small ubiquitin-related modifier 1 OS=Homo sapiens OX=9606 GN=SUMO1 PE=1 SV=1;tr|A0A024R3Z2|A0A024R3Z2_HUMAN Small ubiquitin-related modifier OS=Homo sapiens OX=9606 GN=SUMO1 PE=3 SV=1;tr|B8ZZN6|B8ZZN6_HUMAN Small ubiquitin-related mo	8	6	6	4	4	0	4	0	4	0	57.4	57.4	35.6	11.557	101	101;101;146;101;58;62;77;101	0	4.566	10255000	7297200	10559000	12298000	11196000	10890000	12023000	11557000	10078000	10212000	0	0	0	0	0	0	0	0	0	0	10255000	7297200	10559000	12298000
O43813;Q6FHH6;Q53TN2;B2R602;A0A024R3Z5;E9PHS0;B4DGM7;F8WDS9;H7C2E3	O43813;Q6FHH6;Q53TN2;B2R602;A0A024R3Z5;E9PHS0	12;12;12;12;12;9;5;4;3	12;12;12;12;12;9;5;4;3	12;12;12;12;12;9;5;4;3	LanC-like protein 1	LANCL1	sp|O43813|LANC1_HUMAN Glutathione S-transferase LANCL1 OS=Homo sapiens OX=9606 GN=LANCL1 PE=1 SV=1;tr|Q6FHH6|Q6FHH6_HUMAN LANCL1 protein (Fragment) OS=Homo sapiens OX=9606 GN=LANCL1 PE=2 SV=1;tr|Q53TN2|Q53TN2_HUMAN LanC lantibiotic synthetase component C-l	9	12	12	12	12	1	12	1	12	1	34.1	34.1	34.1	45.283	399	399;399;399;399;411;196;117;82;147	0	53.111	15026000	12994000	16360000	17330000	17065000	16394000	17149000	13836000	15899000	15370000	2042.9	3220.8	3697.6	4509.5	4178.5	1895.4	2525.3	3673.3	1978.6	0	15026000	12994000	16360000	17330000
Q14790;A0A024R3Z8;B6CGU5;B5BU46;A0A024R3Z9;Q6NVI2;A0A0A0MS31;E7ETB7;E7EQ06;H7C0E2;C3S3G0;E7EQ01;E7EVN1;C9JB29;K4FGA0;H7BZM4	Q14790;A0A024R3Z8;B6CGU5;B5BU46;A0A024R3Z9;Q6NVI2;A0A0A0MS31;E7ETB7;E7EQ06;H7C0E2	12;12;11;9;7;7;7;6;6;6;4;4;4;3;3;1	12;12;11;9;7;7;7;6;6;6;4;4;4;3;3;1	12;12;11;9;7;7;7;6;6;6;4;4;4;3;3;1	Caspase-8;Caspase-8 subunit p18;Caspase-8 subunit p10	CASP8;hCG_16983	sp|Q14790|CASP8_HUMAN Caspase-8 OS=Homo sapiens OX=9606 GN=CASP8 PE=1 SV=1;tr|A0A024R3Z8|A0A024R3Z8_HUMAN HCG16983, isoform CRA_b OS=Homo sapiens OX=9606 GN=hCG_16983 PE=3 SV=1;tr|B6CGU5|B6CGU5_HUMAN Caspase 8 splice variant OS=Homo sapiens OX=9606 GN=CASP	16	12	12	12	12	0	12	0	12	0	34.9	34.9	34.9	55.391	479	479;464;395;464;276;278;278;198;209;258;108;116;124;149;178;83	0	43.412	3491600	3352700	3951900	4188500	4255800	4266700	4369300	4181200	3997500	3829500	0	0	0	0	0	0	0	0	0	0	3491600	3352700	3951900	4188500
Q8WXB1;C9JSX1;C9JES0;A0A024R402;H7BXH9	Q8WXB1;C9JSX1;C9JES0;A0A024R402;H7BXH9	1;1;1;1;1	1;1;1;1;1	1;1;1;1;1	Protein N-lysine methyltransferase METTL21A	METTL21A;LOC151194	sp|Q8WXB1|MT21A_HUMAN Protein N-lysine methyltransferase METTL21A OS=Homo sapiens OX=9606 GN=METTL21A PE=1 SV=2;tr|C9JSX1|C9JSX1_HUMAN Protein N-lysine methyltransferase METTL21A OS=Homo sapiens OX=9606 GN=METTL21A PE=1 SV=1;tr|C9JES0|C9JES0_HUMAN Protein	5	1	1	1	1	0	1	0	1	0	6.9	6.9	6.9	24.6	218	218;52;127;218;236	0.00085048	2.3329	700710	618560	736170	781020	780540	828060	935400	772200	847040	776360	0	0	0	0	0	0	0	0	0	0	700710	618560	736170	781020
Q13416;B4DYU9;A0A024R411;C9JK08;B8ZZ80	Q13416;B4DYU9;A0A024R411	5;5;5;1;1	5;5;5;1;1	5;5;5;1;1	Origin recognition complex subunit 2	ORC2;ORC2L	sp|Q13416|ORC2_HUMAN Origin recognition complex subunit 2 OS=Homo sapiens OX=9606 GN=ORC2 PE=1 SV=2;tr|B4DYU9|B4DYU9_HUMAN Origin recognition complex subunit 2 OS=Homo sapiens OX=9606 PE=2 SV=1;tr|A0A024R411|A0A024R411_HUMAN Origin recognition complex subu	5	5	5	5	5	1	5	1	5	1	8.8	8.8	8.8	65.971	577	577;514;577;72;109	0	20.727	1673000	1493400	1898400	1756400	1805400	1755100	1737800	1976900	1635900	1699200	0	0	0	0	0	0	0	0	0	0	1673000	1493400	1898400	1756400
O43676;C9JKQ2;A0A024R413	O43676;C9JKQ2;A0A024R413	1;1;1	1;1;1	1;1;1	NADH dehydrogenase [ubiquinone] 1 beta subcomplex subunit 3	NDUFB3	sp|O43676|NDUB3_HUMAN NADH dehydrogenase [ubiquinone] 1 beta subcomplex subunit 3 OS=Homo sapiens OX=9606 GN=NDUFB3 PE=1 SV=3;tr|C9JKQ2|C9JKQ2_HUMAN Complex I-B12 (Fragment) OS=Homo sapiens OX=9606 GN=NDUFB3 PE=1 SV=1;tr|A0A024R413|A0A024R413_HUMAN Complex	3	1	1	1	1	0	1	0	1	0	11.2	11.2	11.2	11.402	98	98;65;98	0.00084531	2.2439	59582	54012	68922	62051	77382	60966	68692	56605	63529	58910	0	0	0	0	0	0	0	0	0	0	59582	54012	68922	62051
Q9GZU7;H7C270;A0A024R414;H7C1Z7	Q9GZU7;H7C270;A0A024R414;H7C1Z7	1;1;1;1	1;1;1;1	1;1;1;1	Carboxy-terminal domain RNA polymerase II polypeptide A small phosphatase 1	CTDSP1	sp|Q9GZU7|CTDS1_HUMAN Carboxy-terminal domain RNA polymerase II polypeptide A small phosphatase 1 OS=Homo sapiens OX=9606 GN=CTDSP1 PE=1 SV=1;tr|H7C270|H7C270_HUMAN Protein-serine/threonine phosphatase (Fragment) OS=Homo sapiens OX=9606 GN=CTDSP1 PE=1 SV=1	4	1	1	1	1	0	1	0	1	0	6.1	6.1	6.1	29.203	261	261;254;255;262	0	3.108	24645	27685	42077	39161	46213	34040	38765	42343	45270	36032	0	0	0	0	0	0	0	0	0	0	24645	27685	42077	39161
Q86T82;A0A024R416	Q86T82;A0A024R416	2;2	2;2	2;2	Ubiquitin carboxyl-terminal hydrolase 37;Ubiquitin carboxyl-terminal hydrolase	USP37	sp|Q86T82|UBP37_HUMAN Ubiquitin carboxyl-terminal hydrolase 37 OS=Homo sapiens OX=9606 GN=USP37 PE=1 SV=2;tr|A0A024R416|A0A024R416_HUMAN Ubiquitin carboxyl-terminal hydrolase OS=Homo sapiens OX=9606 GN=USP37 PE=3 SV=1	2	2	2	2	0	2	0	2	0	2	3.5	3.5	3.5	110.17	979	979;979	0	4.1532	0	0	0	0	0	0	0	0	0	0	0	0	0	0	0	0	0	0	0	0	0	0	0	0
Q14679;E7EX20;A0A024R424	Q14679;E7EX20;A0A024R424	1;1;1	1;1;1	1;1;1	Tubulin polyglutamylase TTLL4	TTLL4	sp|Q14679|TTLL4_HUMAN Tubulin polyglutamylase TTLL4 OS=Homo sapiens OX=9606 GN=TTLL4 PE=1 SV=2;tr|E7EX20|E7EX20_HUMAN Tubulin polyglutamylase TTLL4 OS=Homo sapiens OX=9606 GN=TTLL4 PE=1 SV=1;tr|A0A024R424|A0A024R424_HUMAN Tubulin tyrosine ligase-like famil	3	1	1	1	0	1	0	1	0	1	1.6	1.6	1.6	133.38	1199	1199;1135;1199	1	-2	0	0	0	0	0	0	0	0	0	0	0	0	0	0	0	0	0	0	0	0	0	0	0	0
Q7Z3C6;H7C152;B4DYN3;B3KPP7;A8K140;A0A024R438	Q7Z3C6;H7C152;B4DYN3;B3KPP7;A8K140;A0A024R438	1;1;1;1;1;1	1;1;1;1;1;1	1;1;1;1;1;1	Autophagy-related protein 9A	ATG9A	sp|Q7Z3C6|ATG9A_HUMAN Autophagy-related protein 9A OS=Homo sapiens OX=9606 GN=ATG9A PE=1 SV=3;tr|H7C152|H7C152_HUMAN Uncharacterized protein (Fragment) OS=Homo sapiens OX=9606 PE=1 SV=1;tr|B4DYN3|B4DYN3_HUMAN Autophagy-related protein 9 OS=Homo sapiens OX=	6	1	1	1	0	1	0	1	0	1	2.3	2.3	2.3	94.446	839	839;255;778;839;839;839	0	5.6369	0	0	0	0	0	0	0	0	0	0	0	0	0	0	0	0	0	0	0	0	0	0	0	0
Q9Y276;Q53EX1;A8JZZ8;A0A024R445;H7C492;H7BZF6;C9J1S9;C9J8G3;Q53RT4	Q9Y276;Q53EX1;A8JZZ8;A0A024R445;H7C492	3;3;3;3;2;1;1;1;1	3;3;3;3;2;1;1;1;1	3;3;3;3;2;1;1;1;1	Mitochondrial chaperone BCS1	BCS1L	sp|Q9Y276|BCS1_HUMAN Mitochondrial chaperone BCS1 OS=Homo sapiens OX=9606 GN=BCS1L PE=1 SV=1;tr|Q53EX1|Q53EX1_HUMAN BCS1-like protein (Fragment) OS=Homo sapiens OX=9606 PE=2 SV=1;tr|A8JZZ8|A8JZZ8_HUMAN BCS1-like protein OS=Homo sapiens OX=9606 PE=2 SV=1;tr	9	3	3	3	3	0	3	0	3	0	11.5	11.5	11.5	47.534	419	419;419;419;419;201;121;150;206;218	0	27.491	649470	608550	693060	754180	669020	723810	739490	583320	795630	721670	0	0	0	0	0	0	0	0	0	0	649470	608550	693060	754180
Q9H9Q2;A0A024R471;J3KQ34;A0A024R478;Q53GQ2;A0A087X1P5;B3KW51;J3QT73;B3KV02;J3KQ41;J3QT95;Q6ZTQ7;J3QT67;J3QT43;J3QT50;J3QT69;J3QT66;J3KQV6	Q9H9Q2;A0A024R471;J3KQ34;A0A024R478;Q53GQ2;A0A087X1P5;B3KW51;J3QT73;B3KV02;J3KQ41	11;11;10;9;9;9;8;7;7;7;5;5;1;1;1;1;1;1	11;11;10;9;9;9;8;7;7;7;5;5;1;1;1;1;1;1	10;10;10;9;8;8;8;7;7;6;4;5;0;0;0;0;0;0	COP9 signalosome complex subunit 7b	COPS7B	sp|Q9H9Q2|CSN7B_HUMAN COP9 signalosome complex subunit 7b OS=Homo sapiens OX=9606 GN=COPS7B PE=1 SV=1;tr|A0A024R471|A0A024R471_HUMAN COP9 constitutive photomorphogenic homolog subunit 7B (Arabidopsis), isoform CRA_b OS=Homo sapiens OX=9606 GN=COPS7B PE=3 S	18	11	11	10	10	0	10	0	10	0	53	53	45.8	29.622	264	264;264;230;157;264;209;157;172;157;278;150;171;62;103;78;68;62;54	0	51.159	10579000	9601500	12032000	13097000	13096000	12713000	12892000	11827000	12657000	11936000	0	0	0	0	0	0	0	0	0	0	10579000	9601500	12032000	13097000
Q13618;A0A024R475;Q53S54;B7Z600;A0A087WTG3;H7C1L6;A0A087X1R9;H7C399	Q13618;A0A024R475;Q53S54;B7Z600	22;22;21;15;7;5;3;1	22;22;21;15;7;5;3;1	22;22;21;15;7;5;3;1	Cullin-3	CUL3	sp|Q13618|CUL3_HUMAN Cullin-3 OS=Homo sapiens OX=9606 GN=CUL3 PE=1 SV=2;tr|A0A024R475|A0A024R475_HUMAN Cullin 3, isoform CRA_a OS=Homo sapiens OX=9606 GN=CUL3 PE=3 SV=1;tr|Q53S54|Q53S54_HUMAN Uncharacterized protein CUL3 (Fragment) OS=Homo sapiens OX=9606	8	22	22	22	22	1	22	1	22	1	33.5	33.5	33.5	88.929	768	768;768;746;550;342;192;55;111	0	218.21	22015000	20058000	24890000	27646000	26636000	27229000	27002000	23459000	25221000	24030000	1663	5258.3	4650.4	1900.1	5223.1	2039.1	3155.2	2406.2	2179.1	4967.7	22015000	20058000	24890000	27646000
Q7Z3E5;A0A2Q3DP09;A0A024R486;H7BZY2;C9J535;H7BZA2	Q7Z3E5;A0A2Q3DP09;A0A024R486;H7BZY2	3;3;3;2;1;1	3;3;3;2;1;1	3;3;3;2;1;1	LisH domain-containing protein ARMC9	ARMC9	sp|Q7Z3E5|ARMC9_HUMAN LisH domain-containing protein ARMC9 OS=Homo sapiens OX=9606 GN=ARMC9 PE=1 SV=3;tr|A0A2Q3DP09|A0A2Q3DP09_HUMAN LisH domain-containing protein ARMC9 OS=Homo sapiens OX=9606 GN=ARMC9 PE=1 SV=1;tr|A0A024R486|A0A024R486_HUMAN LisH domain-	6	3	3	3	3	0	3	0	3	0	3.1	3.1	3.1	91.818	818	818;665;665;208;158;172	0.0046223	1.5532	602530	669550	732510	866800	838370	717720	788420	660960	811620	725480	0	0	0	0	0	0	0	0	0	0	602530	669550	732510	866800
O95573;B3KN05;B2RBE0;A0A024R487;B3KMA6;Q6PIM8;F5GWH2	O95573;B3KN05;B2RBE0;A0A024R487;B3KMA6	13;13;13;13;11;5;2	13;13;13;13;11;5;2	11;11;11;11;9;3;2	Long-chain-fatty-acid--CoA ligase 3	ACSL3	sp|O95573|ACSL3_HUMAN Long-chain-fatty-acid--CoA ligase 3 OS=Homo sapiens OX=9606 GN=ACSL3 PE=1 SV=3;tr|B3KN05|B3KN05_HUMAN cDNA FLJ13129 fis, clone NT2RP3002969, highly similar to Long-chain-fatty-acid--CoA ligase 3 OS=Homo sapiens OX=9606 PE=2 SV=1;tr|B2	7	13	13	11	13	0	13	0	11	0	23.5	23.5	19.4	80.419	720	720;709;720;720;465;164;141	0	47.816	5358400	5359800	6368300	6360900	6578500	6376200	6082600	5841900	5761100	5776500	0	0	0	0	0	0	0	0	0	0	5358400	5359800	6368300	6360900
Q8IWB7;A0A024R488;Q9H8N9;A0A494C0A6;C9JJ54	Q8IWB7;A0A024R488;Q9H8N9	4;4;3;1;1	4;4;3;1;1	4;4;3;1;1	WD repeat and FYVE domain-containing protein 1	WDFY1	sp|Q8IWB7|WDFY1_HUMAN WD repeat and FYVE domain-containing protein 1 OS=Homo sapiens OX=9606 GN=WDFY1 PE=1 SV=1;tr|A0A024R488|A0A024R488_HUMAN WD repeat and FYVE domain containing 1, isoform CRA_a OS=Homo sapiens OX=9606 GN=WDFY1 PE=4 SV=1;tr|Q9H8N9|Q9H8N9	5	4	4	4	4	0	4	0	4	0	11	11	11	46.323	410	410;410;367;175;215	0	9.667	326200	332620	379660	408720	465600	395860	394390	390320	382220	376120	0	0	0	0	0	0	0	0	0	0	326200	332620	379660	408720
Q676U5;Q9H7M5;Q53SV2;B7ZLM5;Q17RG0;L7UQD0;A5YM60;A0A024R494;E7EVC7	Q676U5;Q9H7M5;Q53SV2;B7ZLM5;Q17RG0;L7UQD0;A5YM60;A0A024R494;E7EVC7	4;4;4;4;4;4;4;4;4	4;4;4;4;4;4;4;4;4	4;4;4;4;4;4;4;4;4	Autophagy-related protein 16-1	ATG16L1;FLJ00045;FLJ10035	sp|Q676U5|A16L1_HUMAN Autophagy-related protein 16-1 OS=Homo sapiens OX=9606 GN=ATG16L1 PE=1 SV=2;tr|Q9H7M5|Q9H7M5_HUMAN FLJ00045 protein (Fragment) OS=Homo sapiens OX=9606 GN=FLJ00045 PE=2 SV=1;tr|Q53SV2|Q53SV2_HUMAN Uncharacterized protein FLJ10035 OS=Ho	9	4	4	4	4	0	4	0	4	0	6.8	6.8	6.8	68.264	607	607;272;523;561;580;588;588;588;624	0	58.284	433790	459700	609710	648810	537580	513820	541790	472040	566850	544880	0	0	0	0	0	0	0	0	0	0	433790	459700	609710	648810
Q9Y376;A0A024R496;A0A087X0K1;Q7Z4X0;Q9H9S4;Q53RN7;B7ZBJ4;Q5TAW7;A0A024RDT3	Q9Y376;A0A024R496;A0A087X0K1;Q7Z4X0	16;16;15;15;2;2;2;2;2	16;16;15;15;2;2;2;2;2	16;16;15;15;2;2;2;2;2	Calcium-binding protein 39	CAB39	sp|Q9Y376|CAB39_HUMAN Calcium-binding protein 39 OS=Homo sapiens OX=9606 GN=CAB39 PE=1 SV=1;tr|A0A024R496|A0A024R496_HUMAN Calcium binding protein 39, isoform CRA_a OS=Homo sapiens OX=9606 GN=CAB39 PE=3 SV=1;tr|A0A087X0K1|A0A087X0K1_HUMAN Calcium-binding p	9	16	16	16	16	0	16	0	16	0	50.1	50.1	50.1	39.869	341	341;341;339;341;337;38;193;280;337	0	44.895	15874000	14927000	17995000	19388000	19458000	18990000	18691000	17293000	17380000	16932000	0	0	0	0	0	0	0	0	0	0	15874000	14927000	17995000	19388000
Q6Y7W6;A0A024R4A5;I1E4Y6;E7ESB6;B4DZM1;B4DRT8;C9JHW1;C9JH18;C9JH78;C9JW88;C9IYH5;B4DLU7;C9JXQ0;C9JRZ2;F8WCD5;C9JHT0;C9JPV7;C9J0V6;REV__A0A024R3H6;REV__Q86UU1;REV__A0A024R3F4;REV__Q5W9G0;REV__Q6ZUD6;REV__B0YJ65;REV__Q96D60;REV__A0A087WZL0;REV__Q96SW0;REV__B3KQD4;Q9H7I8;REV__Q8NC75	Q6Y7W6;A0A024R4A5;I1E4Y6;E7ESB6;B4DZM1	36;36;34;22;21;16;12;5;3;3;3;2;2;2;2;2;2;2;1;1;1;1;1;1;1;1;1;1;1;1	36;36;34;22;21;16;12;5;3;3;3;2;2;2;2;2;2;2;1;1;1;1;1;1;1;1;1;1;1;1	36;36;34;22;21;16;12;5;3;3;3;2;2;2;2;2;2;2;1;1;1;1;1;1;1;1;1;1;1;1	PERQ amino acid-rich with GYF domain-containing protein 2	GIGYF2;TNRC15	sp|Q6Y7W6|GGYF2_HUMAN GRB10-interacting GYF protein 2 OS=Homo sapiens OX=9606 GN=GIGYF2 PE=1 SV=1;tr|A0A024R4A5|A0A024R4A5_HUMAN Trinucleotide repeat containing 15, isoform CRA_a OS=Homo sapiens OX=9606 GN=TNRC15 PE=4 SV=1;tr|I1E4Y6|I1E4Y6_HUMAN GRB10-inte	30	36	36	36	32	6	32	6	32	6	29.9	29.9	29.9	150.07	1299	1299;1298;1321;836;872;786;720;149;90;68;119;140;99;115;92;112;93;106;1377;1377;1319;1125;731;730;691;641;402;280;208;613	0	165.75	8427100	7694700	9722300	9772000	9377700	9352500	8996700	8873100	8398600	8665400	14773	6420.4	9068.7	15122	19497	11045	7539	19366	10333	16403	8427100	7694700	9722300	9772000
O76075;B4DZS0;A0A024R4C8	O76075;B4DZS0;A0A024R4C8	2;2;2	2;2;2	2;2;2	DNA fragmentation factor subunit beta	DFFB	sp|O76075|DFFB_HUMAN DNA fragmentation factor subunit beta OS=Homo sapiens OX=9606 GN=DFFB PE=1 SV=1;tr|B4DZS0|B4DZS0_HUMAN DNA fragmentation factor subunit beta OS=Homo sapiens OX=9606 GN=DFFB PE=1 SV=1;tr|A0A024R4C8|A0A024R4C8_HUMAN DNAation factor, 40kD	3	2	2	2	2	0	2	0	2	0	9.2	9.2	9.2	39.109	338	338;362;338	0	4.8198	582470	517920	622660	650130	546500	597770	566170	495010	567900	550780	0	0	0	0	0	0	0	0	0	0	582470	517920	622660	650130
Q99627;E9PGT6;B2R8N1;A0A024R4D1;H7C3S9;B4DFF9	Q99627;E9PGT6;B2R8N1;A0A024R4D1;H7C3S9;B4DFF9	6;6;6;6;3;3	6;6;6;6;3;3	6;6;6;6;3;3	COP9 signalosome complex subunit 8	COPS8	sp|Q99627|CSN8_HUMAN COP9 signalosome complex subunit 8 OS=Homo sapiens OX=9606 GN=COPS8 PE=1 SV=1;tr|E9PGT6|E9PGT6_HUMAN COP9 signalosome complex subunit 8 OS=Homo sapiens OX=9606 GN=COPS8 PE=1 SV=1;tr|B2R8N1|B2R8N1_HUMAN COP9 signalosome complex subunit	6	6	6	6	6	1	6	1	6	1	45.9	45.9	45.9	23.225	209	209;173;209;209;83;115	0	71.726	12178000	10111000	13483000	14131000	13978000	13236000	14302000	13427000	12626000	12066000	0	1903.4	0	1713.3	0	0	1927.8	3530.8	1898.8	0	12178000	10111000	13483000	14131000
Q13148;A0A024R4E2;A0A0A0N0L3;A0A087WYY0;A0A087X260;G3V162;B1AKP7;A0A0A0N0M3;A0A0A0N0N3;K7EN94;B4DRW3;A0A087WX29;K7EJM5;A0A087WV68;A0A087WXQ5;A0A1W2PNU8;A0A087WXV3;A0A087WX67;A0A087WW61;K7EJ99;A0A087WZC9;A0A0A0MSV7;A0A087WZM1;A0A087WYE7	Q13148;A0A024R4E2;A0A0A0N0L3;A0A087WYY0;A0A087X260;G3V162;B1AKP7;A0A0A0N0M3;A0A0A0N0N3;K7EN94;B4DRW3;A0A087WX29;K7EJM5;A0A087WV68;A0A087WXQ5	14;14;14;13;13;13;13;13;12;12;10;10;10;8;8;6;6;5;5;4;4;4;3;2	14;14;14;13;13;13;13;13;12;12;10;10;10;8;8;6;6;5;5;4;4;4;3;2	14;14;14;13;13;13;13;13;12;12;10;10;10;8;8;6;6;5;5;4;4;4;3;2	TAR DNA-binding protein 43	TARDBP;TDP43	sp|Q13148|TADBP_HUMAN TAR DNA-binding protein 43 OS=Homo sapiens OX=9606 GN=TARDBP PE=1 SV=1;tr|A0A024R4E2|A0A024R4E2_HUMAN TAR DNA-binding protein 43 OS=Homo sapiens OX=9606 GN=TARDBP PE=4 SV=1;tr|A0A0A0N0L3|A0A0A0N0L3_HUMAN TAR DNA-binding protein 43 OS=	24	14	14	14	14	2	14	2	14	2	49.3	49.3	49.3	44.739	414	414;414;372;304;301;298;295;269;243;275;330;243;201;212;200;258;175;149;138;80;127;84;78;89	0	109.84	26642000	25378000	30443000	30470000	29815000	29767000	30637000	30257000	28266000	28175000	4065.5	3008.6	0	2674.7	2146.4	1586.1	2368.7	5756.6	0	4509.6	26642000	25378000	30443000	30470000
Q00341;A0A024R4E5;B2R5V9;B4DKR8;H0Y394;Q96CF6;Q6ZS03;Q2HJC8;Q6ZN49;C9JIZ1;H7C0A4;C9J5E5;C9JZI8;Q5HYC5;H7C2D1;C9JES8;C9JHZ8;C9JHS7;H7BZC3;C9JK79;C9JT62;C9JHN6;C9JEJ8;C9JBS3;C9JQ82;C9JMQ6;C9J739;C9JHS9	Q00341;A0A024R4E5;B2R5V9;B4DKR8;H0Y394;Q96CF6;Q6ZS03	40;40;39;30;28;24;23;18;13;10;10;9;8;8;8;7;7;7;5;4;4;3;3;3;3;3;1;1	40;40;39;30;28;24;23;18;13;10;10;9;8;8;8;7;7;7;5;4;4;3;3;3;3;3;1;1	40;40;39;30;28;24;23;18;13;10;10;9;8;8;8;7;7;7;5;4;4;3;3;3;3;3;1;1	Vigilin	HDLBP	sp|Q00341|VIGLN_HUMAN Vigilin OS=Homo sapiens OX=9606 GN=HDLBP PE=1 SV=2;tr|A0A024R4E5|A0A024R4E5_HUMAN High density lipoprotein binding protein (Vigilin), isoform CRA_a OS=Homo sapiens OX=9606 GN=HDLBP PE=1 SV=1;tr|B2R5V9|B2R5V9_HUMAN cDNA, FLJ92652, high	28	40	40	40	38	5	38	5	38	5	35.6	35.6	35.6	141.45	1268	1268;1268;1268;757;973;898;847;589;577;224;332;221;164;248;308;147;141;126;267;128;96;81;79;69;53;46;19;17	0	153.06	26131000	23748000	29404000	28353000	27314000	27797000	28214000	27526000	27161000	27227000	25501	18537	25348	19883	24320	26594	21496	16808	20789	18032	26131000	23748000	29404000	28353000
P06733;A0A024R4F1;A0A2R8Y6G6;E2DRY6;K7EM90;A0A2R8Y879;A4UCS8;A4QMW8;K7ERS8;A0A2R8Y798;A0A2R8YEG5;A0A2R8Y6I8;E5RI09;E5RG95;K7EPM1;K7EKN2;E5RGZ4;L0R6S1;B4DUJ6	P06733;A0A024R4F1;A0A2R8Y6G6;E2DRY6	37;37;33;25;16;13;12;9;6;4;4;4;2;2;2;2;2;1;1	37;37;33;25;16;13;12;9;6;4;4;4;2;2;2;2;2;1;1	20;20;20;20;2;0;2;7;0;0;0;0;0;0;0;0;0;0;0	Alpha-enolase;Enolase	ENO1	sp|P06733|ENOA_HUMAN Alpha-enolase OS=Homo sapiens OX=9606 GN=ENO1 PE=1 SV=2;tr|A0A024R4F1|A0A024R4F1_HUMAN 2-phospho-D-glycerate hydro-lyase OS=Homo sapiens OX=9606 GN=HEL-S-17 PE=2 SV=1;tr|A0A2R8Y6G6|A0A2R8Y6G6_HUMAN 2-phospho-D-glycerate hydro-lyase OS=	19	37	37	20	37	14	37	14	20	7	81.1	81.1	46.1	47.168	434	434;434;434;338;195;125;166;135;83;70;101;33;148;154;196;212;283;108;273	0	323.31	1172300000	968470000	1196100000	1348500000	1283800000	1388800000	1298800000	1234800000	1189500000	1141200000	2475000	2001700	2680900	2940100	2867200	3092500	2835900	2827800	2563700	2477500	1172300000	968470000	1196100000	1348500000
P28340;A0A024R4F4;M0R2B7;A0A087WYJ2;Q308M6;M0QZR8;Q59FA0;A0A2R8Y7K6;A0A2R8Y705;M0QXE6;M0QXQ2;M0R3H8;M0R2J2	P28340;A0A024R4F4;M0R2B7;A0A087WYJ2;Q308M6;M0QZR8;Q59FA0;A0A2R8Y7K6	45;45;45;44;42;33;32;25;15;12;10;7;3	45;45;45;44;42;33;32;25;15;12;10;7;3	45;45;45;44;42;33;32;25;15;12;10;7;3	DNA polymerase delta catalytic subunit;DNA polymerase	POLD1	sp|P28340|DPOD1_HUMAN DNA polymerase delta catalytic subunit OS=Homo sapiens OX=9606 GN=POLD1 PE=1 SV=2;tr|A0A024R4F4|A0A024R4F4_HUMAN DNA polymerase OS=Homo sapiens OX=9606 GN=POLD1 PE=3 SV=1;tr|M0R2B7|M0R2B7_HUMAN DNA polymerase OS=Homo sapiens OX=9606 G	13	45	45	45	45	0	45	0	45	0	49.1	49.1	49.1	123.63	1107	1107;1107;1133;1083;1133;1009;1011;762;447;289;291;397;105	0	144.05	25831000	24607000	30018000	31674000	28914000	28975000	29459000	25324000	28187000	27323000	0	0	0	0	0	0	0	0	0	0	25831000	24607000	30018000	31674000
O60725;B3KS61;A0A024R4F6	O60725;B3KS61;A0A024R4F6	1;1;1	1;1;1	1;1;1	Protein-S-isoprenylcysteine O-methyltransferase	ICMT	sp|O60725|ICMT_HUMAN Protein-S-isoprenylcysteine O-methyltransferase OS=Homo sapiens OX=9606 GN=ICMT PE=1 SV=1;tr|B3KS61|B3KS61_HUMAN Protein-S-isoprenylcysteine O-methyltransferase OS=Homo sapiens OX=9606 PE=2 SV=1;tr|A0A024R4F6|A0A024R4F6_HUMAN Protein-S	3	1	1	1	1	0	1	0	1	0	3.5	3.5	3.5	31.938	284	284;188;284	0.0073656	1.3733	603280	496200	618280	634000	500810	601390	513190	830970	564990	560570	0	0	0	0	0	0	0	0	0	0	603280	496200	618280	634000
B7Z1X4;A0A0A0MSI6;A0A024R4J6;B7ZAN2;A0A024R4F9;B7Z1P2;Q9H4M3	B7Z1X4;A0A0A0MSI6;A0A024R4J6;B7ZAN2;A0A024R4F9;B7Z1P2;Q9H4M3	3;3;3;3;3;3;3	3;3;3;3;3;3;3	3;3;3;3;3;3;3	F-box only protein 44	FBXO44	tr|B7Z1X4|B7Z1X4_HUMAN cDNA FLJ59830, highly similar to F-box only protein 44 OS=Homo sapiens OX=9606 PE=2 SV=1;tr|A0A0A0MSI6|A0A0A0MSI6_HUMAN F-box only protein 44 (Fragment) OS=Homo sapiens OX=9606 GN=FBXO44 PE=1 SV=1;tr|A0A024R4J6|A0A024R4J6_HUMAN F-box	7	3	3	3	3	0	3	0	3	0	37.7	37.7	37.7	15.56	130	130;165;224;255;255;256;255	0	20.148	954420	830050	1010700	1017600	861410	893910	937770	842590	876220	901800	0	0	0	0	0	0	0	0	0	0	954420	830050	1010700	1017600
Q9UI95;B1AK44;A0A024R4I4	Q9UI95;B1AK44;A0A024R4I4	2;2;2	2;2;2	2;2;2	Mitotic spindle assembly checkpoint protein MAD2B	MAD2L2	sp|Q9UI95|MD2L2_HUMAN Mitotic spindle assembly checkpoint protein MAD2B OS=Homo sapiens OX=9606 GN=MAD2L2 PE=1 SV=2;tr|B1AK44|B1AK44_HUMAN Mitotic spindle assembly checkpoint protein MAD2B OS=Homo sapiens OX=9606 GN=MAD2L2 PE=1 SV=1;tr|A0A024R4I4|A0A024R4I	3	2	2	2	2	0	2	0	2	0	7.6	7.6	7.6	24.334	211	211;224;211	0.00084688	2.2639	1502700	1349800	1680000	1673700	1630900	1541200	1868200	1668300	1727200	1563900	0	0	0	0	0	0	0	0	0	0	1502700	1349800	1680000	1673700
Q8WZA0;A0A024R4I7;K7ES95	Q8WZA0;A0A024R4I7;K7ES95	8;8;5	8;8;5	8;8;5	Protein LZIC	LZIC	sp|Q8WZA0|LZIC_HUMAN Protein LZIC OS=Homo sapiens OX=9606 GN=LZIC PE=1 SV=1;tr|A0A024R4I7|A0A024R4I7_HUMAN Leucine zipper and CTNNBIP1 domain-containing protein OS=Homo sapiens OX=9606 GN=LZIC PE=3 SV=1;tr|K7ES95|K7ES95_HUMAN Leucine zipper and CTNNBIP1 do	3	8	8	8	8	0	8	0	8	0	44.2	44.2	44.2	21.494	190	190;190;169	0	26.141	5297500	4578200	5641100	5744600	5884500	5958400	5921200	5487000	5683700	5456800	0	0	0	0	0	0	0	0	0	0	5297500	4578200	5641100	5744600
Q9BQG1;A0A024R4I9	Q9BQG1;A0A024R4I9	1;1	1;1	1;1	Synaptotagmin-3	SYT3	sp|Q9BQG1|SYT3_HUMAN Synaptotagmin-3 OS=Homo sapiens OX=9606 GN=SYT3 PE=1 SV=1;tr|A0A024R4I9|A0A024R4I9_HUMAN Synaptotagmin III, isoform CRA_a OS=Homo sapiens OX=9606 GN=SYT3 PE=4 SV=1	2	1	1	1	1	0	1	0	1	0	3.1	3.1	3.1	63.303	590	590;590	1	-2	0	0	0	0	0	0	0	0	0	0	0	0	0	0	0	0	0	0	0	0	0	0	0	0
P40926;Q75MT9;Q6FHZ0;A0A024R4K3;Q0QF37;G3XAL0;B3KTM1	P40926;Q75MT9;Q6FHZ0;A0A024R4K3;Q0QF37;G3XAL0;B3KTM1	21;21;21;21;20;15;14	21;21;21;21;20;15;14	21;21;21;21;20;15;14	Malate dehydrogenase, mitochondrial;Malate dehydrogenase	MDH2	sp|P40926|MDHM_HUMAN Malate dehydrogenase, mitochondrial OS=Homo sapiens OX=9606 GN=MDH2 PE=1 SV=3;tr|Q75MT9|Q75MT9_HUMAN Malate dehydrogenase (Fragment) OS=Homo sapiens OX=9606 GN=MDH2 PE=3 SV=1;tr|Q6FHZ0|Q6FHZ0_HUMAN Malate dehydrogenase OS=Homo sapiens	7	21	21	21	21	7	21	7	21	7	67.8	67.8	67.8	35.503	338	338;316;338;338;305;231;231	0	159.84	260670000	222570000	286590000	314530000	301150000	311320000	300850000	274490000	272510000	264890000	364810	317150	399330	446020	376750	424440	392400	357470	321700	321530	260670000	222570000	286590000	314530000
P46781;A0A024R4M0;B5MCT8;C9JM19;B7Z732;A5D904;F2Z3C0;A8MXK4	P46781;A0A024R4M0;B5MCT8;C9JM19;B7Z732;A5D904	17;17;12;12;12;11;3;3	17;17;12;12;12;11;3;3	17;17;12;12;12;11;3;3	40S ribosomal protein S9	RPS9	sp|P46781|RS9_HUMAN 40S ribosomal protein S9 OS=Homo sapiens OX=9606 GN=RPS9 PE=1 SV=3;tr|A0A024R4M0|A0A024R4M0_HUMAN 40S ribosomal protein S9 OS=Homo sapiens OX=9606 GN=RPS9 PE=1 SV=1;tr|B5MCT8|B5MCT8_HUMAN 40S ribosomal protein S9 OS=Homo sapiens OX=9606	8	17	17	17	17	8	17	8	17	8	58.2	58.2	58.2	22.591	194	194;194;139;156;157;113;77;79	0	81.803	213210000	179240000	217810000	240450000	186390000	220290000	214100000	187860000	231210000	209470000	613190	528900	632380	703930	560890	624230	603150	547180	627130	558350	213210000	179240000	217810000	240450000
Q8NBN7;B2RDH1;A0A024R4M8;G8JLA1;B3KVA3;A8K6B4	Q8NBN7;B2RDH1;A0A024R4M8;G8JLA1;B3KVA3;A8K6B4	2;2;2;1;1;1	2;2;2;1;1;1	2;2;2;1;1;1	Retinol dehydrogenase 13	RDH13	sp|Q8NBN7|RDH13_HUMAN Retinol dehydrogenase 13 OS=Homo sapiens OX=9606 GN=RDH13 PE=1 SV=2;tr|B2RDH1|B2RDH1_HUMAN cDNA, FLJ96605, highly similar to Homo sapiens retinol dehydrogenase 13 (all-trans and 9-cis) (RDH13), mRNA OS=Homo sapiens OX=9606 PE=2 SV=1;t	6	2	2	2	2	0	2	0	2	0	6.3	6.3	6.3	35.932	331	331;260;331;220;220;220	0	3.57	468410	490800	568510	637570	582380	560130	539020	551620	521750	423600	0	0	0	0	0	0	0	0	0	0	468410	490800	568510	637570
Q96S97;A0A494C017;C9JJV6;C9JZL8;A0A499FIY8;C9JC07;B4DG42;A0A024R4N0	Q96S97;A0A494C017;C9JJV6;C9JZL8;A0A499FIY8;C9JC07;B4DG42;A0A024R4N0	2;2;2;2;2;2;2;2	2;2;2;2;2;2;2;2	2;2;2;2;2;2;2;2	Myeloid-associated differentiation marker	MYADM;hCG_1640809	sp|Q96S97|MYADM_HUMAN Myeloid-associated differentiation marker OS=Homo sapiens OX=9606 GN=MYADM PE=1 SV=2;tr|A0A494C017|A0A494C017_HUMAN Myeloid-associated differentiation marker (Fragment) OS=Homo sapiens OX=9606 GN=MYADM PE=1 SV=1;tr|C9JJV6|C9JJV6_HUMAN	8	2	2	2	1	1	1	1	1	1	10.2	10.2	10.2	35.273	322	322;122;146;188;203;259;285;322	0	4.419	150420	115300	162230	148450	156250	147690	146980	196150	153490	131960	0	0	0	0	0	0	0	0	0	0	150420	115300	162230	148450
Q9BSV6;A0A590UK37;B0V3J0;A9C4B9;A0A0G2JNL0;A0A0G2JNK5;A0A590UJ73;A0A024R4N9;B4DT51;A0A590UJW4;E7EQB3	Q9BSV6;A0A590UK37;B0V3J0;A9C4B9;A0A0G2JNL0;A0A0G2JNK5;A0A590UJ73;A0A024R4N9;B4DT51;A0A590UJW4;E7EQB3	1;1;1;1;1;1;1;1;1;1;1	1;1;1;1;1;1;1;1;1;1;1	1;1;1;1;1;1;1;1;1;1;1	tRNA-splicing endonuclease subunit Sen34	TSEN34	sp|Q9BSV6|SEN34_HUMAN tRNA-splicing endonuclease subunit Sen34 OS=Homo sapiens OX=9606 GN=TSEN34 PE=1 SV=1;tr|A0A590UK37|A0A590UK37_HUMAN tRNA-splicing endonuclease subunit Sen34 (Fragment) OS=Homo sapiens OX=9606 GN=TSEN34 PE=1 SV=1;tr|B0V3J0|B0V3J0_HUMAN	11	1	1	1	1	0	1	0	1	0	4.2	4.2	4.2	33.652	310	310;178;242;248;251;252;256;310;312;312;315	0.0035484	1.6565	221530	212420	225690	210370	197840	195250	219050	201340	204820	210610	0	0	0	0	0	0	0	0	0	0	221530	212420	225690	210370
Q8N0Y2;A0A024R4P4;Q53F81;A0A024R4S5	Q8N0Y2;A0A024R4P4;Q53F81;A0A024R4S5	2;2;2;2	2;2;2;2	2;2;2;2	Zinc finger protein 444	ZNF444	sp|Q8N0Y2|ZN444_HUMAN Zinc finger protein 444 OS=Homo sapiens OX=9606 GN=ZNF444 PE=1 SV=1;tr|A0A024R4P4|A0A024R4P4_HUMAN Zinc finger protein 444, isoform CRA_a OS=Homo sapiens OX=9606 GN=ZNF444 PE=4 SV=1;tr|Q53F81|Q53F81_HUMAN Zinc finger protein 444 varia	4	2	2	2	2	0	2	0	2	0	12.2	12.2	12.2	35.204	327	327;326;327;327	0	6.164	327220	255540	327660	297520	281590	303520	312120	246880	248170	274890	0	0	0	0	0	0	0	0	0	0	327220	255540	327660	297520
P0C1Z6;A0A024R4Q5;A0A0G2JP55;A8MTQ3	P0C1Z6;A0A024R4Q5	5;5;2;2	5;5;2;2	5;5;2;2	TCF3 fusion partner	TFPT	sp|P0C1Z6|TFPT_HUMAN TCF3 fusion partner OS=Homo sapiens OX=9606 GN=TFPT PE=1 SV=1;tr|A0A024R4Q5|A0A024R4Q5_HUMAN TCF3 (E2A) fusion partner (In childhood Leukemia), isoform CRA_c OS=Homo sapiens OX=9606 GN=TFPT PE=1 SV=1	4	5	5	5	2	3	2	3	2	3	21.7	21.7	21.7	28.278	253	253;253;145;193	0	23.478	469550	517220	574220	487520	552370	532280	623770	555880	584160	563310	0	0	0	0	0	0	0	0	0	0	469550	517220	574220	487520
P46782;M0R0F0;A0A024R4Q8;Q53G25;M0R0R2;M0QZN2;Q59EK8	P46782;M0R0F0;A0A024R4Q8;Q53G25;M0R0R2;M0QZN2	15;15;15;14;14;10;2	15;15;15;14;14;10;2	15;15;15;14;14;10;2	40S ribosomal protein S5;40S ribosomal protein S5, N-terminally processed	RPS5	sp|P46782|RS5_HUMAN 40S ribosomal protein S5 OS=Homo sapiens OX=9606 GN=RPS5 PE=1 SV=4;tr|M0R0F0|M0R0F0_HUMAN 40S ribosomal protein S5 (Fragment) OS=Homo sapiens OX=9606 GN=RPS5 PE=1 SV=1;tr|A0A024R4Q8|A0A024R4Q8_HUMAN Ribosomal protein S5, isoform CRA_a O	7	15	15	15	15	6	15	6	15	6	55.4	55.4	55.4	22.876	204	204;200;204;204;225;134;107	0	150.78	166100000	156020000	183850000	184390000	173480000	175730000	182460000	181190000	174900000	169350000	306530	306650	334500	367260	334780	352480	353010	381740	305020	333950	166100000	156020000	183850000	184390000
O75175;A0A024R4R3;H7C148;B7Z6J7;A0A2R8Y7Z8;A0A0G2JNJ7;Q6ZMJ6;H7C3F5;A0A2H2FJL5;A0A2R8Y6N5;H7C5J4;A0A0G2JPP0;A0A0G2JN65;A0A087X0F9;H0Y5X7	O75175;A0A024R4R3;H7C148;B7Z6J7;A0A2R8Y7Z8;A0A0G2JNJ7	11;11;10;10;7;7;5;4;4;2;1;1;1;1;1	11;11;10;10;7;7;5;4;4;2;1;1;1;1;1	11;11;10;10;7;7;5;4;4;2;1;1;1;1;1	CCR4-NOT transcription complex subunit 3	CNOT3	sp|O75175|CNOT3_HUMAN CCR4-NOT transcription complex subunit 3 OS=Homo sapiens OX=9606 GN=CNOT3 PE=1 SV=1;tr|A0A024R4R3|A0A024R4R3_HUMAN CCR4-NOT transcription complex, subunit 3, isoform CRA_a OS=Homo sapiens OX=9606 GN=CNOT3 PE=3 SV=1;tr|H7C148|H7C148_HU	15	11	11	11	9	2	9	2	9	2	11.7	11.7	11.7	81.871	753	753;753;455;718;194;375;613;571;571;20;88;93;96;106;288	0	38.03	6203900	5731400	7037600	7834500	7446800	7445500	7236200	7190200	6915700	6785800	0	0	0	0	0	0	0	0	0	0	6203900	5731400	7037600	7834500
O75467;Q96I98;M0R1C8;A0A024R4R8	O75467;Q96I98;M0R1C8;A0A024R4R8	1;1;1;1	1;1;1;1	1;1;1;1	Zinc finger protein 324A	ZNF324	sp|O75467|Z324A_HUMAN Zinc finger protein 324A OS=Homo sapiens OX=9606 GN=ZNF324 PE=2 SV=1;tr|Q96I98|Q96I98_HUMAN ZNF324 protein OS=Homo sapiens OX=9606 GN=ZNF324 PE=1 SV=1;tr|M0R1C8|M0R1C8_HUMAN Zinc finger protein 324A (Fragment) OS=Homo sapiens OX=9606	4	1	1	1	0	1	0	1	0	1	2.5	2.5	2.5	61.103	553	553;286;412;553	0.00051849	2.5227	0	0	0	0	0	0	0	0	0	0	0	0	0	0	0	0	0	0	0	0	0	0	0	0
Q96PV6;A0A024R4R9;C9JMY0;A0A087WUE4;A0A0G2JNN3;B0VJY8;A0A0G2JPW6;E7EWC7	Q96PV6;A0A024R4R9;C9JMY0;A0A087WUE4;A0A0G2JNN3	5;5;4;4;3;1;1;1	5;5;4;4;3;1;1;1	4;4;3;3;3;0;0;0	Leukocyte receptor cluster member 8	LENG8	sp|Q96PV6|LENG8_HUMAN Leukocyte receptor cluster member 8 OS=Homo sapiens OX=9606 GN=LENG8 PE=1 SV=3;tr|A0A024R4R9|A0A024R4R9_HUMAN Leukocyte receptor cluster (LRC) member 8, isoform CRA_a OS=Homo sapiens OX=9606 GN=LENG8 PE=4 SV=1;tr|C9JMY0|C9JMY0_HUMAN L	8	5	5	4	2	2	2	2	2	2	8.5	8.5	5.4	88.156	800	800;800;837;874;726;91;199;300	0.0067599	1.4019	105900	113390	116190	142410	125350	133920	146740	116580	120720	118550	0	0	0	0	0	0	0	0	0	0	105900	113390	116190	142410
O43633;A0A024R4S0;M0R1L7;M0R1T5;M0QXX8	O43633;A0A024R4S0;M0R1L7;M0R1T5	6;6;5;5;1	6;6;5;5;1	6;6;5;5;1	Charged multivesicular body protein 2a	CHMP2A	sp|O43633|CHM2A_HUMAN Charged multivesicular body protein 2a OS=Homo sapiens OX=9606 GN=CHMP2A PE=1 SV=1;tr|A0A024R4S0|A0A024R4S0_HUMAN Chromatin modifying protein 2A, isoform CRA_b OS=Homo sapiens OX=9606 GN=CHMP2A PE=3 SV=1;tr|M0R1L7|M0R1L7_HUMAN Charged	5	6	6	6	6	0	6	0	6	0	27	27	27	25.104	222	222;222;159;227;55	0	22.624	7784600	7413800	8636600	7787100	7865000	8744200	7621100	9445400	7236200	7622800	0	0	0	0	0	0	0	0	0	0	7784600	7413800	8636600	7787100
Q9Y6I3;A0A024R4S1;B4DU91;D6R907;D6RBI9	Q9Y6I3;A0A024R4S1;B4DU91	6;6;4;1;1	6;6;4;1;1	4;4;4;0;0	Epsin-1	EPN1	sp|Q9Y6I3|EPN1_HUMAN Epsin-1 OS=Homo sapiens OX=9606 GN=EPN1 PE=1 SV=2;tr|A0A024R4S1|A0A024R4S1_HUMAN Epsin 1, isoform CRA_a OS=Homo sapiens OX=9606 GN=EPN1 PE=3 SV=1;tr|B4DU91|B4DU91_HUMAN cDNA FLJ55368, highly similar to Epsin-1 OS=Homo sapiens OX=9606 P	5	6	6	4	4	2	4	2	3	2	14.2	14.2	10.9	60.293	576	576;576;536;50;51	0	22.682	1621500	1562600	1804300	1848900	1873900	1949800	1959600	1717800	1700000	1809900	0	0	0	0	0	0	0	0	0	0	1621500	1562600	1804300	1848900
Q9BZL4;A0A024R4S2;B4DLW4;K7EL81	Q9BZL4;A0A024R4S2;B4DLW4;K7EL81	4;4;3;3	4;4;3;3	4;4;3;3	Protein phosphatase 1 regulatory subunit 12C	PPP1R12C	sp|Q9BZL4|PP12C_HUMAN Protein phosphatase 1 regulatory subunit 12C OS=Homo sapiens OX=9606 GN=PPP1R12C PE=1 SV=1;tr|A0A024R4S2|A0A024R4S2_HUMAN Protein phosphatase 1 regulatory subunit OS=Homo sapiens OX=9606 GN=PPP1R12C PE=4 SV=1;tr|B4DLW4|B4DLW4_HUMAN cD	4	4	4	4	2	2	2	2	2	2	4.5	4.5	4.5	84.88	782	782;778;538;737	0	3.342	83100	93340	101610	102020	93375	122440	93608	97637	77263	85170	0	0	0	0	0	0	0	0	0	0	83100	93340	101610	102020
P61081;A0A024R4T4;M0QX69;M0QYI6	P61081;A0A024R4T4	7;7;3;2	7;7;3;2	7;7;3;2	NEDD8-conjugating enzyme Ubc12	UBE2M	sp|P61081|UBC12_HUMAN NEDD8-conjugating enzyme Ubc12 OS=Homo sapiens OX=9606 GN=UBE2M PE=1 SV=1;tr|A0A024R4T4|A0A024R4T4_HUMAN Epididymis secretory sperm binding protein OS=Homo sapiens OX=9606 GN=UBE2M PE=2 SV=1	4	7	7	7	7	3	7	3	7	3	33.3	33.3	33.3	20.9	183	183;183;69;114	0	19.864	14724000	13303000	16510000	17252000	17073000	16621000	16493000	16087000	15426000	15256000	537280	441870	495410	586550	664190	608740	560110	537200	468610	483810	14724000	13303000	16510000	17252000
Q6NX49;M0QY11;A8K2N2;J3KQC8;B7ZAY1;B4DL50;A0A024R4T6	Q6NX49;M0QY11;A8K2N2;J3KQC8;B7ZAY1;B4DL50;A0A024R4T6	1;1;1;1;1;1;1	1;1;1;1;1;1;1	1;1;1;1;1;1;1	Zinc finger protein 544	ZNF544	sp|Q6NX49|ZN544_HUMAN Zinc finger protein 544 OS=Homo sapiens OX=9606 GN=ZNF544 PE=1 SV=1;tr|M0QY11|M0QY11_HUMAN Zinc finger protein 544 OS=Homo sapiens OX=9606 GN=ZNF544 PE=1 SV=1;tr|A8K2N2|A8K2N2_HUMAN cDNA FLJ78343 OS=Homo sapiens OX=9606 PE=2 SV=1;tr|J	7	1	1	1	1	0	1	0	1	0	2	2	2	81.741	715	715;573;573;687;687;687;715	0.0029107	1.6884	169830	76563	60879	69452	150300	164670	217170	231740	107670	122510	0	0	0	0	0	0	0	0	0	0	169830	76563	60879	69452
Q9NP61;A0A024R4U0;B7Z4Q0;B7Z6L2;B0QYV8;H0Y6A0;B0QYV9	Q9NP61;A0A024R4U0;B7Z4Q0;B7Z6L2	10;10;9;8;4;4;2	10;10;9;8;4;4;2	9;9;8;8;3;4;2	ADP-ribosylation factor GTPase-activating protein 3	ARFGAP3	sp|Q9NP61|ARFG3_HUMAN ADP-ribosylation factor GTPase-activating protein 3 OS=Homo sapiens OX=9606 GN=ARFGAP3 PE=1 SV=1;tr|A0A024R4U0|A0A024R4U0_HUMAN ADP-ribosylation factor GTPase activating protein 3, isoform CRA_a OS=Homo sapiens OX=9606 GN=ARFGAP3 PE=4	7	10	10	9	9	0	9	0	9	0	18.2	18.2	17.2	56.928	516	516;516;444;443;152;273;92	0	70.725	4061200	4149200	5160700	5030600	4906800	5286100	5100100	5644500	4679700	4841400	0	0	0	0	0	0	0	0	0	0	4061200	4149200	5160700	5030600
Q14166;A0A024R4U3;Q9BR23;V9GY16	Q14166;A0A024R4U3	30;30;6;2	30;30;6;2	30;30;6;2	Tubulin--tyrosine ligase-like protein 12	TTLL12	sp|Q14166|TTL12_HUMAN Tubulin--tyrosine ligase-like protein 12 OS=Homo sapiens OX=9606 GN=TTLL12 PE=1 SV=2;tr|A0A024R4U3|A0A024R4U3_HUMAN Tubulin tyrosine ligase-like family, member 12, isoform CRA_a OS=Homo sapiens OX=9606 GN=TTLL12 PE=4 SV=1	4	30	30	30	29	3	29	3	29	3	54.8	54.8	54.8	74.403	644	644;644;210;65	0	261.64	37816000	35275000	43759000	45312000	42685000	43423000	43393000	34915000	41835000	40408000	4445.6	1857.5	9745.8	8510.7	3250.6	2898.6	2754.8	4290.3	2393.5	1666.3	37816000	35275000	43759000	45312000
Q9HBI0;A0A024R4U4;B0QYM9;B0QYN0;U3KQ67	Q9HBI0;A0A024R4U4	10;10;1;1;1	10;10;1;1;1	10;10;1;1;1	Gamma-parvin	PARVG	sp|Q9HBI0|PARVG_HUMAN Gamma-parvin OS=Homo sapiens OX=9606 GN=PARVG PE=1 SV=1;tr|A0A024R4U4|A0A024R4U4_HUMAN Parvin, gamma, isoform CRA_b OS=Homo sapiens OX=9606 GN=PARVG PE=3 SV=1	5	10	10	10	10	0	10	0	10	0	43.5	43.5	43.5	37.485	331	331;331;26;30;34	0	40.046	4288600	3906700	4719400	4820900	4838600	4918400	4927200	4467500	4606400	4500600	0	0	0	0	0	0	0	0	0	0	4288600	3906700	4719400	4820900
P85299;B1AHG4;B3KRM4;A0A024R4U5;A8K699	P85299;B1AHG4;B3KRM4;A0A024R4U5;A8K699	1;1;1;1;1	1;1;1;1;1	1;1;1;1;1	Proline-rich protein 5	PRR5;hCG_2039433	sp|P85299|PRR5_HUMAN Proline-rich protein 5 OS=Homo sapiens OX=9606 GN=PRR5 PE=1 SV=1;tr|B1AHG4|B1AHG4_HUMAN Proline-rich protein 5 (Fragment) OS=Homo sapiens OX=9606 GN=PRR5 PE=1 SV=1;tr|B3KRM4|B3KRM4_HUMAN cDNA FLJ34565 fis, clone KIDNE2006210, highly si	5	1	1	1	0	1	0	1	0	1	2.3	2.3	2.3	42.753	388	388;267;379;379;388	0.0076205	1.2941	0	0	0	0	0	0	0	0	0	0	0	0	0	0	0	0	0	0	0	0	0	0	0	0
Q9NWS6;A0A024R4V3;B0QY29;B0QY28	Q9NWS6;A0A024R4V3;B0QY29	5;5;3;1	5;5;3;1	5;5;3;1	Protein FAM118A	FAM118A;C22orf8	sp|Q9NWS6|F118A_HUMAN Protein FAM118A OS=Homo sapiens OX=9606 GN=FAM118A PE=1 SV=2;tr|A0A024R4V3|A0A024R4V3_HUMAN Chromosome 22 open reading frame 8, isoform CRA_b OS=Homo sapiens OX=9606 GN=C22orf8 PE=3 SV=1;tr|B0QY29|B0QY29_HUMAN Protein FAM118A OS=Homo	4	5	5	5	3	2	3	2	3	2	19.3	19.3	19.3	40.269	357	357;357;202;139	0	41.62	199700	177800	228980	273200	256390	267960	251090	235460	242240	258310	0	0	0	0	0	0	0	0	0	0	199700	177800	228980	273200
Q86X06;A0A024R4V5;O95696;B7Z926;A0A024R4W4;Q9Y4Q3;B4DZ41;B4DZC2;B4E3L9;Q59G93;J3KQ61;Q5CZ83;Q659H0	Q86X06;A0A024R4V5;O95696;B7Z926;A0A024R4W4;Q9Y4Q3;B4DZ41;B4DZC2	17;17;16;16;16;15;14;13;8;7;7;5;1	17;17;16;16;16;15;14;13;8;7;7;5;1	17;17;16;16;16;15;14;13;8;7;7;5;1	Bromodomain-containing protein 1	BRD1;DKFZp434B094	tr|Q86X06|Q86X06_HUMAN BRD1 protein OS=Homo sapiens OX=9606 GN=BRD1 PE=2 SV=1;tr|A0A024R4V5|A0A024R4V5_HUMAN Bromodomain containing 1, isoform CRA_a OS=Homo sapiens OX=9606 GN=BRD1 PE=4 SV=1;sp|O95696|BRD1_HUMAN Bromodomain-containing protein 1 OS=Homo sap	13	17	17	17	10	7	10	7	10	7	15	15	15	133.18	1189	1189;1189;1058;784;1058;715;746;649;995;471;509;237;43	0	51.45	2810100	3146900	3119400	3315200	3233500	3202000	3220800	3157700	2697900	2995000	0	0	0	0	0	0	0	0	0	0	2810100	3146900	3119400	3315200
B4DZT6;A0A024R4V8;Q9NYZ3	B4DZT6;A0A024R4V8;Q9NYZ3	10;10;8	10;10;8	10;10;8	G2 and S phase-expressed protein 1	GTSE1	tr|B4DZT6|B4DZT6_HUMAN cDNA FLJ54919, highly similar to G2 and S phase expressed protein 1 OS=Homo sapiens OX=9606 PE=2 SV=1;tr|A0A024R4V8|A0A024R4V8_HUMAN G-2 and S-phase expressed 1, isoform CRA_b OS=Homo sapiens OX=9606 GN=GTSE1 PE=4 SV=1;sp|Q9NYZ3|GTSE	3	10	10	10	3	7	3	7	3	7	12.9	12.9	12.9	74.391	699	699;586;720	0	18.197	286830	234400	313120	298370	359540	354610	304170	391660	271800	278370	0	0	0	0	0	0	0	0	0	0	286830	234400	313120	298370
P00387;A0A024R4X0;Q6ZVI6;B1AHF3	P00387;A0A024R4X0;Q6ZVI6	9;9;7;4	9;9;7;4	9;9;7;4	NADH-cytochrome b5 reductase 3;NADH-cytochrome b5 reductase 3 membrane-bound form;NADH-cytochrome b5 reductase 3 soluble form;NADH-cytochrome b5 reductase	CYB5R3	sp|P00387|NB5R3_HUMAN NADH-cytochrome b5 reductase 3 OS=Homo sapiens OX=9606 GN=CYB5R3 PE=1 SV=3;tr|A0A024R4X0|A0A024R4X0_HUMAN NADH-cytochrome b5 reductase OS=Homo sapiens OX=9606 GN=CYB5R3 PE=3 SV=1;tr|Q6ZVI6|Q6ZVI6_HUMAN NADH-cytochrome b5 reductase OS=	4	9	9	9	9	0	9	0	9	0	34.2	34.2	34.2	34.234	301	301;291;257;147	0	208.17	11921000	11926000	13696000	13168000	14561000	14496000	14430000	13627000	12973000	13145000	0	0	0	0	0	0	0	0	0	0	11921000	11926000	13696000	13168000
Q9UKX7;A0A024R4X7;B4E2D3;B0QY21	Q9UKX7;A0A024R4X7;B4E2D3	18;18;10;3	18;18;10;3	18;18;10;3	Nuclear pore complex protein Nup50	NUP50;hCG_1989366	sp|Q9UKX7|NUP50_HUMAN Nuclear pore complex protein Nup50 OS=Homo sapiens OX=9606 GN=NUP50 PE=1 SV=2;tr|A0A024R4X7|A0A024R4X7_HUMAN HCG1989366, isoform CRA_a OS=Homo sapiens OX=9606 GN=hCG_1989366 PE=4 SV=1;tr|B4E2D3|B4E2D3_HUMAN cDNA FLJ54237, highly simil	4	18	18	18	17	2	17	2	17	2	50.6	50.6	50.6	50.144	468	468;468;218;178	0	57.379	26945000	25529000	30855000	32685000	30798000	31352000	32037000	31274000	30113000	30185000	0	3565.2	2213	2581	2964.7	3246.8	3916.9	2955.4	4078.7	5172	26945000	25529000	30855000	32685000
Q8NBI5;H0YD64;E9PS74;B0AZP8;A8K2X6;A0A024R4Y2	Q8NBI5;H0YD64;E9PS74;B0AZP8;A8K2X6;A0A024R4Y2	1;1;1;1;1;1	1;1;1;1;1;1	1;1;1;1;1;1	Solute carrier family 43 member 3	SLC43A3;hCG_39762	sp|Q8NBI5|S43A3_HUMAN Solute carrier family 43 member 3 OS=Homo sapiens OX=9606 GN=SLC43A3 PE=1 SV=2;tr|H0YD64|H0YD64_HUMAN Solute carrier family 43 member 3 (Fragment) OS=Homo sapiens OX=9606 GN=SLC43A3 PE=1 SV=1;tr|E9PS74|E9PS74_HUMAN Solute carrier fami	6	1	1	1	1	0	1	0	1	0	1.8	1.8	1.8	54.528	491	491;137;331;491;491;491	0.0047718	1.5332	99395	75706	79915	68902	61174	80802	74115	93901	53140	75009	0	0	0	0	0	0	0	0	0	0	99395	75706	79915	68902
Q96JP5;A0A0A6YYC7;A0A024R4Z4;A0A024R4Z1;H3BTR0;A0A024R557	Q96JP5;A0A0A6YYC7;A0A024R4Z4;A0A024R4Z1	5;5;5;5;1;1	5;5;5;5;1;1	5;5;5;5;1;1	E3 ubiquitin-protein ligase ZFP91	ZFP91;ZFP91-CNTF;hCG_2042749	sp|Q96JP5|ZFP91_HUMAN E3 ubiquitin-protein ligase ZFP91 OS=Homo sapiens OX=9606 GN=ZFP91 PE=1 SV=1;tr|A0A0A6YYC7|A0A0A6YYC7_HUMAN HCG2042749, isoform CRA_d OS=Homo sapiens OX=9606 GN=ZFP91-CNTF PE=4 SV=1;tr|A0A024R4Z4|A0A024R4Z4_HUMAN HCG2039447, isoform C	6	5	5	5	2	4	2	4	2	4	9.5	9.5	9.5	63.444	570	570;529;569;570;354;354	0	16.77	50701	50588	75917	49431	45598	47571	83168	73703	44267	71065	0	0	0	0	0	0	0	0	0	0	50701	50588	75917	49431
Q96PZ2;A0A024R4Z3;A0A6Q8PF34	Q96PZ2;A0A024R4Z3;A0A6Q8PF34	2;2;1	2;2;1	2;2;1	Protein FAM111A	FAM111A	sp|Q96PZ2|F111A_HUMAN Serine protease FAM111A OS=Homo sapiens OX=9606 GN=FAM111A PE=1 SV=2;tr|A0A024R4Z3|A0A024R4Z3_HUMAN Family with sequence similarity 111, member A, isoform CRA_a OS=Homo sapiens OX=9606 GN=FAM111A PE=4 SV=1;tr|A0A6Q8PF34|A0A6Q8PF34_HUM	3	2	2	2	2	0	2	0	2	0	4.6	4.6	4.6	70.195	611	611;611;317	0	3.415	303260	291550	335880	251270	259030	282790	242880	259190	224050	259450	0	0	0	0	0	0	0	0	0	0	303260	291550	335880	251270
Q08945;A0A024R4Z6;E9PMD4;Q59GH7;A0A0U1RRK2;E9PPZ7	Q08945;A0A024R4Z6	37;37;11;9;5;3	37;37;11;9;5;3	37;37;11;9;5;3	FACT complex subunit SSRP1	SSRP1	sp|Q08945|SSRP1_HUMAN FACT complex subunit SSRP1 OS=Homo sapiens OX=9606 GN=SSRP1 PE=1 SV=1;tr|A0A024R4Z6|A0A024R4Z6_HUMAN FACT complex subunit SSRP1 OS=Homo sapiens OX=9606 GN=SSRP1 PE=3 SV=1	6	37	37	37	34	8	34	8	34	8	56.7	56.7	56.7	81.074	709	709;709;173;547;225;89	0	306.14	130840000	127340000	154410000	140610000	146760000	135580000	151270000	149790000	132900000	139300000	39346	40356	62924	56035	52160	36842	38487	52774	36903	43870	130840000	127340000	154410000	140610000
Q8IYA6;A0A024R512	Q8IYA6;A0A024R512	3;3	3;3	3;3	Cytoskeleton-associated protein 2-like	CKAP2L;FLJ40629	sp|Q8IYA6|CKP2L_HUMAN Cytoskeleton-associated protein 2-like OS=Homo sapiens OX=9606 GN=CKAP2L PE=1 SV=4;tr|A0A024R512|A0A024R512_HUMAN Uncharacterized protein OS=Homo sapiens OX=9606 GN=FLJ40629 PE=3 SV=1	2	3	3	3	2	1	2	1	2	1	5	5	5	83.586	745	745;250	0	3.0897	162710	162410	167990	212120	215120	190030	205580	188090	160380	174350	0	0	0	0	0	0	0	0	0	0	162710	162410	167990	212120
P02794;Q6NZ44;B3KXC3;A0A024R525;G3V1D1;G3V192;Q6NS36;E9PRK8;E9PKY7;Q8TD27;D3DPG2;A9JQE1;E9PQR3;E9PPQ4;E9PKM5;E9PK45	P02794;Q6NZ44;B3KXC3;A0A024R525;G3V1D1;G3V192;Q6NS36;E9PRK8;E9PKY7;Q8TD27	4;4;4;4;3;3;3;2;2;2;1;1;1;1;1;1	4;4;4;4;3;3;3;2;2;2;1;1;1;1;1;1	3;3;3;3;3;3;3;1;1;1;0;1;0;1;0;0	Ferritin heavy chain;Ferritin heavy chain, N-terminally processed;Ferritin	FTH1	sp|P02794|FRIH_HUMAN Ferritin heavy chain OS=Homo sapiens OX=9606 GN=FTH1 PE=1 SV=2;tr|Q6NZ44|Q6NZ44_HUMAN Ferritin OS=Homo sapiens OX=9606 GN=FTH1 PE=1 SV=1;tr|B3KXC3|B3KXC3_HUMAN Ferritin OS=Homo sapiens OX=9606 PE=2 SV=1;tr|A0A024R525|A0A024R525_HUMAN F	16	4	4	3	1	2	1	2	1	2	22.4	22.4	17.5	21.225	183	183;183;183;183;113;153;232;95;114;165;32;49;50;58;81;102	0	3.2266	2404200	2172300	2654000	2564800	2257600	2337700	2452600	2519200	2401100	2281800	0	0	0	0	0	0	0	0	0	0	2404200	2172300	2654000	2564800
A0A024R529;Q3LXA3;A0A140VJH7;H0YCY6;Q9UFX5;I3L252;A0AUP5;E9PJG8;E9PQR1	A0A024R529;Q3LXA3;A0A140VJH7;H0YCY6;Q9UFX5;I3L252	16;15;15;12;8;8;3;2;1	16;15;15;12;8;8;3;2;1	16;15;15;12;8;8;3;2;1	Bifunctional ATP-dependent dihydroxyacetone kinase/FAD-AMP lyase (cyclizing);ATP-dependent dihydroxyacetone kinase;FAD-AMP lyase (cyclizing)	DAK;TKFC;DKFZp586B1621	tr|A0A024R529|A0A024R529_HUMAN ATP-dependent dihydroxyacetone kinase OS=Homo sapiens OX=9606 GN=DAK PE=4 SV=1;sp|Q3LXA3|TKFC_HUMAN Triokinase/FMN cyclase OS=Homo sapiens OX=9606 GN=TKFC PE=1 SV=2;tr|A0A140VJH7|A0A140VJH7_HUMAN ATP-dependent dihydroxyaceton	9	16	16	16	16	0	16	0	16	0	38.1	38.1	38.1	58.977	575	575;575;575;533;165;219;238;162;57	0	68.7	8938600	8015400	9867000	10956000	10626000	10196000	10370000	8715000	9828000	9479200	0	0	0	0	0	0	0	0	0	0	8938600	8015400	9867000	10956000
O94776;A0A024R534	O94776;A0A024R534	30;30	30;30	25;25	Metastasis-associated protein MTA2	MTA2	sp|O94776|MTA2_HUMAN Metastasis-associated protein MTA2 OS=Homo sapiens OX=9606 GN=MTA2 PE=1 SV=1;tr|A0A024R534|A0A024R534_HUMAN Metastasis associated 1 family, member 2, isoform CRA_a OS=Homo sapiens OX=9606 GN=MTA2 PE=4 SV=1	2	30	30	25	28	6	28	6	24	5	47.5	47.5	41.5	75.022	668	668;668	0	163.55	40926000	37717000	43895000	44858000	39255000	41535000	43568000	38959000	40652000	40014000	55106	38069	53286	42283	50832	54172	48348	47836	43211	42251	40926000	37717000	43895000	44858000
Q04323;E9PJ81;A0A024R598;A0A024R539;B4E0P8;A0A087WTZ5;E9PRQ7;B4DNC6;Q05BV2;E9PS08;B4DU88	Q04323;E9PJ81;A0A024R598;A0A024R539;B4E0P8;A0A087WTZ5;E9PRQ7;B4DNC6;Q05BV2	8;8;8;8;7;7;7;5;4;2;1	8;8;8;8;7;7;7;5;4;2;1	8;8;8;8;7;7;7;5;4;2;1	UBX domain-containing protein 1	UBXN1;LOC51035	sp|Q04323|UBXN1_HUMAN UBX domain-containing protein 1 OS=Homo sapiens OX=9606 GN=UBXN1 PE=1 SV=2;tr|E9PJ81|E9PJ81_HUMAN UBX domain-containing protein 1 (Fragment) OS=Homo sapiens OX=9606 GN=UBXN1 PE=1 SV=1;tr|A0A024R598|A0A024R598_HUMAN Uncharacterized pro	11	8	8	8	7	1	7	1	7	1	35.4	35.4	35.4	33.325	297	297;290;297;312;200;238;293;181;146;100;136	0	89.075	4983900	4216700	5675100	5207700	5934800	5572000	5091900	6358700	4583600	4855800	0	0	0	0	0	0	0	0	0	0	4983900	4216700	5675100	5207700
A0A024R540;J3KQ12;E9PJK0;E9PSB5;E9PIU3;H7BXM1	A0A024R540;J3KQ12;E9PJK0;E9PSB5;E9PIU3;H7BXM1	2;2;1;1;1;1	2;2;1;1;1;1	1;1;1;1;1;1		hCG_2020143;BSCL2	tr|A0A024R540|A0A024R540_HUMAN Seipin OS=Homo sapiens OX=9606 GN=hCG_2020143 PE=4 SV=1;tr|J3KQ12|J3KQ12_HUMAN Seipin OS=Homo sapiens OX=9606 GN=BSCL2 PE=1 SV=1;tr|E9PJK0|E9PJK0_HUMAN Seipin (Fragment) OS=Homo sapiens OX=9606 GN=BSCL2 PE=1 SV=1;tr|E9PSB5|E9	6	2	2	1	2	0	2	0	1	0	8.2	8.2	6.3	51.158	462	462;464;93;123;226;277	0	3.772	1120900	1098600	1238400	1265700	1085800	1261300	795830	1537500	904260	952060	0	0	0	0	0	0	0	0	0	0	1120900	1098600	1238400	1265700
Q9C0C2;A0A024R542;B3KXS7;Q86TK2;A0A2R8Y5C4	Q9C0C2;A0A024R542;B3KXS7	13;13;8;4;1	13;13;8;4;1	13;13;8;4;1	182 kDa tankyrase-1-binding protein	TNKS1BP1	sp|Q9C0C2|TB182_HUMAN 182 kDa tankyrase-1-binding protein OS=Homo sapiens OX=9606 GN=TNKS1BP1 PE=1 SV=4;tr|A0A024R542|A0A024R542_HUMAN Tankyrase 1 binding protein 1, 182kDa, isoform CRA_a OS=Homo sapiens OX=9606 GN=TNKS1BP1 PE=2 SV=1;tr|B3KXS7|B3KXS7_HUMAN	5	13	13	13	0	13	0	13	0	13	11.5	11.5	11.5	181.79	1729	1729;1729;1075;311;283	0	85.325	0	0	0	0	0	0	0	0	0	0	0	0	0	0	0	0	0	0	0	0	0	0	0	0
Q9C0B5;A0A024R546;H0YEF4	Q9C0B5;A0A024R546	3;3;1	3;3;1	3;3;1	Palmitoyltransferase ZDHHC5;Palmitoyltransferase	ZDHHC5	sp|Q9C0B5|ZDHC5_HUMAN Palmitoyltransferase ZDHHC5 OS=Homo sapiens OX=9606 GN=ZDHHC5 PE=1 SV=2;tr|A0A024R546|A0A024R546_HUMAN Palmitoyltransferase OS=Homo sapiens OX=9606 GN=ZDHHC5 PE=3 SV=1	3	3	3	3	0	3	0	3	0	3	7.8	7.8	7.8	77.544	715	715;715;300	0	6.8916	0	0	0	0	0	0	0	0	0	0	0	0	0	0	0	0	0	0	0	0	0	0	0	0
Q92934;A0A024R562;F5H1R6;B4DZQ9;F5H3B1;F5GYS3;A8MXU7	Q92934;A0A024R562;F5H1R6;B4DZQ9	6;6;4;4;2;1;1	6;6;4;4;2;1;1	6;6;4;4;2;1;1	Bcl2-associated agonist of cell death	BAD	sp|Q92934|BAD_HUMAN Bcl2-associated agonist of cell death OS=Homo sapiens OX=9606 GN=BAD PE=1 SV=3;tr|A0A024R562|A0A024R562_HUMAN BCL2-antagonist of cell death, isoform CRA_c OS=Homo sapiens OX=9606 GN=BAD PE=4 SV=1;tr|F5H1R6|F5H1R6_HUMAN Bcl2-associated a	7	6	6	6	2	5	2	5	2	5	38.1	38.1	38.1	18.392	168	168;168;64;149;51;157;163	0	7.9418	126860	119720	153310	164610	162060	139090	148150	161190	116840	125630	0	0	0	0	0	0	0	0	0	0	126860	119720	153310	164610
Q9UI30;A0A024R565;F5GYQ2;F5GX77	Q9UI30;A0A024R565;F5GYQ2;F5GX77	6;6;4;4	6;6;4;4	6;6;4;4	Multifunctional methyltransferase subunit TRM112-like protein	TRMT112;HSPC152	sp|Q9UI30|TR112_HUMAN Multifunctional methyltransferase subunit TRM112-like protein OS=Homo sapiens OX=9606 GN=TRMT112 PE=1 SV=1;tr|A0A024R565|A0A024R565_HUMAN Multifunctional methyltransferase subunit TRM112-like protein OS=Homo sapiens OX=9606 GN=HSPC152	4	6	6	6	6	1	6	1	6	1	68	68	68	14.199	125	125;125;81;106	0	85.988	13751000	14113000	18268000	18033000	16447000	16246000	17100000	17806000	16874000	15792000	0	0	0	0	0	0	0	0	0	0	13751000	14113000	18268000	18033000
A0A024R566;Q15637;A0A024R588;A0A024R5D9;A0A024R572;B4DJU4;B4DSE4;B4DX42;Q14820;F8WEV5;C9J792	A0A024R566;Q15637;A0A024R588;A0A024R5D9;A0A024R572;B4DJU4;B4DSE4;B4DX42	22;21;21;21;21;18;15;12;4;4;2	22;21;21;21;21;18;15;12;4;4;2	19;19;19;19;19;16;13;10;4;4;2	Splicing factor 1	SF1	tr|A0A024R566|A0A024R566_HUMAN Splicing factor 1, isoform CRA_a OS=Homo sapiens OX=9606 GN=SF1 PE=3 SV=1;sp|Q15637|SF01_HUMAN Splicing factor 1 OS=Homo sapiens OX=9606 GN=SF1 PE=1 SV=4;tr|A0A024R588|A0A024R588_HUMAN Splicing factor 1, isoform CRA_d OS=Homo	11	22	22	19	18	4	18	4	16	3	42.6	42.6	35.9	61.888	571	571;639;548;638;639;630;452;433;80;110;62	0	180.57	49363000	44150000	53834000	57336000	56334000	55428000	56863000	54350000	50532000	50298000	0	0	0	0	0	0	0	0	0	0	49363000	44150000	53834000	57336000
Q12851;C9JCU6;B4DPK7;A0A024R567;B4E2Z1	Q12851;C9JCU6;B4DPK7;A0A024R567;B4E2Z1	2;2;2;2;1	2;2;2;2;1	2;2;2;2;1	Mitogen-activated protein kinase kinase kinase kinase 2;Mitogen-activated protein kinase kinase kinase kinase	MAP4K2	sp|Q12851|M4K2_HUMAN Mitogen-activated protein kinase kinase kinase kinase 2 OS=Homo sapiens OX=9606 GN=MAP4K2 PE=1 SV=2;tr|C9JCU6|C9JCU6_HUMAN Mitogen-activated protein kinase kinase kinase kinase 2 (Fragment) OS=Homo sapiens OX=9606 GN=MAP4K2 PE=1 SV=1;t	5	2	2	2	2	0	2	0	2	0	3.3	3.3	3.3	91.555	820	820;307;595;820;159	0	9.2707	135230	111650	129100	152680	155460	149350	133150	150850	116170	114440	0	0	0	0	0	0	0	0	0	0	135230	111650	129100	152680
Q7L266;Q9BRH2;A0A024R573;B3KR33;B4DLU4	Q7L266;Q9BRH2;A0A024R573;B3KR33	4;4;4;3;1	4;4;4;3;1	4;4;4;3;1	Isoaspartyl peptidase/L-asparaginase;Isoaspartyl peptidase/L-asparaginase alpha chain;Isoaspartyl peptidase/L-asparaginase beta chain	ASRGL1	sp|Q7L266|ASGL1_HUMAN Isoaspartyl peptidase/L-asparaginase OS=Homo sapiens OX=9606 GN=ASRGL1 PE=1 SV=2;tr|Q9BRH2|Q9BRH2_HUMAN Asparaginase-like protein 1 (Fragment) OS=Homo sapiens OX=9606 GN=ASRGL1 PE=2 SV=3;tr|A0A024R573|A0A024R573_HUMAN Asparaginase-lik	5	4	4	4	4	0	4	0	4	0	17.9	17.9	17.9	32.054	308	308;199;308;308;121	0	3.7689	1099800	972060	1251700	1278000	1229600	1269000	1201700	1199100	1139900	1154900	0	0	0	0	0	0	0	0	0	0	1099800	972060	1251700	1278000
O95159;E9PQA5;E9PQ47;E9PNY1;A0A024R576;H0YCU8;B4DHV1;E9PMQ3	O95159;E9PQA5;E9PQ47;E9PNY1;A0A024R576;H0YCU8;B4DHV1;E9PMQ3	2;2;2;2;2;1;1;1	2;2;2;2;2;1;1;1	2;2;2;2;2;1;1;1	Zinc finger protein-like 1	ZFPL1	sp|O95159|ZFPL1_HUMAN Zinc finger protein-like 1 OS=Homo sapiens OX=9606 GN=ZFPL1 PE=1 SV=2;tr|E9PQA5|E9PQA5_HUMAN Zinc finger protein-like 1 (Fragment) OS=Homo sapiens OX=9606 GN=ZFPL1 PE=1 SV=1;tr|E9PQ47|E9PQ47_HUMAN Zinc finger protein-like 1 (Fragment)	8	2	2	2	2	0	2	0	2	0	7.7	7.7	7.7	34.114	310	310;172;188;207;310;53;101;109	0	4.6905	220980	211180	261400	298570	258970	266110	238020	239450	253280	216580	0	0	0	0	0	0	0	0	0	0	220980	211180	261400	298570
Q13405;A0A024R578;H0YDP7;Q59GE9;E9PI78;E9PNF1;E9PRD2	Q13405;A0A024R578;H0YDP7;Q59GE9	5;5;3;3;2;2;1	5;5;3;3;2;2;1	5;5;3;3;2;2;1	39S ribosomal protein L49, mitochondrial	MRPL49	sp|Q13405|RM49_HUMAN 39S ribosomal protein L49, mitochondrial OS=Homo sapiens OX=9606 GN=MRPL49 PE=1 SV=1;tr|A0A024R578|A0A024R578_HUMAN 39S ribosomal protein L49, mitochondrial OS=Homo sapiens OX=9606 GN=MRPL49 PE=3 SV=1;tr|H0YDP7|H0YDP7_HUMAN 39S ribosom	7	5	5	5	5	0	5	0	5	0	33.1	33.1	33.1	19.198	166	166;166;127;143;99;140;56	0	29.471	1041300	946030	1213500	1112300	1169500	1132100	1064800	1102600	883810	1010900	0	0	0	0	0	0	0	0	0	0	1041300	946030	1213500	1112300
Q92785;A0A024R582;J3KMZ8;E9PN04;H0YEI1	Q92785;A0A024R582;J3KMZ8	12;12;12;3;1	12;12;12;3;1	12;12;12;3;1	Zinc finger protein ubi-d4	DPF2	sp|Q92785|REQU_HUMAN Zinc finger protein ubi-d4 OS=Homo sapiens OX=9606 GN=DPF2 PE=1 SV=2;tr|A0A024R582|A0A024R582_HUMAN D4, zinc and double PHD fingers family 2, isoform CRA_a OS=Homo sapiens OX=9606 GN=DPF2 PE=3 SV=1;tr|J3KMZ8|J3KMZ8_HUMAN Zinc finger pr	5	12	12	12	10	5	10	5	10	5	41.7	41.7	41.7	44.155	391	391;391;405;106;116	0	208.03	3668300	3821800	4165400	4204400	4238900	4205700	4211300	4157900	3695400	3953800	18984	21182	21548	8897.9	13575	7720.8	21474	12843	11762	6889	3668300	3821800	4165400	4204400
Q92993;A0A024R5E8;B2R8A7;A0A024R597;Q59EJ8;E9PRM3;E9PRL6;H0YEG3;H0YEP0;E9PJI1	Q92993;A0A024R5E8;B2R8A7;A0A024R597;Q59EJ8;E9PRM3;E9PRL6	4;4;4;4;3;2;2;1;1;1	4;4;4;4;3;2;2;1;1;1	4;4;4;4;3;2;2;1;1;1	Histone acetyltransferase KAT5;Histone acetyltransferase	KAT5;HTATIP	sp|Q92993|KAT5_HUMAN Histone acetyltransferase KAT5 OS=Homo sapiens OX=9606 GN=KAT5 PE=1 SV=2;tr|A0A024R5E8|A0A024R5E8_HUMAN Histone acetyltransferase OS=Homo sapiens OX=9606 GN=HTATIP PE=3 SV=1;tr|B2R8A7|B2R8A7_HUMAN Histone acetyltransferase OS=Homo sapi	10	4	4	4	2	2	2	2	2	2	11.1	11.1	11.1	58.581	513	513;461;513;513;448;189;269;95;167;302	0	10.134	493530	435190	501240	469810	524570	502070	564650	492440	518300	541340	0	0	0	0	0	0	0	0	0	0	493530	435190	501240	469810
Q9H5J0;A0A6E1W9L1;A0A024R5A6	Q9H5J0;A0A6E1W9L1;A0A024R5A6	1;1;1	1;1;1	1;1;1	Zinc finger and BTB domain-containing protein 3	ZBTB3	sp|Q9H5J0|ZBTB3_HUMAN Zinc finger and BTB domain-containing protein 3 OS=Homo sapiens OX=9606 GN=ZBTB3 PE=1 SV=1;tr|A0A6E1W9L1|A0A6E1W9L1_HUMAN Zinc finger and BTB domain-containing protein 3 OS=Homo sapiens OX=9606 GN=ZBTB3 PE=1 SV=1;tr|A0A024R5A6|A0A024R	3	1	1	1	0	1	0	1	0	1	4	4	4	61.827	574	574;524;574	0	3.0055	0	0	0	0	0	0	0	0	0	0	0	0	0	0	0	0	0	0	0	0	0	0	0	0
Q9Y6J9;A8K0D4;A0A024R5A7;E9PP94;B4DVM4	Q9Y6J9;A8K0D4;A0A024R5A7;E9PP94;B4DVM4	2;2;2;1;1	2;2;2;1;1	2;2;2;1;1	TAF6-like RNA polymerase II p300/CBP-associated factor-associated factor 65 kDa subunit 6L	TAF6L	sp|Q9Y6J9|TAF6L_HUMAN TAF6-like RNA polymerase II p300/CBP-associated factor-associated factor 65 kDa subunit 6L OS=Homo sapiens OX=9606 GN=TAF6L PE=1 SV=1;tr|A8K0D4|A8K0D4_HUMAN cDNA FLJ78693, highly similar to Homo sapiens TAF6-like RNA polymerase II, p3	5	2	2	2	2	0	2	0	2	0	3.1	3.1	3.1	67.814	622	622;622;622;145;148	0.0075035	1.3413	220520	193920	217340	274820	220810	270330	260790	243770	261690	270630	0	0	0	0	0	0	0	0	0	0	220520	193920	217340	274820
Q7KZI7;A9CP04;A0A024R5B2;E7ETY4;A0A140VJP1;A8K2S4;E9PC69;A0A024R555;F5H4F6;F5H4J8;F5H6N2;H0YNV4	Q7KZI7;A9CP04;A0A024R5B2;E7ETY4;A0A140VJP1;A8K2S4;E9PC69;A0A024R555	5;5;5;5;5;5;5;4;2;1;1;1	5;5;5;5;5;5;5;4;2;1;1;1	3;3;3;3;3;3;3;2;1;1;1;0	Serine/threonine-protein kinase MARK2	MARK2;Par1b	sp|Q7KZI7|MARK2_HUMAN Serine/threonine-protein kinase MARK2 OS=Homo sapiens OX=9606 GN=MARK2 PE=1 SV=2;tr|A9CP04|A9CP04_HUMAN Non-specific serine/threonine protein kinase OS=Homo sapiens OX=9606 GN=Par1b PE=2 SV=1;tr|A0A024R5B2|A0A024R5B2_HUMAN Non-specifi	12	5	5	3	2	3	2	3	0	3	7.6	7.6	4.6	87.91	788	788;699;691;699;719;745;778;551;161;91;111;178	0	7.9377	546220	425500	491170	494590	565170	655760	581140	646610	500640	561660	0	0	0	0	0	0	0	0	0	0	546220	425500	491170	494590
Q8TDP1;A0A024R5B3;E9PN81;B4DMW4	Q8TDP1;A0A024R5B3;E9PN81	9;9;8;4	9;9;8;4	9;9;8;4	Ribonuclease H2 subunit C	RNASEH2C;AYP1	sp|Q8TDP1|RNH2C_HUMAN Ribonuclease H2 subunit C OS=Homo sapiens OX=9606 GN=RNASEH2C PE=1 SV=1;tr|A0A024R5B3|A0A024R5B3_HUMAN AYP1 protein, isoform CRA_b OS=Homo sapiens OX=9606 GN=AYP1 PE=4 SV=1;tr|E9PN81|E9PN81_HUMAN Ribonuclease H2 subunit C OS=Homo sapi	4	9	9	9	8	2	8	2	8	2	73.2	73.2	73.2	17.84	164	164;164;247;134	0	61.075	14529000	12808000	17348000	17639000	17331000	14540000	17343000	17517000	16049000	15807000	32738	20956	36240	24031	37573	31655	45188	31283	22810	27434	14529000	12808000	17348000	17639000
Q8N9N8;A0A024R5B9;E9PNH5;E9PLI6;E9PS76;E9PS30;E9PQD0	Q8N9N8;A0A024R5B9;E9PNH5;E9PLI6;E9PS76	8;8;6;6;6;2;1	8;8;6;6;6;2;1	8;8;6;6;6;2;1	Probable RNA-binding protein EIF1AD	EIF1AD;MGC11102	sp|Q8N9N8|EIF1A_HUMAN Probable RNA-binding protein EIF1AD OS=Homo sapiens OX=9606 GN=EIF1AD PE=1 SV=1;tr|A0A024R5B9|A0A024R5B9_HUMAN Eukaryotic translation initiation factor 1A domain-containing protein OS=Homo sapiens OX=9606 GN=MGC11102 PE=3 SV=1;tr|E9PN	7	8	8	8	6	2	6	2	6	2	47.3	47.3	47.3	19.053	165	165;165;113;113;114;78;64	0	43.812	4763200	4065600	5166300	5126600	5159700	5390300	5313400	5206200	4980100	4701800	0	0	0	0	0	0	0	0	0	0	4763200	4065600	5166300	5126600
Q86TN4;A0A024R5C2;F5H6B6;F5H8A0;F5H1K3	Q86TN4;A0A024R5C2;F5H6B6;F5H8A0	3;3;2;2;1	3;3;2;2;1	3;3;2;2;1	tRNA 2-phosphotransferase 1	TRPT1	sp|Q86TN4|TRPT1_HUMAN tRNA 2-phosphotransferase 1 OS=Homo sapiens OX=9606 GN=TRPT1 PE=1 SV=2;tr|A0A024R5C2|A0A024R5C2_HUMAN tRNA phosphotransferase 1, isoform CRA_b OS=Homo sapiens OX=9606 GN=TRPT1 PE=3 SV=1;tr|F5H6B6|F5H6B6_HUMAN tRNA 2-phosphotransfera	5	3	3	3	2	1	2	1	2	1	16.6	16.6	16.6	27.742	253	253;204;167;191;111	0	5.9233	778920	662460	780030	905540	863100	891170	776340	741820	748010	744550	0	0	0	0	0	0	0	0	0	0	778920	662460	780030	905540
O95197;B7Z361;A0A024R5C4;B7Z3E3;B7Z8W8	O95197;B7Z361;A0A024R5C4;B7Z3E3;B7Z8W8	2;2;2;2;2	2;2;2;2;2	2;2;2;2;2	Reticulon-3;Reticulon	RTN3	sp|O95197|RTN3_HUMAN Reticulon-3 OS=Homo sapiens OX=9606 GN=RTN3 PE=1 SV=2;tr|B7Z361|B7Z361_HUMAN Reticulon OS=Homo sapiens OX=9606 PE=2 SV=1;tr|A0A024R5C4|A0A024R5C4_HUMAN Reticulon OS=Homo sapiens OX=9606 GN=RTN3 PE=4 SV=1;tr|B7Z3E3|B7Z3E3_HUMAN Reticulo	5	2	2	2	2	0	2	0	2	0	1.3	1.3	1.3	112.61	1032	1032;205;236;920;1032	0.00017715	2.8786	2541100	2116700	2346200	2606700	2793600	2809800	2552800	2399400	2154600	2285900	0	0	0	0	0	0	0	0	0	0	2541100	2116700	2346200	2606700
P11498;A0A024R5C5;A0A494C016;A0A494C101;E9PRE7;A0A494C0T2	P11498;A0A024R5C5	16;16;7;5;5;5	16;16;7;5;5;5	16;16;7;5;5;5	Pyruvate carboxylase, mitochondrial;Pyruvate carboxylase	PC	sp|P11498|PYC_HUMAN Pyruvate carboxylase, mitochondrial OS=Homo sapiens OX=9606 GN=PC PE=1 SV=2;tr|A0A024R5C5|A0A024R5C5_HUMAN Pyruvate carboxylase OS=Homo sapiens OX=9606 GN=PC PE=4 SV=1	6	16	16	16	16	0	16	0	16	0	18.1	18.1	18.1	129.63	1178	1178;1178;631;483;489;531	0	91.013	5354700	4998600	6169000	6585500	6330900	6266400	6132800	5565100	5610500	5306300	0	0	0	0	0	0	0	0	0	0	5354700	4998600	6169000	6585500
Q86UY6;F2YHM7;A0A024R5C6;F5H2C9;B4E0W9;F5GY41;F5GXF6	Q86UY6;F2YHM7;A0A024R5C6;F5H2C9;B4E0W9	5;5;5;3;3;1;1	5;5;5;3;3;1;1	5;5;5;3;3;1;1	N-alpha-acetyltransferase 40	NAA40;NAT11	sp|Q86UY6|NAA40_HUMAN N-alpha-acetyltransferase 40 OS=Homo sapiens OX=9606 GN=NAA40 PE=1 SV=1;tr|F2YHM7|F2YHM7_HUMAN N-alpha-acetyltransferase 40 OS=Homo sapiens OX=9606 GN=NAA40 PE=2 SV=1;tr|A0A024R5C6|A0A024R5C6_HUMAN N-alpha-acetyltransferase 40 OS=Homo	7	5	5	5	5	0	5	0	5	0	19.4	19.4	19.4	27.194	237	237;237;237;124;167;39;69	0	8.296	2008600	1939300	2205900	1937600	2096600	1843800	1993700	2209100	1768200	2104800	0	0	0	0	0	0	0	0	0	0	2008600	1939300	2205900	1937600
A0A024R5E3;A0A024R5D2;O00255;E7EN32;A0A024R570;A0A5F9ZHS3;Q9UE24;G9G6R5;E7ENS2;Q9GZQ5;C9DZM4;A0A5F9ZI68	A0A024R5E3;A0A024R5D2;O00255;E7EN32;A0A024R570;A0A5F9ZHS3;Q9UE24	6;6;5;5;5;5;4;2;2;1;1;1	6;6;5;5;5;5;4;2;2;1;1;1	6;6;5;5;5;5;4;2;2;1;1;1	Menin	MEN1	tr|A0A024R5E3|A0A024R5E3_HUMAN Menin OS=Homo sapiens OX=9606 GN=MEN1 PE=4 SV=1;tr|A0A024R5D2|A0A024R5D2_HUMAN Menin OS=Homo sapiens OX=9606 GN=MEN1 PE=4 SV=1;sp|O00255|MEN1_HUMAN Menin OS=Homo sapiens OX=9606 GN=MEN1 PE=1 SV=4;tr|E7EN32|E7EN32_HUMAN Menin	12	6	6	6	5	1	5	1	5	1	14.8	14.8	14.8	67.466	610	610;615;615;555;575;652;341;66;261;146;153;259	0	17.925	1192300	1085700	1339700	1328600	1207400	1312100	1242300	1311600	1149300	1186100	0	0	0	0	0	0	0	0	0	0	1192300	1085700	1339700	1328600
Q6ZTN6;B3KND9;A0A024R5D5;F8W150;A0A6E1YH78;S4R3U2;B3KMT9;H0YIN8;B4DDL0	Q6ZTN6;B3KND9;A0A024R5D5;F8W150;A0A6E1YH78;S4R3U2;B3KMT9;H0YIN8;B4DDL0	2;2;2;1;1;1;1;1;1	1;1;1;0;1;0;0;0;0	1;1;1;0;1;0;0;0;0	Ankyrin repeat domain-containing protein 13D	ANKRD13D;ANKRD13A	sp|Q6ZTN6|AN13D_HUMAN Ankyrin repeat domain-containing protein 13D OS=Homo sapiens OX=9606 GN=ANKRD13D PE=1 SV=2;tr|B3KND9|B3KND9_HUMAN cDNA FLJ14407 fis, clone HEMBA1004295, highly similar to Ankyrin repeat domain-containing protein 13D OS=Homo sapiens OX	9	2	1	1	1	1	0	1	0	1	6.6	4.2	4.2	58.475	518	518;301;518;83;143;173;228;301;424	1	-2	0	0	0	0	0	0	0	0	0	0	0	0	0	0	0	0	0	0	0	0	0	0	0	0
Q96FF9;A0A024R5D6;B5MBX0;H0YCL8	Q96FF9;A0A024R5D6;B5MBX0;H0YCL8	2;2;2;1	2;2;2;1	2;2;2;1	Sororin	CDCA5	sp|Q96FF9|CDCA5_HUMAN Sororin OS=Homo sapiens OX=9606 GN=CDCA5 PE=1 SV=1;tr|A0A024R5D6|A0A024R5D6_HUMAN Cell division cycle associated 5, isoform CRA_a OS=Homo sapiens OX=9606 GN=CDCA5 PE=4 SV=1;tr|B5MBX0|B5MBX0_HUMAN Sororin OS=Homo sapiens OX=9606 GN=CDC	4	2	2	2	1	1	1	1	1	1	10.7	10.7	10.7	27.6	252	252;252;307;70	0.0016391	1.8713	1088000	1000200	1390500	1494900	1346900	1345300	1242100	1345700	1147700	1165200	0	0	0	0	0	0	0	0	0	0	1088000	1000200	1390500	1494900
P35790;A0A024R5E0;E9PM06	P35790;A0A024R5E0;E9PM06	2;2;1	2;2;1	2;2;1	Choline kinase alpha	CHKA	sp|P35790|CHKA_HUMAN Choline kinase alpha OS=Homo sapiens OX=9606 GN=CHKA PE=1 SV=3;tr|A0A024R5E0|A0A024R5E0_HUMAN Choline kinase alpha, isoform CRA_b OS=Homo sapiens OX=9606 GN=CHKA PE=4 SV=1;tr|E9PM06|E9PM06_HUMAN Choline kinase alpha (Fragment) OS=Homo	3	2	2	2	2	0	2	0	2	0	4.8	4.8	4.8	52.248	457	457;335;156	0.0015025	2.0814	267090	283620	286800	281410	235060	233410	254360	221920	208180	227920	0	0	0	0	0	0	0	0	0	0	267090	283620	286800	281410
Q16584;B3KQY4;B2RDI6;A0A024R5E6	Q16584;B3KQY4;B2RDI6;A0A024R5E6	1;1;1;1	1;1;1;1	1;1;1;1	Mitogen-activated protein kinase kinase kinase 11	MAP3K11	sp|Q16584|M3K11_HUMAN Mitogen-activated protein kinase kinase kinase 11 OS=Homo sapiens OX=9606 GN=MAP3K11 PE=1 SV=1;tr|B3KQY4|B3KQY4_HUMAN cDNA FLJ33295 fis, clone BNGH42000815, highly similar to Mitogen-activated protein kinase kinase kinase 11 OS=Homo s	4	1	1	1	0	1	0	1	0	1	2.2	2.2	2.2	92.687	847	847;336;847;847	1	-2	0	0	0	0	0	0	0	0	0	0	0	0	0	0	0	0	0	0	0	0	0	0	0	0
Q5H9R7;E9PKF6;H7BXH2;A0A024R5F3;B4DYU6;E9PQP7;H0YEN2;B4DTT7;B4E0C2;Q7L294;H0YDW1;E9PKG4;Q9H880;E9PNN8;B4DP39;E9PK08;H0YEV0;E9PJD8	Q5H9R7;E9PKF6;H7BXH2;A0A024R5F3;B4DYU6;E9PQP7;H0YEN2;B4DTT7;B4E0C2	16;16;16;16;10;10;10;10;9;6;4;3;3;3;1;1;1;1	16;16;16;16;10;10;10;10;9;6;4;3;3;3;1;1;1;1	16;16;16;16;10;10;10;10;9;6;4;3;3;3;1;1;1;1	Serine/threonine-protein phosphatase 6 regulatory subunit 3	PPP6R3;SAPS3	sp|Q5H9R7|PP6R3_HUMAN Serine/threonine-protein phosphatase 6 regulatory subunit 3 OS=Homo sapiens OX=9606 GN=PPP6R3 PE=1 SV=2;tr|E9PKF6|E9PKF6_HUMAN Serine/threonine-protein phosphatase 6 regulatory subunit 3 OS=Homo sapiens OX=9606 GN=PPP6R3 PE=1 SV=1;tr|	18	16	16	16	15	3	15	3	15	3	23.7	23.7	23.7	97.668	873	873;838;827;793;556;641;580;551;641;336;112;75;201;186;248;140;109;39	0	88.752	11546000	9738100	12700000	13750000	13559000	13804000	13655000	11362000	12561000	12396000	0	0	0	0	0	0	0	0	0	0	11546000	9738100	12700000	13750000
P50416;B2RAQ8;A0A024R5F4;H3BMD2;Q8WZ48;H3BP22;H3BUV7	P50416;B2RAQ8;A0A024R5F4	25;25;25;2;1;1;1	25;25;25;2;1;1;1	25;25;25;2;1;1;1	Carnitine O-palmitoyltransferase 1, liver isoform	CPT1A	sp|P50416|CPT1A_HUMAN Carnitine O-palmitoyltransferase 1, liver isoform OS=Homo sapiens OX=9606 GN=CPT1A PE=1 SV=2;tr|B2RAQ8|B2RAQ8_HUMAN Carnitine O-palmitoyltransferase OS=Homo sapiens OX=9606 PE=2 SV=1;tr|A0A024R5F4|A0A024R5F4_HUMAN Carnitine O-palmitoy	7	25	25	25	25	0	25	0	25	0	41.3	41.3	41.3	88.367	773	773;773;773;78;28;117;134	0	112.52	21661000	21660000	24434000	21993000	22534000	22311000	22721000	23400000	20770000	21841000	0	0	0	0	0	0	0	0	0	0	21661000	21660000	24434000	21993000
Q9UBM7;A0A024R5F7;A0A1Y1B909;A8K0D2;X5DNI9;E9PM00;E9PJ54;X5DRD7;X5D9E1;A0A0S2Z3S3;B4E1K5;A0A0S2Z3U5;E9PRL8;A0A1Y1BBN3;A0A1Y1BG54;A0A0S2Z3N8;E9PIP9;E9PQ71;H0YE57	Q9UBM7;A0A024R5F7;A0A1Y1B909;A8K0D2;X5DNI9;E9PM00;E9PJ54;X5DRD7;X5D9E1;A0A0S2Z3S3	5;5;5;5;4;3;3;3;3;3;2;2;2;2;2;2;2;2;2	5;5;5;5;4;3;3;3;3;3;2;2;2;2;2;2;2;2;2	5;5;5;5;4;3;3;3;3;3;2;2;2;2;2;2;2;2;2	7-dehydrocholesterol reductase	DHCR7	sp|Q9UBM7|DHCR7_HUMAN 7-dehydrocholesterol reductase OS=Homo sapiens OX=9606 GN=DHCR7 PE=1 SV=1;tr|A0A024R5F7|A0A024R5F7_HUMAN 7-dehydrocholesterol reductase isoform 1 OS=Homo sapiens OX=9606 GN=DHCR7 PE=2 SV=1;tr|A0A1Y1B909|A0A1Y1B909_HUMAN 7-dehydrochole	19	5	5	5	5	0	5	0	5	0	13.5	13.5	13.5	54.489	475	475;475;475;475;475;258;164;335;201;263;280;73;91;198;198;165;107;105;221	0	42.296	3219000	2392700	2912500	3202300	2030600	3638800	1939700	4826200	2770800	2901900	0	0	0	0	0	0	0	0	0	0	3219000	2392700	2912500	3202300
Q7Z2W9;A0A024R5G7;H3BUY0;B4DXI4;F5H7V8	Q7Z2W9;A0A024R5G7;H3BUY0;B4DXI4;F5H7V8	2;2;2;2;1	2;2;2;2;1	2;2;2;2;1	39S ribosomal protein L21, mitochondrial	MRPL21	sp|Q7Z2W9|RM21_HUMAN 39S ribosomal protein L21, mitochondrial OS=Homo sapiens OX=9606 GN=MRPL21 PE=1 SV=2;tr|A0A024R5G7|A0A024R5G7_HUMAN Mitochondrial ribosomal protein L21, isoform CRA_a OS=Homo sapiens OX=9606 GN=MRPL21 PE=3 SV=1;tr|H3BUY0|H3BUY0_HUMAN 3	5	2	2	2	2	0	2	0	2	0	19	19	19	22.814	205	205;120;195;280;150	0	30.752	509660	439850	538430	460400	463250	468750	503690	492150	449870	436000	0	0	0	0	0	0	0	0	0	0	509660	439850	538430	460400
O75531;A0A024R5H0;B2R4V4	O75531;A0A024R5H0;B2R4V4	7;7;5	7;7;5	7;7;5	Barrier-to-autointegration factor;Barrier-to-autointegration factor, N-terminally processed	BANF1	sp|O75531|BAF_HUMAN Barrier-to-autointegration factor OS=Homo sapiens OX=9606 GN=BANF1 PE=1 SV=1;tr|A0A024R5H0|A0A024R5H0_HUMAN Barrier to autointegration factor 1, isoform CRA_a OS=Homo sapiens OX=9606 GN=BANF1 PE=4 SV=1;tr|B2R4V4|B2R4V4_HUMAN cDNA, FLJ92	3	7	7	7	6	1	6	1	6	1	84.3	84.3	84.3	10.058	89	89;89;89	0	39.401	16531000	12691000	20573000	28431000	19193000	20148000	14587000	54487000	14126000	20519000	0	0	0	0	0	0	0	0	0	0	16531000	12691000	20573000	28431000
A0A024R5H2;O94868;E9PG19;E7ENZ2;B4DK38;C9JM66;H0Y6M2	A0A024R5H2;O94868;E9PG19;E7ENZ2;B4DK38	6;5;5;3;3;2;1	6;5;5;3;3;2;1	5;5;5;3;3;2;1	F-BAR and double SH3 domains protein 2	FCHSD2	tr|A0A024R5H2|A0A024R5H2_HUMAN FCH and double SH3 domains 2, isoform CRA_a OS=Homo sapiens OX=9606 GN=FCHSD2 PE=4 SV=1;sp|O94868|FCSD2_HUMAN F-BAR and double SH3 domains protein 2 OS=Homo sapiens OX=9606 GN=FCHSD2 PE=1 SV=3;tr|E9PG19|E9PG19_HUMAN F-BAR and	7	6	6	5	5	0	5	0	5	0	12.7	12.7	11.3	77.751	684	684;740;764;604;604;140;117	0	10.705	427480	424140	485540	496440	463440	453630	497710	464080	458000	497440	0	0	0	0	0	0	0	0	0	0	427480	424140	485540	496440
Q8WV07;H3BPK6;F5GWS9;A0A024R5H3	Q8WV07;H3BPK6;F5GWS9;A0A024R5H3	1;1;1;1	1;1;1;1	1;1;1;1	Oral cancer-overexpressed protein 1	ORAOV1	sp|Q8WV07|LTO1_HUMAN Protein LTO1 homolog OS=Homo sapiens OX=9606 GN=LTO1 PE=1 SV=2;tr|H3BPK6|H3BPK6_HUMAN Protein LTO1 homolog (Fragment) OS=Homo sapiens OX=9606 GN=LTO1 PE=1 SV=1;tr|F5GWS9|F5GWS9_HUMAN Oral cancer overexpressed 1 OS=Homo sapiens OX=9606	4	1	1	1	0	1	0	1	0	1	7.3	7.3	7.3	15.354	137	137;62;78;137	0.00447	1.5674	0	0	0	0	0	0	0	0	0	0	0	0	0	0	0	0	0	0	0	0	0	0	0	0
Q6VY07;A0A024R5H6;B4DF77;E9PNZ9	Q6VY07;A0A024R5H6;B4DF77	4;4;3;1	4;4;3;1	4;4;3;1	Phosphofurin acidic cluster sorting protein 1	PACS1	sp|Q6VY07|PACS1_HUMAN Phosphofurin acidic cluster sorting protein 1 OS=Homo sapiens OX=9606 GN=PACS1 PE=1 SV=2;tr|A0A024R5H6|A0A024R5H6_HUMAN Phosphofurin acidic cluster sorting protein 1, isoform CRA_a OS=Homo sapiens OX=9606 GN=PACS1 PE=3 SV=1;tr|B4DF77|	4	4	4	4	3	2	3	2	3	2	6.1	6.1	6.1	104.9	963	963;963;499;79	0	17.636	732200	640410	771740	734500	728960	763950	761620	696030	672690	692110	0	0	0	0	0	0	0	0	0	0	732200	640410	771740	734500
Q6FGX3;A0A024R5H8;Q53ET8;Q9NRW1;F5H3K7;F5GX61;J3KR73;Q6AZ91;C9JU14;Q53S08;C9JB90;Q9H0N0;Q9UL30;Q9UL29;C9J0I2	Q6FGX3;A0A024R5H8;Q53ET8	12;12;11;5;5;4;4;4;3;2;2;1;1;1;1	12;12;11;5;5;4;4;4;3;2;2;1;1;1;1	1;1;1;0;0;0;0;0;0;1;0;1;0;0;0		RAB6A	tr|Q6FGX3|Q6FGX3_HUMAN RAB6A protein OS=Homo sapiens OX=9606 GN=RAB6A PE=2 SV=1;tr|A0A024R5H8|A0A024R5H8_HUMAN RAB6A, member RAS oncogene family, isoform CRA_b OS=Homo sapiens OX=9606 GN=RAB6A PE=4 SV=1;tr|Q53ET8|Q53ET8_HUMAN RAB6A, member RAS oncogene fam	15	12	12	1	11	3	11	3	1	0	61.1	61.1	10.6	23.549	208	208;208;208;208;71;87;124;208;83;254;49;254;43;43;71	0	66.078	26413000	24691000	29555000	30716000	30474000	30232000	28246000	28668000	27615000	28316000	134160	152470	171410	190560	175990	162590	170730	181310	158640	162160	26413000	24691000	29555000	30716000
P20340;A0A024R5J5;B7Z5Z9	P20340;A0A024R5J5;B7Z5Z9	12;12;8	1;1;1	1;1;1	Ras-related protein Rab-6A	RAB6A	sp|P20340|RAB6A_HUMAN Ras-related protein Rab-6A OS=Homo sapiens OX=9606 GN=RAB6A PE=1 SV=3;tr|A0A024R5J5|A0A024R5J5_HUMAN H.sapiens ras-related Hrab6 protein OS=Homo sapiens OX=9606 GN=RAB6A PE=2 SV=1;tr|B7Z5Z9|B7Z5Z9_HUMAN cDNA FLJ51066, highly similar t	3	12	1	1	11	3	1	0	1	0	61.1	10.6	10.6	23.593	208	208;208;144	0	10.671	541710	558230	660600	807650	699530	684610	685560	649570	698010	692560	0	0	0	0	0	0	0	0	0	0	541710	558230	660600	807650
Q9UBS0;A0A024R5J9;Q9BRS0	Q9UBS0;A0A024R5J9;Q9BRS0	1;1;1	1;1;1	1;1;1	Ribosomal protein S6 kinase beta-2;Ribosomal protein S6 kinase	RPS6KB2	sp|Q9UBS0|KS6B2_HUMAN Ribosomal protein S6 kinase beta-2 OS=Homo sapiens OX=9606 GN=RPS6KB2 PE=1 SV=2;tr|A0A024R5J9|A0A024R5J9_HUMAN Ribosomal protein S6 kinase, 70kDa, polypeptide 2, isoform CRA_a OS=Homo sapiens OX=9606 GN=RPS6KB2 PE=4 SV=1;tr|Q9BRS0|Q9B	3	1	1	1	1	0	1	0	1	0	2.7	2.7	2.7	53.455	482	482;205;482	0	14.377	669420	706660	810020	803700	667440	793400	790860	698930	684390	689460	0	0	0	0	0	0	0	0	0	0	669420	706660	810020	803700
Q9BR76;F5H0D2;A0A087WW53;F5H390;Q59F81;B4DIU2;A0A024R5K1	Q9BR76;F5H0D2;A0A087WW53;F5H390;Q59F81;B4DIU2;A0A024R5K1	1;1;1;1;1;1;1	1;1;1;1;1;1;1	1;1;1;1;1;1;1	Coronin-1B;Coronin	CORO1B	sp|Q9BR76|COR1B_HUMAN Coronin-1B OS=Homo sapiens OX=9606 GN=CORO1B PE=1 SV=1;tr|F5H0D2|F5H0D2_HUMAN Coronin (Fragment) OS=Homo sapiens OX=9606 GN=CORO1B PE=1 SV=2;tr|A0A087WW53|A0A087WW53_HUMAN Coronin OS=Homo sapiens OX=9606 GN=CORO1B PE=1 SV=1;tr|F5H390|	7	1	1	1	1	0	1	0	1	0	1.8	1.8	1.8	54.234	489	489;139;260;282;287;289;489	0.00051876	2.5347	89910	90565	103650	102250	97502	96573	122090	93797	91805	82455	0	0	0	0	0	0	0	0	0	0	89910	90565	103650	102250
O00217;A0A024R5K3;E9PPW7;E9PN51;F8W9K7;E9PKH6;Q53G17;B4DYI3;H0YDT4	O00217;A0A024R5K3;E9PPW7;E9PN51;F8W9K7;E9PKH6;Q53G17;B4DYI3	7;7;7;6;6;6;6;5;2	7;7;7;6;6;6;6;5;2	7;7;7;6;6;6;6;5;2	NADH dehydrogenase [ubiquinone] iron-sulfur protein 8, mitochondrial	NDUFS8	sp|O00217|NDUS8_HUMAN NADH dehydrogenase [ubiquinone] iron-sulfur protein 8, mitochondrial OS=Homo sapiens OX=9606 GN=NDUFS8 PE=1 SV=1;tr|A0A024R5K3|A0A024R5K3_HUMAN Complex I-23kD OS=Homo sapiens OX=9606 GN=NDUFS8 PE=3 SV=1;tr|E9PPW7|E9PPW7_HUMAN Complex	9	7	7	7	7	0	7	0	7	0	36.7	36.7	36.7	23.705	210	210;172;184;110;124;138;210;171;93	0	24.26	3031500	3120100	3522600	3474100	3277300	3310300	3412200	3734800	3075900	3372400	0	0	0	0	0	0	0	0	0	0	3031500	3120100	3522600	3474100
O95298;E9PRJ5;A0A024R5K6;E9PRQ4;Q8NI46;A0A087WY27;E9PM14;A0A087WUM3;E9PQ53	O95298;E9PRJ5;A0A024R5K6;E9PRQ4;Q8NI46;A0A087WY27;E9PM14;A0A087WUM3;E9PQ53	2;2;2;1;1;1;1;1;1	2;2;2;1;1;1;1;1;1	2;2;2;1;1;1;1;1;1	NADH dehydrogenase [ubiquinone] 1 subunit C2;NADH dehydrogenase [ubiquinone] 1 subunit C2, isoform 2	NDUFC2;NDUFC2-KCTD14;KCTD14	sp|O95298|NDUC2_HUMAN NADH dehydrogenase [ubiquinone] 1 subunit C2 OS=Homo sapiens OX=9606 GN=NDUFC2 PE=1 SV=1;tr|E9PRJ5|E9PRJ5_HUMAN NADH dehydrogenase [ubiquinone] 1 subunit C2 OS=Homo sapiens OX=9606 GN=NDUFC2 PE=1 SV=1;tr|A0A024R5K6|A0A024R5K6_HUMAN NA	9	2	2	2	2	0	2	0	2	0	12.6	12.6	12.6	14.187	119	119;71;119;66;77;86;107;134;114	0.00017522	2.7069	1611400	1613400	1723800	1574800	1444900	1626200	1632600	2369100	1347500	1682900	0	0	0	0	0	0	0	0	0	0	1611400	1613400	1723800	1574800
P50454;E9PJH8;B4DN87;A8K259;A0A024R5K8;E9PR70;E9PPV6;E9PK86;E9PMI5;E9PIG2;E9PRS3;E9PNX1;Q9NPA9;E9PKH2;E9PQ34;E9PLA6	P50454;E9PJH8;B4DN87;A8K259;A0A024R5K8;E9PR70;E9PPV6;E9PK86;E9PMI5;E9PIG2;E9PRS3;E9PNX1	8;8;8;8;8;7;7;5;5;4;4;4;3;3;2;1	8;8;8;8;8;7;7;5;5;4;4;4;3;3;2;1	8;8;8;8;8;7;7;5;5;4;4;4;3;3;2;1	Serpin H1	SERPINH1	sp|P50454|SERPH_HUMAN Serpin H1 OS=Homo sapiens OX=9606 GN=SERPINH1 PE=1 SV=2;tr|E9PJH8|E9PJH8_HUMAN Serpin H1 (Fragment) OS=Homo sapiens OX=9606 GN=SERPINH1 PE=1 SV=2;tr|B4DN87|B4DN87_HUMAN Collagen-binding protein OS=Homo sapiens OX=9606 PE=2 SV=1;tr|A8K	16	8	8	8	8	0	8	0	8	0	28.5	28.5	28.5	46.44	418	418;371;397;418;418;295;324;247;249;165;166;203;172;201;142;85	0	12.198	4423300	4150400	5068000	4810900	4794200	4999000	5351700	5032600	4902400	4910500	0	0	0	0	0	0	0	0	0	0	4423300	4150400	5068000	4810900
P42785;B7Z7Q6;A0A024R5L0;B3KR26;E9PLY4;E9PNF7;E9PQB5;E9PL85;E9PNJ1;E9PQN3;E9PKN6;E9PIG4	P42785;B7Z7Q6;A0A024R5L0;B3KR26	4;4;4;3;1;1;1;1;1;1;1;1	4;4;4;3;1;1;1;1;1;1;1;1	4;4;4;3;1;1;1;1;1;1;1;1	Lysosomal Pro-X carboxypeptidase	PRCP	sp|P42785|PCP_HUMAN Lysosomal Pro-X carboxypeptidase OS=Homo sapiens OX=9606 GN=PRCP PE=1 SV=1;tr|B7Z7Q6|B7Z7Q6_HUMAN cDNA FLJ57232, highly similar to Lysosomal Pro-X carboxypeptidase (EC3.4.16.2) OS=Homo sapiens OX=9606 PE=2 SV=1;tr|A0A024R5L0|A0A024R5L0_	12	4	4	4	4	0	4	0	4	0	9.7	9.7	9.7	55.799	496	496;391;496;128;99;116;145;147;163;183;192;233	0	7.3479	1220100	960130	1316100	1377000	1392100	1476900	1299200	1403600	1284800	1205800	0	0	0	0	0	0	0	0	0	0	1220100	960130	1316100	1377000
Q13492;A0A024R5P1;A8K5U9;A0A024R5L7;B5BU72;E9PI56;E9PKP6;E9PLJ8;E5RGY9;H0UI15;E9PDG8;O60641;E9PK13;E9PJT1;H0YEH1;E5RIJ5;E5RK51;E5RFC6;E5RHK9;E5RFU0;H0YCY1;H0YEF7;B7Z2N2	Q13492;A0A024R5P1;A8K5U9;A0A024R5L7;B5BU72	15;15;15;15;15;6;6;6;3;3;3;3;3;2;2;2;2;2;2;2;2;2;1	15;15;15;15;15;6;6;6;3;3;3;3;3;2;2;2;2;2;2;2;2;2;1	12;12;12;12;12;6;6;6;3;3;3;3;3;2;0;2;2;2;2;2;0;0;1	Phosphatidylinositol-binding clathrin assembly protein	PICALM	sp|Q13492|PICAL_HUMAN Phosphatidylinositol-binding clathrin assembly protein OS=Homo sapiens OX=9606 GN=PICALM PE=1 SV=2;tr|A0A024R5P1|A0A024R5P1_HUMAN Phosphatidylinositol binding clathrin assembly protein, isoform CRA_i OS=Homo sapiens OX=9606 GN=PICALM	23	15	15	12	15	1	15	1	12	1	23.6	23.6	18.7	70.754	652	652;652;652;610;610;147;148;185;581;905;902;907;105;48;308;152;150;149;120;116;244;302;783	0	75.772	9283800	8569900	10653000	11322000	10634000	10733000	10989000	9906800	10133000	9937300	0	0	0	0	0	0	0	0	0	0	9283800	8569900	10653000	11322000
Q9Y365;F5GY11;F5H8H3;B3KTJ1;A0A024R5L8	Q9Y365;F5GY11;F5H8H3;B3KTJ1;A0A024R5L8	1;1;1;1;1	1;1;1;1;1	1;1;1;1;1	PCTP-like protein	STARD10	sp|Q9Y365|STA10_HUMAN START domain-containing protein 10 OS=Homo sapiens OX=9606 GN=STARD10 PE=1 SV=2;tr|F5GY11|F5GY11_HUMAN START domain-containing protein 10 OS=Homo sapiens OX=9606 GN=STARD10 PE=1 SV=1;tr|F5H8H3|F5H8H3_HUMAN START domain-containing prot	5	1	1	1	0	1	0	1	0	1	5.5	5.5	5.5	33.048	291	291;245;262;291;291	0	65.119	0	0	0	0	0	0	0	0	0	0	0	0	0	0	0	0	0	0	0	0	0	0	0	0
Q15054;B4DYZ7;A0A024R5M8;B7ZAQ5;Q05BV7;Q569I8;B4DMA6;Q8WUF6;H0YEX7	Q15054;B4DYZ7;A0A024R5M8;B7ZAQ5;Q05BV7;Q569I8	11;11;11;10;9;7;2;2;1	11;11;11;10;9;7;2;2;1	8;8;8;7;6;4;2;2;1	DNA polymerase delta subunit 3	POLD3	sp|Q15054|DPOD3_HUMAN DNA polymerase delta subunit 3 OS=Homo sapiens OX=9606 GN=POLD3 PE=1 SV=2;tr|B4DYZ7|B4DYZ7_HUMAN DNA polymerase delta subunit 3 OS=Homo sapiens OX=9606 PE=2 SV=1;tr|A0A024R5M8|A0A024R5M8_HUMAN DNA polymerase delta subunit 3 OS=Homo sa	9	11	11	8	10	1	10	1	7	1	28.3	28.3	20.8	51.4	466	466;466;466;466;384;267;150;168;89	0	91.272	2353600	2121900	2521100	2630800	2613600	2689800	2545200	2688800	2419900	2407100	0	0	0	0	0	0	0	0	0	0	2353600	2121900	2521100	2630800
A0A024R5M9;A0A087WY61;Q59HB8;A0A024R5G4;Q7Z757;H0YFY6;Q96HN5;A8K394;F5H4J1;F5H6Y5;Q3SYK8;K4DIE0;Q9UPG3;Q9UNL7;Q86XH4;F5H763;F5H0Z7;F5H3L6;F5H2F3;G1UI36;F5GZW1;F5H1L0;F8W6T3;F5H068;F5H073;F5GWK2;F5H4Y4;F5GWA2;F5H7R5	A0A024R5M9;A0A087WY61;Q59HB8;A0A024R5G4;Q7Z757	114;111;89;85;67;51;51;43;43;34;34;20;11;11;9;9;8;7;7;7;6;4;3;3;3;3;1;1;1	114;111;89;85;67;51;51;43;43;34;34;20;11;11;9;9;8;7;7;7;6;4;3;3;3;3;1;1;1	2;2;2;0;2;2;2;0;0;0;0;2;0;0;0;0;0;0;0;0;0;0;0;0;0;0;0;0;0		NUMA1	tr|A0A024R5M9|A0A024R5M9_HUMAN Nuclear mitotic apparatus protein 1, isoform CRA_a OS=Homo sapiens OX=9606 GN=NUMA1 PE=4 SV=1;tr|A0A087WY61|A0A087WY61_HUMAN Nuclear mitotic apparatus protein 1 OS=Homo sapiens OX=9606 GN=NUMA1 PE=1 SV=1;tr|Q59HB8|Q59HB8_HUMA	29	114	114	2	113	20	113	20	2	0	55.4	55.4	0.6	236.51	2101	2101;2099;1585;1536;1193;964;963;852;851;691;691;353;173;294;235;220;201;174;159;158;146;109;91;82;75;72;59;61;56	0	323.31	119520000	110320000	130560000	146770000	134130000	138670000	137300000	114150000	128490000	124130000	189360	257700	237050	304820	268120	268110	265220	240440	243580	228590	119520000	110320000	130560000	146770000
P41231;C6G7W2;C6G7W1;A0A024R5N1	P41231;C6G7W2;C6G7W1;A0A024R5N1	1;1;1;1	1;1;1;1	1;1;1;1	P2Y purinoceptor 2	P2RY2	sp|P41231|P2RY2_HUMAN P2Y purinoceptor 2 OS=Homo sapiens OX=9606 GN=P2RY2 PE=2 SV=4;tr|C6G7W2|C6G7W2_HUMAN P2Y purinoceptor 2 (Fragment) OS=Homo sapiens OX=9606 GN=P2RY2 PE=2 SV=1;tr|C6G7W1|C6G7W1_HUMAN P2Y purinoceptor 2 (Fragment) OS=Homo sapiens OX=9606	4	1	1	1	1	0	1	0	1	0	4.5	4.5	4.5	42.273	377	377;185;186;377	1	-2	0	0	0	0	0	0	0	0	0	0	0	0	0	0	0	0	0	0	0	0	0	0	0	0
Q13153;A0A024R5P0;E9PM17;B7Z3K0;B3KNX7;A8KAN3;B7Z302;H0YCG5;H0YCM0	Q13153;A0A024R5P0;E9PM17;B7Z3K0;B3KNX7;A8KAN3;B7Z302;H0YCG5	14;14;13;13;13;13;10;9;3	6;6;5;5;5;5;3;2;3	4;4;3;3;3;3;1;0;3	Serine/threonine-protein kinase PAK 1;Non-specific serine/threonine protein kinase	PAK1	sp|Q13153|PAK1_HUMAN Serine/threonine-protein kinase PAK 1 OS=Homo sapiens OX=9606 GN=PAK1 PE=1 SV=2;tr|A0A024R5P0|A0A024R5P0_HUMAN Non-specific serine/threonine protein kinase OS=Homo sapiens OX=9606 GN=PAK1 PE=4 SV=1;tr|E9PM17|E9PM17_HUMAN Serine/threoni	9	14	6	4	13	1	5	1	3	1	27.5	14.7	10.8	60.646	545	545;545;455;455;522;553;258;244;167	0	28.479	1906100	1750400	2148500	2269800	2183900	2225400	2281200	2102500	2084100	2039700	0	0	0	0	0	0	0	0	0	0	1906100	1750400	2148500	2269800
Q9NX55;A0A024R5Q1	Q9NX55;A0A024R5Q1	7;7	7;7	6;6	Huntingtin-interacting protein K	HYPK;hCG_2003792	sp|Q9NX55|HYPK_HUMAN Huntingtin-interacting protein K OS=Homo sapiens OX=9606 GN=HYPK PE=1 SV=2;tr|A0A024R5Q1|A0A024R5Q1_HUMAN HCG2003792, isoform CRA_b OS=Homo sapiens OX=9606 GN=hCG_2003792 PE=4 SV=1	2	7	7	6	7	0	7	0	6	0	46.5	46.5	46.5	14.665	129	129;129	0	42.631	5595500	4561800	7100400	6766200	6322200	6045100	7068400	7265700	6721200	6339100	0	0	0	0	0	0	0	0	0	0	5595500	4561800	7100400	6766200
P30520;A0A024R5Q7;B4E1L0;Q8N142	P30520;A0A024R5Q7;B4E1L0	21;21;19;1	21;21;19;1	21;21;19;1	Adenylosuccinate synthetase isozyme 2	ADSS	sp|P30520|PURA2_HUMAN Adenylosuccinate synthetase isozyme 2 OS=Homo sapiens OX=9606 GN=ADSS2 PE=1 SV=3;tr|A0A024R5Q7|A0A024R5Q7_HUMAN Adenylosuccinate synthetase isozyme 2 OS=Homo sapiens OX=9606 GN=ADSS PE=2 SV=1;tr|B4E1L0|B4E1L0_HUMAN Adenylosuccinate sy	4	21	21	21	21	1	21	1	21	1	47.4	47.4	47.4	50.097	456	456;456;435;457	0	277.46	43662000	39368000	49972000	51309000	46814000	48137000	50458000	39094000	48324000	44962000	0	1857.5	3253	4124.3	0	1670.9	0	3670.4	2352	0	43662000	39368000	49972000	51309000
Q05D32;A0A024R5Q8;H0YMH7;H0YNU2;H0YNW9;H0YMB4	Q05D32;A0A024R5Q8	8;8;3;2;2;1	8;8;3;2;2;1	8;8;3;2;2;1	CTD small phosphatase-like protein 2	CTDSPL2	sp|Q05D32|CTSL2_HUMAN CTD small phosphatase-like protein 2 OS=Homo sapiens OX=9606 GN=CTDSPL2 PE=1 SV=2;tr|A0A024R5Q8|A0A024R5Q8_HUMAN CTD (Carboxy-terminal domain, RNA polymerase II, polypeptide A) small phosphatase like 2, isoform CRA_a OS=Homo sapiens O	6	8	8	8	6	2	6	2	6	2	20.4	20.4	20.4	52.998	466	466;466;165;92;117;86	0	37.96	3337500	3570300	3922500	3516400	3699900	3630900	3742800	4371000	3161200	3781200	0	0	0	0	0	0	0	0	0	0	3337500	3570300	3922500	3516400
P40818;A8K8N5;A0A024R5S4;B4DUC6;A0A075B720;Q05CD9;Q05DF5;H0YM47;H0YNL5;H0YKV1	P40818;A8K8N5;A0A024R5S4;B4DUC6	7;7;7;5;2;2;2;1;1;1	7;7;7;5;2;2;2;1;1;1	7;7;7;5;2;2;2;1;1;1	Ubiquitin carboxyl-terminal hydrolase 8;Ubiquitin carboxyl-terminal hydrolase	USP8	sp|P40818|UBP8_HUMAN Ubiquitin carboxyl-terminal hydrolase 8 OS=Homo sapiens OX=9606 GN=USP8 PE=1 SV=1;tr|A8K8N5|A8K8N5_HUMAN cDNA FLJ76940, highly similar to Homo sapiens ubiquitin specific peptidase 8 (USP8), mRNA OS=Homo sapiens OX=9606 PE=2 SV=1;tr|A0A	10	7	7	7	6	1	6	1	6	1	6.6	6.6	6.6	127.52	1118	1118;1118;1118;565;480;481;483;125;135;136	0	6.3094	1395500	1193300	1560700	1767300	1546400	1676900	1624000	1595600	1437800	1472700	0	0	0	0	0	0	0	0	0	0	1395500	1193300	1560700	1767300
O75822;A0A024R5S5;H0YLP3;H0YGJ7	O75822;A0A024R5S5	19;19;7;5	19;19;7;5	19;19;7;5	Eukaryotic translation initiation factor 3 subunit J	EIF3J;EIF3S1	sp|O75822|EIF3J_HUMAN Eukaryotic translation initiation factor 3 subunit J OS=Homo sapiens OX=9606 GN=EIF3J PE=1 SV=2;tr|A0A024R5S5|A0A024R5S5_HUMAN Eukaryotic translation initiation factor 3 subunit J OS=Homo sapiens OX=9606 GN=EIF3S1 PE=3 SV=1	4	19	19	19	18	3	18	3	18	3	60.5	60.5	60.5	29.062	258	258;258;117;106	0	95.998	61212000	58738000	67382000	73723000	71009000	73431000	71135000	69685000	67250000	66711000	3687.2	6950.6	15418	10338	6885.3	6220.2	4481.4	3573.5	4189.3	7268.9	61212000	58738000	67382000	73723000
A0A024R5S9;P46934;H0Y8X6;H0Y8H4;H0Y9L1;A0A3B3IUC1;K7EKL1	A0A024R5S9;P46934;H0Y8X6	6;4;4;1;1;1;1	6;4;4;1;1;1;1	4;3;3;0;1;1;0	E3 ubiquitin-protein ligase NEDD4	NEDD4	tr|A0A024R5S9|A0A024R5S9_HUMAN E3 ubiquitin-protein ligase OS=Homo sapiens OX=9606 GN=NEDD4 PE=4 SV=1;sp|P46934|NEDD4_HUMAN E3 ubiquitin-protein ligase NEDD4 OS=Homo sapiens OX=9606 GN=NEDD4 PE=1 SV=4;tr|H0Y8X6|H0Y8X6_HUMAN HECT-type E3 ubiquitin transfera	7	6	6	4	6	0	6	0	4	0	7.1	7.1	4.9	104.16	900	900;1319;910;35;39;81;106	0	26.097	2654800	2716500	3080600	3557100	3443100	3444600	3385600	3568500	3085800	3076100	0	0	0	0	0	0	0	0	0	0	2654800	2716500	3080600	3557100
Q99081;B4DZH5;A0A024R5T1;A0A024R5Z0;B4DZP2;F5GY10;B4DGI9;B4DZ50;H0YNP8;B4DH96;H0YNQ5	Q99081;B4DZH5;A0A024R5T1;A0A024R5Z0;B4DZP2;F5GY10;B4DGI9	7;7;7;7;6;6;6;2;2;2;1	7;7;7;7;6;6;6;2;2;2;1	6;6;6;6;5;5;5;1;1;1;1	Transcription factor 12	TCF12	sp|Q99081|HTF4_HUMAN Transcription factor 12 OS=Homo sapiens OX=9606 GN=TCF12 PE=1 SV=1;tr|B4DZH5|B4DZH5_HUMAN cDNA FLJ55753, highly similar to Transcription factor 12 OS=Homo sapiens OX=9606 PE=2 SV=1;tr|A0A024R5T1|A0A024R5T1_HUMAN Transcription factor 12	11	7	7	6	2	5	2	5	1	5	9.8	9.8	8.2	72.964	682	682;681;682;706;316;536;666;294;339;536;157	0	75.774	330100	271040	365670	273170	310990	272450	329570	313100	306810	321230	0	0	0	0	0	0	0	0	0	0	330100	271040	365670	273170
Q99592;A0A024R5T6;B4DF20	Q99592;A0A024R5T6;B4DF20	1;1;1	1;1;1	1;1;1	Zinc finger and BTB domain-containing protein 18	ZBTB18;ZNF238	sp|Q99592|ZBT18_HUMAN Zinc finger and BTB domain-containing protein 18 OS=Homo sapiens OX=9606 GN=ZBTB18 PE=1 SV=1;tr|A0A024R5T6|A0A024R5T6_HUMAN Zinc finger protein 238, isoform CRA_a OS=Homo sapiens OX=9606 GN=ZNF238 PE=4 SV=1;tr|B4DF20|B4DF20_HUMAN cDNA	3	1	1	1	0	1	0	1	0	1	2.9	2.9	2.9	58.354	522	522;236;487	0.0006893	2.4904	0	0	0	0	0	0	0	0	0	0	0	0	0	0	0	0	0	0	0	0	0	0	0	0
P56211;H3BQ52;A0A024R5U3;H3BMD8	P56211;H3BQ52;A0A024R5U3;H3BMD8	3;3;3;3	2;2;2;2	1;1;1;1	cAMP-regulated phosphoprotein 19	ARPP19;ARPP-19	sp|P56211|ARP19_HUMAN cAMP-regulated phosphoprotein 19 OS=Homo sapiens OX=9606 GN=ARPP19 PE=1 SV=2;tr|H3BQ52|H3BQ52_HUMAN cAMP-regulated phosphoprotein 19 OS=Homo sapiens OX=9606 GN=ARPP19 PE=1 SV=1;tr|A0A024R5U3|A0A024R5U3_HUMAN Cyclic AMP phosphoprotein,	4	3	2	1	2	1	1	0	1	0	45.5	35.7	23.2	12.323	112	112;71;112;131	0.0016437	1.913	1605900	1424000	1696400	1797400	1938900	1924500	2002800	2056200	1645500	1676700	0	0	0	0	0	0	0	0	0	0	1605900	1424000	1696400	1797400
O14672;A0A024R5U5;A0AV88;H0YK87;C9J9B4;H0YNC5	O14672;A0A024R5U5;A0AV88	8;8;4;1;1;1	8;8;4;1;1;1	8;8;4;1;1;1	Disintegrin and metalloproteinase domain-containing protein 10	ADAM10	sp|O14672|ADA10_HUMAN Disintegrin and metalloproteinase domain-containing protein 10 OS=Homo sapiens OX=9606 GN=ADAM10 PE=1 SV=1;tr|A0A024R5U5|A0A024R5U5_HUMAN Disintegrin and metalloproteinase domain-containing protein 10 OS=Homo sapiens OX=9606 GN=ADAM10	6	8	8	8	8	0	8	0	8	0	10.3	10.3	10.3	84.141	748	748;748;512;115;125;148	0	20.102	2237800	2138600	2347000	2193600	2385800	2296000	2643800	2774900	2361100	2366200	0	0	0	0	0	0	0	0	0	0	2237800	2138600	2347000	2193600
Q9UHA3;B3KP47;A0A024R5U8;H3BMQ2	Q9UHA3;B3KP47;A0A024R5U8;H3BMQ2	2;2;2;1	2;2;2;1	2;2;2;1	Probable ribosome biogenesis protein RLP24	RSL24D1;C15orf15	sp|Q9UHA3|RLP24_HUMAN Probable ribosome biogenesis protein RLP24 OS=Homo sapiens OX=9606 GN=RSL24D1 PE=1 SV=1;tr|B3KP47|B3KP47_HUMAN cDNA FLJ31151 fis, clone IMR322001541, highly similar to Probable ribosome biogenesis protein RLP24 OS=Homo sapiens OX=9606	4	2	2	2	2	0	2	0	2	0	16.6	16.6	16.6	19.621	163	163;163;163;66	0	72.769	1733700	1637500	1810900	1553300	1485100	1448400	1599600	1896900	1494800	1628600	0	0	0	0	0	0	0	0	0	0	1733700	1637500	1810900	1553300
Q15751;A0A024R5W0;H0YNB1;B4DKS2	Q15751;A0A024R5W0	15;15;4;4	15;15;4;4	15;15;4;4	Probable E3 ubiquitin-protein ligase HERC1	HERC1	sp|Q15751|HERC1_HUMAN Probable E3 ubiquitin-protein ligase HERC1 OS=Homo sapiens OX=9606 GN=HERC1 PE=1 SV=2;tr|A0A024R5W0|A0A024R5W0_HUMAN Hect (Homologous to the E6-AP (UBE3A) carboxyl terminus) domain and RCC1 (CHC1)-like domain (RLD) 1, isoform CRA_b OS	4	15	15	15	4	11	4	11	4	11	2.9	2.9	2.9	532.22	4861	4861;4861;691;721	0	77.038	222110	188000	237250	275240	274690	265080	240960	229600	226420	229590	0	0	0	0	0	0	0	0	0	0	222110	188000	237250	275240
O75971;A0A024R5X1	O75971;A0A024R5X1	1;1	1;1	1;1	snRNA-activating protein complex subunit 5	SNAPC5	sp|O75971|SNPC5_HUMAN snRNA-activating protein complex subunit 5 OS=Homo sapiens OX=9606 GN=SNAPC5 PE=1 SV=1;tr|A0A024R5X1|A0A024R5X1_HUMAN Small nuclear RNA activating complex, polypeptide 5, 19kDa, isoform CRA_a OS=Homo sapiens OX=9606 GN=SNAPC5 PE=4 SV=	2	1	1	1	0	1	0	1	0	1	17.3	17.3	17.3	11.328	98	98;98	0	15.128	0	0	0	0	0	0	0	0	0	0	0	0	0	0	0	0	0	0	0	0	0	0	0	0
Q9Y6N5;Q9UHS8;Q53HW7;B2R7T6;A0A024R5X2;H3BNX3;H3BMS6;H3BNP9;A0A1B0GXB4;H3BV36	Q9Y6N5;Q9UHS8;Q53HW7;B2R7T6;A0A024R5X2;H3BNX3;H3BMS6	16;16;16;16;16;9;8;4;4;4	16;16;16;16;16;9;8;4;4;4	16;16;16;16;16;9;8;4;4;4	Sulfide:quinone oxidoreductase, mitochondrial	SQRDL;hCG_2001986	sp|Q9Y6N5|SQOR_HUMAN Sulfide:quinone oxidoreductase, mitochondrial OS=Homo sapiens OX=9606 GN=SQOR PE=1 SV=1;tr|Q9UHS8|Q9UHS8_HUMAN PRO1975 OS=Homo sapiens OX=9606 PE=2 SV=1;tr|Q53HW7|Q53HW7_HUMAN Sulfide dehydrogenase like (Fragment) OS=Homo sapiens OX=96	10	16	16	16	16	0	16	0	16	0	42.2	42.2	42.2	49.96	450	450;393;450;450;450;289;181;124;140;141	0	122.62	7955100	7353100	9108500	9496200	8981200	8727200	9448900	8264000	8787100	8262500	0	0	0	0	0	0	0	0	0	0	7955100	7353100	9108500	9496200
Q06547;A0A024R5X6;F5H7I4;B7Z8U2;H0YNZ0;H9ZYI9;A0A024R5R5;B7Z726;Q8TAK5;B4DXA3;Q5SZG2;B2R924	Q06547;A0A024R5X6;F5H7I4;B7Z8U2	5;5;3;3;2;2;2;2;1;1;1;1	5;5;3;3;2;2;2;2;1;1;1;1	5;5;3;3;2;2;2;2;1;1;1;1	GA-binding protein subunit beta-1	GABPB1;GABPB2	sp|Q06547|GABP1_HUMAN GA-binding protein subunit beta-1 OS=Homo sapiens OX=9606 GN=GABPB1 PE=1 SV=2;tr|A0A024R5X6|A0A024R5X6_HUMAN GA binding protein transcription factor, beta subunit 2, isoform CRA_a OS=Homo sapiens OX=9606 GN=GABPB2 PE=4 SV=1;tr|F5H7I4|	12	5	5	5	5	0	5	0	5	0	8.9	8.9	8.9	42.482	395	395;383;319;319;89;347;348;354;448;395;410;448	0	6.825	2556000	2252300	2818300	2936000	3198200	3077800	3151300	3129600	2836200	2857700	0	0	0	0	0	0	0	0	0	0	2556000	2252300	2818300	2936000
O76031;A0A024R5X7;Q9H072;H0YM48	O76031;A0A024R5X7;Q9H072	14;14;11;1	14;14;11;1	14;14;11;1	ATP-dependent Clp protease ATP-binding subunit clpX-like, mitochondrial	CLPX;DKFZp586J151	sp|O76031|CLPX_HUMAN ATP-dependent Clp protease ATP-binding subunit clpX-like, mitochondrial OS=Homo sapiens OX=9606 GN=CLPX PE=1 SV=2;tr|A0A024R5X7|A0A024R5X7_HUMAN ClpX caseinolytic peptidase X homolog (E. coli), isoform CRA_a OS=Homo sapiens OX=9606 GN=	4	14	14	14	13	2	13	2	13	2	29.9	29.9	29.9	69.223	633	633;633;533;268	0	51.005	10173000	9351500	11363000	11817000	11590000	11651000	11830000	11942000	11306000	11239000	16966	18673	21435	22735	24859	23596	30968	28536	21462	17309	10173000	9351500	11363000	11817000
Q9NZD8;A0A024R5Y1;H0YLW1;H0YLT5;H0YKM6;H0YMB7;H0YKB0;H3BRR0;H0YML6;H0YLD7	Q9NZD8;A0A024R5Y1;H0YLW1;H0YLT5;H0YKM6;H0YMB7;H0YKB0;H3BRR0	6;6;3;3;3;3;3;3;2;2	6;6;3;3;3;3;3;3;2;2	6;6;3;3;3;3;3;3;2;2	Maspardin	SPG21	sp|Q9NZD8|SPG21_HUMAN Maspardin OS=Homo sapiens OX=9606 GN=SPG21 PE=1 SV=1;tr|A0A024R5Y1|A0A024R5Y1_HUMAN Maspardin OS=Homo sapiens OX=9606 GN=SPG21 PE=4 SV=1;tr|H0YLW1|H0YLW1_HUMAN Maspardin (Fragment) OS=Homo sapiens OX=9606 GN=SPG21 PE=1 SV=8;tr|H0YLT5|	10	6	6	6	6	1	6	1	6	1	32.1	32.1	32.1	34.96	308	308;308;71;102;129;141;150;154;40;53	0	12.572	942240	923570	1133000	1128700	1062900	1127000	1091800	977330	1151100	1011800	0	0	0	0	0	0	0	0	0	0	942240	923570	1133000	1128700
Q9UII5;A0A024R5Y9;A0A087WYK5;A0A0B4J2G0	Q9UII5;A0A024R5Y9;A0A087WYK5;A0A0B4J2G0	1;1;1;1	1;1;1;1	1;1;1;1	Zinc finger protein 107	ZNF107;ZNF588	sp|Q9UII5|ZN107_HUMAN Zinc finger protein 107 OS=Homo sapiens OX=9606 GN=ZNF107 PE=1 SV=1;tr|A0A024R5Y9|A0A024R5Y9_HUMAN Zinc finger protein 588, isoform CRA_d OS=Homo sapiens OX=9606 GN=ZNF588 PE=4 SV=1;tr|A0A087WYK5|A0A087WYK5_HUMAN Zinc finger protein 1	4	1	1	1	1	0	1	0	1	0	1.1	1.1	1.1	90.672	783	783;783;820;852	1	-2	0	0	0	0	0	0	0	0	0	0	0	0	0	0	0	0	0	0	0	0	0	0	0	0
P52657;A0A024R5Z5;A0A0B4J1Z5;B2R506;A8MYR4;H0YK39;REV__Q8IVY9;REV__Q7Z5E5;REV__A0A2R8Y438;REV__A8K4M9;REV__Q6UB99	P52657;A0A024R5Z5;A0A0B4J1Z5;B2R506	4;4;3;3;1;1;1;1;1;1;1	4;4;3;3;1;1;1;1;1;1;1	4;4;3;3;1;1;1;1;1;1;1	Transcription initiation factor IIA subunit 2	GTF2A2	sp|P52657|T2AG_HUMAN Transcription initiation factor IIA subunit 2 OS=Homo sapiens OX=9606 GN=GTF2A2 PE=1 SV=1;tr|A0A024R5Z5|A0A024R5Z5_HUMAN Transcription initiation factor IIA subunit 2 OS=Homo sapiens OX=9606 GN=GTF2A2 PE=3 SV=1;tr|A0A0B4J1Z5|A0A0B4J1Z5	11	4	4	4	4	0	4	0	4	0	35.8	35.8	35.8	12.457	109	109;109;74;109;68;72;334;611;944;1062;2663	0	8.7646	3433000	3233200	3820700	4595100	4090100	3926200	4043400	3790000	3628600	3573200	0	0	0	0	0	0	0	0	0	0	3433000	3233200	3820700	4595100
P07355;A0A024R5Z7;V9HW65;H0YN42;H0YMU9;H0YMD0;A6NMY6;H0YM50;H0YNP5;B4DNH8;B3KRQ1;H0YKS4;H0YL33;H0YN28;H0YMM1;H0YNA0;H0YN52;H0YKX9;H0YMT9;H0YLV6;H0YKZ7;H0YKL9;H0YKV8;H0YLE2;H0YMD9	P07355;A0A024R5Z7;V9HW65;H0YN42;H0YMU9;H0YMD0;A6NMY6;H0YM50;H0YNP5;B4DNH8;B3KRQ1;H0YKS4;H0YL33;H0YN28	13;13;13;11;11;11;10;10;8;8;8;8;7;7;6;5;4;4;4;4;4;3;2;2;1	13;13;13;11;11;11;10;10;8;8;8;8;7;7;6;5;4;4;4;4;4;3;2;2;1	9;9;9;7;7;7;8;7;7;4;8;4;7;7;2;5;4;0;0;0;0;0;0;2;0	Annexin A2;Annexin;Putative annexin A2-like protein	ANXA2;HEL-S-270;ANXA2P2	sp|P07355|ANXA2_HUMAN Annexin A2 OS=Homo sapiens OX=9606 GN=ANXA2 PE=1 SV=2;tr|A0A024R5Z7|A0A024R5Z7_HUMAN Annexin OS=Homo sapiens OX=9606 GN=ANXA2 PE=2 SV=1;tr|V9HW65|V9HW65_HUMAN Annexin OS=Homo sapiens OX=9606 GN=HEL-S-270 PE=2 SV=1;tr|H0YN42|H0YN42_HUM	25	13	13	9	13	1	13	1	9	1	41.3	41.3	29.2	38.604	339	339;339;339;256;230;227;339;248;175;194;181;176;142;139;149;79;59;134;133;132;119;110;81;45;65	0	36.879	5069200	4059300	4713500	6047000	6757200	6680700	7366900	9927300	6380600	6280100	28876	22807	33313	35740	52766	46363	42767	65819	42937	36796	5069200	4059300	4713500	6047000
A0A024R5Z9;B4DRT3;H3BTN5;Q504U3;H3BR70;A0A024R609;H3BQ34;H3BUW1;H3BTJ2;H3BT25;H3BU13;H3BQZ3;H3BN34;Q16716;P30613;B4DPM0;Q16715;A0A4D6DDG8	A0A024R5Z9;B4DRT3;H3BTN5;Q504U3;H3BR70;A0A024R609;H3BQ34	45;42;39;29;29;26;25;13;13;11;5;2;2;1;1;1;1;1	4;4;4;4;4;0;0;0;0;0;0;0;0;0;0;0;0;0	4;4;4;4;4;0;0;0;0;0;0;0;0;0;0;0;0;0	Pyruvate kinase	PKM2;PKM	tr|A0A024R5Z9|A0A024R5Z9_HUMAN Pyruvate kinase OS=Homo sapiens OX=9606 GN=PKM2 PE=3 SV=1;tr|B4DRT3|B4DRT3_HUMAN Pyruvate kinase OS=Homo sapiens OX=9606 PE=2 SV=1;tr|H3BTN5|H3BTN5_HUMAN Pyruvate kinase (Fragment) OS=Homo sapiens OX=9606 GN=PKM PE=1 SV=1;tr|	18	45	4	4	45	12	4	0	4	0	76.5	5.8	5.8	58.061	531	531;511;485;366;366;345;281;162;168;151;82;69;51;566;574;488;587;50	0	8.8641	8882900	8512600	10011000	10731000	9897100	10336000	10186000	8879000	9804200	9463800	0	0	0	0	0	0	0	0	0	0	8882900	8512600	10011000	10731000
Q9NWW5;A0A1B0GU90;A0A1B0GW73;H3BNF1;A0A1B0GTV3;A0A0S2Z5D0;H3BUV4;A0A1B0GUD2;H3BUT1;A0A1B0GTU6;A0A0S2Z5G3;A0A024R601	Q9NWW5;A0A1B0GU90;A0A1B0GW73;H3BNF1;A0A1B0GTV3;A0A0S2Z5D0;H3BUV4;A0A1B0GUD2;H3BUT1;A0A1B0GTU6;A0A0S2Z5G3;A0A024R601	1;1;1;1;1;1;1;1;1;1;1;1	1;1;1;1;1;1;1;1;1;1;1;1	1;1;1;1;1;1;1;1;1;1;1;1	Ceroid-lipofuscinosis neuronal protein 6	CLN6	sp|Q9NWW5|CLN6_HUMAN Ceroid-lipofuscinosis neuronal protein 6 OS=Homo sapiens OX=9606 GN=CLN6 PE=1 SV=1;tr|A0A1B0GU90|A0A1B0GU90_HUMAN Ceroid-lipofuscinosis neuronal protein 6 (Fragment) OS=Homo sapiens OX=9606 GN=CLN6 PE=4 SV=1;tr|A0A1B0GW73|A0A1B0GW73_HU	12	1	1	1	0	1	0	1	0	1	3.5	3.5	3.5	35.919	311	311;76;77;105;108;171;213;215;248;251;278;311	0.0008489	2.3009	0	0	0	0	0	0	0	0	0	0	0	0	0	0	0	0	0	0	0	0	0	0	0	0
P05386;A0A024R608;Q6ICQ4	P05386;A0A024R608;Q6ICQ4	7;7;5	5;5;3	0;0;0	60S acidic ribosomal protein P1	RPLP1	sp|P05386|RLA1_HUMAN 60S acidic ribosomal protein P1 OS=Homo sapiens OX=9606 GN=RPLP1 PE=1 SV=1;tr|A0A024R608|A0A024R608_HUMAN Ribosomal protein, large, P1, isoform CRA_a OS=Homo sapiens OX=9606 GN=RPLP1 PE=3 SV=1;tr|Q6ICQ4|Q6ICQ4_HUMAN RPLP1 protein (Frag	3	7	5	0	4	3	3	1	0	0	98.2	98.2	0	11.514	114	114;114;114	0	33.376	42550000	40877000	51815000	51223000	49566000	47411000	52587000	54099000	49469000	45464000	0	0	0	0	0	0	0	0	0	0	42550000	40877000	51815000	51223000
P31146;A0A024R611;Q59G88;H3BRY3;H3BTU6;H3BRJ0;H3BNA2;H3BU76;B4DJS1;H3BSL1;Q6ZW98	P31146;A0A024R611;Q59G88;H3BRY3	29;29;24;22;11;9;5;5;5;5;4	28;28;23;21;11;9;5;5;5;5;4	27;27;23;20;11;9;5;5;5;5;4	Coronin-1A;Coronin	CORO1A	sp|P31146|COR1A_HUMAN Coronin-1A OS=Homo sapiens OX=9606 GN=CORO1A PE=1 SV=4;tr|A0A024R611|A0A024R611_HUMAN Coronin OS=Homo sapiens OX=9606 GN=CORO1A PE=3 SV=1;tr|Q59G88|Q59G88_HUMAN Coronin (Fragment) OS=Homo sapiens OX=9606 PE=3 SV=1;tr|H3BRY3|H3BRY3_HUM	11	29	28	27	29	5	28	5	27	5	56.2	56.2	54.7	51.026	461	461;461;558;389;246;249;148;165;166;218;193	0	286.83	266140000	257580000	308030000	317310000	311060000	309490000	304250000	292890000	283730000	287120000	438610	401070	473700	491390	525440	460260	473280	432430	418550	439980	266140000	257580000	308030000	317310000
P60510;Q5U086;A0A024R625;H3BTA2;H3BV22;I3L4X0	P60510;Q5U086;A0A024R625;H3BTA2;H3BV22	8;8;8;7;5;3	7;7;7;6;4;3	7;7;7;6;4;3	Serine/threonine-protein phosphatase 4 catalytic subunit;Serine/threonine-protein phosphatase	PPP4C	sp|P60510|PP4C_HUMAN Serine/threonine-protein phosphatase 4 catalytic subunit OS=Homo sapiens OX=9606 GN=PPP4C PE=1 SV=1;tr|Q5U086|Q5U086_HUMAN Serine/threonine-protein phosphatase OS=Homo sapiens OX=9606 PE=2 SV=1;tr|A0A024R625|A0A024R625_HUMAN Serine/thr	6	8	7	7	8	1	7	0	7	0	33.9	29.3	29.3	35.08	307	307;307;307;267;203;120	0	64.901	4846100	3984100	5292400	5397800	5350500	5859700	5429600	5259800	5017100	4900900	0	0	0	0	0	0	0	0	0	0	4846100	3984100	5292400	5397800
P16150;A0A024R629;C9JUK7	P16150;A0A024R629;C9JUK7	6;6;4	6;6;4	6;6;4	Leukosialin	SPN	sp|P16150|LEUK_HUMAN Leukosialin OS=Homo sapiens OX=9606 GN=SPN PE=1 SV=1;tr|A0A024R629|A0A024R629_HUMAN Sialophorin (GpL115, leukosialin, CD43), isoform CRA_a OS=Homo sapiens OX=9606 GN=SPN PE=4 SV=1;tr|C9JUK7|C9JUK7_HUMAN Leukosialin (Fragment) OS=Homo s	3	6	6	6	4	5	4	5	4	5	10.5	10.5	10.5	40.321	400	400;400;355	0	13.358	7027000	6909400	7848800	6981000	7844700	7120500	7170500	8432800	5946600	7376200	14048	15780	15946	11819	22082	18289	19703	21841	14135	16235	7027000	6909400	7848800	6981000
Q14807;B7Z9T5;A0A024R632;H3BRB3;Q14984;Q14985;O60846;H3BTH5	Q14807;B7Z9T5;A0A024R632;H3BRB3	8;8;8;8;3;3;3;3	8;8;8;8;3;3;3;3	8;8;8;8;3;3;3;3	Kinesin-like protein KIF22;Kinesin-like protein	KIF22	sp|Q14807|KIF22_HUMAN Kinesin-like protein KIF22 OS=Homo sapiens OX=9606 GN=KIF22 PE=1 SV=5;tr|B7Z9T5|B7Z9T5_HUMAN Kinesin-like protein OS=Homo sapiens OX=9606 PE=2 SV=1;tr|A0A024R632|A0A024R632_HUMAN Kinesin-like protein OS=Homo sapiens OX=9606 GN=KIF22 P	8	8	8	8	8	0	8	0	8	0	15.6	15.6	15.6	73.261	665	665;597;597;611;110;170;170;185	0	35.192	2785300	2662200	3302000	3829900	3172200	3367400	3144900	3616300	3080600	2944200	0	0	0	0	0	0	0	0	0	0	2785300	2662200	3302000	3829900
Q8WUJ0;A0A024R641	Q8WUJ0;A0A024R641	1;1	1;1	1;1	Serine/threonine/tyrosine-interacting protein	STYX;hCG_2028303	sp|Q8WUJ0|STYX_HUMAN Serine/threonine/tyrosine-interacting protein OS=Homo sapiens OX=9606 GN=STYX PE=1 SV=1;tr|A0A024R641|A0A024R641_HUMAN HCG2028303, isoform CRA_a OS=Homo sapiens OX=9606 GN=hCG_2028303 PE=4 SV=1	2	1	1	1	1	0	1	0	1	0	7.2	7.2	7.2	25.492	223	223;223	0	3.2557	310100	236110	329680	344450	370020	363710	362550	299880	374810	347260	0	0	0	0	0	0	0	0	0	0	310100	236110	329680	344450
P30793;Q8IZH7;Q8IZH8;Q8IZH9;A0A024R642	P30793;Q8IZH7;Q8IZH8;Q8IZH9;A0A024R642	1;1;1;1;1	1;1;1;1;1	1;1;1;1;1	GTP cyclohydrolase 1	GCH1	sp|P30793|GCH1_HUMAN GTP cyclohydrolase 1 OS=Homo sapiens OX=9606 GN=GCH1 PE=1 SV=1;tr|Q8IZH7|Q8IZH7_HUMAN GTP cyclohydrolase 1 (Fragment) OS=Homo sapiens OX=9606 PE=2 SV=1;tr|Q8IZH8|Q8IZH8_HUMAN GTP cyclohydrolase 1 (Fragment) OS=Homo sapiens OX=9606 PE=2	5	1	1	1	1	0	1	0	1	0	4	4	4	27.903	250	250;101;158;177;250	0	4.5361	92750	72313	109740	106750	90703	97521	96304	96510	96999	92236	0	0	0	0	0	0	0	0	0	0	92750	72313	109740	106750
O75503;A0A1B0GVL0;A0A087WZY0;A0A1B0GTR6;A0A1B0GWJ7;A0A1C7CYZ2;A0A1B0GTV7;A0A1B0GUE8;A0A1B0GV94;A0A1B0GWI2;A0A024R644;A0A1B0GU14;B4E1V6	O75503;A0A1B0GVL0;A0A087WZY0;A0A1B0GTR6;A0A1B0GWJ7;A0A1C7CYZ2;A0A1B0GTV7;A0A1B0GUE8;A0A1B0GV94;A0A1B0GWI2;A0A024R644;A0A1B0GU14;B4E1V6	2;2;2;2;2;2;2;2;2;2;2;1;1	2;2;2;2;2;2;2;2;2;2;2;1;1	2;2;2;2;2;2;2;2;2;2;2;1;1	Ceroid-lipofuscinosis neuronal protein 5	CLN5	sp|O75503|CLN5_HUMAN Ceroid-lipofuscinosis neuronal protein 5 OS=Homo sapiens OX=9606 GN=CLN5 PE=1 SV=2;tr|A0A1B0GVL0|A0A1B0GVL0_HUMAN Ceroid-lipofuscinosis neuronal protein 5 (Fragment) OS=Homo sapiens OX=9606 GN=CLN5 PE=1 SV=1;tr|A0A087WZY0|A0A087WZY0_HU	13	2	2	2	2	0	2	0	2	0	8.9	8.9	8.9	41.496	358	358;125;191;197;201;207;248;270;273;304;407;36;273	0	13.12	160460	157130	194670	218190	200860	212030	234710	167700	220510	194450	0	0	0	0	0	0	0	0	0	0	160460	157130	194670	218190
Q96EK6;A0A024R649;G3V5E4;G3V4W4	Q96EK6;A0A024R649;G3V5E4;G3V4W4	7;7;5;5	7;7;5;5	7;7;5;5	Glucosamine 6-phosphate N-acetyltransferase	GNPNAT1	sp|Q96EK6|GNA1_HUMAN Glucosamine 6-phosphate N-acetyltransferase OS=Homo sapiens OX=9606 GN=GNPNAT1 PE=1 SV=1;tr|A0A024R649|A0A024R649_HUMAN Glucosamine 6-phosphate N-acetyltransferase OS=Homo sapiens OX=9606 GN=GNPNAT1 PE=3 SV=1;tr|G3V5E4|G3V5E4_HUMAN Glu	4	7	7	7	7	0	7	0	7	0	43.5	43.5	43.5	20.749	184	184;184;113;163	0	67.117	7208000	6582200	8059700	9071700	9008100	9264100	9307500	8424500	8758800	8263000	0	0	0	0	0	0	0	0	0	0	7208000	6582200	8059700	9071700
P11586;V9GYY3;A0A384N5Y3;A0A024R652;F5H2F4;B7Z809;V9GZ78;A0A494C1T2	P11586;V9GYY3;A0A384N5Y3;A0A024R652;F5H2F4;B7Z809;V9GZ78;A0A494C1T2	59;59;59;59;59;56;46;31	59;59;59;59;59;56;46;31	58;58;58;58;58;55;45;30	C-1-tetrahydrofolate synthase, cytoplasmic;Methylenetetrahydrofolate dehydrogenase;Methenyltetrahydrofolate cyclohydrolase;Formyltetrahydrofolate synthetase;C-1-tetrahydrofolate synthase, cytoplasmic, N-terminally processed	MTHFD1	sp|P11586|C1TC_HUMAN C-1-tetrahydrofolate synthase, cytoplasmic OS=Homo sapiens OX=9606 GN=MTHFD1 PE=1 SV=3;tr|V9GYY3|V9GYY3_HUMAN C-1-tetrahydrofolate synthase, cytoplasmic OS=Homo sapiens OX=9606 GN=MTHFD1 PE=1 SV=2;tr|A0A384N5Y3|A0A384N5Y3_HUMAN C-1-tet	8	59	59	58	59	9	59	9	58	8	64.8	64.8	64.1	101.56	935	935;922;935;935;964;1020;854;644	0	323.31	343770000	322180000	395450000	402420000	386580000	390910000	400110000	341440000	375910000	366860000	891560	838890	1006800	979390	963630	1011600	973690	881370	899270	924920	343770000	322180000	395450000	402420000
O15315;G3V4W9;F8WAY6;C9J5S9;A0A0A0MS18;A0A024R656;C9JYJ0	O15315;G3V4W9;F8WAY6;C9J5S9;A0A0A0MS18;A0A024R656;C9JYJ0	1;1;1;1;1;1;1	1;1;1;1;1;1;1	1;1;1;1;1;1;1	DNA repair protein RAD51 homolog 2	RAD51B;RAD51L1	sp|O15315|RA51B_HUMAN DNA repair protein RAD51 homolog 2 OS=Homo sapiens OX=9606 GN=RAD51B PE=1 SV=2;tr|G3V4W9|G3V4W9_HUMAN DNA repair protein RAD51 homolog 2 (Fragment) OS=Homo sapiens OX=9606 GN=RAD51B PE=1 SV=1;tr|F8WAY6|F8WAY6_HUMAN DNA repair protein	7	1	1	1	1	0	1	0	1	0	4.9	4.9	4.9	42.195	384	384;75;108;133;279;350;425	0	3.842	23754	24667	36992	34503	34794	36194	41098	32456	34043	25816	0	0	0	0	0	0	0	0	0	0	23754	24667	36992	34503
P29374;A0A024R657;A0A024R680;A0A024R6A2;H7C485;F8WAR5;C9JIF4;Q05CG0	P29374;A0A024R657;A0A024R680;A0A024R6A2;H7C485	4;4;3;3;2;1;1;1	3;3;2;2;2;0;0;0	3;3;2;2;2;0;0;0	AT-rich interactive domain-containing protein 4A	ARID4A	sp|P29374|ARI4A_HUMAN AT-rich interactive domain-containing protein 4A OS=Homo sapiens OX=9606 GN=ARID4A PE=1 SV=3;tr|A0A024R657|A0A024R657_HUMAN AT rich interactive domain 4A (RBP1-like), isoform CRA_c OS=Homo sapiens OX=9606 GN=ARID4A PE=4 SV=1;tr|A0A024	8	4	3	3	3	1	2	1	2	1	3.9	3.3	3.3	142.75	1257	1257;1257;1188;1203;748;40;54;424	0	6.1753	191590	191580	210870	248820	214000	234340	234310	209420	201150	207740	0	0	0	0	0	0	0	0	0	0	191590	191580	210870	248820
Q07352;G3V2D5;G3V2P5;B4DG15;B3KNA8;A0A024R658;G3V515;B4E1N3	Q07352;G3V2D5;G3V2P5;B4DG15;B3KNA8;A0A024R658;G3V515;B4E1N3	2;2;2;2;2;2;1;1	2;2;2;2;2;2;1;1	2;2;2;2;2;2;1;1	Zinc finger protein 36, C3H1 type-like 1	ZFP36L1	sp|Q07352|TISB_HUMAN mRNA decay activator protein ZFP36L1 OS=Homo sapiens OX=9606 GN=ZFP36L1 PE=1 SV=1;tr|G3V2D5|G3V2D5_HUMAN mRNA decay activator protein ZFP36L1 (Fragment) OS=Homo sapiens OX=9606 GN=ZFP36L1 PE=1 SV=1;tr|G3V2P5|G3V2P5_HUMAN mRNA decay act	8	2	2	2	2	0	2	0	2	0	6.5	6.5	6.5	36.313	338	338;176;207;316;338;338;189;321	0.00017572	2.7414	25542	13552	22057	60472	35071	59561	50176	54249	59511	35597	0	0	0	0	0	0	0	0	0	0	25542	13552	22057	60472
Q86UP2;A0A024R663;G3V4Y7;B7Z6P3;B3KWP6;G3V5P0;G3V5G2;H0YJZ8;H0YJV5;H0YJP2;B3KP76;Q6PDF7;Q3SWV9;Q6NZ46	Q86UP2;A0A024R663	54;54;23;11;9;6;5;4;3;3;3;2;2;1	54;54;23;11;9;6;5;4;3;3;3;2;2;1	54;54;23;11;9;6;5;4;3;3;3;2;2;1	Kinectin	KTN1	sp|Q86UP2|KTN1_HUMAN Kinectin OS=Homo sapiens OX=9606 GN=KTN1 PE=1 SV=1;tr|A0A024R663|A0A024R663_HUMAN Kinectin 1 (Kinesin receptor), isoform CRA_a OS=Homo sapiens OX=9606 GN=KTN1 PE=4 SV=1	14	54	54	54	52	3	52	3	52	3	44.7	44.7	44.7	156.27	1357	1357;1357;595;334;290;160;162;153;91;138;152;120;121;119	0	312.43	57105000	52793000	63614000	68327000	65366000	66063000	64397000	58004000	62459000	60594000	34208	42072	42137	46958	46961	48824	45337	25300	34418	40276	57105000	52793000	63614000	68327000
Q96FK6;G3V4B8;A0A024R667	Q96FK6;G3V4B8;A0A024R667	4;4;4	4;4;4	3;3;3	WD repeat-containing protein 89	WDR89;C14orf150	sp|Q96FK6|WDR89_HUMAN WD repeat-containing protein 89 OS=Homo sapiens OX=9606 GN=WDR89 PE=2 SV=1;tr|G3V4B8|G3V4B8_HUMAN WD repeat-containing protein 89 (Fragment) OS=Homo sapiens OX=9606 GN=WDR89 PE=1 SV=1;tr|A0A024R667|A0A024R667_HUMAN WD repeat-containin	3	4	4	3	3	0	3	0	3	0	10.6	10.6	9.8	43.214	387	387;226;387	0	4.9005	986640	868890	1062300	1186900	1118600	1239400	1100900	1067000	1046500	1013400	0	0	0	0	0	0	0	0	0	0	986640	868890	1062300	1186900
P49757;Q86SW5;G3V3R1;A0A024R684;A0A024R681;B2RCI6;A0A024R6C4;A0A024R6F4;G3V4S6;G3V433;G3V3M5;Q86SW6;G3V3Z8	P49757;Q86SW5;G3V3R1;A0A024R684;A0A024R681;B2RCI6;A0A024R6C4;A0A024R6F4;G3V4S6;G3V433;G3V3M5;Q86SW6;G3V3Z8	2;2;2;2;2;2;2;2;1;1;1;1;1	2;2;2;2;2;2;2;2;1;1;1;1;1	2;2;2;2;2;2;2;2;1;1;1;1;1	Protein numb homolog	NUMB	sp|P49757|NUMB_HUMAN Protein numb homolog OS=Homo sapiens OX=9606 GN=NUMB PE=1 SV=2;tr|Q86SW5|Q86SW5_HUMAN Full-length cDNA 5-PRIME end of clone CS0DL002YI06 of B cells (Ramos cell line) of Homo sapiens (human) (Fragment) OS=Homo sapiens OX=9606 PE=2 SV=1;	13	2	2	2	2	0	2	0	2	0	4	4	4	70.803	651	651;242;258;592;603;640;640;651;67;80;223;233;507	0	7.2871	651270	582160	679230	792920	771610	804430	747450	740440	680230	648740	0	0	0	0	0	0	0	0	0	0	651270	582160	679230	792920
Q9Y5K8;G3V2S6;Q9H3H0;A0A024R683;Q8N5Z9;G3V2V6;H0YJH8;Q6PJ05;H0YJ55;H0YJS0;Q9NW63;G3V559;G3V5S7;G3V3T8	Q9Y5K8;G3V2S6;Q9H3H0;A0A024R683;Q8N5Z9;G3V2V6;H0YJH8;Q6PJ05	6;6;6;6;5;4;4;4;2;2;2;2;1;1	6;6;6;6;5;4;4;4;2;2;2;2;1;1	6;6;6;6;5;4;4;4;2;2;2;2;1;1	V-type proton ATPase subunit D	ATP6V1D;VATD	sp|Q9Y5K8|VATD_HUMAN V-type proton ATPase subunit D OS=Homo sapiens OX=9606 GN=ATP6V1D PE=1 SV=1;tr|G3V2S6|G3V2S6_HUMAN V-type proton ATPase subunit D OS=Homo sapiens OX=9606 GN=ATP6V1D PE=1 SV=1;tr|Q9H3H0|Q9H3H0_HUMAN V-type proton ATPase subunit D OS=Hom	14	6	6	6	6	0	6	0	6	0	32.4	32.4	32.4	28.262	247	247;192;247;247;247;148;153;247;44;119;135;179;59;86	0	8.0866	2229500	2206200	2506300	2649700	2451800	2736700	2485400	2672400	2283400	2446500	0	0	0	0	0	0	0	0	0	0	2229500	2206200	2506300	2649700
P51948;A0A024R688;A0A024R669;H0YJ92;H0YJF2	P51948;A0A024R688;A0A024R669;H0YJ92;H0YJF2	11;11;9;6;6	11;11;9;6;6	11;11;9;6;6	CDK-activating kinase assembly factor MAT1	MNAT1	sp|P51948|MAT1_HUMAN CDK-activating kinase assembly factor MAT1 OS=Homo sapiens OX=9606 GN=MNAT1 PE=1 SV=1;tr|A0A024R688|A0A024R688_HUMAN CDK-activating kinase assembly factor MAT1 OS=Homo sapiens OX=9606 GN=MNAT1 PE=2 SV=1;tr|A0A024R669|A0A024R669_HUMAN C	5	11	11	11	10	1	10	1	10	1	39.2	39.2	39.2	35.823	309	309;309;267;169;173	0	41.249	4030200	3538600	4112000	4945400	4449000	4810100	4711900	4923700	4503200	4442400	0	0	0	0	0	0	0	0	0	0	4030200	3538600	4112000	4945400
Q6PJG2;A0A0A0MSU2;A0PJD3;A0A024R689;A0A1C7CYX1;H7C1L3	Q6PJG2;A0A0A0MSU2;A0PJD3;A0A024R689;A0A1C7CYX1;H7C1L3	6;6;6;6;6;5	6;6;6;6;6;5	6;6;6;6;6;5	ELM2 and SANT domain-containing protein 1	ELMSAN1;C14orf43	sp|Q6PJG2|MDEAS_HUMAN Mitotic deacetylase-associated SANT domain protein OS=Homo sapiens OX=9606 GN=MIDEAS PE=1 SV=2;tr|A0A0A0MSU2|A0A0A0MSU2_HUMAN Mitotic deacetylase-associated SANT domain protein (Fragment) OS=Homo sapiens OX=9606 GN=MIDEAS PE=1 SV=6;tr	6	6	6	6	2	4	2	4	2	4	5.4	5.4	5.4	114.99	1045	1045;1018;1025;1045;1099;445	0	9.8576	339500	271400	371740	400150	400830	402380	405630	451280	353760	368450	0	0	0	0	0	0	0	0	0	0	339500	271400	371740	400150
P12814;A0A024R694;B7Z565;H9KV75;Q86TX4;B4DFY0;B3KUX9;B7Z2W3;A1L0V1;G3V2N5;H0YJ11;G3V2W4;H0YJW3;B4DRP5;P35609;A0A494C1A0;H7C5W8;B7Z2N5;B7Z4V1;A0A494C166;A0A494C033;G3V2X9;B7Z4P6;Q59FD9;B7Z4K1;F6THM6;G3V5M4;Q5ZEZ4;A0A494C0Q3;G3V2E8;G3V380;A0A494C031	P12814;A0A024R694;B7Z565;H9KV75;Q86TX4;B4DFY0	44;44;39;39;27;22;19;15;14;13;12;12;12;12;11;11;11;8;6;6;6;5;5;5;5;5;5;5;4;3;1;1	29;29;27;27;17;15;15;12;10;8;9;8;8;7;2;2;8;2;1;1;1;2;1;1;1;1;2;2;1;1;1;1	29;29;27;27;17;15;15;12;10;8;9;8;8;7;2;2;8;2;1;1;1;2;1;1;1;1;2;2;1;1;1;1	Alpha-actinin-1	ACTN1	sp|P12814|ACTN1_HUMAN Alpha-actinin-1 OS=Homo sapiens OX=9606 GN=ACTN1 PE=1 SV=2;tr|A0A024R694|A0A024R694_HUMAN Alpha-actinin cytoskeletal isoform OS=Homo sapiens OX=9606 GN=ACTN1 PE=2 SV=1;tr|B7Z565|B7Z565_HUMAN Alpha-actinin cytoskeletal isoform OS=Homo	32	44	29	29	44	2	29	0	29	0	51.9	35.8	35.8	103.06	892	892;892;822;822;533;534;472;597;309;260;207;238;251;255;894;858;297;803;284;263;182;144;649;664;679;686;126;86;131;85;72;61	0	323.31	53044000	47796000	59657000	66721000	62839000	62840000	65379000	53433000	62531000	59362000	0	0	0	0	0	0	0	0	0	0	53044000	47796000	59657000	66721000
P49768;B7Z8T5;E7ES96;Q53FV8;A0A0S2Z4D2;A0A218KGQ6;A0A218KGQ3;A0A218KGP3;A0A218KGP1;A0A218KGP0;A0A218KGN7;A0A218KGN4;A0A218KGN3;A0A024R6A3	P49768;B7Z8T5;E7ES96;Q53FV8;A0A0S2Z4D2;A0A218KGQ6;A0A218KGQ3;A0A218KGP3;A0A218KGP1;A0A218KGP0;A0A218KGN7;A0A218KGN4;A0A218KGN3;A0A024R6A3	1;1;1;1;1;1;1;1;1;1;1;1;1;1	1;1;1;1;1;1;1;1;1;1;1;1;1;1	1;1;1;1;1;1;1;1;1;1;1;1;1;1	Presenilin-1;Presenilin-1 NTF subunit;Presenilin-1 CTF subunit;Presenilin-1 CTF12;Presenilin	PSEN1	sp|P49768|PSN1_HUMAN Presenilin-1 OS=Homo sapiens OX=9606 GN=PSEN1 PE=1 SV=1;tr|B7Z8T5|B7Z8T5_HUMAN Presenilin-1 OS=Homo sapiens OX=9606 PE=2 SV=1;tr|E7ES96|E7ES96_HUMAN Presenilin OS=Homo sapiens OX=9606 GN=PSEN1 PE=1 SV=1;tr|Q53FV8|Q53FV8_HUMAN Presenili	14	1	1	1	0	1	0	1	0	1	4.1	4.1	4.1	52.667	467	467;264;375;463;463;467;467;467;467;467;467;467;467;467	0	4.6709	0	0	0	0	0	0	0	0	0	0	0	0	0	0	0	0	0	0	0	0	0	0	0	0
P35813;B5BUD5;A0A024R6A5;B2R8E4;E9PKB5;E9PL75;E9PJN3;Q5JB49	P35813;B5BUD5;A0A024R6A5;B2R8E4	13;13;13;12;4;3;3;1	13;13;13;12;4;3;3;1	11;11;11;10;2;2;2;0	Protein phosphatase 1A	PPM1A	sp|P35813|PPM1A_HUMAN Protein phosphatase 1A OS=Homo sapiens OX=9606 GN=PPM1A PE=1 SV=1;tr|B5BUD5|B5BUD5_HUMAN Protein-serine/threonine phosphatase (Fragment) OS=Homo sapiens OX=9606 GN=PPM1A PE=2 SV=1;tr|A0A024R6A5|A0A024R6A5_HUMAN Protein-serine/threonin	8	13	13	11	10	3	10	3	8	3	36.1	36.1	30.4	42.447	382	382;382;382;382;187;128;148;78	0	56.082	13107000	12296000	14784000	16283000	16476000	16507000	16400000	15042000	15382000	15011000	7113.4	7147.3	14023	12695	15549	6361.1	16359	8007.6	7287.2	6604.1	13107000	12296000	14784000	16283000
Q8WUH1;H0YIM9;A0A0C4DGJ7;A0A024R6B7	Q8WUH1;H0YIM9;A0A0C4DGJ7;A0A024R6B7	2;2;2;2	1;1;1;1	1;1;1;1	Protein Churchill	CHURC1;CHURC1-FNTB	sp|Q8WUH1|CHUR_HUMAN Protein Churchill OS=Homo sapiens OX=9606 GN=CHURC1 PE=1 SV=2;tr|H0YIM9|H0YIM9_HUMAN Protein Churchill (Fragment) OS=Homo sapiens OX=9606 GN=CHURC1-FNTB PE=3 SV=1;tr|A0A0C4DGJ7|A0A0C4DGJ7_HUMAN Protein Churchill OS=Homo sapiens OX=9606	4	2	1	1	2	0	1	0	1	0	15.1	9.4	9.4	16.111	139	139;85;112;139	0	4.4566	1111100	1094600	1314200	1380300	1168500	1249900	964520	1421500	817650	914540	0	0	0	0	0	0	0	0	0	0	1111100	1094600	1314200	1380300
P36957;A0A024R6C9;Q6IBS5;Q86TQ8;Q86TW7;Q86SW4;Q16187;B7Z6J1;H0YJF9;G3V3F0;Q6LEQ7	P36957;A0A024R6C9;Q6IBS5;Q86TQ8;Q86TW7	9;9;8;7;5;4;3;2;1;1;1	9;9;8;7;5;4;3;2;1;1;1	9;9;8;7;5;4;3;2;1;1;1	Dihydrolipoyllysine-residue succinyltransferase component of 2-oxoglutarate dehydrogenase complex, mitochondrial	DLST	sp|P36957|ODO2_HUMAN Dihydrolipoyllysine-residue succinyltransferase component of 2-oxoglutarate dehydrogenase complex, mitochondrial OS=Homo sapiens OX=9606 GN=DLST PE=1 SV=4;tr|A0A024R6C9|A0A024R6C9_HUMAN Dihydrolipoyllysine-residue succinyltransferase c	11	9	9	9	9	0	9	0	9	0	21.2	21.2	21.2	48.755	453	453;453;453;307;251;279;451;166;74;104;108	0	30.098	11149000	10431000	12960000	13988000	13689000	13717000	13787000	13579000	12572000	12615000	0	0	0	0	0	0	0	0	0	0	11149000	10431000	12960000	13988000
Q8TD19;A0A024R6D1;B3KY50;G3V459;Q6PKF2;REV__Q5SQT3;REV__Q9HA11;REV__Q9P0M6;REV__A0A024QZP6	Q8TD19;A0A024R6D1	17;17;7;3;3;1;1;1;1	17;17;7;3;3;1;1;1;1	17;17;7;3;3;1;1;1;1	Serine/threonine-protein kinase Nek9	NEK9	sp|Q8TD19|NEK9_HUMAN Serine/threonine-protein kinase Nek9 OS=Homo sapiens OX=9606 GN=NEK9 PE=1 SV=2;tr|A0A024R6D1|A0A024R6D1_HUMAN NIMA (Never in mitosis gene a)-related kinase 9, isoform CRA_a OS=Homo sapiens OX=9606 GN=NEK9 PE=3 SV=1	9	17	17	17	14	3	14	3	14	3	20.9	20.9	20.9	107.17	979	979;979;514;104;322;242;280;372;372	0	80.18	4881700	4708800	5733600	6420100	5844000	5993800	5923900	5556900	5447000	5524600	0	0	0	0	0	0	0	0	0	0	4881700	4708800	5733600	6420100
P84090;A0A024R6D4;G3V279	P84090;A0A024R6D4;G3V279	5;5;3	5;5;3	5;5;3	Enhancer of rudimentary homolog	ERH	sp|P84090|ERH_HUMAN Enhancer of rudimentary homolog OS=Homo sapiens OX=9606 GN=ERH PE=1 SV=1;tr|A0A024R6D4|A0A024R6D4_HUMAN Enhancer of rudimentary homolog OS=Homo sapiens OX=9606 GN=ERH PE=3 SV=1;tr|G3V279|G3V279_HUMAN Enhancer of rudimentary homolog OS=H	3	5	5	5	5	3	5	3	5	3	48.1	48.1	48.1	12.259	104	104;104;71	0	115.56	84100000	78741000	102490000	107530000	112730000	95533000	112730000	103230000	99740000	98875000	111950	101100	124530	141150	155390	135090	117250	136760	114550	113910	84100000	78741000	102490000	107530000
Q13243;A0A024R6D8;Q59EK7;B4DJK0;B4DUA4;G3V5K8;B5BUD8;Q86U32	Q13243;A0A024R6D8;Q59EK7;B4DJK0;B4DUA4;G3V5K8	8;8;6;5;5;4;1;1	7;7;5;4;4;4;1;1	7;7;5;4;4;4;1;1	Serine/arginine-rich splicing factor 5	SRSF5;SFRS5	sp|Q13243|SRSF5_HUMAN Serine/arginine-rich splicing factor 5 OS=Homo sapiens OX=9606 GN=SRSF5 PE=1 SV=1;tr|A0A024R6D8|A0A024R6D8_HUMAN Splicing factor, arginine/serine-rich 5, isoform CRA_a OS=Homo sapiens OX=9606 GN=SFRS5 PE=3 SV=1;tr|Q59EK7|Q59EK7_HUMAN	8	8	7	7	8	1	7	0	7	0	26.1	22.8	22.8	31.263	272	272;272;326;124;138;99;107;145	0	11.57	19191000	18308000	21862000	26253000	24447000	24435000	23771000	23353000	22549000	21138000	0	0	0	0	0	0	0	0	0	0	19191000	18308000	21862000	26253000
Q9NWQ4;G3V5D0;G3V290;Q9ULA8;G3V553;A0A024R6J0;A0A024R6E4	Q9NWQ4;G3V5D0;G3V290;Q9ULA8;G3V553;A0A024R6J0;A0A024R6E4	2;2;2;2;2;2;2	2;2;2;2;2;2;2	2;2;2;2;2;2;2	G patch domain-containing protein 2-like	GPATCH2L;C14orf118	sp|Q9NWQ4|GPT2L_HUMAN G patch domain-containing protein 2-like OS=Homo sapiens OX=9606 GN=GPATCH2L PE=1 SV=3;tr|G3V5D0|G3V5D0_HUMAN G patch domain-containing protein 2-like (Fragment) OS=Homo sapiens OX=9606 GN=GPATCH2L PE=1 SV=1;tr|G3V290|G3V290_HUMAN G p	7	2	2	2	0	2	0	2	0	2	6.4	6.4	6.4	54.259	482	482;106;164;221;365;477;482	0.00085412	2.3866	0	0	0	0	0	0	0	0	0	0	0	0	0	0	0	0	0	0	0	0	0	0	0	0
Q02252;Q53FN8;A0A024R6G4;Q53H94;G3V4Z4;O43573	Q02252;Q53FN8;A0A024R6G4;Q53H94	9;9;9;8;3;1	9;9;9;8;3;1	9;9;9;8;3;1	Methylmalonate-semialdehyde dehydrogenase [acylating], mitochondrial	ALDH6A1	sp|Q02252|MMSA_HUMAN Methylmalonate-semialdehyde dehydrogenase [acylating], mitochondrial OS=Homo sapiens OX=9606 GN=ALDH6A1 PE=1 SV=2;tr|Q53FN8|Q53FN8_HUMAN Aldehyde dehydrogenase 6A1 variant (Fragment) OS=Homo sapiens OX=9606 PE=2 SV=1;tr|A0A024R6G4|A0A0	6	9	9	9	9	0	9	0	9	0	18.1	18.1	18.1	57.839	535	535;535;535;535;252;134	0	10.515	3971600	3120400	4146300	4309800	4258900	4363400	4163200	3673300	3896500	3604100	0	0	0	0	0	0	0	0	0	0	3971600	3120400	4146300	4309800
O75438;A0A024R6G6;Q3MHU6	O75438;A0A024R6G6;Q3MHU6	1;1;1	1;1;1	1;1;1	NADH dehydrogenase [ubiquinone] 1 beta subcomplex subunit 1	NDUFB1	sp|O75438|NDUB1_HUMAN NADH dehydrogenase [ubiquinone] 1 beta subcomplex subunit 1 OS=Homo sapiens OX=9606 GN=NDUFB1 PE=1 SV=1;tr|A0A024R6G6|A0A024R6G6_HUMAN Complex I-MNLL OS=Homo sapiens OX=9606 GN=NDUFB1 PE=3 SV=1;tr|Q3MHU6|Q3MHU6_HUMAN Complex I-MNLL (F	3	1	1	1	1	0	1	0	1	0	19	19	19	6.9611	58	58;58;89	0	7.1223	557700	572190	554340	477740	465540	531240	468550	1055100	442870	580530	0	0	0	0	0	0	0	0	0	0	557700	572190	554340	477740
Q9P2I0;A0A024R6H0;B3KN45;B3KMI0;H0YJF4;G3V5T3;G3V3T7	Q9P2I0;A0A024R6H0;B3KN45;B3KMI0	18;18;17;14;5;1;1	18;18;17;14;5;1;1	18;18;17;14;5;1;1	Cleavage and polyadenylation specificity factor subunit 2	CPSF2	sp|Q9P2I0|CPSF2_HUMAN Cleavage and polyadenylation specificity factor subunit 2 OS=Homo sapiens OX=9606 GN=CPSF2 PE=1 SV=2;tr|A0A024R6H0|A0A024R6H0_HUMAN Cleavage and polyadenylation specificity factor subunit 2 OS=Homo sapiens OX=9606 GN=CPSF2 PE=3 SV=1;t	7	18	18	18	18	0	18	0	18	0	25.8	25.8	25.8	88.486	782	782;782;690;644;269;62;80	0	133.31	13325000	12534000	14794000	16017000	15274000	15177000	15424000	14397000	14831000	14567000	0	0	0	0	0	0	0	0	0	0	13325000	12534000	14794000	16017000
O15270;A0A024R6H1;H0YJV2	O15270;A0A024R6H1	6;6;2	6;6;2	6;6;2	Serine palmitoyltransferase 2	SPTLC2	sp|O15270|SPTC2_HUMAN Serine palmitoyltransferase 2 OS=Homo sapiens OX=9606 GN=SPTLC2 PE=1 SV=1;tr|A0A024R6H1|A0A024R6H1_HUMAN Serine palmitoyltransferase, long chain base subunit 2, isoform CRA_a OS=Homo sapiens OX=9606 GN=SPTLC2 PE=3 SV=1	3	6	6	6	6	0	6	0	6	0	14.6	14.6	14.6	62.924	562	562;562;407	0	47.659	1000900	987650	1101200	1166900	1167800	1167900	1142600	1075500	1071200	1027300	0	0	0	0	0	0	0	0	0	0	1000900	987650	1101200	1166900
Q13572;A0A024R6H3;G3V588;G3V5A3;B4DE87;G3V4M9;Q8N3Y0	Q13572;A0A024R6H3;G3V588;G3V5A3;B4DE87	3;3;2;2;2;1;1	3;3;2;2;2;1;1	3;3;2;2;2;1;1	Inositol-tetrakisphosphate 1-kinase	ITPK1	sp|Q13572|ITPK1_HUMAN Inositol-tetrakisphosphate 1-kinase OS=Homo sapiens OX=9606 GN=ITPK1 PE=1 SV=2;tr|A0A024R6H3|A0A024R6H3_HUMAN Inositol 1,3,4-trisphosphate 5/6-kinase OS=Homo sapiens OX=9606 GN=ITPK1 PE=3 SV=1;tr|G3V588|G3V588_HUMAN Inositol-tetrakisp	7	3	3	3	3	0	3	0	3	0	13.3	13.3	13.3	45.621	414	414;414;168;206;357;295;444	0	27.685	638360	603260	757970	696020	648070	649110	678310	535900	668080	640580	0	0	0	0	0	0	0	0	0	0	638360	603260	757970	696020
P49755;A0A024R6I3;Q53GF9;B4DZH3;B4DL12;G3V2K7	P49755;A0A024R6I3;Q53GF9;B4DZH3;B4DL12	7;7;7;4;4;3	7;7;7;4;4;3	7;7;7;4;4;3	Transmembrane emp24 domain-containing protein 10	TMED10	sp|P49755|TMEDA_HUMAN Transmembrane emp24 domain-containing protein 10 OS=Homo sapiens OX=9606 GN=TMED10 PE=1 SV=2;tr|A0A024R6I3|A0A024R6I3_HUMAN Testicular tissue protein Li 206 OS=Homo sapiens OX=9606 GN=TMED10 PE=2 SV=1;tr|Q53GF9|Q53GF9_HUMAN Full-lengt	6	7	7	7	7	0	7	0	7	0	42	42	42	24.976	219	219;219;225;94;177;153	0	10.595	19770000	19252000	21892000	21174000	21204000	22098000	23273000	26797000	20309000	22649000	0	0	0	0	0	0	0	0	0	0	19770000	19252000	21892000	21174000
O75909;G3V5E1;A0A024R6K1;G3V2Q3;G3V235	O75909;G3V5E1;A0A024R6K1;G3V2Q3	6;6;6;5;2	6;6;6;5;2	6;6;6;5;2	Cyclin-K	CCNK	sp|O75909|CCNK_HUMAN Cyclin-K OS=Homo sapiens OX=9606 GN=CCNK PE=1 SV=2;tr|G3V5E1|G3V5E1_HUMAN Cyclin-K OS=Homo sapiens OX=9606 GN=CCNK PE=1 SV=1;tr|A0A024R6K1|A0A024R6K1_HUMAN Cyclin K, isoform CRA_c OS=Homo sapiens OX=9606 GN=CCNK PE=3 SV=1;tr|G3V2Q3|G3V	5	6	6	6	5	1	5	1	5	1	14.1	14.1	14.1	64.239	580	580;378;580;227;109	0	25.099	2894200	2582800	2987400	3329500	3215000	3268200	3325200	3013900	3093500	3002800	0	0	0	0	0	0	0	0	0	0	2894200	2582800	2987400	3329500
Q86TU7;A0A024R6K3;Q6NXR6;C9K0W5	Q86TU7;A0A024R6K3	14;14;6;2	14;14;6;2	14;14;6;2	Histone-lysine N-methyltransferase setd3	SETD3	sp|Q86TU7|SETD3_HUMAN Actin-histidine N-methyltransferase OS=Homo sapiens OX=9606 GN=SETD3 PE=1 SV=1;tr|A0A024R6K3|A0A024R6K3_HUMAN Protein-histidine N-methyltransferase OS=Homo sapiens OX=9606 GN=SETD3 PE=3 SV=1	4	14	14	14	14	1	14	1	14	1	31	31	31	67.256	594	594;594;292;81	0	48.257	3907400	3940900	4745000	4617200	4754900	4710000	4701700	4254400	4419400	4567700	0	0	0	0	0	0	0	0	0	0	3907400	3940900	4745000	4617200
P23381;A0A024R6K8;G3V3Y5;G3V3H8;G3V277;B4DTK8;H0YJP3;G3V456;G3V5U1;G3V423;G3V3X0;G3V2Y7;G3V227;G3V3P2;G3V3S7;G3V5W1;G3V4N0;G3V4N8;G3V4C7;G3V2C0;G3V339;G3V313;G3V4S4;P78534;G3V3R3;G3V2F2;G3V4Q0;G3V4A3;G3V5H5	P23381;A0A024R6K8	18;18;8;8;6;6;5;5;5;5;4;4;4;4;3;3;2;2;2;2;2;2;2;1;1;1;1;1;1	18;18;8;8;6;6;5;5;5;5;4;4;4;4;3;3;2;2;2;2;2;2;2;1;1;1;1;1;1	18;18;8;8;6;6;5;5;5;5;4;4;4;4;3;3;2;2;2;2;2;2;2;1;1;1;1;1;1	Tryptophan--tRNA ligase, cytoplasmic;T1-TrpRS;T2-TrpRS	WARS	sp|P23381|SYWC_HUMAN Tryptophan--tRNA ligase, cytoplasmic OS=Homo sapiens OX=9606 GN=WARS1 PE=1 SV=2;tr|A0A024R6K8|A0A024R6K8_HUMAN T1-TrpRS OS=Homo sapiens OX=9606 GN=WARS PE=2 SV=1	29	18	18	18	17	1	17	1	17	1	49.5	49.5	49.5	53.165	471	471;471;226;223;212;181;185;154;153;140;124;177;152;150;114;107;105;104;97;86;70;68;63;33;58;55;40;36;25	0	105.78	22715000	21312000	25061000	27774000	27539000	27883000	27503000	22427000	25710000	24981000	0	0	0	0	0	0	0	0	0	0	22715000	21312000	25061000	27774000
Q9NUW8;A0A024R6L5;B2RDI0;E7EPD8;G3V2F4;Q32Q25;G3V2U6;Q9BRS7;G3V2J6;H0YJ44;G3V5H9;B3KN41;G3V4W8;G3V554;G3V5B8;G3V5F9;G3V3Q0;H0YJL7	Q9NUW8;A0A024R6L5;B2RDI0;E7EPD8;G3V2F4;Q32Q25	8;8;8;7;7;6;3;3;3;3;2;2;2;2;2;2;2;1	8;8;8;7;7;6;3;3;3;3;2;2;2;2;2;2;2;1	8;8;8;7;7;6;3;3;3;3;2;2;2;2;2;2;2;1	Tyrosyl-DNA phosphodiesterase 1	TDP1	sp|Q9NUW8|TYDP1_HUMAN Tyrosyl-DNA phosphodiesterase 1 OS=Homo sapiens OX=9606 GN=TDP1 PE=1 SV=2;tr|A0A024R6L5|A0A024R6L5_HUMAN Tyrosyl-DNA phosphodiesterase 1, isoform CRA_a OS=Homo sapiens OX=9606 GN=TDP1 PE=3 SV=1;tr|B2RDI0|B2RDI0_HUMAN cDNA, FLJ96618, h	18	8	8	8	7	1	7	1	7	1	14.6	14.6	14.6	68.42	608	608;608;608;589;578;589;279;298;219;281;259;118;191;161;151;147;146;51	0	13.07	3725000	3435600	4205000	4575900	4321200	4316400	4566500	3580800	4476100	4050100	0	0	0	0	0	0	0	0	0	0	3725000	3435600	4205000	4575900
P51003;G3XAH6;B4DHB8;A0A024R6M3;B4DYF4;A0A0C4DGK1;G3V457;A0A024R6J7;G3V3I9;Q9NRJ5;H0YJ00;A4D1Z6;A0ZTA0;H0YJL4;B7ZA53;B4DZL2	P51003;G3XAH6;B4DHB8;A0A024R6M3;B4DYF4;A0A0C4DGK1	9;9;9;9;9;5;4;4;3;2;2;2;2;1;1;1	9;9;9;9;9;5;4;4;3;2;2;2;2;1;1;1	8;8;8;8;8;4;3;4;2;1;2;1;1;1;1;1	Poly(A) polymerase alpha	PAPOLA	sp|P51003|PAPOA_HUMAN Poly(A) polymerase alpha OS=Homo sapiens OX=9606 GN=PAPOLA PE=1 SV=4;tr|G3XAH6|G3XAH6_HUMAN Poly(A) polymerase OS=Homo sapiens OX=9606 GN=PAPOLA PE=1 SV=1;tr|B4DHB8|B4DHB8_HUMAN Poly(A) polymerase OS=Homo sapiens OX=9606 PE=2 SV=1;tr|	16	9	9	8	8	1	8	1	7	1	13.7	13.7	12.6	82.842	745	745;724;740;745;761;238;111;495;177;636;203;637;637;181;270;310	0	24.696	2214500	2200900	2680900	2870600	2726200	2698800	2497100	2316700	2523600	2446600	0	0	0	0	0	0	0	0	0	0	2214500	2200900	2680900	2870600
Q9UL15;A0A024R6M6;A8K5J7;G3V274	Q9UL15;A0A024R6M6;A8K5J7	14;14;13;5	14;14;13;5	14;14;13;5	BAG family molecular chaperone regulator 5	BAG5	sp|Q9UL15|BAG5_HUMAN BAG family molecular chaperone regulator 5 OS=Homo sapiens OX=9606 GN=BAG5 PE=1 SV=1;tr|A0A024R6M6|A0A024R6M6_HUMAN BCL2-associated athanogene 5 OS=Homo sapiens OX=9606 GN=BAG5 PE=2 SV=1;tr|A8K5J7|A8K5J7_HUMAN cDNA FLJ77290, highly sim	4	14	14	14	14	0	14	0	14	0	42.3	42.3	42.3	51.199	447	447;447;447;211	0	111.98	7951500	7246600	8762100	9499100	8941300	9479000	8865700	8496600	8312800	8406600	0	0	0	0	0	0	0	0	0	0	7951500	7246600	8762100	9499100
Q9Y5S2;A0A024R6N2	Q9Y5S2;A0A024R6N2	1;1	1;1	1;1	Serine/threonine-protein kinase MRCK beta;Non-specific serine/threonine protein kinase	CDC42BPB	sp|Q9Y5S2|MRCKB_HUMAN Serine/threonine-protein kinase MRCK beta OS=Homo sapiens OX=9606 GN=CDC42BPB PE=1 SV=2;tr|A0A024R6N2|A0A024R6N2_HUMAN Non-specific serine/threonine protein kinase OS=Homo sapiens OX=9606 GN=CDC42BPB PE=3 SV=1	2	1	1	1	1	0	1	0	1	0	0.4	0.4	0.4	194.31	1711	1711;1711	0.0038548	1.6176	626730	656280	830780	876500	793890	793650	678140	655880	743230	660910	0	0	0	0	0	0	0	0	0	0	626730	656280	830780	876500
P56378;A0A024R6N3;A0A0A0MTQ5;G3V556	P56378;A0A024R6N3;A0A0A0MTQ5;G3V556	1;1;1;1	1;1;1;1	1;1;1;1	6.8 kDa mitochondrial proteolipid	MP68;C14orf2	sp|P56378|ATP68_HUMAN ATP synthase subunit ATP5MPL, mitochondrial OS=Homo sapiens OX=9606 GN=ATP5MPL PE=1 SV=1;tr|A0A024R6N3|A0A024R6N3_HUMAN Chromosome 14 open reading frame 2, isoform CRA_c OS=Homo sapiens OX=9606 GN=C14orf2 PE=4 SV=1;tr|A0A0A0MTQ5|A0A0A	4	1	1	1	1	0	1	0	1	0	20.7	20.7	20.7	6.662	58	58;75;77;99	0.0058424	1.4559	1682200	1877500	1966000	1702800	1830800	1645800	1970000	1817000	1798800	1869000	0	0	0	0	0	0	0	0	0	0	1682200	1877500	1966000	1702800
A0A024R6P6;Q9P0R6;G3V4I5;G3V368	A0A024R6P6;Q9P0R6;G3V4I5	3;3;2;1	3;3;2;1	3;3;2;1	GSK3-beta interaction protein	C14orf129;GSKIP	tr|A0A024R6P6|A0A024R6P6_HUMAN Chromosome 14 open reading frame 129, isoform CRA_a OS=Homo sapiens OX=9606 GN=C14orf129 PE=3 SV=1;sp|Q9P0R6|GSKIP_HUMAN GSK3B-interacting protein OS=Homo sapiens OX=9606 GN=GSKIP PE=1 SV=2;tr|G3V4I5|G3V4I5_HUMAN GSK3B-intera	4	3	3	3	3	0	3	0	3	0	24.5	24.5	24.5	15.648	139	139;139;109;78	0	11.711	939370	800140	1079000	1313700	1331400	1263500	1312200	1111300	1213700	1138300	0	0	0	0	0	0	0	0	0	0	939370	800140	1079000	1313700
P55010;A0A024R6Q1;Q6IBU0;H0YLZ1;Q32Q19;Q05DF3;H0YN40;H0YMJ8;H0YM54;B4DEN3;H0YK11;H0YK29	P55010;A0A024R6Q1;Q6IBU0;H0YLZ1;Q32Q19;Q05DF3;H0YN40	18;18;17;9;9;9;9;5;5;4;3;2	18;18;17;9;9;9;9;5;5;4;3;2	18;18;17;9;9;9;9;5;5;4;3;2	Eukaryotic translation initiation factor 5	EIF5	sp|P55010|IF5_HUMAN Eukaryotic translation initiation factor 5 OS=Homo sapiens OX=9606 GN=EIF5 PE=1 SV=2;tr|A0A024R6Q1|A0A024R6Q1_HUMAN Eukaryotic translation initiation factor 5 OS=Homo sapiens OX=9606 GN=EIF5 PE=3 SV=1;tr|Q6IBU0|Q6IBU0_HUMAN Eukaryotic t	12	18	18	18	17	3	17	3	17	3	51.5	51.5	51.5	49.222	431	431;431;431;146;163;166;200;101;109;193;68;51	0	68.392	33003000	29926000	37954000	39724000	37362000	37595000	36520000	34419000	35974000	34624000	19295	10890	15536	23556	26078	28791	17546	25702	27080	18817	33003000	29926000	37954000	39724000
Q96FX7;A0A024R6Q2;Q96B39;H0Y2Q1	Q96FX7;A0A024R6Q2;Q96B39;H0Y2Q1	6;6;4;4	6;6;4;4	6;6;4;4	tRNA (adenine(58)-N(1))-methyltransferase catalytic subunit TRMT61A	TRMT61A;C14orf172	sp|Q96FX7|TRM61_HUMAN tRNA (adenine(58)-N(1))-methyltransferase catalytic subunit TRMT61A OS=Homo sapiens OX=9606 GN=TRMT61A PE=1 SV=1;tr|A0A024R6Q2|A0A024R6Q2_HUMAN tRNA (adenine(58)-N(1))-methyltransferase catalytic subunit TRMT61A OS=Homo sapiens OX=960	4	6	6	6	6	0	6	0	6	0	27.3	27.3	27.3	31.381	289	289;289;190;191	0	38.027	2239700	2723100	3136000	2929800	3082600	2686600	3181900	2526600	2692500	2720200	0	0	0	0	0	0	0	0	0	0	2239700	2723100	3136000	2929800
Q53F79;A0A024R6Q7;G4U4J3;Q8NDF8;E9PC61;B4DRJ7;B7ZLC1;Q5EBM7	Q53F79;A0A024R6Q7;G4U4J3;Q8NDF8;E9PC61;B4DRJ7;B7ZLC1;Q5EBM7	8;8;8;7;7;4;4;4	8;8;8;7;7;4;4;4	7;7;7;6;6;3;3;3	Non-canonical poly(A) RNA polymerase PAPD5	PAPD5	tr|Q53F79|Q53F79_HUMAN PAP associated domain containing protein 5 variant (Fragment) OS=Homo sapiens OX=9606 PE=2 SV=1;tr|A0A024R6Q7|A0A024R6Q7_HUMAN PAP associated domain containing 5, isoform CRA_a OS=Homo sapiens OX=9606 GN=PAPD5 PE=4 SV=1;tr|G4U4J3|G4U	8	8	8	7	8	0	8	0	7	0	19.5	19.5	17.6	51.86	466	466;527;631;572;303;271;277;390	0	15.228	1022000	1032700	1203700	1300300	1289200	1331000	1229500	1208700	1172800	1110600	0	0	0	0	0	0	0	0	0	0	1022000	1032700	1203700	1300300
B2RDX0;A8K7Z9;A0A024R6R1;Q8NEM2	B2RDX0;A8K7Z9;A0A024R6R1;Q8NEM2	9;9;9;8	9;9;9;8	9;9;9;8	SHC SH2 domain-binding protein 1	SHCBP1	tr|B2RDX0|B2RDX0_HUMAN cDNA, FLJ96805, highly similar to Homo sapiens SHC SH2-domain binding protein 1 (SHCBP1), mRNA OS=Homo sapiens OX=9606 PE=2 SV=1;tr|A8K7Z9|A8K7Z9_HUMAN cDNA FLJ78530, highly similar to Homo sapiens SHC SH2-domain binding protein 1 (S	4	9	9	9	7	2	7	2	7	2	22.8	22.8	22.8	75.632	672	672;672;672;672	0	87.677	1678400	1591700	1968000	2243300	2053600	2129200	2134500	1977600	1977000	1974400	0	0	0	0	0	0	0	0	0	0	1678400	1591700	1968000	2243300
Q9Y5N6;A0A024R6R3;Q9H806;H3BTQ7;H3BT22;B3KMP9;H3BMA4	Q9Y5N6;A0A024R6R3;Q9H806;H3BTQ7;H3BT22;B3KMP9	3;3;2;2;2;2;1	3;3;2;2;2;2;1	3;3;2;2;2;2;1	Origin recognition complex subunit 6	ORC6;ORC6L	sp|Q9Y5N6|ORC6_HUMAN Origin recognition complex subunit 6 OS=Homo sapiens OX=9606 GN=ORC6 PE=1 SV=1;tr|A0A024R6R3|A0A024R6R3_HUMAN Origin recognition complex, subunit 6 homolog-like (Yeast), isoform CRA_a OS=Homo sapiens OX=9606 GN=ORC6L PE=3 SV=1;tr|Q9H80	7	3	3	3	3	1	3	1	3	1	16.7	16.7	16.7	28.107	252	252;252;150;167;203;252;36	0	21.01	634520	669860	701720	656060	730500	748510	695220	635240	623710	703270	0	0	0	0	0	0	0	0	0	0	634520	669860	701720	656060
Q9UKV5;H3BRK9;A0A024R6R5;Q1RN03;Q6PGR1;R4GNG2	Q9UKV5;H3BRK9;A0A024R6R5;Q1RN03	3;3;3;2;1;1	3;3;3;2;1;1	3;3;3;2;1;1	E3 ubiquitin-protein ligase AMFR	AMFR;hCG_1811773	sp|Q9UKV5|AMFR_HUMAN E3 ubiquitin-protein ligase AMFR OS=Homo sapiens OX=9606 GN=AMFR PE=1 SV=2;tr|H3BRK9|H3BRK9_HUMAN E3 ubiquitin-protein ligase AMFR (Fragment) OS=Homo sapiens OX=9606 GN=AMFR PE=1 SV=1;tr|A0A024R6R5|A0A024R6R5_HUMAN HCG1811773, isoform	6	3	3	3	3	1	3	1	3	1	7.8	7.8	7.8	72.995	643	643;288;548;292;202;299	0	4.5055	311690	339100	371800	364750	356370	380810	357700	331580	370590	359050	3337.2	6170.9	2244.2	6900.6	12902	10391	5338.4	6218.5	5470.7	8102	311690	339100	371800	364750
O60884;A0A024R6S1;T2DN57;T2DPK5;A0A087WT48;I3L320	O60884;A0A024R6S1	20;20;9;7;5;3	20;20;9;7;5;3	20;20;9;7;5;3	DnaJ homolog subfamily A member 2	DNAJA2	sp|O60884|DNJA2_HUMAN DnaJ homolog subfamily A member 2 OS=Homo sapiens OX=9606 GN=DNAJA2 PE=1 SV=1;tr|A0A024R6S1|A0A024R6S1_HUMAN DnaJ (Hsp40) homolog, subfamily A, member 2, isoform CRA_a OS=Homo sapiens OX=9606 GN=DNAJA2 PE=3 SV=1	6	20	20	20	20	1	20	1	20	1	62.4	62.4	62.4	45.745	412	412;412;128;131;134;47	0	88.851	42182000	39038000	46780000	49315000	49494000	50406000	50175000	50053000	45126000	46275000	4445.3	6223.1	1574.6	6636.6	7084.9	4263.7	5859.3	7582.4	6592.6	9668.9	42182000	39038000	46780000	49315000
Q9NQC7;H3BS09;J3KRR7;A8KAB0;A0A024R6T1;J3QKR2;H3BSW9;A0A024R6Q9;B3KND1	Q9NQC7;H3BS09;J3KRR7;A8KAB0;A0A024R6T1;J3QKR2;H3BSW9;A0A024R6Q9;B3KND1	2;2;2;2;2;1;1;1;1	2;2;2;2;2;1;1;1;1	2;2;2;2;2;1;1;1;1	Ubiquitin carboxyl-terminal hydrolase CYLD	CYLD	sp|Q9NQC7|CYLD_HUMAN Ubiquitin carboxyl-terminal hydrolase CYLD OS=Homo sapiens OX=9606 GN=CYLD PE=1 SV=1;tr|H3BS09|H3BS09_HUMAN Deubiquitinating enzyme CYLD OS=Homo sapiens OX=9606 GN=CYLD PE=1 SV=1;tr|J3KRR7|J3KRR7_HUMAN Deubiquitinating enzyme CYLD OS=H	9	2	2	2	2	0	2	0	2	0	2.6	2.6	2.6	107.31	956	956;771;910;953;953;104;304;635;731	0	13.144	60139	66559	74876	87550	80701	79452	88513	84615	83831	94883	0	0	0	0	0	0	0	0	0	0	60139	66559	74876	87550
Q9GZU8;A0A024R6T8;H3BMX9;H3BUL4;H3BTI2;H3BP64;H3BTP8;H3BSY6;H3BQQ6;H3BSF0;Q6P4H7;H3BN22;Q2VIL1;H3BU93;H3BPF9;H3BNK9;H3BPH9	Q9GZU8;A0A024R6T8;H3BMX9;H3BUL4;H3BTI2;H3BP64;H3BTP8;H3BSY6;H3BQQ6;H3BSF0;Q6P4H7;H3BN22;Q2VIL1	11;11;10;10;9;9;9;9;8;7;7;6;6;4;3;2;2	11;11;10;10;9;9;9;9;8;7;7;6;6;4;3;2;2	10;10;9;9;8;8;8;8;7;6;6;5;6;4;2;2;1	Protein FAM192A	FAM192A;NIP30	sp|Q9GZU8|PIP30_HUMAN PSME3-interacting protein OS=Homo sapiens OX=9606 GN=PSME3IP1 PE=1 SV=1;tr|A0A024R6T8|A0A024R6T8_HUMAN NEFA-interacting nuclear protein NIP30, isoform CRA_a OS=Homo sapiens OX=9606 GN=NIP30 PE=4 SV=1;tr|H3BMX9|H3BMX9_HUMAN PSME3-inter	17	11	11	10	10	0	10	0	10	0	37.4	37.4	32.7	28.912	254	254;254;165;160;106;148;130;140;96;88;81;64;254;177;27;154;24	0	137.84	10760000	10519000	13028000	13068000	12272000	12299000	12508000	13198000	11514000	11826000	0	0	0	0	0	0	0	0	0	0	10760000	10519000	13028000	13068000
Q96DX4;A0A024R6U0;B3KNH9	Q96DX4;A0A024R6U0;B3KNH9	3;3;2	3;3;2	3;3;2	RING finger and SPRY domain-containing protein 1	RSPRY1	sp|Q96DX4|RSPRY_HUMAN RING finger and SPRY domain-containing protein 1 OS=Homo sapiens OX=9606 GN=RSPRY1 PE=1 SV=1;tr|A0A024R6U0|A0A024R6U0_HUMAN Ring finger and SPRY domain containing 1, isoform CRA_a OS=Homo sapiens OX=9606 GN=RSPRY1 PE=4 SV=1;tr|B3KNH9|	3	3	3	3	3	0	3	0	3	0	10.8	10.8	10.8	64.18	576	576;576;576	0	9.7874	96689	85481	99325	86583	104170	105290	105510	79752	91791	102140	0	0	0	0	0	0	0	0	0	0	96689	85481	99325	86583
Q9BVA0;A0A024R6U1;H3BTU7;Q59G59;H3BT67;H3BPD8;H3BPK1;H3BTV8	Q9BVA0;A0A024R6U1;H3BTU7;Q59G59	6;6;4;4;2;2;2;1	6;6;4;4;2;2;2;1	6;6;4;4;2;2;2;1	Katanin p80 WD40 repeat-containing subunit B1	KATNB1	sp|Q9BVA0|KTNB1_HUMAN Katanin p80 WD40 repeat-containing subunit B1 OS=Homo sapiens OX=9606 GN=KATNB1 PE=1 SV=1;tr|A0A024R6U1|A0A024R6U1_HUMAN Katanin p80 WD40 repeat-containing subunit B1 OS=Homo sapiens OX=9606 GN=KATNB1 PE=3 SV=1;tr|H3BTU7|H3BTU7_HUMAN	8	6	6	6	6	0	6	0	6	0	10.7	10.7	10.7	72.333	655	655;564;276;370;117;208;210;79	0	12.362	2876600	2697100	3430400	3592900	3597300	3704800	3368500	3230900	3287000	3277500	0	0	0	0	0	0	0	0	0	0	2876600	2697100	3430400	3592900
O75208;A0A024R6U3;H3BSJ5;H3BRC0;B4DIV2;H3BNT2;H3BPY0;B4DEE3;H3BPC6;B4E0U3;H3BPW3;H3BVA5	O75208;A0A024R6U3;H3BSJ5;H3BRC0;B4DIV2;H3BNT2	5;5;4;3;3;3;2;2;2;2;1;1	5;5;4;3;3;3;2;2;2;2;1;1	5;5;4;3;3;3;2;2;2;2;1;1	Ubiquinone biosynthesis protein COQ9, mitochondrial	COQ9;hCG_2025883	sp|O75208|COQ9_HUMAN Ubiquinone biosynthesis protein COQ9, mitochondrial OS=Homo sapiens OX=9606 GN=COQ9 PE=1 SV=1;tr|A0A024R6U3|A0A024R6U3_HUMAN Ubiquinone biosynthesis protein OS=Homo sapiens OX=9606 GN=hCG_2025883 PE=3 SV=1;tr|H3BSJ5|H3BSJ5_HUMAN Ubiqui	12	5	5	5	5	0	5	0	5	0	23.3	23.3	23.3	35.509	318	318;318;283;207;262;303;89;174;188;190;102;172	0	26.84	1218500	1096000	1331900	1419600	1449700	1387300	1393300	1336000	1268500	1271200	0	0	0	0	0	0	0	0	0	0	1218500	1096000	1331900	1419600
Q9BXC9;J3QKP7;J3QLW0;Q8ND60;H3BRL0;A8K0N9;A0A024R6U4	Q9BXC9;J3QKP7;J3QLW0;Q8ND60;H3BRL0;A8K0N9;A0A024R6U4	1;1;1;1;1;1;1	1;1;1;1;1;1;1	1;1;1;1;1;1;1	Bardet-Biedl syndrome 2 protein	BBS2;DKFZp434I052	sp|Q9BXC9|BBS2_HUMAN Bardet-Biedl syndrome 2 protein OS=Homo sapiens OX=9606 GN=BBS2 PE=1 SV=1;tr|J3QKP7|J3QKP7_HUMAN Bardet-Biedl syndrome 2 protein (Fragment) OS=Homo sapiens OX=9606 GN=BBS2 PE=1 SV=1;tr|J3QLW0|J3QLW0_HUMAN Bardet-Biedl syndrome 2 protei	7	1	1	1	1	0	1	0	1	0	1.1	1.1	1.1	79.87	721	721;85;142;212;675;721;721	0.0067546	1.3944	34904	38016	52178	53422	50581	55566	55852	40275	51260	50895	0	0	0	0	0	0	0	0	0	0	34904	38016	52178	53422
Q9Y2Y0;H3BU49;A0A024R6U9;B4DQD8;H3BM52	Q9Y2Y0;H3BU49;A0A024R6U9	3;3;3;1;1	3;3;3;1;1	3;3;3;1;1	ADP-ribosylation factor-like protein 2-binding protein	ARL2BP	sp|Q9Y2Y0|AR2BP_HUMAN ADP-ribosylation factor-like protein 2-binding protein OS=Homo sapiens OX=9606 GN=ARL2BP PE=1 SV=1;tr|H3BU49|H3BU49_HUMAN ADP-ribosylation factor-like protein 2-binding protein OS=Homo sapiens OX=9606 GN=ARL2BP PE=1 SV=1;tr|A0A024R6U9	5	3	3	3	3	0	3	0	3	0	22.7	22.7	22.7	18.822	163	163;123;163;141;171	0	7.169	279090	266220	292200	292080	330600	341480	318020	311750	263190	277230	0	0	0	0	0	0	0	0	0	0	279090	266220	292200	292080
P00505;A0A024R6W0;B3KUZ8;A8K482;B4DY39	P00505;A0A024R6W0;B3KUZ8;A8K482	22;22;20;20;4	22;22;20;20;4	22;22;20;20;4	Aspartate aminotransferase, mitochondrial;Aspartate aminotransferase	GOT2	sp|P00505|AATM_HUMAN Aspartate aminotransferase, mitochondrial OS=Homo sapiens OX=9606 GN=GOT2 PE=1 SV=3;tr|A0A024R6W0|A0A024R6W0_HUMAN Aspartate aminotransferase OS=Homo sapiens OX=9606 GN=GOT2 PE=3 SV=1;tr|B3KUZ8|B3KUZ8_HUMAN Aspartate aminotransferase O	5	22	22	22	22	3	22	3	22	3	51.4	51.4	51.4	47.517	430	430;430;371;430;189	0	198.02	105760000	89268000	112550000	125860000	115580000	126480000	122770000	109610000	112660000	109550000	44030	37118	42725	45438	51676	53589	43495	48803	50633	50142	105760000	89268000	112550000	125860000
O43809;B2R6U8;A0A024R6W2;Q5HYH5;H3BND3;H3BV41	O43809;B2R6U8;A0A024R6W2;Q5HYH5;H3BND3	17;17;17;10;9;6	17;17;17;10;9;6	17;17;17;10;9;6	Cleavage and polyadenylation specificity factor subunit 5	NUDT21;DKFZp313O211	sp|O43809|CPSF5_HUMAN Cleavage and polyadenylation specificity factor subunit 5 OS=Homo sapiens OX=9606 GN=NUDT21 PE=1 SV=1;tr|B2R6U8|B2R6U8_HUMAN Cleavage and polyadenylation specificity factor subunit 5 OS=Homo sapiens OX=9606 PE=2 SV=1;tr|A0A024R6W2|A0A	6	17	17	17	17	0	17	0	17	0	64.8	64.8	64.8	26.227	227	227;227;227;105;149;71	0	40.532	64180000	60984000	72807000	77877000	72539000	73690000	75792000	54063000	70154000	65706000	0	0	0	0	0	0	0	0	0	0	64180000	60984000	72807000	77877000
Q9BSU1;A0A024R6W4;H3BRA5;H3BS58;H3BSG0	Q9BSU1;A0A024R6W4;H3BRA5;H3BS58;H3BSG0	2;2;1;1;1	2;2;1;1;1	2;2;1;1;1	UPF0183 protein C16orf70	C16orf70;LIN10	sp|Q9BSU1|CP070_HUMAN UPF0183 protein C16orf70 OS=Homo sapiens OX=9606 GN=C16orf70 PE=1 SV=1;tr|A0A024R6W4|A0A024R6W4_HUMAN Lin-10 homolog (C. elegans), isoform CRA_b OS=Homo sapiens OX=9606 GN=LIN10 PE=3 SV=1;tr|H3BRA5|H3BRA5_HUMAN UPF0183 protein C16orf7	5	2	2	2	1	1	1	1	1	1	7.1	7.1	7.1	47.524	422	422;422;165;222;320	0	10.919	87167	77493	100410	127690	117650	106970	95834	75722	82370	90924	0	0	0	0	0	0	0	0	0	0	87167	77493	100410	127690
Q13951;A0A024R6X2;A0A494C0A9;J3KS23	Q13951;A0A024R6X2;A0A494C0A9;J3KS23	7;7;6;5	2;2;1;2	2;2;1;2	Core-binding factor subunit beta	CBFB	sp|Q13951|PEBB_HUMAN Core-binding factor subunit beta OS=Homo sapiens OX=9606 GN=CBFB PE=1 SV=2;tr|A0A024R6X2|A0A024R6X2_HUMAN Core-binding factor, beta subunit, isoform CRA_b OS=Homo sapiens OX=9606 GN=CBFB PE=4 SV=1;tr|A0A494C0A9|A0A494C0A9_HUMAN Core-bi	4	7	2	2	7	2	2	0	2	0	41.2	10.4	10.4	21.508	182	182;182;223;82	0.00051912	2.5436	1152500	1007800	1259700	1023400	1226800	1070100	1160900	1488400	936520	1094900	0	0	0	0	0	0	0	0	0	0	1152500	1007800	1259700	1023400
Q58EX7;A0A024R6X4;B4E3H4;H3BPQ5;H3BME5;H3BQE6;C5IFI8;H3BQP9	Q58EX7;A0A024R6X4;B4E3H4	3;3;2;1;1;1;1;1	3;3;2;1;1;1;1;1	3;3;2;1;1;1;1;1	Puratrophin-1	PLEKHG4	sp|Q58EX7|PKHG4_HUMAN Puratrophin-1 OS=Homo sapiens OX=9606 GN=PLEKHG4 PE=1 SV=1;tr|A0A024R6X4|A0A024R6X4_HUMAN PLEKHG4 OS=Homo sapiens OX=9606 GN=PLEKHG4 PE=4 SV=1;tr|B4E3H4|B4E3H4_HUMAN cDNA FLJ54470, highly similar to Puratrophin-1 OS=Homo sapiens OX=96	8	3	3	3	2	1	2	1	2	1	4	4	4	130.8	1191	1191;1191;998;73;76;77;95;108	0	13.058	181150	176440	200380	219360	208180	227860	228760	229950	221640	200180	0	0	0	0	0	0	0	0	0	0	181150	176440	200380	219360
P61970;A0A024R6Y2;H3BRV9;B4DEQ2	P61970;A0A024R6Y2;H3BRV9	6;6;4;1	6;6;4;1	6;6;4;1	Nuclear transport factor 2	NUTF2	sp|P61970|NTF2_HUMAN Nuclear transport factor 2 OS=Homo sapiens OX=9606 GN=NUTF2 PE=1 SV=1;tr|A0A024R6Y2|A0A024R6Y2_HUMAN Nuclear transport factor 2, isoform CRA_a OS=Homo sapiens OX=9606 GN=NUTF2 PE=4 SV=1;tr|H3BRV9|H3BRV9_HUMAN Nuclear transport factor 2	4	6	6	6	6	0	6	0	6	0	74.8	74.8	74.8	14.478	127	127;127;107;120	0	31.46	18490000	16874000	23983000	25354000	23587000	18323000	23343000	22463000	22019000	21090000	0	0	0	0	0	0	0	0	0	0	18490000	16874000	23983000	25354000
A0A024R6Y3;Q9HBH1	A0A024R6Y3;Q9HBH1	3;3	3;3	3;3	Peptide deformylase, mitochondrial	hCG_2027080;PDF	tr|A0A024R6Y3|A0A024R6Y3_HUMAN Peptide deformylase OS=Homo sapiens OX=9606 GN=hCG_2027080 PE=3 SV=1;sp|Q9HBH1|DEFM_HUMAN Peptide deformylase, mitochondrial OS=Homo sapiens OX=9606 GN=PDF PE=1 SV=1	2	3	3	3	3	0	3	0	3	0	22.6	22.6	22.6	27.013	243	243;243	0	18.786	422410	378460	463330	486130	408230	448710	428930	517340	456040	403450	0	0	0	0	0	0	0	0	0	0	422410	378460	463330	486130
O43237;A0A024R6Z0;B4E2E0;B4DHD8;H3BUM4;J3KRI4;J3KRZ2	O43237;A0A024R6Z0;B4E2E0;B4DHD8;H3BUM4	8;8;6;6;4;2;1	7;7;5;5;4;2;1	7;7;5;5;4;2;1	Cytoplasmic dynein 1 light intermediate chain 2	DYNC1LI2	sp|O43237|DC1L2_HUMAN Cytoplasmic dynein 1 light intermediate chain 2 OS=Homo sapiens OX=9606 GN=DYNC1LI2 PE=1 SV=1;tr|A0A024R6Z0|A0A024R6Z0_HUMAN Dynein light intermediate chain OS=Homo sapiens OX=9606 GN=DYNC1LI2 PE=3 SV=1;tr|B4E2E0|B4E2E0_HUMAN Dynein l	7	8	7	7	3	5	2	5	2	5	19.9	17.3	17.3	54.099	492	492;492;271;310;186;167;92	0	62.29	153300	175310	197820	166120	157060	191790	163120	194030	163030	159000	0	0	0	0	0	0	0	0	0	0	153300	175310	197820	166120
Q9NVM4;A0A024R6Z2;A0A6Q8PFP4;A0A024R726;H3BNC0;H3BPZ8	Q9NVM4;A0A024R6Z2;A0A6Q8PFP4;A0A024R726;H3BNC0	6;6;6;6;5;2	6;6;6;6;5;2	6;6;6;6;5;2	Protein arginine N-methyltransferase 7	PRMT7	sp|Q9NVM4|ANM7_HUMAN Protein arginine N-methyltransferase 7 OS=Homo sapiens OX=9606 GN=PRMT7 PE=1 SV=1;tr|A0A024R6Z2|A0A024R6Z2_HUMAN Protein arginine methyltransferase 7, isoform CRA_b OS=Homo sapiens OX=9606 GN=PRMT7 PE=4 SV=1;tr|A0A6Q8PFP4|A0A6Q8PFP4_HU	6	6	6	6	6	0	6	0	6	0	11.3	11.3	11.3	78.458	692	692;613;626;692;567;223	0	22.135	2766700	2697600	3185400	3142600	3066600	2996200	3339000	3051000	3040300	2979600	0	0	0	0	0	0	0	0	0	0	2766700	2697600	3185400	3142600
Q96MW5;A0A024R6Z6;B4DYU2;H3BQV3;H3BSH5;H3BMQ9;J3QRV3;A0A087X1T3	Q96MW5;A0A024R6Z6;B4DYU2;H3BQV3;H3BSH5	9;9;9;8;5;4;2;2	9;9;9;8;5;4;2;2	9;9;9;8;5;4;2;2	Conserved oligomeric Golgi complex subunit 8	COG8;hCG_2027080	sp|Q96MW5|COG8_HUMAN Conserved oligomeric Golgi complex subunit 8 OS=Homo sapiens OX=9606 GN=COG8 PE=1 SV=2;tr|A0A024R6Z6|A0A024R6Z6_HUMAN Conserved oligomeric Golgi complex subunit 8 OS=Homo sapiens OX=9606 GN=hCG_2027080 PE=3 SV=1;tr|B4DYU2|B4DYU2_HUMAN	8	9	9	9	9	0	9	0	9	0	17.6	17.6	17.6	68.423	612	612;612;639;534;223;156;99;121	0	16.766	941370	852590	1081600	1167100	1107400	1118800	1150700	1074200	1049100	1015500	0	0	0	0	0	0	0	0	0	0	941370	852590	1081600	1167100
Q9NX74;E7EUN9;B4DKP8;A0A024R6Z7;J3QLD5;I3L0K0;H3BMK6;I3L1K5;H3BQX4;H3BM64;I3L4H0;I3L4Y9	Q9NX74;E7EUN9;B4DKP8;A0A024R6Z7	7;7;7;7;2;1;1;1;1;1;1;1	7;7;7;7;2;1;1;1;1;1;1;1	7;7;7;7;2;1;1;1;1;1;1;1	tRNA-dihydrouridine(20) synthase [NAD(P)+]-like	DUS2;DUS2L	sp|Q9NX74|DUS2L_HUMAN tRNA-dihydrouridine(20) synthase [NAD(P)+]-like OS=Homo sapiens OX=9606 GN=DUS2 PE=1 SV=1;tr|E7EUN9|E7EUN9_HUMAN tRNA-dihydrouridine(20) synthase [NAD(P)+]-like OS=Homo sapiens OX=9606 GN=DUS2 PE=1 SV=1;tr|B4DKP8|B4DKP8_HUMAN cDNA FLJ	12	7	7	7	7	0	7	0	7	0	18.9	18.9	18.9	55.05	493	493;458;458;493;208;73;81;88;107;115;123;158	0	13.441	1149500	1014700	1249800	1259100	1231000	1231600	1283400	1144300	1202400	1184900	0	0	0	0	0	0	0	0	0	0	1149500	1014700	1249800	1259100
P78362;A0A024R704;H7C5L6;H7C521;F8WBW4;C9J2M4;Q9UPE1;C9JWF7;A8MPP7;A8MPY5;E7ETV6;Q59GF4;H7C2I2	P78362;A0A024R704	20;20;7;6;4;4;2;2;2;2;2;2;1	20;20;7;6;4;4;2;2;2;2;2;2;1	15;15;5;4;4;2;0;1;0;0;0;0;0	SRSF protein kinase 2;SRSF protein kinase 2 N-terminal;SRSF protein kinase 2 C-terminal	SRPK2	sp|P78362|SRPK2_HUMAN SRSF protein kinase 2 OS=Homo sapiens OX=9606 GN=SRPK2 PE=1 SV=3;tr|A0A024R704|A0A024R704_HUMAN SFRS protein kinase 2, isoform CRA_b OS=Homo sapiens OX=9606 GN=SRPK2 PE=4 SV=1	13	20	20	15	17	2	17	2	13	2	35.2	35.2	29.1	77.526	688	688;688;295;204;147;160;567;231;492;534;634;699;129	0	50.93	15569000	16327000	18195000	16942000	16849000	16767000	17450000	17150000	15918000	17230000	0	0	0	0	0	0	0	0	0	0	15569000	16327000	18195000	16942000
Q9UN37;A0A024R705;I3L4J1;Q9NXK5;Q9UF30;Q49AN7	Q9UN37;A0A024R705;I3L4J1	21;21;17;8;8;3	21;21;17;8;8;3	16;16;12;7;7;3	Vacuolar protein sorting-associated protein 4A	VPS4A	sp|Q9UN37|VPS4A_HUMAN Vacuolar protein sorting-associated protein 4A OS=Homo sapiens OX=9606 GN=VPS4A PE=1 SV=1;tr|A0A024R705|A0A024R705_HUMAN Vesicle-fusing ATPase OS=Homo sapiens OX=9606 GN=VPS4A PE=3 SV=1;tr|I3L4J1|I3L4J1_HUMAN Vesicle-fusing ATPase (Fr	6	21	21	16	19	2	19	2	14	2	45.3	45.3	36.4	48.897	437	437;437;428;240;266;70	0	51.91	33796000	31275000	36643000	35683000	36390000	38514000	35870000	38350000	33930000	34259000	0	0	0	0	0	0	0	0	0	0	33796000	31275000	36643000	35683000
O00308;B4DIN7;A0A024R711;B4DHF6	O00308;B4DIN7;A0A024R711;B4DHF6	4;4;4;2	3;3;3;1	3;3;3;1	NEDD4-like E3 ubiquitin-protein ligase WWP2;E3 ubiquitin-protein ligase	WWP2	sp|O00308|WWP2_HUMAN NEDD4-like E3 ubiquitin-protein ligase WWP2 OS=Homo sapiens OX=9606 GN=WWP2 PE=1 SV=2;tr|B4DIN7|B4DIN7_HUMAN E3 ubiquitin-protein ligase OS=Homo sapiens OX=9606 PE=2 SV=1;tr|A0A024R711|A0A024R711_HUMAN E3 ubiquitin-protein ligase OS=Ho	4	4	3	3	4	1	3	1	3	1	5.6	4.5	4.5	98.911	870	870;757;870;488	0	7.67	23395	20225	20572	22774	37811	22588	13844	15911	15965	19842	0	0	0	0	0	0	0	0	0	0	23395	20225	20572	22774
P31323;B3KY43;Q6DHZ2;A0A024R712;Q75MP1	P31323;B3KY43;Q6DHZ2;A0A024R712;Q75MP1	5;5;5;5;4	2;2;2;2;2	2;2;2;2;2	cAMP-dependent protein kinase type II-beta regulatory subunit	PRKAR2B	sp|P31323|KAP3_HUMAN cAMP-dependent protein kinase type II-beta regulatory subunit OS=Homo sapiens OX=9606 GN=PRKAR2B PE=1 SV=3;tr|B3KY43|B3KY43_HUMAN cDNA FLJ46798 fis, clone TRACH3031660, highly similar to cAMP-dependent protein kinase type II-beta regul	5	5	2	2	5	0	2	0	2	0	15.8	6	6	46.302	418	418;405;418;418;306	0	3.5787	266800	249190	312640	313010	322130	347090	318670	294260	318750	295700	0	0	0	0	0	0	0	0	0	0	266800	249190	312640	313010
P09622;B4DFL1;A0A024R713;E9PEX6;B4DMK9;F8WDM5;A0A1W2PR83;F2Z2E3	P09622;B4DFL1;A0A024R713;E9PEX6;B4DMK9	17;17;17;15;15;3;3;3	17;17;17;15;15;3;3;3	17;17;17;15;15;3;3;3	Dihydrolipoyl dehydrogenase, mitochondrial;Dihydrolipoyl dehydrogenase	DLD	sp|P09622|DLDH_HUMAN Dihydrolipoyl dehydrogenase, mitochondrial OS=Homo sapiens OX=9606 GN=DLD PE=1 SV=2;tr|B4DFL1|B4DFL1_HUMAN Dihydrolipoyl dehydrogenase OS=Homo sapiens OX=9606 PE=2 SV=1;tr|A0A024R713|A0A024R713_HUMAN Dihydrolipoyl dehydrogenase OS=Homo	8	17	17	17	17	0	17	0	17	0	37.1	37.1	37.1	54.177	509	509;459;509;486;486;114;114;115	0	88.882	61975000	56074000	70059000	75905000	71991000	76761000	74133000	70816000	72728000	68924000	0	0	0	0	0	0	0	0	0	0	61975000	56074000	70059000	75905000
P43490;A0A024R718;A0A0C4DFS8;B7Z8W6;C9JG65;C9JF35;Q658Z1	P43490;A0A024R718;A0A0C4DFS8	18;18;14;7;4;2;1	18;18;14;7;4;2;1	18;18;14;7;4;2;1	Nicotinamide phosphoribosyltransferase	NAMPT;PBEF1	sp|P43490|NAMPT_HUMAN Nicotinamide phosphoribosyltransferase OS=Homo sapiens OX=9606 GN=NAMPT PE=1 SV=1;tr|A0A024R718|A0A024R718_HUMAN Nicotinamide phosphoribosyltransferase OS=Homo sapiens OX=9606 GN=PBEF1 PE=3 SV=1;tr|A0A0C4DFS8|A0A0C4DFS8_HUMAN Nicotina	7	18	18	18	18	1	18	1	18	1	43.4	43.4	43.4	55.52	491	491;491;368;241;88;60;81	0	144.66	26381000	23605000	29004000	38917000	36853000	38970000	35731000	29022000	33498000	30733000	30193	26398	36677	36823	38908	39251	35688	26446	29398	27931	26381000	23605000	29004000	38917000
P48736;A0A024R720;A8K9G9	P48736;A0A024R720;A8K9G9	3;3;3	3;3;3	3;3;3	Phosphatidylinositol 4,5-bisphosphate 3-kinase catalytic subunit gamma isoform	PIK3CG	sp|P48736|PK3CG_HUMAN Phosphatidylinositol 4,5-bisphosphate 3-kinase catalytic subunit gamma isoform OS=Homo sapiens OX=9606 GN=PIK3CG PE=1 SV=3;tr|A0A024R720|A0A024R720_HUMAN Phosphatidylinositol-4,5-bisphosphate 3-kinase OS=Homo sapiens OX=9606 GN=PIK3CG	3	3	3	3	3	0	3	0	3	0	4.4	4.4	4.4	126.45	1102	1102;1102;1102	0	7.1598	180340	166600	169450	177650	186880	190660	198970	205300	172010	171060	0	0	0	0	0	0	0	0	0	0	180340	166600	169450	177650
P20839;A0A024R725;A0A3B3IRL5;C9J381;B4DNJ7;Q6ZNB1;Q5H9Q6;B3KRZ3;C9K0R9;C9J029;H7C5T1;H7C511	P20839;A0A024R725;A0A3B3IRL5;C9J381;B4DNJ7;Q6ZNB1;Q5H9Q6;B3KRZ3;C9K0R9	11;11;11;11;11;11;11;10;7;1;1;1	8;8;8;8;8;8;8;7;4;1;1;1	8;8;8;8;8;8;8;7;4;1;1;1	Inosine-5-monophosphate dehydrogenase 1;Inosine-5-monophosphate dehydrogenase	IMPDH1;IMPDH;DKFZp781N0678	sp|P20839|IMDH1_HUMAN Inosine-5-monophosphate dehydrogenase 1 OS=Homo sapiens OX=9606 GN=IMPDH1 PE=1 SV=2;tr|A0A024R725|A0A024R725_HUMAN Inosine-5-monophosphate dehydrogenase OS=Homo sapiens OX=9606 GN=IMPDH1 PE=3 SV=1;tr|A0A3B3IRL5|A0A3B3IRL5_HUMAN Inos	12	11	8	8	11	1	8	0	8	0	22.4	19.1	19.1	55.405	514	514;380;509;513;514;530;599;522;289;184;190;226	0	48.549	2373500	2291400	2627300	2767800	2573600	2456400	2637100	2344000	2421900	2498100	0	0	0	0	0	0	0	0	0	0	2373500	2291400	2627300	2767800
Q13425;A0A024R732;A0A140TA73	Q13425;A0A024R732;A0A140TA73	4;4;2	4;4;2	4;4;2	Beta-2-syntrophin	SNTB2	sp|Q13425|SNTB2_HUMAN Beta-2-syntrophin OS=Homo sapiens OX=9606 GN=SNTB2 PE=1 SV=1;tr|A0A024R732|A0A024R732_HUMAN Syntrophin, beta 2 (Dystrophin-associated protein A1, 59kDa, basic component 2), isoform CRA_a OS=Homo sapiens OX=9606 GN=SNTB2 PE=3 SV=1;tr|A	3	4	4	4	2	2	2	2	2	2	11.1	11.1	11.1	57.949	540	540;540;193	0	4.7005	217150	210360	282880	251330	268170	267180	252180	256000	249970	256830	0	0	0	0	0	0	0	0	0	0	217150	210360	282880	251330
O94916;J3KRL6;A0A024R734	O94916;J3KRL6;A0A024R734	1;1;1	1;1;1	1;1;1	Nuclear factor of activated T-cells 5	NFAT5	sp|O94916|NFAT5_HUMAN Nuclear factor of activated T-cells 5 OS=Homo sapiens OX=9606 GN=NFAT5 PE=1 SV=1;tr|J3KRL6|J3KRL6_HUMAN Nuclear factor of-activated T-cells 5 (Fragment) OS=Homo sapiens OX=9606 GN=NFAT5 PE=1 SV=1;tr|A0A024R734|A0A024R734_HUMAN Nuclear	3	1	1	1	1	0	1	0	1	0	0.5	0.5	0.5	165.76	1531	1531;143;1455	0.0098598	1.1779	77809	68992	89483	97707	97144	116440	90664	102830	88367	91642	0	0	0	0	0	0	0	0	0	0	77809	68992	89483	97707
Q9NUX5;C9JPG9;Q5MJ35;Q5MJ32;A8MTK3;A0A590UJP0;Q5MJ34;A0A590UJF7;A0A590UJF2;B7Z7M5;A0A024R739	Q9NUX5;C9JPG9;Q5MJ35;Q5MJ32;A8MTK3;A0A590UJP0;Q5MJ34;A0A590UJF7;A0A590UJF2;B7Z7M5;A0A024R739	1;1;1;1;1;1;1;1;1;1;1	1;1;1;1;1;1;1;1;1;1;1	1;1;1;1;1;1;1;1;1;1;1	Protection of telomeres protein 1	POT1	sp|Q9NUX5|POTE1_HUMAN Protection of telomeres protein 1 OS=Homo sapiens OX=9606 GN=POT1 PE=1 SV=1;tr|C9JPG9|C9JPG9_HUMAN Protection of telomeres protein 1 (Fragment) OS=Homo sapiens OX=9606 GN=POT1 PE=1 SV=2;tr|Q5MJ35|Q5MJ35_HUMAN Protection of telomeres p	11	1	1	1	1	0	1	0	1	0	3	3	3	71.441	634	634;213;340;459;503;509;518;559;567;580;634	0.0015038	2.0856	11982	12641	14996	16173	6132.3	13203	9509	12910	18434	11081	0	0	0	0	0	0	0	0	0	0	11982	12641	14996	16173
Q16718;A0A024R745;F8WAS3;A0A087X1G1;H7BYD0;C9IZN5;A0A024R772;A0A087WXR5	Q16718;A0A024R745;F8WAS3;A0A087X1G1;H7BYD0;C9IZN5	5;5;4;4;4;3;1;1	5;5;4;4;4;3;1;1	5;5;4;4;4;3;1;1	NADH dehydrogenase [ubiquinone] 1 alpha subcomplex subunit 5	NDUFA5	sp|Q16718|NDUA5_HUMAN NADH dehydrogenase [ubiquinone] 1 alpha subcomplex subunit 5 OS=Homo sapiens OX=9606 GN=NDUFA5 PE=1 SV=3;tr|A0A024R745|A0A024R745_HUMAN Complex I subunit B13 OS=Homo sapiens OX=9606 GN=NDUFA5 PE=3 SV=1;tr|F8WAS3|F8WAS3_HUMAN Complex I	8	5	5	5	5	0	5	0	5	0	53.4	53.4	53.4	13.459	116	116;116;70;101;112;93;59;77	0	21.333	3380600	3008100	4101900	4161000	4208800	3401800	4043100	5869100	3444900	3878300	0	0	0	0	0	0	0	0	0	0	3380600	3008100	4101900	4161000
Q8N1I0;A0A590UJM5;A0A024R749;B7Z2K9;C9J637;B7Z2H5;H0Y7H7;Q149N6;A4D0S8;H0Y599;Q149N5;A0A2X0SFR8;A0A590UJ51	Q8N1I0;A0A590UJM5;A0A024R749;B7Z2K9;C9J637;B7Z2H5;H0Y7H7;Q149N6;A4D0S8;H0Y599;Q149N5;A0A2X0SFR8;A0A590UJ51	2;2;2;2;2;2;2;2;2;2;2;2;1	2;2;2;2;2;2;2;2;2;2;2;2;1	2;2;2;2;2;2;2;2;2;2;2;2;1	Dedicator of cytokinesis protein 4	DOCK4	sp|Q8N1I0|DOCK4_HUMAN Dedicator of cytokinesis protein 4 OS=Homo sapiens OX=9606 GN=DOCK4 PE=1 SV=3;tr|A0A590UJM5|A0A590UJM5_HUMAN Dedicator of cytokinesis protein 4 OS=Homo sapiens OX=9606 GN=DOCK4 PE=1 SV=1;tr|A0A024R749|A0A024R749_HUMAN Dedicator of cyt	13	2	2	2	1	1	1	1	1	1	1.6	1.6	1.6	225.2	1966	1966;680;765;835;849;849;1389;1966;1966;1999;2011;2013;898	0.001497	2.0509	85957	203610	128060	176770	110680	94412	135420	79657	94556	148320	0	0	0	0	0	0	0	0	0	0	85957	203610	128060	176770
Q9NW13;A0A024R753;B4DJ90;C9JAA9;C9JE21;A0A0S2Z5E5;H7C5G8	Q9NW13;A0A024R753	26;26;10;8;7;5;3	26;26;10;8;7;5;3	26;26;10;8;7;5;3	RNA-binding protein 28	RBM28	sp|Q9NW13|RBM28_HUMAN RNA-binding protein 28 OS=Homo sapiens OX=9606 GN=RBM28 PE=1 SV=3;tr|A0A024R753|A0A024R753_HUMAN RNA binding motif protein 28 isoform 1 OS=Homo sapiens OX=9606 GN=RBM28 PE=2 SV=1	7	26	26	26	26	1	26	1	26	1	35.7	35.7	35.7	85.737	759	759;759;387;283;204;89;186	0	78.3	27718000	28108000	31807000	31317000	31458000	30554000	31056000	31878000	28964000	30782000	0	0	0	0	0	0	0	0	0	0	27718000	28108000	31807000	31317000
Q16656;A0A024R770;A0A024R774;C9JP85	Q16656;A0A024R770;A0A024R774;C9JP85	5;5;5;3	5;5;5;3	5;5;5;3	Nuclear respiratory factor 1	NRF1	sp|Q16656|NRF1_HUMAN Nuclear respiratory factor 1 OS=Homo sapiens OX=9606 GN=NRF1 PE=1 SV=1;tr|A0A024R770|A0A024R770_HUMAN Nuclear respiratory factor 1, isoform CRA_a OS=Homo sapiens OX=9606 GN=NRF1 PE=3 SV=1;tr|A0A024R774|A0A024R774_HUMAN Nuclear respirat	4	5	5	5	5	0	5	0	5	0	10.7	10.7	10.7	53.54	503	503;503;522;209	0	8.4999	2519800	2454800	2983600	3045800	2978600	2840400	2669000	2948100	2603700	2679500	0	0	0	0	0	0	0	0	0	0	2519800	2454800	2983600	3045800
Q8NA54;A1A4Z1;A0A024R771	Q8NA54;A1A4Z1;A0A024R771	1;1;1	1;1;1	1;1;1	IQ and ubiquitin-like domain-containing protein	IQUB;FLJ35834	sp|Q8NA54|IQUB_HUMAN IQ and ubiquitin-like domain-containing protein OS=Homo sapiens OX=9606 GN=IQUB PE=1 SV=2;tr|A1A4Z1|A1A4Z1_HUMAN IQ and ubiquitin-like domain-containing protein OS=Homo sapiens OX=9606 GN=IQUB PE=1 SV=1;tr|A0A024R771|A0A024R771_HUMAN U	3	1	1	1	1	0	1	0	1	0	0.9	0.9	0.9	92.58	791	791;421;791	1	-2	0	0	0	0	0	0	0	0	0	0	0	0	0	0	0	0	0	0	0	0	0	0	0	0
O95628;A0A024R776;A0A024R785;A0A024R781;B3KQ99	O95628;A0A024R776;A0A024R785;A0A024R781;B3KQ99	3;3;3;3;2	3;3;3;3;2	3;3;3;3;2	CCR4-NOT transcription complex subunit 4	CNOT4	sp|O95628|CNOT4_HUMAN CCR4-NOT transcription complex subunit 4 OS=Homo sapiens OX=9606 GN=CNOT4 PE=1 SV=3;tr|A0A024R776|A0A024R776_HUMAN CCR4-NOT transcription complex, subunit 4, isoform CRA_a OS=Homo sapiens OX=9606 GN=CNOT4 PE=4 SV=1;tr|A0A024R785|A0A02	5	3	3	3	3	0	3	0	3	0	6.1	6.1	6.1	63.509	575	575;572;575;642;236	0	3.2373	566040	505290	570030	645250	652040	619060	714600	604350	604850	571540	0	0	0	0	0	0	0	0	0	0	566040	505290	570030	645250
Q9Y5L0;B2R6H7;A0A024R794;C9J7E5;E9PFH4;B3KMX1;B3KM69	Q9Y5L0;B2R6H7;A0A024R794;C9J7E5;E9PFH4;B3KMX1;B3KM69	23;23;23;22;19;13;13	23;23;23;22;19;13;13	21;21;21;20;19;13;13	Transportin-3	TNPO3	sp|Q9Y5L0|TNPO3_HUMAN Transportin-3 OS=Homo sapiens OX=9606 GN=TNPO3 PE=1 SV=3;tr|B2R6H7|B2R6H7_HUMAN cDNA, FLJ92955, highly similar to Homo sapiens transportin-SR (TRN-SR), mRNA OS=Homo sapiens OX=9606 PE=2 SV=1;tr|A0A024R794|A0A024R794_HUMAN Transportin	7	23	23	21	21	0	21	0	21	0	33.8	33.8	30.7	104.2	923	923;923;923;957;857;480;523	0	101.38	13623000	11580000	14917000	15869000	13674000	14004000	14445000	12257000	14521000	13639000	0	0	0	0	0	0	0	0	0	0	13623000	11580000	14917000	15869000
[truncated: 6,730 more rows]
[truncated: 57 more columns]
