# Supplementary material for: DNA-PKcs kinase activity stabilizes the transcription factor Egr1 in activated immune cells
Source: J Biol Chem. 2021 Sep 23;297(4):101209. doi: 10.1016/j.jbc.2021.101209 (PMC8551498; doi:10.1016/j.jbc.2021.101209)
Supplement: Supporting information 3 [file mmc5.xlsx]

## Sheet: evidence
Sequence	Length	Modifications	Modified sequence	Oxidation (M) Probabilities	Phospho (STY) Probabilities	Oxidation (M) Score Diffs	Phospho (STY) Score Diffs	Acetyl (Protein N-term)	Oxidation (M)	Phospho (STY)	Missed cleavages	Proteins	Leading proteins	Leading razor protein	Gene names	Protein names	Type	Raw file	Experiment	MS/MS m/z	Charge	m/z	Mass	Uncalibrated - Calibrated m/z [ppm]	Uncalibrated - Calibrated m/z [Da]	Mass error [ppm]	Mass error [Da]	Uncalibrated mass error [ppm]	Uncalibrated mass error [Da]	Max intensity m/z 0	Retention time	Retention length	Calibrated retention time	Calibrated retention time start	Calibrated retention time finish	Retention time calibration	Match time difference	Match m/z difference	Match q-value	Match score	Number of data points	Number of scans	Number of isotopic peaks	PIF	Fraction of total spectrum	Base peak fraction	PEP	MS/MS count	MS/MS scan number
AAAAAAAAAAAAAAAGAGAGAK	22	Unmodified	_AAAAAAAAAAAAAAAGAGAGAK_					0	0	0	0	P55011;Q53ZR1;G3XAL9;B7ZM24	P55011	P55011	SLC12A2	Solute carrier family 12 member 2	MULTI-MSMS	Burdine_082118_lysate_11	lysate	686.063	3	532.953	1595.84	1.3175	0.00070216	286660	152.77	286660	152.78	686.063	38.356	0.20572	38.356	38.24	38.446	0					10	4	3	0.987141	0.00296261	0.00988135	0.0019455	1	19154
AAAAAAAAAAGAAGGR	16	Acetyl (Protein N-term)	_(Acetyl (Protein N-term))AAAAAAAAAAGAAGGR_					1	0	0	0	Q86U42	Q86U42	Q86U42	PABPN1	Polyadenylate-binding protein 2	MULTI-MSMS	Burdine_082118_lysate_07	lysate	620.823	2	620.823	1239.63	0.37317	0.00023167	-1.0821	-0.0006718	-0.70894	-0.00044013	620.823	31.374	0.48699	31.374	31.156	31.643	3.5527e-15					48	11	6	0.996627	0.0739038	0.730682	8.1287e-17	1	14660
AAAAAAAAAAGAAGGR	16	Acetyl (Protein N-term)	_(Acetyl (Protein N-term))AAAAAAAAAAGAAGGR_					1	0	0	0	Q86U42	Q86U42	Q86U42	PABPN1	Polyadenylate-binding protein 2	MULTI-MSMS	Burdine_082118_lysate_08	lysate	620.822	2	620.823	1239.63	-1.3556	-0.00084157	-1.0769	-0.00066854	-2.4324	-0.0015101	620.823	31.303	0.37961	31.303	31.118	31.497	0					29	8	5	0.997056	0.0856423	1	6.975e-09	1	14526
AAAAAAAAAAGAAGGR	16	Acetyl (Protein N-term)	_(Acetyl (Protein N-term))AAAAAAAAAAGAAGGR_					1	0	0	0	Q86U42	Q86U42	Q86U42	PABPN1	Polyadenylate-binding protein 2	MULTI-MSMS	Burdine_082118_phos_03	Phospho	620.823	2	620.823	1239.63	0.66726	0.00041425	-0.86239	-0.00053539	-0.19513	-0.00012114	620.823	31.421	0.30805	31.421	31.251	31.559	0					23	7	4	0.988495	0.0197736	0.520507	1.1946e-11	2	11571
AAAAAAAAAAGAAGGRGSGPGR	22	Acetyl (Protein N-term),Phospho (STY)	_(Acetyl (Protein N-term))AAAAAAAAAAGAAGGRGS(Phospho (STY))GPGR_		AAAAAAAAAAGAAGGRGS(1)GPGR		AAAAAAAAAAGAAGGRGS(160)GPGR	1	0	1	1	Q86U42	Q86U42	Q86U42	PABPN1	Polyadenylate-binding protein 2	MULTI-MSMS	Burdine_082118_phos_05	Phospho	916.431	2	916.432	1830.85	-2.7787	-0.0025465	2.2241	0.0020382	-0.55462	-0.00050827	916.434	30.058	0.39011	30.058	29.887	30.277	0					34	9	5	0.99125	0.0115897	0.0448776	8.9034e-29	1	11519
AAAAAAAAAAGAAGGRGSGPGR	22	Acetyl (Protein N-term),Phospho (STY)	_(Acetyl (Protein N-term))AAAAAAAAAAGAAGGRGS(Phospho (STY))GPGR_		AAAAAAAAAAGAAGGRGS(1)GPGR		AAAAAAAAAAGAAGGRGS(43)GPGR	1	0	1	1	Q86U42	Q86U42	Q86U42	PABPN1	Polyadenylate-binding protein 2	MULTI-MSMS	Burdine_082118_phos_05	Phospho	611.29	3	611.29	1830.85	-2.7788	-0.0016986	2.377	0.0014531	-0.40174	-0.00024558	611.292	30.03	0.34864	30.03	29.887	30.236	0					27	8	5	0.985819	0.0225885	0.0540343	0.011995	1	11536
AAAAAAAAAVSR	12	Unmodified	_AAAAAAAAAVSR_					0	0	0	0	Q96JP5;A0A0A6YYC7;A0A024R4Z4;A0A024R4Z1	Q96JP5	Q96JP5	ZFP91;ZFP91-CNTF;hCG_2042749	E3 ubiquitin-protein ligase ZFP91	MULTI-MSMS	Burdine_082118_lysate_18	lysate	615.362	2	500.78	999.546	-0.88366	-0.00044252	228810	114.58	228810	114.58	615.362	21.693	0.23851	21.693	21.553	21.792	0					14	5	3	0.940763	0.00589721	0.153403	0.00075346	2	8256
AAAAAAAAAVSR	12	Phospho (STY)	_AAAAAAAAAVS(Phospho (STY))R_		AAAAAAAAAVS(1)R		AAAAAAAAAVS(160)R	0	0	1	0	Q96JP5;A0A0A6YYC7;A0A024R4Z4;A0A024R4Z1	Q96JP5	Q96JP5	ZFP91;ZFP91-CNTF;hCG_2042749	E3 ubiquitin-protein ligase ZFP91	MULTI-MSMS	Burdine_082118_phos_02	Phospho	655.345	2	540.764	1079.51	-3.322	-0.0017964	211890	114.58	211890	114.58	655.347	22.262	0.54453	22.262	21.968	22.512	3.5527e-15					29	13	4	0.988356	0.0163624	0.112772	0.0050801	2	6853
AAAAAAAAAVSR	12	Phospho (STY)	_AAAAAAAAAVS(Phospho (STY))R_		AAAAAAAAAVS(1)R		AAAAAAAAAVS(100)R	0	0	1	0	Q96JP5;A0A0A6YYC7;A0A024R4Z4;A0A024R4Z1	Q96JP5	Q96JP5	ZFP91;ZFP91-CNTF;hCG_2042749	E3 ubiquitin-protein ligase ZFP91	MULTI-MSMS	Burdine_082118_phos_02	Phospho	437.232	3	360.845	1079.51	-3.3214	-0.0011985	211690	76.389	211690	76.388	437.234	22.283	0.34923	22.283	22.124	22.473	0					17	8	3	0.96176	0.0114247	0.0509478	0.027966	2	6859
AAAAAAAATMALAAPSSPTPESPTMLTK	28	2 Oxidation (M),2 Phospho (STY)	_AAAAAAAATM(Oxidation (M))ALAAPSS(Phospho (STY))PTPESPT(Phospho (STY))M(Oxidation (M))LTK_	AAAAAAAATM(1)ALAAPSSPTPESPTM(1)LTK	AAAAAAAATMALAAPS(0.227)S(0.382)PT(0.382)PES(0.113)PT(0.715)MLT(0.181)K	AAAAAAAATM(150)ALAAPSSPTPESPTM(150)LTK	AAAAAAAAT(-110)MALAAPS(-2.8)S(0)PT(0)PES(-8.3)PT(6.7)MLT(-6.7)K	0	2	2	0	Q9NQS7;B3KPD3;E9PM67	Q9NQS7	Q9NQS7	INCENP	Inner centromere protein	MULTI-MSMS	Burdine_082118_phos_23	Phospho	813.395	4	698.564	2790.23	-0.80869	-0.00056492	164020	114.58	164020	114.58	813.396	40.902	0.75671	40.902	40.541	41.298	0					347	72	7	0.969249	0.0155017	0.291517	1.3734e-06	4	15592
AAAAAAAATMALAAPSSPTPESPTMLTK	28	2 Oxidation (M),2 Phospho (STY)	_AAAAAAAATM(Oxidation (M))ALAAPSS(Phospho (STY))PTPESPT(Phospho (STY))M(Oxidation (M))LTK_	AAAAAAAATM(1)ALAAPSSPTPESPTM(1)LTK	AAAAAAAATMALAAPS(0.154)S(0.708)PT(0.141)PES(0.196)PT(0.75)MLT(0.05)K	AAAAAAAATM(79)ALAAPSSPTPESPTM(79)LTK	AAAAAAAAT(-49)MALAAPS(-6.7)S(6.7)PT(-7.3)PES(-6)PT(6)MLT(-12)K	0	2	2	0	Q9NQS7;B3KPD3;E9PM67	Q9NQS7	Q9NQS7	INCENP	Inner centromere protein	MULTI-MSMS	Burdine_082118_phos_23	Phospho	650.918	5	559.052	2790.23	-0.8086	-0.00045205	163970	91.665	163960	91.665	650.919	40.892	0.53184	40.892	40.598	41.13	0					201	48	5	0.823521	0.00807643	0.081634	0.029232	1	15496
AAAAAAAATMALAAPSSPTPESPTMLTK	28	Oxidation (M),2 Phospho (STY)	_AAAAAAAATM(Oxidation (M))ALAAPSSPT(Phospho (STY))PES(Phospho (STY))PTMLTK_	AAAAAAAATM(1)ALAAPSSPTPESPTMLTK	AAAAAAAATMALAAPS(0.301)S(0.301)PT(0.465)PES(0.455)PT(0.455)MLT(0.023)K	AAAAAAAATM(80)ALAAPSSPTPESPTM(-80)LTK	AAAAAAAAT(-80)MALAAPS(-2.2)S(-2.2)PT(2.2)PES(0)PT(0)MLT(-13)K	0	1	2	0	Q9NQS7;B3KPD3;E9PM67	Q9NQS7	Q9NQS7	INCENP	Inner centromere protein	MULTI-MSMS	Burdine_082118_phos_23	Phospho	809.397	4	694.565	2774.23	-0.80933	-0.00056213	164970	114.58	164970	114.58	809.397	43.576	0.4943	43.576	43.317	43.812	7.1054e-15					229	51	6	0.935662	0.0139774	0.169949	5.4223e-05	2	16415
AAAAAAAATMALAAPSSPTPESPTMLTK	28	Oxidation (M),2 Phospho (STY)	_AAAAAAAATMALAAPSSPT(Phospho (STY))PES(Phospho (STY))PTM(Oxidation (M))LTK_	AAAAAAAATMALAAPSSPTPESPTM(1)LTK	AAAAAAAATMALAAPS(0.134)S(0.134)PT(0.731)PES(0.429)PT(0.429)MLT(0.144)K	AAAAAAAATM(-97)ALAAPSSPTPESPTM(97)LTK	AAAAAAAAT(-90)MALAAPS(-7.4)S(-7.4)PT(7.4)PES(0)PT(0)MLT(-4.8)K	0	1	2	0	Q9NQS7;B3KPD3;E9PM67	Q9NQS7	Q9NQS7	INCENP	Inner centromere protein	MULTI-MSMS	Burdine_082118_phos_23	Phospho	809.397	4	694.565	2774.23	-0.80934	-0.00056214	164970	114.58	164970	114.58	809.397	45.661	0.55061	45.661	45.474	46.024	0					296	61	6	0.991241	0.00814733	0.0437395	8.2484e-06	2	16997
AAAAAAAATMALAAPSSPTPESPTMLTK	28	2 Phospho (STY)	_AAAAAAAATMALAAPSS(Phospho (STY))PTPES(Phospho (STY))PTMLTK_		AAAAAAAATMALAAPS(0.403)S(0.421)PT(0.284)PES(0.393)PT(0.393)MLT(0.105)K		AAAAAAAAT(-73)MALAAPS(-0.21)S(0.21)PT(-3.5)PES(0)PT(0)MLT(-5.8)K	0	0	2	0	Q9NQS7;B3KPD3;E9PM67	Q9NQS7	Q9NQS7	INCENP	Inner centromere protein	MULTI-MSMS	Burdine_082118_phos_23	Phospho	805.398	4	690.566	2758.24	-0.80997	-0.00055934	165920	114.58	165920	114.58	805.649	48.245	0.46981	48.245	48.086	48.556	0					227	60	5	0.985639	0.0100352	0.157585	0.000272	2	17725
AAAAAAAGDSDSWDADAFSVEDPVR	25	Acetyl (Protein N-term),Phospho (STY)	_(Acetyl (Protein N-term))AAAAAAAGDSDS(Phospho (STY))WDADAFSVEDPVR_		AAAAAAAGDS(0.188)DS(0.495)WDADAFS(0.317)VEDPVR		AAAAAAAGDS(-4.2)DS(1.9)WDADAFS(-1.9)VEDPVR	1	0	1	0	O75822;A0A024R5S5	O75822	O75822	EIF3J;EIF3S1	Eukaryotic translation initiation factor 3 subunit J	MULTI-MSMS	Burdine_082118_phos_10	Phospho	863.359	3	863.026	2586.05	0	0	-0.31716	-0.00027372	-0.31716	-0.00027372	863.36	48.794	0.609	48.794	48.526	49.135	-7.1054e-15					247	69	6	0.986717	0.0182368	0.107496	2.855e-05	2	18004
AAAAAAAGDSDSWDADAFSVEDPVRK	26	Acetyl (Protein N-term)	_(Acetyl (Protein N-term))AAAAAAAGDSDSWDADAFSVEDPVRK_					1	0	0	1	O75822;A0A024R5S5	O75822	O75822	EIF3J;EIF3S1	Eukaryotic translation initiation factor 3 subunit J	MULTI-MSMS	Burdine_082118_lysate_10	lysate	955.789	3	879.068	2634.18	1.1117	0.00097723	86894	76.386	86895	76.387	955.788	40.586	0.4246	40.586	40.406	40.831	0					42	10	7	0.990198	0.0316223	0.675661	2.5348e-12	2	20459
AAAAAAAGDSDSWDADAFSVEDPVRK	26	Acetyl (Protein N-term),Phospho (STY)	_(Acetyl (Protein N-term))AAAAAAAGDS(Phospho (STY))DSWDADAFSVEDPVRK_		AAAAAAAGDS(0.5)DS(0.5)WDADAFSVEDPVRK		AAAAAAAGDS(0)DS(0)WDADAFS(-51)VEDPVRK	1	0	1	1	O75822;A0A024R5S5	O75822	O75822	EIF3J;EIF3S1	Eukaryotic translation initiation factor 3 subunit J	MULTI-MSMS	Burdine_082118_phos_05	Phospho	982.111	3	905.724	2714.15	-3.0128	-0.0027288	84341	76.39	84338	76.387	982.448	42.864	0.28615	42.864	42.667	42.953	7.1054e-15					28	9	4	0.989594	0.00707502	0.166782	0.00015658	1	17046
AAAAAAAGDSDSWDADAFSVEDPVRK	26	Acetyl (Protein N-term),Phospho (STY)	_(Acetyl (Protein N-term))AAAAAAAGDSDS(Phospho (STY))WDADAFSVEDPVRK_		AAAAAAAGDS(0.043)DS(0.957)WDADAFSVEDPVRK		AAAAAAAGDS(-13)DS(13)WDADAFS(-59)VEDPVRK	1	0	1	1	O75822;A0A024R5S5	O75822	O75822	EIF3J;EIF3S1	Eukaryotic translation initiation factor 3 subunit J	MULTI-MSMS	Burdine_082118_phos_05	Phospho	982.445	3	905.724	2714.15	-3.0132	-0.0027291	84341	76.39	84338	76.387	982.448	43.523	0.98549	43.523	43.189	44.175	7.1054e-15					231	49	8	0.999117	0.100779	1	5.0711e-17	4	17391
AAAAAAAGDSDSWDADAFSVEDPVRK	26	Acetyl (Protein N-term),Phospho (STY)	_(Acetyl (Protein N-term))AAAAAAAGDS(Phospho (STY))DSWDADAFSVEDPVRK_		AAAAAAAGDS(0.5)DS(0.5)WDADAFSVEDPVRK		AAAAAAAGDS(0)DS(0)WDADAFS(-56)VEDPVRK	1	0	1	1	O75822;A0A024R5S5	O75822	O75822	EIF3J;EIF3S1	Eukaryotic translation initiation factor 3 subunit J	MULTI-MSMS	Burdine_082118_phos_06	Phospho	982.445	3	905.724	2714.15	-2.6958	-0.0024417	84341	76.39	84338	76.387	982.448	43.525	0.478	43.525	43.336	43.814	7.1054e-15					99	26	6	0.989341	0.025959	0.491807	8.9923e-06	2	17098
AAAAAAAGDSDSWDADAFSVEDPVRK	26	Acetyl (Protein N-term),2 Phospho (STY)	_(Acetyl (Protein N-term))AAAAAAAGDS(Phospho (STY))DS(Phospho (STY))WDADAFSVEDPVRK_		AAAAAAAGDS(1)DS(1)WDADAFSVEDPVRK		AAAAAAAGDS(38)DS(38)WDADAFS(-38)VEDPVRK	1	0	2	1	O75822;A0A024R5S5	O75822	O75822	EIF3J;EIF3S1	Eukaryotic translation initiation factor 3 subunit J	MULTI-MSMS	Burdine_082118_phos_05	Phospho	1009.1	3	932.379	2794.12	-3.0061	-0.0028028	81930	76.39	81927	76.387	1009.1	47.515	0.43753	47.515	47.366	47.803	0					121	36	4	0.972763	0.00660374	0.0506348	1.1386e-05	2	18774
AAAAAAALQAK	11	Unmodified	_AAAAAAALQAK_					0	0	0	0	P36578;Q59GY2;H3BM89;B4DMJ6;H3BU31	P36578	P36578	RPL4	60S ribosomal protein L4	MULTI-MSMS	Burdine_082118_lysate_24	lysate	707.942	2	478.78	955.545	-0.57715	-0.00027633	478640	229.16	478640	229.16	707.943	26.455	0.28278	26.455	26.315	26.598	0					27	6	5	0.995109	0.106516	1	1.8167e-06	2	11165
AAAAAAALQAK	11	Unmodified	_AAAAAAALQAK_					0	0	0	0	P36578;Q59GY2;H3BM89;B4DMJ6;H3BU31	P36578	P36578	RPL4	60S ribosomal protein L4	MULTI-MSMS	Burdine_082118_lysate_24	lysate	472.297	3	319.522	955.545	2.5479	0.00081411	478130	152.77	478140	152.78	472.297	26.455	0.28278	26.455	26.315	26.598	0					26	6	5	0.980583	0.075162	0.407819	0.012973	1	11167
AAAAAAGAGPEMVR	14	Acetyl (Protein N-term),Oxidation (M)	_(Acetyl (Protein N-term))AAAAAAGAGPEM(Oxidation (M))VR_	AAAAAAGAGPEM(1)VR		AAAAAAGAGPEM(75)VR		1	1	0	0	P28482;Q1HBJ4;Q499G7	P28482	P28482	MAPK1	Mitogen-activated protein kinase 1;Mitogen-activated protein kinase	MULTI-MSMS	Burdine_082118_lysate_29	lysate	650.819	2	650.819	1299.62	0.80763	0.00052562	-0.91828	-0.00059763	-0.11065	-7.2013e-05	650.819	20.808	0.28711	20.808	20.617	20.904	0					18	6	4	0.973822	0.0101678	0.252171	0.00038773	2	7892
AAAAAAGAGPEMVR	14	Acetyl (Protein N-term)	_(Acetyl (Protein N-term))AAAAAAGAGPEMVR_					1	0	0	0	P28482;Q1HBJ4;Q499G7	P28482	P28482	MAPK1	Mitogen-activated protein kinase 1;Mitogen-activated protein kinase	MULTI-MSMS	Burdine_082118_lysate_29	lysate	642.822	2	642.822	1283.63	0.60169	0.00038678	-0.57123	-0.0003672	0.030461	1.9581e-05	642.822	26.016	0.45412	26.016	25.797	26.251	-3.5527e-15					28	10	4	0.964851	0.00957855	0.178262	0.00053074	2	11211
AAAAAAGEAR	10	Acetyl (Protein N-term)	_(Acetyl (Protein N-term))AAAAAAGEAR_					1	0	0	0	P09417;A0A140VKA9;B7Z415;D6RGG7;D6RHJ7	P09417	P09417	QDPR	Dihydropteridine reductase	MULTI-MSMS	Burdine_082118_lysate_25	lysate	450.73	2	450.73	899.446	2.6781	0.0012071	-2.4773	-0.0011166	0.20077	9.0493e-05	450.729	15.857	0.28448	15.857	15.717	16.001	0					17	6	4	0.986595	0.0230487	0.194462	0.0018731	1	4663
AAAAAAGPSPGSGPGDSPEGPEGEAPER	28	Acetyl (Protein N-term),Phospho (STY)	_(Acetyl (Protein N-term))AAAAAAGPSPGSGPGDS(Phospho (STY))PEGPEGEAPER_		AAAAAAGPSPGS(0.001)GPGDS(0.999)PEGPEGEAPER		AAAAAAGPS(-43)PGS(-30)GPGDS(30)PEGPEGEAPER	1	0	1	0	Q9UID3;E9PKX7;E9PRV0;E9PQD5;E9PKE5;A0A1W2PQZ2	Q9UID3	Q9UID3	VPS51	Vacuolar protein sorting-associated protein 51 homolog	MULTI-MSMS	Burdine_082118_phos_21	Phospho	871.37	3	871.036	2610.09	-0.46298	-0.00040327	0.24525	0.00021362	-0.21773	-0.00018965	871.371	26.595	0.70659	26.595	26.312	27.018	0					72	17	7	0.978985	0.0625155	0.57026	1.5302e-05	2	9276
AAAAAAGPSPGSGPGDSPEGPEGEAPER	28	Acetyl (Protein N-term),Phospho (STY)	_(Acetyl (Protein N-term))AAAAAAGPSPGS(Phospho (STY))GPGDSPEGPEGEAPER_		AAAAAAGPS(0.049)PGS(0.79)GPGDS(0.161)PEGPEGEAPER		AAAAAAGPS(-12)PGS(6.9)GPGDS(-6.9)PEGPEGEAPER	1	0	1	0	Q9UID3;E9PKX7;E9PRV0;E9PQD5;E9PKE5;A0A1W2PQZ2	Q9UID3	Q9UID3	VPS51	Vacuolar protein sorting-associated protein 51 homolog	MULTI-MSMS	Burdine_082118_phos_22	Phospho	871.37	3	871.036	2610.09	-2.0286	-0.001767	1.4635	0.0012747	-0.56515	-0.00049227	871.372	26.582	0.42738	26.582	26.381	26.808	-3.5527e-15					17	10	2	0.659206	0.00294779	0.0283094	0.00075221	1	9513
AAAAAAGPSPGSGPGDSPEGPEGEAPERR	29	Acetyl (Protein N-term),Phospho (STY)	_(Acetyl (Protein N-term))AAAAAAGPSPGS(Phospho (STY))GPGDSPEGPEGEAPERR_		AAAAAAGPS(0.215)PGS(0.726)GPGDS(0.06)PEGPEGEAPERR		AAAAAAGPS(-5.3)PGS(5.3)GPGDS(-11)PEGPEGEAPERR	1	0	1	1	Q9UID3;E9PKX7;E9PRV0;E9PQD5;E9PKE5;A0A1W2PQZ2	Q9UID3	Q9UID3	VPS51	Vacuolar protein sorting-associated protein 51 homolog	MULTI-MSMS	Burdine_082118_phos_21	Phospho	923.404	3	923.07	2766.19	-0.46288	-0.00042727	0.028835	2.6617e-05	-0.43404	-0.00040065	923.404	22.954	0.38037	22.954	22.773	23.153	3.5527e-15					23	9	3	0.96397	0.00136997	0.00679275	0.00082745	1	7703
AAAAAALSGAGTPPAGGGAGGGGAGGGGSPPGGWAVAR	38	Acetyl (Protein N-term),Phospho (STY)	_(Acetyl (Protein N-term))AAAAAALSGAGTPPAGGGAGGGGAGGGGS(Phospho (STY))PPGGWAVAR_		AAAAAALSGAGT(0.009)PPAGGGAGGGGAGGGGS(0.991)PPGGWAVAR		AAAAAALS(-38)GAGT(-21)PPAGGGAGGGGAGGGGS(21)PPGGWAVAR	1	0	1	0	Q01167	Q01167	Q01167	FOXK2	Forkhead box protein K2	MULTI-MSMS	Burdine_082118_phos_01	Phospho	1022.81	3	1022.81	3065.41	1.4456	0.0014785	-2.1048	-0.0021528	-0.65919	-0.00067423	1023.14	42.111	0.66646	42.111	41.84	42.507	-7.1054e-15					71	21	5	0.885214	0.00449575	0.0154598	6.3129e-09	1	16096
AAAAAASAGSSASSGNQPPQELGLGELLEEFSR	33	Unmodified	_AAAAAASAGSSASSGNQPPQELGLGELLEEFSR_					0	0	0	0	Q8NCE2;Q8WYY9;C9JSR1;B4DJ23;F8WEA3;F8WCC0;B4DQK9	Q8NCE2	Q8NCE2	MTMR14	Myotubularin-related protein 14	MULTI-MSMS	Burdine_082118_lysate_14	lysate	1135.57	3	1058.52	3172.53	-2.3998	-0.0025402	72166	76.389	72164	76.387	1135.24	53.722	0.24715	53.722	53.608	53.856	-7.1054e-15					23	5	6	0.976623	0.00386568	0.0414967	1.0811e-06	1	27653
AAAAAASAGSSASSGNQPPQELGLGELLEEFSR	33	Unmodified	_AAAAAASAGSSASSGNQPPQELGLGELLEEFSR_					0	0	0	0	Q8NCE2;Q8WYY9;C9JSR1;B4DJ23;F8WEA3;F8WCC0;B4DQK9	Q8NCE2	Q8NCE2	MTMR14	Myotubularin-related protein 14	MULTI-MSMS	Burdine_082118_lysate_14	lysate	851.931	4	794.139	3172.53	-2.1579	-0.0017137	72143	57.292	72141	57.29	851.933	53.75	0.32946	53.75	53.566	53.895	0					26	7	5	0.663261	0.00261155	0.0208525	0.0222	1	27669
AAAAAATAAAAASIR	15	Acetyl (Protein N-term)	_(Acetyl (Protein N-term))AAAAAATAAAAASIR_					1	0	0	0	Q8WVM8;Q53GW1;J3KNG4;G3V4I1;G3V5F3;G3V3K9	Q8WVM8	Q8WVM8	SCFD1	Sec1 family domain-containing protein 1	MULTI-MSMS	Burdine_082118_lysate_03	lysate	650.354	2	650.354	1298.69	-0.12361	-8.0391e-05	-1.0369	-0.00067434	-1.1605	-0.00075473	650.354	38.898	0.3498	38.898	38.771	39.121	0					27	8	5	0.992388	0.00220875	0.0129893	7.7961e-23	2	19291
AAAAAATAPPSPGPAQPGPR	20	Phospho (STY)	_AAAAAATAPPS(Phospho (STY))PGPAQPGPR_		AAAAAATAPPS(1)PGPAQPGPR		AAAAAAT(-98)APPS(98)PGPAQPGPR	0	0	1	0	Q6SPF0	Q6SPF0	Q6SPF0	SAMD1	Atherin	MULTI-MSMS	Burdine_082118_phos_03	Phospho	689.353	3	612.632	1834.87	0.75049	0.00045978	124690	76.387	124690	76.387	689.353	21.538	0.53591	21.538	21.329	21.865	0					50	13	6	0.983495	0.0190292	0.0757535	3.18e-08	2	7157
AAAAAAVGPGAGGAGSAVPGGAGPCATVSVFPGAR	35	Acetyl (Protein N-term)	_(Acetyl (Protein N-term))AAAAAAVGPGAGGAGSAVPGGAGPCATVSVFPGAR_					1	0	0	0	Q86X55;K7EK20;K7EPK1	Q86X55	Q86X55	CARM1	Histone-arginine methyltransferase CARM1	MULTI-MSMS	Burdine_082118_lysate_01	lysate	984.159	3	983.826	2948.46	0.19139	0.00018829	-1.6991	-0.0016717	-1.5078	-0.0014834	984.159	39.162	0.52868	39.162	38.845	39.373	0					45	12	6	0.984647	0.00568058	0.0344259	6.8672e-14	1	19786
AAAAADLANR	10	Unmodified	_AAAAADLANR_					0	0	0	0	O76031;A0A024R5X7;Q9H072	O76031	O76031	CLPX;DKFZp586J151	ATP-dependent Clp protease ATP-binding subunit clpX-like, mitochondrial	MULTI-MSMS	Burdine_082118_lysate_05	lysate	586.832	2	472.251	942.488	-1.2943	-0.00061124	242630	114.58	242630	114.58	586.833	18.829	0.27544	18.829	18.731	19.007	0					15	6	4	0.97257	0.00650176	0.034155	0.0016645	2	6901
AAAAADLANR	10	Unmodified	_AAAAADLANR_					0	0	0	0	O76031;A0A024R5X7;Q9H072	O76031	O76031	CLPX;DKFZp586J151	ATP-dependent Clp protease ATP-binding subunit clpX-like, mitochondrial	MULTI-MSMS	Burdine_082118_phos_13	Phospho	586.833	2	472.251	942.488	-1.1788	-0.00055667	242630	114.58	242630	114.58	586.833	19.025	0.19061	19.025	18.931	19.122	0					10	4	3	1	0.000211782	0.00167952	0.03382	1	5813
AAAAAEQQQFYLLLGNLLSPDNVVR	25	Acetyl (Protein N-term)	_(Acetyl (Protein N-term))AAAAAEQQQFYLLLGNLLSPDNVVR_					1	0	0	0	O00410;A0A024RDY0;B4E0R6;E7ETV3;E7EQT5;E7EV12;E7EX05;E7EWK4;E7ESZ1;E7ETV8;C9JZD8;C9JQT6;C9J875;C9JXE0;C9JZ53;F8WF30;C9J583	O00410	O00410	IPO5;RANBP5	Importin-5	MULTI-MSMS	Burdine_082118_lysate_21	lysate	1372.72	2	1372.22	2742.43	1.5995	0.0021948	-2.8764	-0.003947	-1.2769	-0.0017522	1372.72	62.174	0.26509	62.174	62.026	62.291	7.1054e-15					19	6	4	0.898265	0.00264667	0.0198677	1.6485e-44	2	31829
AAAAAEQQQFYLLLGNLLSPDNVVR	25	Acetyl (Protein N-term)	_(Acetyl (Protein N-term))AAAAAEQQQFYLLLGNLLSPDNVVR_					1	0	0	0	O00410;A0A024RDY0;B4E0R6;E7ETV3;E7EQT5;E7EV12;E7EX05;E7EWK4;E7ESZ1;E7ETV8;C9JZD8;C9JQT6;C9J875;C9JXE0;C9JZ53;F8WF30;C9J583	O00410	O00410	IPO5;RANBP5	Importin-5	MULTI-MSMS	Burdine_082118_lysate_22	lysate	915.486	3	915.152	2742.43	-4.2425	-0.0038826	4.0473	0.0037039	-0.19523	-0.00017866	915.49	62.058	0.82002	62.058	61.448	62.268	0					43	20	5	0.988388	0.110007	1	3.4072e-05	1	31723
AAAAAGAGSGPWAAQEK	17	Acetyl (Protein N-term)	_(Acetyl (Protein N-term))AAAAAGAGSGPWAAQEK_					1	0	0	0	P86791;P86790;F8WD66	P86791	P86791	CCZ1;CCZ1B	Vacuolar fusion protein CCZ1 homolog;Vacuolar fusion protein CCZ1 homolog B	MULTI-MSMS	Burdine_082118_lysate_06	lysate	892.96	2	778.379	1554.74	-2.0256	-0.0015767	147210	114.58	147200	114.58	892.961	30.334	0.44654	30.334	30.163	30.61	0					29	10	4	0.974323	0.00306206	0.0414534	2.5918e-17	1	13935
AAAAAGLGGGGAGPGPEAGDFLAR	24	Acetyl (Protein N-term)	_(Acetyl (Protein N-term))AAAAAGLGGGGAGPGPEAGDFLAR_					1	0	0	0	P23610	P23610	P23610	F8A1	Factor VIII intron 22 protein	MULTI-MSMS	Burdine_082118_lysate_09	lysate	685.343	3	685.008	2052	-1.1382	-0.00077965	1.2371	0.00084741	0.098931	6.7769e-05	685.344	39.338	0.31569	39.338	39.17	39.486	0					18	7	4	0.729253	0.00306375	0.0163267	6.1497e-05	1	19562
AAAAAMAEQESAR	13	Acetyl (Protein N-term)	_(Acetyl (Protein N-term))AAAAAMAEQESAR_					1	0	0	0	Q7L5D6	Q7L5D6	Q7L5D6	GET4	Golgi to ER traffic protein 4 homolog	MULTI-MSMS	Burdine_082118_lysate_26	lysate	659.807	2	659.806	1317.6	1.1745	0.00077495	-0.78888	-0.00052051	0.38563	0.00025444	659.806	27.252	0.19355	27.252	27.119	27.313	3.5527e-15					14	4	4	0.988406	0.00809644	0.0672726	1.4571e-24	2	11687
AAAAAPASED	10	Phospho (STY)	_AAAAAPAS(Phospho (STY))ED_		AAAAAPAS(1)ED		AAAAAPAS(200)ED	0	0	1	0	C9JWL1	C9JWL1	C9JWL1	NCL		MULTI-MSMS	Burdine_082118_phos_10	Phospho	591.766	2	477.184	952.354	0	0	240120	114.58	240120	114.58	591.766	18.436	0.47156	18.436	18.288	18.76	0					29	11	4	0.987732	0.0164021	0.0680328	0.00034072	2	5905
AAAAAQGGGGGEPR	14	Acetyl (Protein N-term)	_(Acetyl (Protein N-term))AAAAAQGGGGGEPR_					1	0	0	0	P27361;L7RXH5;E9PQW4;E9PJF0;Q8NHX0	P27361	P27361	MAPK3	Mitogen-activated protein kinase 3;Mitogen-activated protein kinase	MULTI-MSMS	Burdine_082118_lysate_25	lysate	606.292	2	606.292	1210.57	2.678	0.0016237	-2.5874	-0.0015687	0.090685	5.4982e-05	606.29	14.244	0.55075	14.244	13.988	14.539	0					43	13	4	0.990006	0.0157643	0.443978	3.6246e-10	2	3688
AAAAAQGGGGGEPR	14	Acetyl (Protein N-term)	_(Acetyl (Protein N-term))AAAAAQGGGGGEPR_					1	0	0	0	P27361;L7RXH5;E9PQW4;E9PJF0;Q8NHX0	P27361	P27361	MAPK3	Mitogen-activated protein kinase 3;Mitogen-activated protein kinase	MULTI-MSMS	Burdine_082118_lysate_26	lysate	606.292	2	606.292	1210.57	2.4005	0.0014554	-2.4726	-0.0014991	-0.072138	-4.3737e-05	606.29	14.205	0.57127	14.205	14.016	14.587	0					42	13	4	0.994622	0.0137567	0.551578	1.1815e-06	2	3956
AAAAASAAGPGGLVAGKEEK	20	Unmodified	_AAAAASAAGPGGLVAGKEEK_					0	0	0	1	A6NIH7;B3KX02	A6NIH7	A6NIH7	UNC119B	Protein unc-119 homolog B	MULTI-MSMS	Burdine_082118_lysate_19	lysate	805.473	3	575.976	1724.91	-0.97988	-0.00056439	397870	229.16	397870	229.16	805.473	25.689	0.30695	25.689	25.483	25.79	0					24	7	4	0.979454	0.00355242	0.023967	1.8855e-20	1	10735
AAAAASHLNLDALR	14	Acetyl (Protein N-term)	_(Acetyl (Protein N-term))AAAAASHLNLDALR_					1	0	0	0	Q13049;A0A024R843;Q5JVY0	Q13049	Q13049	TRIM32	E3 ubiquitin-protein ligase TRIM32	MULTI-MSMS	Burdine_082118_lysate_05	lysate	718.386	2	718.386	1434.76	-2.1225	-0.0015248	2.1219	0.0015244	-0.00057665	-4.1425e-07	718.388	34.597	0.48444	34.597	34.46	34.944	7.1054e-15					29	11	5	0.989321	0.0107473	0.315969	7.2331e-17	2	16640
AAAAAWEEPSSGNGTAR	17	Unmodified	_AAAAAWEEPSSGNGTAR_					0	0	0	0	Q9P258;A0A024RAC5	Q9P258	Q9P258	RCC2	Protein RCC2	MULTI-MSMS	Burdine_082118_lysate_07	lysate	625.644	3	549.257	1644.75	0.79055	0.00043421	139070	76.387	139070	76.387	625.644	22.565	0.28178	22.565	22.417	22.699	0					22	6	5	0.956679	0.0251785	0.226162	1.0607e-08	2	9297
AAAAAWEEPSSGNGTAR	17	Unmodified	_AAAAAWEEPSSGNGTAR_					0	0	0	0	Q9P258;A0A024RAC5	Q9P258	Q9P258	RCC2	Protein RCC2	MULTI-MSMS	Burdine_082118_lysate_07	lysate	937.962	2	823.382	1644.75	1.3694	0.0011275	139160	114.58	139160	114.58	937.961	22.557	0.20006	22.557	22.458	22.658	0					19	4	5	0.988104	0.00584565	0.104676	6.9418e-83	2	9302
AAAACLDK	8	Unmodified	_AAAACLDK_					0	0	0	0	Q9H3U1;A0A1W2PNX8	Q9H3U1	Q9H3U1	UNC45A	Protein unc-45 homolog A	MULTI-MSMS	Burdine_082118_lysate_15	lysate	639.368	2	410.205	818.396	-0.4159	-0.0001706	558650	229.16	558650	229.16	639.368	20.901	0.35828	20.901	20.638	20.997	0					16	8	3	0.978915	0.0106288	0.081649	0.0039387	2	7933
AAAAECDVVMAATEPELLDDQEAK	24	Acetyl (Protein N-term)	_(Acetyl (Protein N-term))AAAAECDVVMAATEPELLDDQEAK_					1	0	0	0	Q99615;A0A6I8PU73;A0A6I8PIK4;A0A6I8PR89;A0A6I8PU89;K7ESP1;K7ELJ8;K7ENB7	Q99615	Q99615	DNAJC7	DnaJ homolog subfamily C member 7	MULTI-MSMS	Burdine_082118_lysate_28	lysate	940.117	3	863.728	2588.16	-0.66399	-0.00057351	88440	76.388	88439	76.387	940.451	50.662	0.3194	50.662	50.475	50.794	0					25	7	5	0.92842	0.00753231	0.231415	9.9834e-18	2	25716
AAAAECDVVMAATEPELLDDQEAKR	25	Acetyl (Protein N-term)	_(Acetyl (Protein N-term))AAAAECDVVMAATEPELLDDQEAKR_					1	0	0	1	Q99615;A0A6I8PU73;A0A6I8PIK4;A0A6I8PR89;A0A6I8PU89;K7ESP1;K7ELJ8	Q99615	Q99615	DNAJC7	DnaJ homolog subfamily C member 7	MULTI-MSMS	Burdine_082118_lysate_29	lysate	992.483	3	915.762	2744.26	-0.28264	-0.00025883	83414	76.387	83414	76.387	992.483	45.73	0.52953	45.73	45.479	46.008	0					48	12	7	0.989296	0.0374845	0.387513	5.7216e-05	1	23168
AAAAELSLLEK	11	Acetyl (Protein N-term)	_(Acetyl (Protein N-term))AAAAELSLLEK_					1	0	0	0	O43324;D6RBD7;C9J1V9	O43324	O43324	EEF1E1;EEF1E1-BLOC1S5	Eukaryotic translation elongation factor 1 epsilon-1	MULTI-MSMS	Burdine_082118_lysate_03	lysate	693.905	2	579.324	1156.63	-0.078797	-4.5649e-05	197780	114.58	197780	114.58	693.905	47.496	0.48961	47.496	47.274	47.764	0					46	11	6	0.991582	0.0767747	1	2.395e-13	2	23975
AAAAELSLLEK	11	Acetyl (Protein N-term)	_(Acetyl (Protein N-term))AAAAELSLLEK_					1	0	0	0	O43324;D6RBD7;C9J1V9	O43324	O43324	EEF1E1;EEF1E1-BLOC1S5	Eukaryotic translation elongation factor 1 epsilon-1	MULTI-MSMS	Burdine_082118_phos_14	Phospho	693.905	2	579.324	1156.63	-0.50989	-0.00029539	197780	114.58	197780	114.58	693.906	47.616	0.27458	47.616	47.474	47.748	0					108	33	4	0.962607	0.00740222	0.234622	0.0028477	1	17806
AAAAGAAAAAAAEGEAPAEMGALLLEK	27	Acetyl (Protein N-term)	_(Acetyl (Protein N-term))AAAAGAAAAAAAEGEAPAEMGALLLEK_					1	0	0	0	Q96KQ7;A0A0G2JIS2;A0A1U9X7P8;A0A024RCN9	Q96KQ7	Q96KQ7	EHMT2	Histone-lysine N-methyltransferase EHMT2	MULTI-MSMS	Burdine_082118_lysate_04	lysate	890.134	3	813.413	2437.22	-1.9038	-0.0015486	93911	76.389	93909	76.387	890.136	57.099	0.5124	57.099	56.886	57.398	0					50	12	7	0.978668	0.0837921	0.662134	8.5722e-07	1	28713
AAAAGAAAAAAAEGEAPAEMGALLLEK	27	Acetyl (Protein N-term)	_(Acetyl (Protein N-term))AAAAGAAAAAAAEGEAPAEMGALLLEK_					1	0	0	0	Q96KQ7;A0A0G2JIS2;A0A1U9X7P8;A0A024RCN9	Q96KQ7	Q96KQ7	EHMT2	Histone-lysine N-methyltransferase EHMT2	MULTI-MSMS	Burdine_082118_lysate_05	lysate	890.134	3	813.413	2437.22	-1.0752	-0.00087457	93911	76.388	93910	76.387	890.135	57.074	0.27691	57.074	56.901	57.178	0					26	6	6	0.965092	0.0173613	0.256026	3.5609e-07	1	28171
AAAAGGGGPGTAVGATGSGIAAAAAGLAVYR	31	Acetyl (Protein N-term)	_(Acetyl (Protein N-term))AAAAGGGGPGTAVGATGSGIAAAAAGLAVYR_					1	0	0	0	Q92922;Q58EY4;Q05CR1;Q05BW5;F8WE13	Q92922	Q92922	SMARCC1	SWI/SNF complex subunit SMARCC1	MULTI-MSMS	Burdine_082118_lysate_15	lysate	853.111	3	852.777	2555.31	0.86086	0.00073412	-1.1224	-0.00095719	-0.26159	-0.00022308	853.11	46.266	0.86109	46.266	45.92	46.781	0					81	20	5	0.97328	0.00983399	0.0808932	0.0012149	1	23690
AAAAGGPCVR	10	Acetyl (Protein N-term)	_(Acetyl (Protein N-term))AAAAGGPCVR_					1	0	0	0	Q5SRE5	Q5SRE5	Q5SRE5	NUP188	Nucleoporin NUP188 homolog	MULTI-MSMS	Burdine_082118_lysate_27	lysate	486.24	2	486.24	970.465	-1.7931	-0.00087189	2.9671	0.0014427	1.174	0.00057085	486.241	15.95	0.26273	15.95	15.804	16.067	0					16	6	3	0.990812	0.00703895	0.0461821	0.0088215	2	5002
AAAAGLGHPASPGGSEDGPPGSEEEDAAR	29	Phospho (STY)	_AAAAGLGHPAS(Phospho (STY))PGGSEDGPPGSEEEDAAR_		AAAAGLGHPAS(1)PGGSEDGPPGSEEEDAAR		AAAAGLGHPAS(46)PGGS(-46)EDGPPGS(-94)EEEDAAR	0	0	1	0	Q99856	Q99856	Q99856	ARID3A	AT-rich interactive domain-containing protein 3A	MULTI-MSMS	Burdine_082118_phos_07	Phospho	990.776	3	914.054	2739.14	0.49055	0.00044839	83568	76.386	83569	76.386	990.775	23.086	0.35594	23.086	22.926	23.282	0					27	8	4	0.93384	0.00229584	0.0241846	4.8775e-09	1	8287
AAAAGLGHPASPGGSEDGPPGSEEEDAAR	29	2 Phospho (STY)	_AAAAGLGHPAS(Phospho (STY))PGGS(Phospho (STY))EDGPPGSEEEDAAR_		AAAAGLGHPAS(1)PGGS(1)EDGPPGSEEEDAAR		AAAAGLGHPAS(160)PGGS(86)EDGPPGS(-86)EEEDAAR	0	0	2	0	Q99856	Q99856	Q99856	ARID3A	AT-rich interactive domain-containing protein 3A	MULTI-MSMS	Burdine_082118_phos_07	Phospho	1017.43	3	940.71	2819.11	0.48947	0.00046045	81201	76.387	81201	76.387	1017.43	25.769	1.0615	25.769	25.091	26.152	0					87	26	4	0.98447	0.0068352	0.0295146	1.4047e-18	1	9580
AAAAGLGHPASPGGSEDGPPGSEEEDAAR	29	3 Phospho (STY)	_AAAAGLGHPAS(Phospho (STY))PGGS(Phospho (STY))EDGPPGS(Phospho (STY))EEEDAAR_		AAAAGLGHPAS(1)PGGS(1)EDGPPGS(1)EEEDAAR		AAAAGLGHPAS(91)PGGS(91)EDGPPGS(91)EEEDAAR	0	0	3	0	Q99856	Q99856	Q99856	ARID3A	AT-rich interactive domain-containing protein 3A	MULTI-MSMS	Burdine_082118_phos_07	Phospho	783.317	4	725.776	2899.07	0.48849	0.00035454	78936	57.29	78937	57.29	783.316	28.427	0.89243	28.427	28.02	28.912	3.5527e-15					100	22	6	0.981295	0.0123095	0.162441	0.00015185	2	10750
AAAAGLGHPASPGGSEDGPPGSEEEDAAR	29	3 Phospho (STY)	_AAAAGLGHPAS(Phospho (STY))PGGS(Phospho (STY))EDGPPGS(Phospho (STY))EEEDAAR_		AAAAGLGHPAS(1)PGGS(1)EDGPPGS(1)EEEDAAR		AAAAGLGHPAS(140)PGGS(140)EDGPPGS(140)EEEDAAR	0	0	3	0	Q99856	Q99856	Q99856	ARID3A	AT-rich interactive domain-containing protein 3A	MULTI-MSMS	Burdine_082118_phos_07	Phospho	1044.09	3	967.365	2899.07	0.4885	0.00047256	78964	76.387	78964	76.387	1044.09	28.401	0.96936	28.401	28.02	28.989	3.5527e-15					124	24	7	0.990727	0.0105451	0.121866	1.4574e-05	2	10891
AAAAGSLDR	9	Unmodified	_AAAAGSLDR_					0	0	0	0	Q9Y2U8;A0A024RBB9	Q9Y2U8	Q9Y2U8	LEMD3	Inner nuclear membrane protein Man1	MULTI-MSMS	Burdine_082118_lysate_07	lysate	530.801	2	416.22	830.425	1.0189	0.0004241	275290	114.58	275290	114.58	530.8	15.299	0.18555	15.299	15.225	15.41	0					10	4	3	0.94159	0.00303866	0.0169186	0.00059357	2	4635
AAAAGSLDR	9	Phospho (STY)	_AAAAGS(Phospho (STY))LDR_		AAAAGS(1)LDR		AAAAGS(130)LDR	0	0	1	0	Q9Y2U8;A0A024RBB9	Q9Y2U8	Q9Y2U8	LEMD3	Inner nuclear membrane protein Man1	MULTI-MSMS	Burdine_082118_phos_08	Phospho	570.784	2	456.203	910.391	1.6773	0.00076518	251160	114.58	251160	114.58	570.783	17.565	0.22798	17.565	17.433	17.661	0					16	5	4	0.978142	0.0405023	1	0.03744	1	5581
AAAAKPNNLSLVVHGPGDLR	20	Acetyl (Protein N-term)	_(Acetyl (Protein N-term))AAAAKPNNLSLVVHGPGDLR_					1	0	0	1	V9HW89;Q00796;A0A6I8PIS1;H0YKB3;A0A6I8PRA7	V9HW89	V9HW89	HEL-S-95n;SORD	Sorbitol dehydrogenase	MULTI-MSMS	Burdine_082118_lysate_17	lysate	758.098	3	681.376	2041.11	-1.0268	-0.00069965	112110	76.388	112110	76.388	758.099	31.295	0.34445	31.295	31.122	31.466	-3.5527e-15					30	8	5	0.976706	0.0312534	0.199309	9.0915e-07	1	14660
AAAAMAAAAGGGAGAAR	17	Acetyl (Protein N-term)	_(Acetyl (Protein N-term))AAAAMAAAAGGGAGAAR_					1	0	0	0	Q9NX46	Q9NX46	Q9NX46	ADPRHL2	Poly(ADP-ribose) glycohydrolase ARH3	MULTI-MSMS	Burdine_082118_lysate_08	lysate	679.334	2	679.336	1356.66	-2.7061	-0.0018383	0.69769	0.00047397	-2.0084	-0.0013644	679.336	30.135	0.27736	30.135	29.991	30.269	0					13	6	3	0.90805	0.00288227	0.0328755	2.1821e-09	2	13855
AAAAPAAAAASSEAPAASATAEPEAGDQDSR	31	Acetyl (Protein N-term),Phospho (STY)	_(Acetyl (Protein N-term))AAAAPAAAAAS(Phospho (STY))SEAPAASATAEPEAGDQDSR_		AAAAPAAAAAS(0.689)S(0.25)EAPAAS(0.025)AT(0.036)AEPEAGDQDSR		AAAAPAAAAAS(4.4)S(-4.4)EAPAAS(-14)AT(-13)AEPEAGDQDS(-42)R	1	0	1	0	Q15283;A0A0A0MSJ9;D6RBA9	Q15283	Q15283	RASA2	Ras GTPase-activating protein 2	MULTI-MSMS	Burdine_082118_phos_21	Phospho	969.422	3	969.088	2904.24	-0.46294	-0.00044863	-0.014668	-1.4214e-05	-0.47761	-0.00046284	969.422	27.669	0.23204	27.669	27.531	27.763	0					22	5	5	0.930155	0.00735985	0.0450833	8.0258e-08	1	9753
AAAAPAGGNPEQR	13	Unmodified	_AAAAPAGGNPEQR_					0	0	0	0	Q68DK7;J3QQY0;J3KSZ8	Q68DK7	Q68DK7	MSL1	Male-specific lethal 1 homolog	MULTI-MSMS	Burdine_082118_lysate_10	lysate	719.884	2	605.302	1208.59	1.0107	0.00061179	189290	114.58	189300	114.58	719.883	13.465	0.2803	13.465	13.285	13.566	0					15	6	3	0.931924	0.00324921	0.0938961	0.0021647	1	3415
AAAAPDSRVSEEENLK	16	Acetyl (Protein N-term),Phospho (STY)	_(Acetyl (Protein N-term))AAAAPDSRVS(Phospho (STY))EEENLK_		AAAAPDS(0.038)RVS(0.962)EEENLK		AAAAPDS(-14)RVS(14)EEENLK	1	0	1	1	Q9Y3B9;A0JLN3	Q9Y3B9	Q9Y3B9	RRP15	RRP15-like protein	MULTI-MSMS	Burdine_082118_phos_12	Phospho	1019.49	2	904.907	1807.8	2.1814	0.001974	126620	114.58	126620	114.58	1019.49	27.407	0.19715	27.407	27.307	27.504	0					9	4	3	0.681646	0.000717985	0.00432275	0.04791	1	10013
AAAAPVAADDDERR	14	Acetyl (Protein N-term)	_(Acetyl (Protein N-term))AAAAPVAADDDERR_					1	0	0	1	Q9H5N1;B3KRW4;B4DHR0;Q49AT6	Q9H5N1	Q9H5N1	RABEP2	Rab GTPase-binding effector protein 2	MULTI-MSMS	Burdine_082118_lysate_25	lysate	735.352	2	735.353	1468.69	2.6781	0.0019694	-2.9633	-0.0021791	-0.28516	-0.00020969	735.35	15.983	0.20184	15.983	15.879	16.08	0					16	4	4	0.913795	0.013493	0.0671808	1.3491e-05	2	4728
AAAAQLSLTQLSSGNPVYEK	20	Acetyl (Protein N-term)	_(Acetyl (Protein N-term))AAAAQLSLTQLSSGNPVYEK_					1	0	0	0	P42566;Q7Z5V0;B1AUU8	P42566	P42566	EPS15	Epidermal growth factor receptor substrate 15	MULTI-MSMS	Burdine_082118_lysate_15	lysate	774.086	3	697.364	2089.07	0.85732	0.00059786	109540	76.387	109540	76.387	774.085	44.559	0.36529	44.559	44.382	44.747	7.1054e-15					27	8	5	0.965138	0.0113736	0.177602	1.7424e-16	2	22765
AAAASAAEAGIATTGTEDSDDALLK	25	Unmodified	_AAAASAAEAGIATTGTEDSDDALLK_					0	0	0	0	P55036;H0Y3Y9	P55036	P55036	PSMD4	26S proteasome non-ATPase regulatory subunit 4	MULTI-MSMS	Burdine_082118_lysate_05	lysate	927.153	3	774.043	2319.11	-0.32421	-0.00025095	197370	152.78	197370	152.78	927.153	36.069	0.61972	36.069	35.884	36.503	0					65	14	7	0.993624	0.0567993	0.437094	1.4399e-05	2	17491
AAAASAAEAGIATTGTEDSDDALLK	25	Unmodified	_AAAASAAEAGIATTGTEDSDDALLK_					0	0	0	0	P55036;H0Y3Y9	P55036	P55036	PSMD4	26S proteasome non-ATPase regulatory subunit 4	MULTI-MSMS	Burdine_082118_lysate_05	lysate	695.617	4	580.784	2319.11	-2.824	-0.0016401	197290	114.58	197290	114.58	695.618	36.074	0.61972	36.074	35.884	36.503	0					46	14	6	0.986311	0.00551099	0.0425387	7.9458e-05	2	17540
AAAAVQGGR	9	Acetyl (Protein N-term)	_(Acetyl (Protein N-term))AAAAVQGGR_					1	0	0	0	Q15005;A0A087WUC6;E9PI68;E9PL01;B4DDB9	Q15005	Q15005	SPCS2	Signal peptidase complex subunit 2	MULTI-MSMS	Burdine_082118_lysate_27	lysate	421.727	2	421.728	841.441	-1.7931	-0.00075618	1.7557	0.00074042	-0.037385	-1.5766e-05	421.728	14.406	0.23265	14.406	14.272	14.504	1.7764e-15					15	5	4	0.934415	0.00949746	0.145785	0.0001418	1	4082
AAAAVSESWPELELAER	17	Acetyl (Protein N-term)	_(Acetyl (Protein N-term))AAAAVSESWPELELAER_					1	0	0	0	Q8N1G4	Q8N1G4	Q8N1G4	LRRC47	Leucine-rich repeat-containing protein 47	MULTI-MSMS	Burdine_082118_lysate_11	lysate	935.962	2	935.963	1869.91	1.0241	0.00095856	-1.8102	-0.0016943	-0.78611	-0.00073577	936.462	48.081	0.66044	48.081	47.656	48.316	0					44	15	4	0.89096	0.00250662	0.0995198	3.2026e-24	2	24775
AAAAVSESWPELELAER	17	Acetyl (Protein N-term)	_(Acetyl (Protein N-term))AAAAVSESWPELELAER_					1	0	0	0	Q8N1G4	Q8N1G4	Q8N1G4	LRRC47	Leucine-rich repeat-containing protein 47	MULTI-MSMS	Burdine_082118_lysate_12	lysate	624.645	3	624.311	1869.91	0.89493	0.00055872	-1.1101	-0.00069307	-0.2152	-0.00013435	624.644	48.109	0.44709	48.109	47.706	48.153	0					17	10	2	0.580556	0.0019827	0.0293519	2.0397e-06	2	24576
AAAAVSESWPELELAER	17	Acetyl (Protein N-term)	_(Acetyl (Protein N-term))AAAAVSESWPELELAER_					1	0	0	0	Q8N1G4	Q8N1G4	Q8N1G4	LRRC47	Leucine-rich repeat-containing protein 47	MULTI-MSMS	Burdine_082118_lysate_12	lysate	936.464	2	935.963	1869.91	-2.8994	-0.0027138	2.3398	0.0021899	-0.55966	-0.00052382	936.466	48.08	0.65864	48.08	47.706	48.365	0					33	16	3	0.76601	0.00276693	0.0478069	5.4561e-09	2	24568
AAAAVSESWPELELAER	17	Acetyl (Protein N-term)	_(Acetyl (Protein N-term))AAAAVSESWPELELAER_					1	0	0	0	Q8N1G4	Q8N1G4	Q8N1G4	LRRC47	Leucine-rich repeat-containing protein 47	MSMS	Burdine_082118_lysate_12	lysate	624.311	3	624.311	1869.91	NaN	NaN	NaN	NaN	NaN	NaN	NaN	48.191	1	48.191	47.691	48.691	0								NaN	NaN	NaN	1.5214e-07	1	24621
AAAAVSESWPELELAERER	19	Acetyl (Protein N-term)	_(Acetyl (Protein N-term))AAAAVSESWPELELAERER_					1	0	0	1	Q8N1G4	Q8N1G4	Q8N1G4	LRRC47	Leucine-rich repeat-containing protein 47	MULTI-MSMS	Burdine_082118_lysate_12	lysate	1078.53	2	1078.53	2155.05	-4.8192	-0.0051977	3.7108	0.0040022	-1.1084	-0.0011954	1078.54	42.215	0.59627	42.215	41.851	42.448	0					32	15	3	1	0.000376774	0.00437565	7.39e-13	1	21292
AAAAVSSAKR	10	Acetyl (Protein N-term),Phospho (STY)	_(Acetyl (Protein N-term))AAAAVSS(Phospho (STY))AKR_		AAAAVS(0.348)S(0.652)AKR		AAAAVS(-2.7)S(2.7)AKR	1	0	1	1	P49914;H3BN04	P49914	P49914	MTHFS	5-formyltetrahydrofolate cyclo-ligase	MULTI-MSMS	Burdine_082118_phos_05	Phospho	641.839	2	527.258	1052.5	-3.3824	-0.0017834	217320	114.58	217320	114.58	641.841	19.414	0.27551	19.414	19.275	19.55	0					19	6	4	0.957099	0.00766171	0.117319	0.034325	2	6391
AAAAVVAAAAR	11	Unmodified	_AAAAVVAAAAR_					0	0	0	0	Q8WWH5	Q8WWH5	Q8WWH5	TRUB1	Probable tRNA pseudouridine synthase 1	MULTI-MSMS	Burdine_082118_lysate_21	lysate	585.862	2	471.28	940.545	1.5996	0.00075387	243130	114.58	243130	114.58	585.861	23.766	0.37114	23.766	23.623	23.995	-3.5527e-15					16	8	3	0.949738	0.00700253	0.0974406	9.7165e-09	2	9329
AAAAVVEFQR	10	Acetyl (Protein N-term)	_(Acetyl (Protein N-term))AAAAVVEFQR_					1	0	0	0	O00231;B4DTS5;J3QRY4	O00231	O00231	PSMD11	26S proteasome non-ATPase regulatory subunit 11	MULTI-MSMS	Burdine_082118_lysate_11	lysate	552.296	2	552.296	1102.58	1.0241	0.00056559	-0.051072	-2.8207e-05	0.97301	0.00053739	552.296	32.82	0.63046	32.82	32.648	33.279	0					49	15	5	0.938193	0.0375304	0.631535	0.00030789	2	15603
AAAAVVEFQR	10	Acetyl (Protein N-term)	_(Acetyl (Protein N-term))AAAAVVEFQR_					1	0	0	0	O00231;B4DTS5;J3QRY4	O00231	O00231	PSMD11	26S proteasome non-ATPase regulatory subunit 11	MULTI-MSMS	Burdine_082118_lysate_12	lysate	552.295	2	552.296	1102.58	1.238	0.00068374	-1.8758	-0.001036	-0.63777	-0.00035224	552.295	32.958	0.28176	32.958	32.841	33.123	0					11	6	3	0.983759	0.00255605	0.0337856	0.00053174	1	15655
AAAAVVEFQR	10	Acetyl (Protein N-term)	_(Acetyl (Protein N-term))AAAAVVEFQR_					1	0	0	0	O00231;B4DTS5;J3QRY4	O00231	O00231	PSMD11	26S proteasome non-ATPase regulatory subunit 11	MULTI-MSMS	Burdine_082118_phos_06	Phospho	552.296	2	552.296	1102.58	-2.4864	-0.0013732	2.5647	0.0014164	0.078302	4.3246e-05	552.297	33.217	0.2764	33.217	33.042	33.319	0					21	6	5	0.952312	0.0125116	0.327775	1.4389e-09	2	12809
AAACPSSPHKIPLTRGRIESPEK	23	Phospho (STY)	_AAACPS(Phospho (STY))SPHKIPLTRGRIESPEK_		AAACPS(0.5)S(0.5)PHKIPLTRGRIESPEK		AAACPS(0)S(0)PHKIPLT(-75)RGRIES(-81)PEK	0	0	1	3	O43295;A0A2X0U4U8	O43295	O43295	SRGAP3	SLIT-ROBO Rho GTPase-activating protein 3	MULTI-MSMS	Burdine_082118_lysate_30	lysate	1090.93	3	861.435	2581.28	-6.4582	-0.0055633	266020	229.16	266020	229.16	1090.93	55.99	0.26585	55.99	55.802	56.068	7.1054e-15					22	8	4	NaN	0	0	0.0090935	1	28846
AAADGDDSLYPIAVLIDELR	20	Acetyl (Protein N-term)	_(Acetyl (Protein N-term))AAADGDDSLYPIAVLIDELR_					1	0	0	0	P30153;B4DQY1;B4DDF7;A8K7B7;A8K3H8;C9J9C1;B4E1Q0;M0QXG4;M0R0K6	P30153	P30153	PPP2R1A	Serine/threonine-protein phosphatase 2A 65 kDa regulatory subunit A alpha isoform	MULTI-MSMS	Burdine_082118_lysate_05	lysate	720.367	3	720.367	2158.08	-2.5938	-0.0018685	2.4464	0.0017623	-0.14744	-0.00010621	720.703	62.64	0.83117	62.64	62.236	63.067	0					124	38	6	0.957338	0.00443031	0.10649	1.5944e-08	2	30389
AAADGDDSLYPIAVLIDELR	20	Acetyl (Protein N-term)	_(Acetyl (Protein N-term))AAADGDDSLYPIAVLIDELR_					1	0	0	0	P30153;B4DQY1;B4DDF7;A8K7B7;A8K3H8;C9J9C1;B4E1Q0;M0QXG4;M0R0K6	P30153	P30153	PPP2R1A	Serine/threonine-protein phosphatase 2A 65 kDa regulatory subunit A alpha isoform	MULTI-MSMS	Burdine_082118_lysate_06	lysate	720.701	3	720.367	2158.08	-0.50174	-0.00036143	0.4058	0.00029232	-0.09594	-6.9112e-05	720.702	62.63	0.49291	62.63	62.414	62.907	7.1054e-15					122	35	6	0.991809	0.00749208	0.135517	1.323e-05	2	29541
AAADGDDSLYPIAVLIDELR	20	Acetyl (Protein N-term)	_(Acetyl (Protein N-term))AAADGDDSLYPIAVLIDELR_					1	0	0	0	P30153;B4DQY1;B4DDF7;A8K7B7;A8K3H8;C9J9C1;B4E1Q0;M0QXG4;M0R0K6	P30153	P30153	PPP2R1A	Serine/threonine-protein phosphatase 2A 65 kDa regulatory subunit A alpha isoform	MULTI-MSMS	Burdine_082118_lysate_06	lysate	1080.05	2	1080.05	2158.08	-2.2169	-0.0023944	1.7712	0.001913	-0.44572	-0.0004814	1080.55	62.623	0.26694	62.623	62.465	62.732	0					72	22	4	0.92167	0.00400735	0.216636	4.514e-06	1	29566
AAADGGGPGGASVGTEEDGGGVGHR	25	Acetyl (Protein N-term),Phospho (STY)	_(Acetyl (Protein N-term))AAADGGGPGGAS(Phospho (STY))VGTEEDGGGVGHR_		AAADGGGPGGAS(0.999)VGT(0.001)EEDGGGVGHR		AAADGGGPGGAS(30)VGT(-30)EEDGGGVGHR	1	0	1	0	A6NHR9	A6NHR9	A6NHR9	SMCHD1	Structural maintenance of chromosomes flexible hinge domain-containing protein 1	MULTI-MSMS	Burdine_082118_phos_20	Phospho	754.313	3	753.98	2258.92	-1.1987	-0.00090377	0.25244	0.00019033	-0.94622	-0.00071343	753.98	21.39	0.86596	21.39	20.719	21.585	3.5527e-15					42	21	5	0.966732	0.0169897	0.124528	0.00024072	2	6947
AAADLMAYCEAHAK	14	Unmodified	_AAADLMAYCEAHAK_					0	0	0	0	P59768;G3V3J9;G3V2N0	P59768	P59768	GNG2	Guanine nucleotide-binding protein G(I)/G(S)/G(O) subunit gamma-2;Guanine nucleotide-binding protein subunit gamma	MULTI-MSMS	Burdine_082118_lysate_14	lysate	660.674	3	507.899	1520.68	-1.4054	-0.0007138	300800	152.78	300800	152.78	660.675	29.472	0.20023	29.472	29.336	29.536	0					20	4	6	0.857297	0.0119176	0.140803	0.00014737	2	13469
AAADLMAYCEAHAK	14	Unmodified	_AAADLMAYCEAHAK_					0	0	0	0	P59768;G3V3J9;G3V2N0	P59768	P59768	GNG2	Guanine nucleotide-binding protein G(I)/G(S)/G(O) subunit gamma-2;Guanine nucleotide-binding protein subunit gamma	MULTI-MSMS	Burdine_082118_lysate_15	lysate	660.674	3	507.899	1520.68	0.13787	7.0025e-05	300800	152.77	300800	152.77	660.674	29.477	0.24195	29.477	29.339	29.581	0					14	5	5	0.969949	0.00591094	0.0252851	0.00015838	2	13589
AAADLMAYCEAHAKEDPLLTPVPASENPFR	30	Unmodified	_AAADLMAYCEAHAKEDPLLTPVPASENPFR_					0	0	0	1	P59768;G3V3J9;G3V2N0	P59768	P59768	GNG2	Guanine nucleotide-binding protein G(I)/G(S)/G(O) subunit gamma-2;Guanine nucleotide-binding protein subunit gamma	MULTI-MSMS	Burdine_082118_lysate_15	lysate	936.98	4	821.898	3283.56	0.84414	0.0006938	139410	114.58	139410	114.58	936.979	43.276	0.40501	43.276	42.995	43.4	7.1054e-15					49	9	7	0.925309	0.0156661	0.112543	4.9112e-07	2	22044
AAADTLQGPMQAAYR	15	Unmodified	_AAADTLQGPMQAAYR_					0	0	0	0	Q6P2E9;I3L2F4	Q6P2E9	Q6P2E9	EDC4	Enhancer of mRNA-decapping protein 4	MULTI-MSMS	Burdine_082118_lysate_13	lysate	598.312	3	521.924	1562.75	-0.36182	-0.00018884	146360	76.387	146360	76.387	598.312	28.27	0.38553	28.27	28.018	28.404	-3.5527e-15					30	9	4	0.941487	0.00325907	0.0296768	1.3554e-07	1	12714
AAADTLQGPMQAAYR	15	Unmodified	_AAADTLQGPMQAAYR_					0	0	0	0	Q6P2E9;I3L2F4	Q6P2E9	Q6P2E9	EDC4	Enhancer of mRNA-decapping protein 4	MULTI-MSMS	Burdine_082118_lysate_13	lysate	896.964	2	782.383	1562.75	-2.6805	-0.0020972	146450	114.58	146450	114.58	896.966	28.282	0.38587	28.282	28.056	28.442	3.5527e-15					29	9	4	0.990576	0.00376806	0.0529447	6.9483e-55	1	12715
AAADTLQGPMQAAYR	15	Unmodified	_AAADTLQGPMQAAYR_					0	0	0	0	Q6P2E9;I3L2F4	Q6P2E9	Q6P2E9	EDC4	Enhancer of mRNA-decapping protein 4	MSMS	Burdine_082118_lysate_13	lysate	896.964	2	782.383	1562.75	NaN	NaN	NaN	NaN	NaN	NaN	NaN	28.404	1	28.404	27.904	28.904	0								NaN	NaN	NaN	1.0444e-80	1	12792
AAAEAAAEAK	10	Unmodified	_AAAEAAAEAK_					0	0	0	0	Q9UNF1;A0A024R9Y7;Q5H909;B4DX55;Q5H907	Q9UNF1	Q9UNF1	MAGED2	Melanoma-associated antigen D2	MULTI-MSMS	Burdine_082118_lysate_06	lysate	680.895	2	451.733	901.451	-7.166	-0.0032371	507300	229.17	507300	229.16	680.898	19.891	0.24766	19.891	19.749	19.996	0					16	5	4	0.966467	0.00375511	0.0297607	0.00074595	2	7435
AAAEAAAEAK	10	Unmodified	_AAAEAAAEAK_					0	0	0	0	Q9UNF1;A0A024R9Y7;Q5H909;B4DX55;Q5H907	Q9UNF1	Q9UNF1	MAGED2	Melanoma-associated antigen D2	MULTI-MSMS	Burdine_082118_lysate_06	lysate	454.266	3	301.491	901.451	-1.8999	-0.00057279	506730	152.78	506730	152.78	454.266	19.891	0.20563	19.891	19.749	19.954	0					12	4	3	0.972538	0.00205323	0.00925949	0.016398	1	7447
AAAEAANCIMEEMLKDEVR	19	Acetyl (Protein N-term)	_(Acetyl (Protein N-term))AAAEAANCIMEEMLKDEVR_					1	0	0	1	A0A3Q8AM27;A0A3S6H7E9;A0A3S6H7Z6;A0A3S6H824;A0A3S6H7K8;A0A3Q8ATG4;A0A3Q8B9M7;A0A3Q8B032	A0A3Q8AM27	A0A3Q8AM27			MULTI-MSMS	Burdine_082118_lysate_05	lysate	808.058	3	731.671	2191.99	-1.8682	-0.0013669	104400	76.389	104400	76.387	808.394	55.496	0.59154	55.496	55.145	55.737	-7.1054e-15					34	14	4	1	0.00047077	0.00216665	8.0137e-08	2	27512
AAAEAANCIMEVSCGQAESSEKPNAEDMTSK	31	Acetyl (Protein N-term)	_(Acetyl (Protein N-term))AAAEAANCIMEVSCGQAESSEKPNAEDMTSK_					1	0	0	1	A0A3S6H812;A0A3S6H7G3;A0A3Q8ATF5;A0A3Q8APX7;A0A3S6H7Y4;A0A3Q8B027;A0A3S6H950;A0A3Q8BCJ2;A0A3S6H765;A0A3S6H7X9;A0A3S6H8B5;A0A3Q8AIS5;A0A3S6H8W3;A0A3Q8B4N0;A0A3Q8AIS8;A0A3S6H767;A0A3Q8AX95	A0A3S6H812	A0A3S6H812			MULTI-MSMS	Burdine_082118_lysate_06	lysate	947.939	4	832.857	3327.4	-2.1807	-0.0018162	137580	114.58	137580	114.58	947.941	40.843	0.66711	40.843	40.657	41.324	0					83	15	9	0.989598	0.0694576	0.619638	0.00066105	2	19871
AAAEDVNVTFEDQQK	15	Unmodified	_AAAEDVNVTFEDQQK_					0	0	0	0	Q9NQP4;E9PQY2;B2R548	Q9NQP4	Q9NQP4	PFDN4	Prefoldin subunit 4	MULTI-MSMS	Burdine_082118_lysate_07	lysate	708.372	3	555.597	1663.77	0.74973	0.00041655	274970	152.77	274970	152.77	708.371	29.28	0.9512	29.28	29.131	30.082	0					86	23	7	0.998045	0.17069	1	1.4885e-54	1	13401
AAAEDVNVTFEDQQK	15	Unmodified	_AAAEDVNVTFEDQQK_					0	0	0	0	Q9NQP4;E9PQY2;B2R548	Q9NQP4	Q9NQP4	PFDN4	Prefoldin subunit 4	MULTI-MSMS	Burdine_082118_lysate_07	lysate	1062.55	2	832.892	1663.77	1.4829	0.0012351	275140	229.16	275140	229.16	1062.05	29.285	0.43249	29.285	29.131	29.563	3.5527e-15					39	10	5	0.974792	0.00761839	0.0907797	2.0547e-31	1	13410
AAAEDVNVTFEDQQK	15	Unmodified	_AAAEDVNVTFEDQQK_					0	0	0	0	Q9NQP4;E9PQY2;B2R548	Q9NQP4	Q9NQP4	PFDN4	Prefoldin subunit 4	MULTI-MSMS	Burdine_082118_lysate_07	lysate	708.707	3	555.597	1663.77	-0.56449	-0.00031363	274970	152.78	274970	152.77	708.372	62.982	1.0337	62.982	62.398	63.432	-7.1054e-15					196	62	4	0.890631	0.00516146	0.14084	4.4648e-05	4	30394
AAAEEGHIIPR	11	Unmodified	_AAAEEGHIIPR_					0	0	0	0	O95551;A0A384MDM5;X6R5A3	O95551	O95551	TDP2	Tyrosyl-DNA phosphodiesterase 2	MSMS	Burdine_082118_lysate_07	lysate	464.931	3	388.544	1162.61	NaN	NaN	NaN	NaN	NaN	NaN	NaN	18.721	1	18.721	18.221	19.221	0								NaN	NaN	NaN	4.2991e-07	1	6831
AAAEEGHIIPR	11	Unmodified	_AAAEEGHIIPR_					0	0	0	0	O95551;A0A384MDM5;X6R5A3	O95551	O95551	TDP2	Tyrosyl-DNA phosphodiesterase 2	MULTI-MSMS	Burdine_082118_lysate_08	lysate	464.931	3	388.544	1162.61	0.70873	0.00027537	196600	76.387	196600	76.387	464.931	18.502	0.32486	18.502	18.315	18.64	0					22	7	4	0.894759	0.0133664	0.206789	0.0010863	2	6634
AAAEEQIK	8	Unmodified	_AAAEEQIK_					0	0	0	0	Q96P70	Q96P70	Q96P70	IPO9	Importin-9	MULTI-MSMS	Burdine_082118_lysate_06	lysate	659.392	2	430.23	858.445	-6.8022	-0.0029265	532660	229.17	532650	229.16	659.395	19.849	0.24686	19.849	19.708	19.954	0					16	5	4	0.950612	0.0265689	0.605514	0.0015682	2	7385
AAAEGLMSLLR	11	Unmodified	_AAAEGLMSLLR_					0	0	0	0	P30260;B4DL80;I0EZ68	P30260	P30260	CDC27	Cell division cycle protein 27 homolog	MULTI-MSMS	Burdine_082118_lysate_28	lysate	680.894	2	566.313	1130.61	2.3005	0.0013028	202330	114.58	202330	114.58	680.893	44.006	0.27434	44.006	43.913	44.188	0					15	6	4	0.979349	0.00349248	0.0509103	0.00031763	2	22000
AAAEGLMSLLR	11	Unmodified	_AAAEGLMSLLR_					0	0	0	0	P30260;B4DL80;I0EZ68	P30260	P30260	CDC27	Cell division cycle protein 27 homolog	MULTI-MSMS	Burdine_082118_lysate_29	lysate	680.894	2	566.313	1130.61	-0.14837	-8.4024e-05	202330	114.58	202330	114.58	680.894	44.076	0.20404	44.076	43.948	44.152	0					11	4	3	0.936118	0.00173424	0.0767158	0.0041796	1	22281
AAAEGPVGDGELWQTWLPNHVVFLR	25	Acetyl (Protein N-term)	_(Acetyl (Protein N-term))AAAEGPVGDGELWQTWLPNHVVFLR_					1	0	0	0	Q99567;B7Z5I6;I3L2W3	Q99567	Q99567	NUP88	Nuclear pore complex protein Nup88	MULTI-MSMS	Burdine_082118_lysate_17	lysate	935.811	3	935.477	2803.41	0.23386	0.00021877	-0.071402	-6.6795e-05	0.16245	0.00015197	935.811	56.038	0.37193	56.038	55.844	56.216	7.1054e-15					36	8	6	0.978352	0.0655453	1	2.4634e-06	1	29172
AAAEGPVGDGELWQTWLPNHVVFLR	25	Acetyl (Protein N-term)	_(Acetyl (Protein N-term))AAAEGPVGDGELWQTWLPNHVVFLR_					1	0	0	0	Q99567;B7Z5I6;I3L2W3	Q99567	Q99567	NUP88	Nuclear pore complex protein Nup88	MULTI-MSMS	Burdine_082118_lysate_17	lysate	1403.71	2	1402.71	2803.41	0.4624	0.00064862	-1.3561	-0.0019022	-0.89367	-0.0012536	1403.71	56.044	0.25415	56.044	55.884	56.138	0					18	5	5	1	0.00090846	0.0107391	0.00051932	1	29203
AAAEIYEEFLAAFEGSDGNK	20	Unmodified	_AAAEIYEEFLAAFEGSDGNK_					0	0	0	0	O15042;E7ET15;E7EW00;H0Y8D9;B4DK81;C9J5L1;C9JDJ7;U3KPT1	O15042	O15042	U2SURP	U2 snRNP-associated SURP motif-containing protein	MULTI-MSMS	Burdine_082118_lysate_18	lysate	864.442	3	711.332	2130.97	0.99547	0.00070811	214770	152.77	214770	152.78	864.441	58.924	0.31378	58.924	58.783	59.096	0					31	7	6	0.991634	0.103906	0.688127	3.0915e-25	2	30344
AAAEIYEEFLAAFEGSDGNK	20	Unmodified	_AAAEIYEEFLAAFEGSDGNK_					0	0	0	0	O15042;E7ET15;E7EW00;H0Y8D9;B4DK81;C9J5L1;C9JDJ7;U3KPT1	O15042	O15042	U2SURP	U2 snRNP-associated SURP motif-containing protein	MULTI-MSMS	Burdine_082118_lysate_18	lysate	648.333	4	533.751	2130.97	-1.0642	-0.000568	214670	114.58	214670	114.58	648.584	58.925	0.27391	58.925	58.783	59.056	7.1054e-15					23	6	5	0.988348	0.00212911	0.0331165	4.2086e-16	1	30371
AAAEIYEEFLAAFEGSDGNKVK	22	Unmodified	_AAAEIYEEFLAAFEGSDGNKVK_					0	0	0	1	O15042;E7ET15;E7EW00;H0Y8D9;B4DK81;C9J5L1;C9JDJ7;U3KPT1	O15042	O15042	U2SURP	U2 snRNP-associated SURP motif-containing protein	MULTI-MSMS	Burdine_082118_lysate_22	lysate	762.664	4	590.542	2358.14	-5.3644	-0.0031679	291050	171.88	291040	171.87	762.668	56.659	0.23637	56.659	56.562	56.798	0					20	5	4	0.983923	0.0595866	1	0.03449	1	29000
AAAEPSPR	8	Acetyl (Protein N-term)	_(Acetyl (Protein N-term))AAAEPSPR_					1	0	0	0	Q53H96;F8WEI0	Q53H96	Q53H96	PYCRL	Pyrroline-5-carboxylate reductase 3	MULTI-MSMS	Burdine_082118_lysate_25	lysate	420.714	2	420.714	839.414	2.6779	0.0011266	-2.6214	-0.0011028	0.056557	2.3794e-05	420.713	13.097	0.28908	13.097	12.992	13.281	0					15	6	3	0.977987	0.025012	0.155007	0.035281	1	3163
AAAEQAISVR	10	Unmodified	_AAAEQAISVR_					0	0	0	0	Q01780	Q01780	Q01780	EXOSC10	Exosome component 10	MULTI-MSMS	Burdine_082118_lysate_05	lysate	622.861	2	508.28	1014.55	-1.8374	-0.00093392	225430	114.58	225430	114.58	622.862	20.923	0.31973	20.923	20.779	21.098	0					22	7	4	0.993643	0.0234899	0.206952	1.4684e-06	2	8217
AAAESDLKR	9	Unmodified	_AAAESDLKR_					0	0	0	1	Q92608;A0A2X0SFD3;B3KXW9;Q5XG91;B3KY14;Q6ZNS5	Q92608	Q92608	DOCK2	Dedicator of cytokinesis protein 2	MULTI-MSMS	Burdine_082118_lysate_02	lysate	473.616	3	320.842	959.504	-1.9958	-0.00064035	476170	152.78	476170	152.77	473.617	16.341	0.44882	16.341	16.033	16.482	0					24	10	5	0.97931	0.166234	1	0.003654	2	5157
AAAETQSLR	9	Acetyl (Protein N-term)	_(Acetyl (Protein N-term))AAAETQSLR_					1	0	0	0	Q13523;A0A024QZY5	Q13523	Q13523	PRPF4B	Serine/threonine-protein kinase PRP4 homolog	MULTI-MSMS	Burdine_082118_lysate_26	lysate	494.757	2	494.757	987.499	1.5106	0.0007474	-1.5821	-0.00078274	-0.071427	-3.5339e-05	494.756	19.024	0.24473	19.024	18.88	19.125	0					12	5	3	0.919829	0.020287	0.220815	0.00055575	1	6775
AAAEVAGQFVIK	12	Unmodified	_AAAEVAGQFVIK_					0	0	0	0	A8K6Q8;B7Z2I6;H7C3V5;P02786;G3V0E5	A8K6Q8;P02786	P02786	TFRC	Transferrin receptor protein 1;Transferrin receptor protein 1, serum form	MULTI-MSMS	Burdine_082118_lysate_22	lysate	831.503	2	602.34	1202.67	0.4134	0.00024901	380450	229.16	380450	229.16	831.503	35.158	0.63252	35.158	35.014	35.646	0					40	15	3	0.982929	0.00372255	0.038016	4.2001e-07	2	16574
AAAEVAGQFVIK	12	Unmodified	_AAAEVAGQFVIK_					0	0	0	0	A8K6Q8;B7Z2I6;H7C3V5;P02786;G3V0E5	A8K6Q8;P02786	P02786	TFRC	Transferrin receptor protein 1;Transferrin receptor protein 1, serum form	MULTI-MSMS	Burdine_082118_lysate_22	lysate	554.671	3	401.896	1202.67	0.62794	0.00025237	380140	152.78	380140	152.78	554.671	35.208	0.51122	35.208	35.055	35.566	0					37	12	4	0.964138	0.00111684	0.0233446	0.0018404	2	16707
AAAEVNQDYGLDPK	14	Unmodified	_AAAEVNQDYGLDPK_					0	0	0	0	P07954;A0A0S2Z4C3;A0A0S2Z3X6;A0A0S2Z4H0;A0A0S2Z3S9;A0A0S2Z3W2	P07954	P07954	FH	Fumarate hydratase, mitochondrial	MULTI-MSMS	Burdine_082118_lysate_05	lysate	650.351	3	497.576	1489.7	-2.5847	-0.0012861	307040	152.78	307040	152.78	650.352	28.276	0.87233	28.276	28.101	28.973	-3.5527e-15					45	21	4	0.991578	0.100928	1	6.5146e-08	2	12850
AAAEVNQDYGLDPK	14	Unmodified	_AAAEVNQDYGLDPK_					0	0	0	0	P07954;A0A0S2Z4C3;A0A0S2Z3X6;A0A0S2Z4H0;A0A0S2Z3S9;A0A0S2Z3W2	P07954	P07954	FH	Fumarate hydratase, mitochondrial	MULTI-MSMS	Burdine_082118_lysate_05	lysate	975.022	2	745.86	1489.7	0.39923	0.00029777	307250	229.16	307250	229.16	975.022	28.276	0.34751	28.276	28.14	28.488	0					34	8	5	0.997256	0.0152358	0.305523	8.7888e-42	2	12856
AAAEVNQDYGLDPK	14	Unmodified	_AAAEVNQDYGLDPK_					0	0	0	0	P07954;A0A0S2Z4C3;A0A0S2Z3X6;A0A0S2Z4H0;A0A0S2Z3S9;A0A0S2Z3W2	P07954	P07954	FH	Fumarate hydratase, mitochondrial	MULTI-MSMS	Burdine_082118_phos_13	Phospho	650.348	3	497.576	1489.7	-1.24	-0.00061699	307040	152.77	307030	152.77	650.683	28.429	0.27596	28.429	28.289	28.565	0					22	6	5	0.912727	0.00163296	0.0143807	0.001187	2	10324
AAAFEEQENETVVVK	15	Unmodified	_AAAFEEQENETVVVK_					0	0	0	0	Q9Y490;A0A1S5UZ07	Q9Y490	Q9Y490	TLN1	Talin-1	MULTI-MSMS	Burdine_082118_lysate_05	lysate	708.053	3	555.277	1662.81	-2.7508	-0.0015274	275140	152.78	275130	152.78	708.388	31.146	2.273	31.146	30.96	33.233	-3.5527e-15					154	56	5	0.863456	0.0399651	0.458647	2.9711e-11	3	14579
AAAFEEQENETVVVK	15	Unmodified	_AAAFEEQENETVVVK_					0	0	0	0	Q9Y490;A0A1S5UZ07	Q9Y490	Q9Y490	TLN1	Talin-1	MULTI-MSMS	Burdine_082118_lysate_05	lysate	708.052	3	555.277	1662.81	-3.4482	-0.0019147	275140	152.78	275130	152.78	708.054	62.909	1.5738	62.909	62.183	63.757	7.1054e-15					223	64	4	0.942853	0.00524009	0.12783	1.6077e-05	6	30466
AAAFEQLQK	9	Unmodified	_AAAFEQLQK_					0	0	0	0	O94826;B4DZ87	O94826	O94826	TOMM70A	Mitochondrial import receptor subunit TOM70	MULTI-MSMS	Burdine_082118_lysate_20	lysate	732.434	2	503.272	1004.53	-0.20591	-0.00010363	455350	229.16	455350	229.16	732.435	28.885	0.35579	28.885	28.648	29.004	0					22	8	4	0.962571	0.0125183	0.288157	0.00059966	1	12888
AAAFEQLQK	9	Unmodified	_AAAFEQLQK_					0	0	0	0	O94826;B4DZ87	O94826	O94826	TOMM70A	Mitochondrial import receptor subunit TOM70	MULTI-MSMS	Burdine_082118_lysate_20	lysate	488.625	3	335.85	1004.53	-0.3728	-0.0001252	454890	152.78	454890	152.78	488.625	28.894	0.24013	28.894	28.764	29.004	0					16	5	4	0.891588	0.00261902	0.0388939	0.0080465	1	12920
AAAGACTPPCT	11	Unmodified	_AAAGACTPPCT_					0	0	0	0	B2RD09	B2RD09	B2RD09			MULTI-MSMS	Burdine_082118_lysate_08	lysate	653.31	2	538.729	1075.44	-4.0335	-0.002173	212690	114.58	212690	114.58	653.312	18.363	0.41204	18.363	18.189	18.602	0					30	9	4	0.98822	0.00697925	0.0889772	0.00078682	2	6516
AAAGACTPPCT	11	Phospho (STY)	_AAAGACT(Phospho (STY))PPCT_		AAAGACT(1)PPCT		AAAGACT(88)PPCT(-88)	0	0	1	0	B2RD09	B2RD09	B2RD09			MULTI-MSMS	Burdine_082118_phos_08	Phospho	693.293	2	578.712	1155.41	1.6062	0.00092952	197990	114.58	197990	114.58	693.292	21.117	1.562	21.117	19.81	21.372	0					143	39	5	0.787358	0.00254431	0.0661909	0.051818	1	6950
AAAGAPGVR	9	Unmodified	_AAAGAPGVR_					0	0	0	0	Q86YV0;Q9H7J2	Q86YV0	Q86YV0	RASAL3;FLJ00087	RAS protein activator like-3	MULTI-MSMS	Burdine_082118_lysate_04	lysate	499.8	2	385.219	768.424	1.6748	0.00064516	297440	114.58	297440	114.58	499.8	13.635	0.24632	13.635	13.531	13.778	0					13	5	4	0.924976	0.0164867	0.298077	0.0087268	1	3519
AAAGAPGVR	9	Unmodified	_AAAGAPGVR_					0	0	0	0	Q86YV0;Q9H7J2	Q86YV0	Q86YV0	RASAL3;FLJ00087	RAS protein activator like-3	MULTI-MSMS	Burdine_082118_lysate_05	lysate	499.801	2	385.219	768.424	0.092052	3.546e-05	297440	114.58	297440	114.58	499.801	13.625	0.16274	13.625	13.524	13.687	0					8	3	3	0.880488	0.00491257	0.168391	0.024034	1	3575
AAAGEDYK	8	Unmodified	_AAAGEDYK_					0	0	0	0	P23381;A0A024R6K8;G3V3Y5;G3V3H8;G3V277;B4DTK8;G3V456;G3V5U1;G3V423;G3V3X0;G3V2Y7;G3V227;G3V3P2;G3V3S7;G3V5W1;G3V4N0;G3V4N8;G3V4C7;G3V2C0;G3V339;G3V313;G3V4S4	P23381	P23381	WARS	Tryptophan--tRNA ligase, cytoplasmic;T1-TrpRS;T2-TrpRS	MULTI-MSMS	Burdine_082118_lysate_05	lysate	641.855	2	412.693	823.371	-2.5225	-0.001041	555290	229.16	555290	229.16	641.857	18.035	0.39401	18.035	17.742	18.136	0					16	9	3	0.938664	0.00292786	0.0337662	0.012051	2	6392
AAAGGGGGGAAAAGR	15	Acetyl (Protein N-term)	_(Acetyl (Protein N-term))AAAGGGGGGAAAAGR_					1	0	0	0	Q9UL25;A0A024RBA9	Q9UL25	Q9UL25	RAB21	Ras-related protein Rab-21	MULTI-MSMS	Burdine_082118_lysate_26	lysate	557.273	2	557.273	1112.53	2.1917	0.0012214	-2.2324	-0.0012441	-0.040709	-2.2686e-05	557.272	11.914	0.19883	11.914	11.815	12.013	0					19	4	6	0.982696	0.0218807	0.202426	8.7164e-06	1	2684
AAAGGGGGGAAAAGR	15	Acetyl (Protein N-term)	_(Acetyl (Protein N-term))AAAGGGGGGAAAAGR_					1	0	0	0	Q9UL25;A0A024RBA9	Q9UL25	Q9UL25	RAB21	Ras-related protein Rab-21	MULTI-MSMS	Burdine_082118_phos_22	Phospho	557.273	2	557.273	1112.53	-2.0289	-0.0011307	1.9813	0.0011041	-0.047626	-2.6541e-05	557.274	12.189	0.20057	12.189	12.091	12.292	0					9	4	3	1	0.000658797	0.0141445	0.00021603	2	2847
AAAGLLPGGK	10	Unmodified	_AAAGLLPGGK_					0	0	0	0	Q5VSL9;A8K4U4	Q5VSL9	Q5VSL9	STRIP1	Striatin-interacting protein 1	MSMS	Burdine_082118_lysate_30	lysate	656.921	2	427.758	853.502	NaN	NaN	NaN	NaN	NaN	NaN	NaN	27.439	1	27.439	26.939	27.939	0								NaN	NaN	NaN	0.017796	1	12207
AAAGLMSLLR	10	Unmodified	_AAAGLMSLLR_					0	0	0	0	G5EA36;I3L328	G5EA36	G5EA36	CDC27		MULTI-MSMS	Burdine_082118_lysate_12	lysate	616.373	2	501.792	1001.57	0.966	0.00048473	228340	114.58	228340	114.58	616.373	42.243	0.2331	42.243	42.133	42.366	0					14	6	3	0.976709	0.00178384	0.0197704	0.011394	1	21309
AAAGWRDGSGQEK	13	Acetyl (Protein N-term),Phospho (STY)	_(Acetyl (Protein N-term))AAAGWRDGS(Phospho (STY))GQEK_		AAAGWRDGS(1)GQEK		AAAGWRDGS(140)GQEK	1	0	1	1	P62070;E9PQK5;E9PQC5	P62070	P62070	RRAS2	Ras-related protein R-Ras2	MULTI-MSMS	Burdine_082118_phos_08	Phospho	842.388	2	727.807	1453.6	1.5517	0.0011293	157430	114.58	157430	114.58	842.387	23.598	0.69535	23.598	23.422	24.117	0					56	17	5	0.989873	0.0479942	0.614267	0.012097	2	8541
AAAHHYGAQCDKPNK	15	Unmodified	_AAAHHYGAQCDKPNK_					0	0	0	1	P51970;B7Z768	P51970	P51970	NDUFA8	NADH dehydrogenase [ubiquinone] 1 alpha subcomplex subunit 8	MULTI-MSMS	Burdine_082118_lysate_18	lysate	589.821	4	417.698	1666.76	-1.4005	-0.00058497	411480	171.87	411470	171.87	589.821	13.247	0.1727	13.247	13.123	13.296	0					19	4	5	0.878678	0.0149865	0.132902	0.0012281	1	3034
AAAIGIDLGTTYSCVGVFQHGK	22	Unmodified	_AAAIGIDLGTTYSCVGVFQHGK_					0	0	0	0	P0DMV8;P0DMV9;A0A0G2JIW1;A8K5I0;A0A1U9X7W4;Q59EJ3;B4DFN9;B4DWK5;B4DI39;B4E388;B4E1S9;B4DVU9;V9GZ37;B3KTT5;B4DNX1;B4E1T6;B4DNV4	P0DMV8	P0DMV8	HSPA1A;HSPA1B;HEL-S-103	Heat shock 70 kDa protein 1A;Heat shock 70 kDa protein 1B	MULTI-MSMS	Burdine_082118_lysate_29	lysate	908.825	3	755.716	2264.13	-0.018272	-1.3809e-05	202160	152.77	202160	152.77	908.825	40.01	0.25144	40.01	39.895	40.146	0					18	5	5	0.698871	0.00126567	0.0109494	5.3369e-24	1	19925
AAAISTSR	8	Unmodified	_AAAISTSR_					0	0	0	0	Q9NVU7;E7EW05;B4DT66	Q9NVU7	Q9NVU7	SDAD1	Protein SDA1 homolog	MULTI-MSMS	Burdine_082118_lysate_01	lysate	503.298	2	388.717	775.419	-0.35257	-0.00013705	294770	114.58	294770	114.58	503.298	14.326	0.20162	14.326	14.185	14.387	0					13	4	4	0.834265	0.00479975	0.0545649	0.0048914	1	3907
AAAITDMADLEELSR	15	Acetyl (Protein N-term)	_(Acetyl (Protein N-term))AAAITDMADLEELSR_					1	0	0	0	Q6ZN18;B3KXA1	Q6ZN18	Q6ZN18	AEBP2	Zinc finger protein AEBP2	MULTI-MSMS	Burdine_082118_lysate_12	lysate	824.899	2	824.398	1646.78	-1.4044	-0.0011578	1.3692	0.0011288	-0.035183	-2.9005e-05	824.4	51.908	0.27943	51.908	51.768	52.048	0					23	6	5	0.950218	0.00619798	0.125336	8.2711e-16	2	26630
AAAITDMADLEELSRLSPLPPGSPGSAAR	29	Acetyl (Protein N-term),2 Phospho (STY)	_(Acetyl (Protein N-term))AAAITDMADLEELSRLS(Phospho (STY))PLPPGS(Phospho (STY))PGSAAR_		AAAIT(0.001)DMADLEELS(0.007)RLS(0.992)PLPPGS(0.949)PGS(0.052)AAR		AAAIT(-32)DMADLEELS(-21)RLS(21)PLPPGS(13)PGS(-13)AAR	1	0	2	1	Q6ZN18;B3KXA1	Q6ZN18	Q6ZN18	AEBP2	Zinc finger protein AEBP2	MULTI-MSMS	Burdine_082118_phos_03	Phospho	1032.81	3	1032.48	3094.41	0.66729	0.00068896	-1.2577	-0.0012986	-0.59041	-0.00060959	1032.81	58.685	0.34967	58.685	58.577	58.926	0					146	44	5	0.869853	0.0066232	0.0934248	1.1386e-05	1	19993
AAALAAAVAQDPAASGAPSS	20	Phospho (STY)	_AAALAAAVAQDPAASGAPS(Phospho (STY))S_		AAALAAAVAQDPAASGAPS(0.5)S(0.5)		AAALAAAVAQDPAAS(-78)GAPS(0)S(0)	0	0	1	0	Q8TAE8;Q7LAX7	Q8TAE8	Q8TAE8	GADD45GIP1	Growth arrest and DNA damage-inducible proteins-interacting protein 1	MULTI-MSMS	Burdine_082118_phos_17	Phospho	669.331	3	592.944	1775.81	0.34097	0.00020217	128830	76.387	128830	76.387	669.665	39.821	0.48423	39.821	39.619	40.103	0					54	13	5	0.94506	0.0192448	0.379194	4.8191e-12	2	14494
AAALAAAVAQDPAASGAPSS	20	Unmodified	_AAALAAAVAQDPAASGAPSS_					0	0	0	0	Q8TAE8;Q7LAX7	Q8TAE8	Q8TAE8	GADD45GIP1	Growth arrest and DNA damage-inducible proteins-interacting protein 1	MULTI-MSMS	Burdine_082118_phos_20	Phospho	643.01	3	566.288	1695.84	-1.3605	-0.00077041	134890	76.388	134890	76.388	643.011	36.226	0.45187	36.226	35.99	36.442	7.1054e-15					28	11	4	0.983182	0.00861704	0.103283	7.6003e-05	2	13314
AAALASGCTVEIK	13	Unmodified	_AAALASGCTVEIK_					0	0	0	0	Q8IYS1	Q8IYS1	Q8IYS1	PM20D2	Peptidase M20 domain-containing protein 2	MULTI-MSMS	Burdine_082118_lysate_18	lysate	875.002	2	645.84	1289.66	1.9157	0.0012373	354830	229.16	354830	229.16	875.001	29.365	0.19973	29.365	29.262	29.461	0					11	4	3	0.973394	0.00154399	0.0135119	3.5394e-11	1	13284
AAALASGCTVEIK	13	Unmodified	_AAALASGCTVEIK_					0	0	0	0	Q8IYS1	Q8IYS1	Q8IYS1	PM20D2	Peptidase M20 domain-containing protein 2	MSMS	Burdine_082118_lysate_18	lysate	583.67	3	430.896	1289.66	NaN	NaN	NaN	NaN	NaN	NaN	NaN	29.421	1	29.421	28.921	29.921	0								NaN	NaN	NaN	0.024941	1	13283
AAALASGCTVEIK	13	Unmodified	_AAALASGCTVEIK_					0	0	0	0	Q8IYS1	Q8IYS1	Q8IYS1	PM20D2	Peptidase M20 domain-containing protein 2	MULTI-MSMS	Burdine_082118_lysate_19	lysate	875.002	2	645.84	1289.66	-0.73618	-0.00047546	354830	229.16	354830	229.16	875.002	29.451	0.19194	29.451	29.357	29.549	3.5527e-15					11	4	3	0.982488	0.0023021	0.0439262	1.8523e-07	2	13183
AAALASLK	8	Unmodified	_AAALASLK_					0	0	0	0	O15269;A0A024R277;Q6NUL7;Q59EQ4;A0A2R8Y4S0;A0A2R8Y6A2;B4DR90	O15269	O15269	SPTLC1	Serine palmitoyltransferase 1	MULTI-MSMS	Burdine_082118_lysate_28	lysate	601.898	2	372.734	743.454	3.6459	0.001359	614810	229.16	614820	229.16	601.896	28.83	0.23677	28.83	28.697	28.933	3.5527e-15					8	5	2	0.776912	0.0023733	0.0580139	0.049025	1	12952
AAALDPAWPEPR	12	Unmodified	_AAALDPAWPEPR_					0	0	0	0	Q86T04;Q8N0Z6	Q86T04;Q8N0Z6	Q8N0Z6	TTC5	Tetratricopeptide repeat protein 5	MULTI-MSMS	Burdine_082118_lysate_02	lysate	761.916	2	647.333	1292.65	2.5443	0.001647	177010	114.58	177010	114.58	761.914	32.737	0.69798	32.737	32.318	33.016	0					50	17	4	0.572517	0.00102086	0.0064222	0.031685	2	15665
AAALEAMK	8	Unmodified	_AAALEAMK_					0	0	0	0	P31948;V9HW72;A8K690;H0YGI8	P31948	P31948	STIP1;HEL-S-94n	Stress-induced-phosphoprotein 1	MULTI-MSMS	Burdine_082118_lysate_19	lysate	631.88	2	402.718	803.421	-1.1369	-0.00045787	569040	229.16	569040	229.16	631.881	28.003	0.20252	28.003	27.861	28.063	0					12	4	3	0.994316	0.00266525	0.0215624	0.0026503	1	12233
AAALEAMKDYTK	12	Unmodified	_AAALEAMKDYTK_					0	0	0	1	P31948;V9HW72;A8K690;H0YGI8	P31948	P31948	STIP1;HEL-S-94n	Stress-induced-phosphoprotein 1	MULTI-MSMS	Burdine_082118_lysate_24	lysate	667.054	3	437.892	1310.65	0.74247	0.00032512	523330	229.16	523330	229.16	667.054	32.521	0.43498	32.521	32.383	32.818	0					26	10	4	0.978637	0.0507789	0.770402	0.00060025	2	15063
AAALEAMKDYTK	12	Unmodified	_AAALEAMKDYTK_					0	0	0	1	P31948;V9HW72;A8K690;H0YGI8	P31948	P31948	STIP1;HEL-S-94n	Stress-induced-phosphoprotein 1	MULTI-MSMS	Burdine_082118_lysate_30	lysate	667.054	3	437.892	1310.65	-1.734	-0.0007593	523330	229.16	523330	229.16	667.055	32.471	0.31382	32.471	32.298	32.612	0					27	7	5	0.982967	0.00994995	0.06788	0.00045149	2	15444
AAALEFLNR	9	Unmodified	_AAALEFLNR_					0	0	0	0	P31948;V9HW72;A8K690;F5H783;F5GXD8	P31948	P31948	STIP1;HEL-S-94n	Stress-induced-phosphoprotein 1	MULTI-MSMS	Burdine_082118_lysate_22	lysate	617.361	2	502.78	1003.55	0.70705	0.00035549	227900	114.58	227900	114.58	617.361	34.549	0.23883	34.549	34.454	34.693	0					13	5	4	0.973376	0.0269539	0.10208	4.5257e-05	1	16189
AAALEFLNRFEEAK	14	Unmodified	_AAALEFLNRFEEAK_					0	0	0	1	P31948;V9HW72;A8K690;F5H783;F5GXD8	P31948	P31948	STIP1;HEL-S-94n	Stress-induced-phosphoprotein 1	MULTI-MSMS	Burdine_082118_lysate_30	lysate	689.725	3	536.951	1607.83	-3.1001	-0.0016646	284530	152.78	284520	152.77	690.061	44.143	0.3819	44.143	43.986	44.368	0					35	9	5	0.989944	0.0434907	0.129128	0.0023432	2	22402
AAALEFLNRFEEAKR	15	Unmodified	_AAALEFLNRFEEAKR_					0	0	0	2	P31948;V9HW72;A8K690;F5H783;F5GXD8	P31948	P31948	STIP1;HEL-S-94n	Stress-induced-phosphoprotein 1	MULTI-MSMS	Burdine_082118_lysate_12	lysate	556.572	4	441.99	1763.93	1.8066	0.00079852	259240	114.58	259240	114.58	556.571	40.027	0.3203	40.027	39.842	40.162	0					25	7	6	0.961674	0.0242789	0.132627	0.045509	1	19997
AAALEQFK	8	Unmodified	_AAALEQFK_					0	0	0	0	Q13423;Q2TB59;A0A024R0C3;A0A590UJM2;A0A590UK29;E9PCX7;A0A590UJI3	Q13423	Q13423	NNT	NAD(P) transhydrogenase, mitochondrial	MULTI-MSMS	Burdine_082118_lysate_20	lysate	668.405	2	439.243	876.471	-0.22398	-9.8382e-05	521720	229.16	521720	229.16	668.405	30.168	0.35313	30.168	29.994	30.347	-3.5527e-15					21	8	4	0.988984	0.0135096	0.105145	0.00052124	2	13709
AAALFIAK	8	Unmodified	_AAALFIAK_					0	0	0	0	Q6ZTW0	Q6ZTW0	Q6ZTW0	TPGS1	Tubulin polyglutamylase complex subunit 1	MULTI-MSMS	Burdine_082118_lysate_11	lysate	631.916	2	402.753	803.491	1.6063	0.00064695	568990	229.16	568990	229.16	631.915	34.135	0.16292	34.135	34.045	34.208	0					6	3	2	0.437535	0.000495966	0.00633429	0.012855	1	16495
AAALGASGGAGAGDDDFDQFDKPGAER	27	Acetyl (Protein N-term)	_(Acetyl (Protein N-term))AAALGASGGAGAGDDDFDQFDKPGAER_					1	0	0	1	Q96EV2;A8MTF7	Q96EV2	Q96EV2	RBM33	RNA-binding protein 33	MULTI-MSMS	Burdine_082118_lysate_11	lysate	946.779	3	870.056	2607.15	1.114	0.00096921	87796	76.387	87797	76.388	946.778	34.988	0.25622	34.988	34.846	35.102	0					21	6	4	0.937639	0.00601659	0.0119286	1.4326e-08	2	16988
AAALGASGGAGAGDDDFDQFDKPGAER	27	Acetyl (Protein N-term),Phospho (STY)	_(Acetyl (Protein N-term))AAALGAS(Phospho (STY))GGAGAGDDDFDQFDKPGAER_		AAALGAS(1)GGAGAGDDDFDQFDKPGAER		AAALGAS(50)GGAGAGDDDFDQFDKPGAER	1	0	1	1	Q96EV2;A8MTF7	Q96EV2	Q96EV2	RBM33	RNA-binding protein 33	MULTI-MSMS	Burdine_082118_phos_07	Phospho	973.433	3	896.712	2687.11	0.49134	0.00044059	85185	76.386	85185	76.387	973.432	37.976	0.45278	37.976	37.842	38.295	0					32	11	6	0.967583	0.00947516	0.149714	0.0020136	1	14918
AAALGGPEDEPGAAEAHFLPR	21	Unmodified	_AAALGGPEDEPGAAEAHFLPR_					0	0	0	0	Q68DK7;J3QQY0;J3KSZ8	Q68DK7	Q68DK7	MSL1	Male-specific lethal 1 homolog	MULTI-MSMS	Burdine_082118_lysate_05	lysate	769.064	3	692.676	2075.01	-1.8009	-0.0012474	110280	76.388	110280	76.387	769.065	32.074	0.68435	32.074	31.749	32.433	0					39	16	3	0.444573	0.00302682	0.0209962	5.3435e-07	1	15186
AAALSPEDETWEVLEEAPPPVFPLRPGGLPGLCEWLR	37	Unmodified	_AAALSPEDETWEVLEEAPPPVFPLRPGGLPGLCEWLR_					0	0	0	1	Q8WZA9;B7ZMD6	Q8WZA9	Q8WZA9	IRGQ	Immunity-related GTPase family Q protein	MULTI-MSMS	Burdine_082118_lysate_20	lysate	1083.31	4	1025.52	4098.06	0.60493	0.00062036	55864	57.29	55865	57.29	1083.31	57.797	0.35841	57.797	57.639	57.998	0					35	8	7	0.969001	0.00570666	0.0330237	0.011151	1	29877
AAAMANNLQK	10	Oxidation (M)	_AAAM(Oxidation (M))ANNLQK_	AAAM(1)ANNLQK		AAAM(170)ANNLQK		0	1	0	0	Q14498;A0A384NQ03;B4DRA0;B4E1M7;Q68DD9;B3KWX7;B4DLM0;G3XAC6;E1P5S2;Q6N037;Q6MZY7;B7Z4L7;Q7Z3L0;H0Y4X3;A0A0U1RQH7	Q14498	Q14498	RBM39;DKFZp781C0423;RNPC2;DKFZp686A11192;DKFZp686C17209;DKFZp781I1140	RNA-binding protein 39	MULTI-MSMS	Burdine_082118_lysate_21	lysate	753.43	2	524.266	1046.52	3.6939	0.0019366	437110	229.16	437110	229.16	753.428	18.121	0.11849	18.121	18.06	18.178	0					6	2	3	0.983297	0.00172936	0.043249	0.0033423	1	5856
AAAMANNLQK	10	Unmodified	_AAAMANNLQK_					0	0	0	0	Q14498;A0A384NQ03;B4DRA0;B4E1M7;Q68DD9;B3KWX7;B4DLM0;G3XAC6;E1P5S2;Q6N037;Q6MZY7;B7Z4L7;Q7Z3L0;H0Y4X3;A0A0U1RQH7	Q14498	Q14498	RBM39;DKFZp781C0423;RNPC2;DKFZp686A11192;DKFZp686C17209;DKFZp781I1140	RNA-binding protein 39	MULTI-MSMS	Burdine_082118_lysate_21	lysate	745.432	2	516.269	1030.52	3.2403	0.0016728	443880	229.16	443880	229.16	745.43	23.517	0.36639	23.517	23.257	23.623	0					23	8	5	0.988621	0.0341446	0.31874	3.9993e-12	1	9162
AAAMANNLQK	10	Unmodified	_AAAMANNLQK_					0	0	0	0	Q14498;A0A384NQ03;B4DRA0;B4E1M7;Q68DD9;B3KWX7;B4DLM0;G3XAC6;E1P5S2;Q6N037;Q6MZY7;B7Z4L7;Q7Z3L0;H0Y4X3;A0A0U1RQH7	Q14498	Q14498	RBM39;DKFZp781C0423;RNPC2;DKFZp686A11192;DKFZp686C17209;DKFZp781I1140	RNA-binding protein 39	MULTI-MSMS	Burdine_082118_lysate_21	lysate	497.291	3	344.515	1030.52	1.1251	0.0003876	443450	152.77	443450	152.78	497.29	23.513	0.32839	23.513	23.295	23.623	0					22	7	5	0.960649	0.0516316	0.261558	0.01727	2	9163
AAAMDVDTPSGTNSGAGK	18	Acetyl (Protein N-term)	_(Acetyl (Protein N-term))AAAMDVDTPSGTNSGAGK_					1	0	0	0	P62877	P62877	P62877	RBX1	E3 ubiquitin-protein ligase RBX1;E3 ubiquitin-protein ligase RBX1, N-terminally processed	MSMS	Burdine_082118_lysate_11	lysate	640.978	3	564.59	1690.75	NaN	NaN	NaN	NaN	NaN	NaN	NaN	26.95	1	26.95	26.45	27.45	0								NaN	NaN	NaN	2.1261e-07	1	11942
AAAMDVDTPSGTNSGAGK	18	Acetyl (Protein N-term)	_(Acetyl (Protein N-term))AAAMDVDTPSGTNSGAGK_					1	0	0	0	P62877	P62877	P62877	RBX1	E3 ubiquitin-protein ligase RBX1;E3 ubiquitin-protein ligase RBX1, N-terminally processed	MULTI-MSMS	Burdine_082118_lysate_12	lysate	640.977	3	564.59	1690.75	-0.063106	-3.5629e-05	135300	76.387	135300	76.387	640.977	26.934	0.32317	26.934	26.752	27.075	0					25	7	4	0.94544	0.0212079	0.410908	1.1477e-05	1	11835
AAAMDVDTPSGTNSGAGK	18	Acetyl (Protein N-term)	_(Acetyl (Protein N-term))AAAMDVDTPSGTNSGAGK_					1	0	0	0	P62877	P62877	P62877	RBX1	E3 ubiquitin-protein ligase RBX1;E3 ubiquitin-protein ligase RBX1, N-terminally processed	MULTI-MSMS	Burdine_082118_lysate_12	lysate	961.463	2	846.381	1690.75	-4.4853	-0.0037962	135380	114.58	135380	114.58	961.466	26.934	0.24152	26.934	26.793	27.034	0					21	5	5	0.9926	0.00363945	0.0723636	7.7991e-08	2	11864
AAAMDVDTPSGTNSGAGKK	19	Acetyl (Protein N-term)	_(Acetyl (Protein N-term))AAAMDVDTPSGTNSGAGKK_					1	0	0	1	P62877	P62877	P62877	RBX1	E3 ubiquitin-protein ligase RBX1;E3 ubiquitin-protein ligase RBX1, N-terminally processed	MULTI-MSMS	Burdine_082118_lysate_03	lysate	760.063	3	607.288	1818.84	-1.1705	-0.00071083	251570	152.78	251570	152.78	760.064	24.627	0.39353	24.627	24.468	24.862	0					28	9	5	0.944764	0.00878583	0.140561	3.8869e-05	1	10577
AAAMDVDTPSGTNSGAGKK	19	Acetyl (Protein N-term)	_(Acetyl (Protein N-term))AAAMDVDTPSGTNSGAGKK_					1	0	0	1	P62877	P62877	P62877	RBX1	E3 ubiquitin-protein ligase RBX1;E3 ubiquitin-protein ligase RBX1, N-terminally processed	MULTI-MSMS	Burdine_082118_lysate_04	lysate	760.397	3	607.288	1818.84	1.26	0.00076515	251570	152.77	251570	152.77	760.396	24.649	0.32058	24.649	24.47	24.79	0					26	7	5	0.949473	0.00994274	0.0671426	3.445e-05	1	10608
AAAMTPPEEELKR	13	Unmodified	_AAAMTPPEEELKR_					0	0	0	1	Q15042;B9A6J2;D3DP75	Q15042	Q15042	RAB3GAP1	Rab3 GTPase-activating protein catalytic subunit	MULTI-MSMS	Burdine_082118_lysate_02	lysate	634.692	3	481.582	1441.72	1.8005	0.00086708	317240	152.78	317240	152.78	634.691	24.746	0.35977	24.746	24.528	24.888	0					19	8	4	0.946868	0.00399538	0.019084	0.0046792	1	10665
AAAMVPGR	8	Acetyl (Protein N-term),Oxidation (M)	_(Acetyl (Protein N-term))AAAM(Oxidation (M))VPGR_	AAAM(1)VPGR		AAAM(58)VPGR		1	1	0	0	O43598;H0Y8X4	O43598	O43598	DNPH1	2-deoxynucleoside 5-phosphate N-hydrolase 1	MULTI-MSMS	Burdine_082118_lysate_27	lysate	415.714	2	415.713	829.412	-1.7928	-0.0007453	3.1221	0.0012979	1.3293	0.00055259	415.714	16.046	0.34409	16.046	15.804	16.149	0					13	8	2	0.906926	0.000766928	0.0117326	0.018345	1	5072
AAAMVPGR	8	Acetyl (Protein N-term),Oxidation (M)	_(Acetyl (Protein N-term))AAAM(Oxidation (M))VPGR_	AAAM(1)VPGR		AAAM(61)VPGR		1	1	0	0	O43598;H0Y8X4	O43598	O43598	DNPH1	2-deoxynucleoside 5-phosphate N-hydrolase 1	MULTI-MSMS	Burdine_082118_lysate_30	lysate	415.713	2	415.713	829.412	1.2326	0.00051242	-1.0097	-0.00041973	0.22298	9.2696e-05	415.713	16.013	0.12309	16.013	15.946	16.069	0					6	3	2	0.44702	0.00192006	0.019404	0.0017415	1	5000
AAAMVPGRSESWER	14	Acetyl (Protein N-term),Oxidation (M),Phospho (STY)	_(Acetyl (Protein N-term))AAAM(Oxidation (M))VPGRSES(Phospho (STY))WER_	AAAM(1)VPGRSESWER	AAAMVPGRS(0.002)ES(0.998)WER	AAAM(81)VPGRSESWER	AAAMVPGRS(-26)ES(26)WER	1	1	1	1	O43598;H0Y8X4	O43598	O43598	DNPH1	2-deoxynucleoside 5-phosphate N-hydrolase 1	MULTI-MSMS	Burdine_082118_phos_10	Phospho	842.861	2	842.861	1683.71	0	0	-0.60132	-0.00050683	-0.60132	-0.00050683	842.861	25.378	0.43077	25.378	25.163	25.594	0					41	10	6	0.927877	0.0277524	0.434274	0.0011825	2	9129
AAAMVPGRSESWER	14	Acetyl (Protein N-term),Phospho (STY)	_(Acetyl (Protein N-term))AAAMVPGRSES(Phospho (STY))WER_		AAAMVPGRS(0.001)ES(0.999)WER		AAAMVPGRS(-29)ES(29)WER	1	0	1	1	O43598;H0Y8X4	O43598	O43598	DNPH1	2-deoxynucleoside 5-phosphate N-hydrolase 1	MULTI-MSMS	Burdine_082118_phos_10	Phospho	834.863	2	834.864	1667.71	0	0	-0.47358	-0.00039537	-0.47358	-0.00039537	834.863	30.613	0.31739	30.613	30.438	30.756	0					29	7	5	0.992554	0.0510097	0.502161	0.012601	1	11544
AAANEQLTR	9	Unmodified	_AAANEQLTR_					0	0	0	0	Q9NX63;A4D1N4;C9JRZ6;F8WAR4;B7Z1X9;A0A286YEX5	Q9NX63	Q9NX63	CHCHD3	MICOS complex subunit MIC19	MULTI-MSMS	Burdine_082118_lysate_09	lysate	601.838	2	487.257	972.499	2.0911	0.0010189	235150	114.58	235160	114.58	601.837	14.985	0.27823	14.985	14.808	15.086	0					17	6	4	0.989291	0.149538	1	0.00010803	2	4403
AAANEQLTR	9	Unmodified	_AAANEQLTR_					0	0	0	0	Q9NX63;A4D1N4;C9JRZ6;F8WAR4;B7Z1X9;A0A286YEX5	Q9NX63	Q9NX63	CHCHD3	MICOS complex subunit MIC19	MSMS	Burdine_082118_phos_03	Phospho	601.838	2	487.257	972.499	NaN	NaN	NaN	NaN	NaN	NaN	NaN	15.073	1	15.073	14.573	15.573	0								NaN	NaN	NaN	0.0094144	1	4048
AAANFFSASCVPCADQSSFPK	21	Unmodified	_AAANFFSASCVPCADQSSFPK_					0	0	0	0	CON__Q0IIK2;CON__Q29443	CON__Q0IIK2	CON__Q0IIK2			MULTI-MSMS	Burdine_082118_lysate_23	lysate	907.779	3	754.67	2260.99	-1.6036	-0.0012102	202440	152.78	202440	152.77	907.78	39.001	0.60382	39.001	38.767	39.371	0					54	14	6	0.898497	0.0131875	0.154175	6.2595e-05	2	19120
AAANFSDR	8	Unmodified	_AAANFSDR_					0	0	0	0	A5YKK6	A5YKK6	A5YKK6	CNOT1	CCR4-NOT transcription complex subunit 1	MULTI-MSMS	Burdine_082118_lysate_06	lysate	540.785	2	426.204	850.393	-4.9331	-0.0021025	268850	114.58	268840	114.58	540.787	16.308	0.24817	16.308	16.139	16.387	3.5527e-15					17	5	5	1	0.00104366	0.00378988	0.0091738	1	5195
AAANYCR	7	Unmodified	_AAANYCR_					0	0	0	0	Q9H6E5;A0A0A8K9B1;F5H0R1;A0A0S2Z5L2	Q9H6E5	Q9H6E5	TUT1;URLC6	Speckle targeted PIP5K1A-regulated poly(A) polymerase	MULTI-MSMS	Burdine_082118_lysate_06	lysate	527.768	2	413.187	824.36	-4.7084	-0.0019454	277320	114.58	277310	114.58	527.77	12.815	0.24211	12.815	12.716	12.958	0					12	5	3	0.953485	0.00439512	0.040449	0.024957	1	3034
AAAPAPEEEMDECEQALAAEPK	22	Unmodified	_AAAPAPEEEMDECEQALAAEPK_					0	0	0	0	P26641;Q53YD7;Q2F840	P26641	P26641	EEF1G	Elongation factor 1-gamma	MULTI-MSMS	Burdine_082118_lysate_30	lysate	939.456	3	786.347	2356.02	-2.8306	-0.0022259	194290	152.78	194280	152.77	939.458	34.713	0.33954	34.713	34.496	34.836	0					32	8	6	0.956677	0.017181	0.0883814	4.0046e-05	2	16783
AAAPAPEEEMDECEQALAAEPK	22	Unmodified	_AAAPAPEEEMDECEQALAAEPK_					0	0	0	0	P26641;Q53YD7;Q2F840	P26641	P26641	EEF1G	Elongation factor 1-gamma	MULTI-MSMS	Burdine_082118_lysate_30	lysate	704.844	4	590.012	2356.02	-1.7942	-0.0010586	194200	114.58	194200	114.58	704.845	34.689	0.27131	34.689	34.535	34.806	0					22	6	5	1	0.00150755	0.00737055	0.00031009	2	16852
AAAPAPFLPMTVL	13	Unmodified	_AAAPAPFLPMTVL_					0	0	0	0	B3KQ75;B3KSI6	B3KQ75	B3KQ75			MULTI-MSMS	Burdine_082118_lysate_30	lysate	764.444	2	649.862	1297.71	-4.5376	-0.0029488	176320	114.58	176320	114.58	764.447	55.591	0.18477	55.591	55.507	55.691	0					24	15	2	0.890972	0.0014325	0.00859316	0.0022604	2	28685
AAAPCIIFFDELDSLAPSR	19	Unmodified	_AAAPCIIFFDELDSLAPSR_					0	0	0	0	Q13608;A0A024RD09	Q13608	Q13608	PEX6	Peroxisome assembly factor 2	MULTI-MSMS	Burdine_082118_lysate_18	lysate	774.738	3	698.351	2092.03	-0.16945	-0.00011833	109380	76.388	109380	76.388	774.738	57.417	0.2882	57.417	57.221	57.51	0					22	6	5	0.912956	0.00305468	0.0363087	7.0404e-05	1	29555
AAAPGVEDEPLLR	13	Unmodified	_AAAPGVEDEPLLR_					0	0	0	0	P31350;D6W4Z6;A0A286YFD6;C9JXC1	P31350	P31350	RRM2;hCG_23833	Ribonucleoside-diphosphate reductase subunit M2	MULTI-MSMS	Burdine_082118_lysate_08	lysate	783.936	2	669.357	1336.7	-5.8338	-0.0039049	171180	114.58	171180	114.58	783.94	29.446	0.24454	29.446	29.283	29.528	3.5527e-15					15	5	4	0.907022	0.00523203	0.154773	1.48e-07	2	13417
AAAPGVEDEPLLR	13	Unmodified	_AAAPGVEDEPLLR_					0	0	0	0	P31350;D6W4Z6;A0A286YFD6;C9JXC1	P31350	P31350	RRM2;hCG_23833	Ribonucleoside-diphosphate reductase subunit M2	MULTI-MSMS	Burdine_082118_lysate_09	lysate	783.937	2	669.357	1336.7	-4.1663	-0.0027887	171180	114.58	171180	114.58	783.94	29.392	0.39785	29.392	29.226	29.624	-3.5527e-15					33	9	6	0.996377	0.0935674	1	3.6069e-11	2	13539
AAAPGVEDEPLLR	13	Unmodified	_AAAPGVEDEPLLR_					0	0	0	0	P31350;D6W4Z6;A0A286YFD6;C9JXC1	P31350	P31350	RRM2;hCG_23833	Ribonucleoside-diphosphate reductase subunit M2	MULTI-MSMS	Burdine_082118_lysate_09	lysate	522.96	3	446.574	1336.7	-1.0829	-0.0004836	171050	76.387	171050	76.387	522.961	29.388	0.31979	29.388	29.226	29.546	3.5527e-15					24	7	5	0.913637	0.0312814	0.17354	3.5058e-05	1	13569
AAAPGVEDEPLLR	13	Unmodified	_AAAPGVEDEPLLR_					0	0	0	0	P31350;D6W4Z6;A0A286YFD6;C9JXC1	P31350	P31350	RRM2;hCG_23833	Ribonucleoside-diphosphate reductase subunit M2	MULTI-MSMS	Burdine_082118_phos_03	Phospho	783.938	2	669.357	1336.7	0.78148	0.00052309	171180	114.58	171180	114.58	783.937	29.67	0.23484	29.67	29.536	29.771	3.5527e-15					14	5	4	0.906231	0.00320943	0.0678366	2.8218e-05	2	10832
AAAPGVEDEPLLRENPR	17	Unmodified	_AAAPGVEDEPLLRENPR_					0	0	0	1	P31350;D6W4Z6;A0A286YFD6;C9JXC1	P31350	P31350	RRM2;hCG_23833	Ribonucleoside-diphosphate reductase subunit M2	MULTI-MSMS	Burdine_082118_lysate_09	lysate	688.707	3	611.987	1832.94	-1.6754	-0.0010253	124820	76.387	124820	76.386	688.709	26.011	0.42328	26.011	25.695	26.118	0					34	10	5	0.831952	0.0144244	0.194276	6.746e-05	2	11436
AAAPQAPGR	9	Acetyl (Protein N-term)	_(Acetyl (Protein N-term))AAAPQAPGR_					1	0	0	0	P78345;Q5VUC3;Q5VUC9	P78345	P78345	RPP38	Ribonuclease P protein subunit p38	MULTI-MSMS	Burdine_082118_lysate_27	lysate	440.735	2	440.735	879.456	-1.7928	-0.00079016	1.7829	0.00078577	-0.0099645	-4.3917e-06	440.736	14.115	0.32263	14.115	13.867	14.19	1.7764e-15					13	7	2	0.992209	0.00694767	0.218911	0.049371	1	3903
AAAPQAWAGPMEEPPQAQAPPR	22	Unmodified	_AAAPQAWAGPMEEPPQAQAPPR_					0	0	0	0	Q16643;A0A2Z6ATB6;B3KSQ7;B7Z2Z0;D6R9Q9	Q16643	Q16643	DBN1	Drebrin	MULTI-MSMS	Burdine_082118_lysate_03	lysate	834.426	3	757.704	2270.09	-1.1689	-0.00088567	100820	76.388	100810	76.388	834.093	30.709	0.77528	30.709	30.458	31.233	-3.5527e-15					54	19	4	0.958971	0.00868174	0.0360095	2.7088e-27	2	14372
AAAPTQIEAELYYLIAR	17	Acetyl (Protein N-term)	_(Acetyl (Protein N-term))AAAPTQIEAELYYLIAR_					1	0	0	0	Q6RI45	Q6RI45	Q6RI45	BRWD3	Bromodomain and WD repeat-containing protein 3	MULTI-MSMS	Burdine_082118_lysate_02	lysate	968.014	2	968.015	1934.01	-0.40196	-0.0003891	-0.087689	-8.4885e-05	-0.48965	-0.00047399	968.015	60.969	0.15772	60.969	60.869	61.027	0					11	3	4	0.655688	0.00107607	0.0528946	0.0024526	1	30964
AAAQCYIDLIIK	12	Unmodified	_AAAQCYIDLIIK_					0	0	0	0	P53618;E9PP73	P53618	P53618	COPB1	Coatomer subunit beta	MULTI-MSMS	Burdine_082118_lysate_24	lysate	613.361	3	460.251	1377.73	2.7816	0.0012803	331930	152.77	331940	152.77	613.359	45.8	0.31957	45.8	45.642	45.962	0					17	7	4	0.949925	0.00271194	0.0255916	0.028401	1	23151
AAAQCYIDLIIK	12	Unmodified	_AAAQCYIDLIIK_					0	0	0	0	P53618;E9PP73	P53618	P53618	COPB1	Coatomer subunit beta	MULTI-MSMS	Burdine_082118_lysate_30	lysate	613.361	3	460.251	1377.73	-3.083	-0.001419	331940	152.78	331940	152.77	613.362	45.947	0.37871	45.947	45.763	46.141	0					20	9	3	0.954939	0.00484592	0.0112956	0.0043335	2	23462
AAAQCYIDLIIK	12	Unmodified	_AAAQCYIDLIIK_					0	0	0	0	P53618;E9PP73	P53618	P53618	COPB1	Coatomer subunit beta	MULTI-MSMS	Burdine_082118_lysate_30	lysate	919.036	2	689.874	1377.73	-4.5907	-0.003167	332180	229.17	332180	229.16	919.541	45.971	0.33997	45.971	45.763	46.102	0					19	8	3	0.894934	0.00256468	0.0138894	2.3601e-05	2	23472
AAAQYYLGNFR	11	Unmodified	_AAAQYYLGNFR_					0	0	0	0	O95801	O95801	O95801	TTC4	Tetratricopeptide repeat protein 4	MULTI-MSMS	Burdine_082118_lysate_23	lysate	751.901	2	637.32	1272.63	0.15138	9.6477e-05	179790	114.58	179790	114.58	751.901	33.065	0.19508	33.065	32.931	33.126	0					13	4	4	0.858277	0.0025249	0.0260513	0.0012446	2	15393
AAASGQPRPEMQCPAEHEEDMYR	23	Unmodified	_AAASGQPRPEMQCPAEHEEDMYR_					0	0	0	1	Q96BN8	Q96BN8	Q96BN8	OTULIN	Ubiquitin thioesterase otulin	MULTI-MSMS	Burdine_082118_lysate_12	lysate	723.58	4	665.788	2659.12	-1.3958	-0.00092933	86051	57.292	86050	57.291	723.33	20.436	0.43337	20.436	20.214	20.647	0					36	10	6	0.972148	0.00520961	0.052279	0.0039906	1	7834
AAASHLFPFEKL	12	Unmodified	_AAASHLFPFEKL_					0	0	0	1	A0A024R2M8	A0A024R2M8	A0A024R2M8	XPC		MULTI-MSMS	Burdine_082118_lysate_29	lysate	597.019	3	444.243	1329.71	0.14608	6.4893e-05	343900	152.78	343900	152.78	597.019	38.73	0.15709	38.73	38.634	38.791	0					11	3	4	0.969984	0.000891133	0.00870765	0.036031	1	19144
AAASMGDTLSEQQLGDSDIPVIVYR	25	Unmodified	_AAASMGDTLSEQQLGDSDIPVIVYR_					0	0	0	0	Q96P48;E7EU13;B7ZMI2;A0A2X0SFK3;A0A0A0MSJ2;F8WBT0	Q96P48	Q96P48	ARAP1	Arf-GAP with Rho-GAP domain, ANK repeat and PH domain-containing protein 1	MULTI-MSMS	Burdine_082118_lysate_03	lysate	956.156	3	879.434	2635.28	-1.3326	-0.0011719	86860	76.388	86859	76.387	956.157	42.493	0.28626	42.493	42.348	42.634	0					20	6	4	0.958053	0.0047021	0.0185887	1.7498e-08	1	21334
AAASTDYYK	9	Unmodified	_AAASTDYYK_					0	0	0	0	P08559;A0A024RBX9;Q53GE3;A5YPB6;A5PHJ9	P08559	P08559	PDHA1;PDHA1/LOC79064	Pyruvate dehydrogenase E1 component subunit alpha, somatic form, mitochondrial;Pyruvate dehydrogenase E1 component subunit alpha	MULTI-MSMS	Burdine_082118_lysate_13	lysate	724.395	2	495.232	988.45	-5.5063	-0.0027269	462740	229.17	462740	229.16	724.398	21.39	0.23096	21.39	21.252	21.483	0					20	5	5	0.994054	0.00599806	0.110791	3.5993e-05	2	8259
AAASTDYYKR	10	Unmodified	_AAASTDYYKR_					0	0	0	1	P08559;A0A024RBX9;Q53GE3;A5YPB6;A5PHJ9	P08559	P08559	PDHA1;PDHA1/LOC79064	Pyruvate dehydrogenase E1 component subunit alpha, somatic form, mitochondrial;Pyruvate dehydrogenase E1 component subunit alpha	MULTI-MSMS	Burdine_082118_lysate_16	lysate	535.299	3	382.524	1144.55	-0.95746	-0.00036625	399390	152.78	399390	152.78	535.3	17.429	0.24131	17.429	17.287	17.528	0					17	5	5	0.974726	0.00968889	0.0580096	0.011959	1	5685
AAASVLTTSMVTMEPGYLFLGSR	23	Unmodified	_AAASVLTTSMVTMEPGYLFLGSR_					0	0	0	0	Q10570;D3DWL9	Q10570	Q10570	CPSF1	Cleavage and polyadenylation specificity factor subunit 1	MULTI-MSMS	Burdine_082118_lysate_25	lysate	877.796	3	801.408	2401.2	2.9333	0.0023507	95313	76.385	95316	76.387	878.127	54.028	0.4399	54.028	53.905	54.345	-7.1054e-15					28	11	4	0.840686	0.0168707	0.184327	1.369e-31	3	26691
AAASVMCHIEPDDGDDFVR	19	Unmodified	_AAASVMCHIEPDDGDDFVR_					0	0	0	0	Q5JUR7;A0A024RDZ1;A0A0C4DFW4	Q5JUR7	Q5JUR7	TEX30;RP11-484I6.3	Testis-expressed sequence 30 protein	MULTI-MSMS	Burdine_082118_lysate_07	lysate	778.695	3	702.307	2103.9	0.65054	0.00045688	108770	76.387	108770	76.388	779.028	32.571	0.40461	32.571	32.297	32.701	0					35	9	6	0.995154	0.0183347	0.180183	1.8433e-13	2	15384
AAASVTPPGSLELLQPGFSK	20	Acetyl (Protein N-term),Phospho (STY)	_(Acetyl (Protein N-term))AAASVT(Phospho (STY))PPGSLELLQPGFSK_		AAAS(0.034)VT(0.957)PPGS(0.009)LELLQPGFSK		AAAS(-15)VT(15)PPGS(-20)LELLQPGFS(-42)K	1	0	1	0	Q12933;B4DGI3;E5KBQ3;A0A024R8H5;B1AMY1;B1AMX7;B1AMX8	Q12933	Q12933	TRAF2	TNF receptor-associated factor 2	MULTI-MSMS	Burdine_082118_phos_16	Phospho	774.739	3	698.017	2091.03	0.70372	0.00049121	109430	76.387	109430	76.387	774.738	50.575	0.85649	50.575	50.172	51.029	0					330	87	5	0.954188	0.00786313	0.130776	6.3942e-06	1	19382
AAATAEEPDPK	11	Unmodified	_AAATAEEPDPK_					0	0	0	0	Q99733;B7ZB83;B7ZAK9;A0A024RCC9;B4DS05;B7ZAC7;C9JZI7;A0A2U9QGI0;C9J6D1;A8MXH2;E9PKT8;H0YCI4	Q99733	Q99733	NAP1L4	Nucleosome assembly protein 1-like 4	MULTI-MSMS	Burdine_082118_lysate_09	lysate	779.43	2	550.267	1098.52	-2.5771	-0.0014181	416460	229.16	416460	229.16	779.431	18.696	0.23527	18.696	18.569	18.805	0					12	5	3	0.971504	0.0016354	0.0160236	0.0010826	1	6787
AAATAEEPDPK	11	Unmodified	_AAATAEEPDPK_					0	0	0	0	Q99733;B7ZB83;B7ZAK9;A0A024RCC9;B4DS05;B7ZAC7;C9JZI7;A0A2U9QGI0;C9J6D1;A8MXH2;E9PKT8;H0YCI4	Q99733	Q99733	NAP1L4	Nucleosome assembly protein 1-like 4	MULTI-MSMS	Burdine_082118_lysate_10	lysate	519.956	3	367.18	1098.52	-1.7073	-0.0006269	416080	152.78	416080	152.78	519.956	18.603	0.26626	18.603	18.477	18.743	0					27	6	6	0.984997	0.101654	1	0.00040855	2	6545
AAATAEEPDPK	11	Unmodified	_AAATAEEPDPK_					0	0	0	0	Q99733;B7ZB83;B7ZAK9;A0A024RCC9;B4DS05;B7ZAC7;C9JZI7;A0A2U9QGI0;C9J6D1;A8MXH2;E9PKT8;H0YCI4	Q99733	Q99733	NAP1L4	Nucleosome assembly protein 1-like 4	MULTI-MSMS	Burdine_082118_lysate_10	lysate	779.429	2	550.267	1098.52	1.5067	0.00082909	416460	229.16	416460	229.16	779.429	18.603	0.30919	18.603	18.434	18.743	0					27	7	6	0.993411	0.04506	0.791591	2.6577e-05	1	6547
AAATDHRQELIECVANSDEQLGEMFLEEK	29	Unmodified	_AAATDHRQELIECVANSDEQLGEMFLEEK_					0	0	0	1	E5KND7;Q96RP9;E5KND5;C9IZ01;D3DNL3;F8WAU4	E5KND7	E5KND7	GFM1	Elongation factor G, mitochondrial	MULTI-MSMS	Burdine_082118_lysate_04	lysate	948.972	4	834.14	3332.53	-1.0631	-0.00088679	137370	114.58	137360	114.58	948.972	50.556	0.51743	50.556	50.336	50.854	0					62	12	7	0.995083	0.0291206	0.208774	1.0536e-06	1	25614
AAATDHRQELIECVANSDEQLGEMFLEEK	29	Unmodified	_AAATDHRQELIECVANSDEQLGEMFLEEK_					0	0	0	1	E5KND7;Q96RP9;E5KND5;C9IZ01;D3DNL3;F8WAU4	E5KND7	E5KND7	GFM1	Elongation factor G, mitochondrial	MULTI-MSMS	Burdine_082118_lysate_05	lysate	949.222	4	834.14	3332.53	-0.38066	-0.00031752	137360	114.58	137360	114.58	948.971	50.581	0.43715	50.581	50.362	50.799	0					55	10	7	0.986202	0.0484275	1	5.859e-06	1	25223
AAATGAVAASAASGQAEGKK	20	Acetyl (Protein N-term)	_(Acetyl (Protein N-term))AAATGAVAASAASGQAEGKK_					1	0	0	1	Q9NWH9;H7BXE3;H0YL55;H0YLW7;H0YMW8;H0YNF3;H0YMR6;H0YLE6	Q9NWH9	Q9NWH9	SLTM	SAFB-like transcription modulator	MULTI-MSMS	Burdine_082118_lysate_02	lysate	740.082	3	586.971	1757.89	2.9884	0.0017541	260280	152.77	260280	152.78	739.746	25.775	0.27488	25.775	25.637	25.912	0					25	6	6	0.89258	0.0168699	0.105143	2.2094e-08	2	11302
AAATGPSFWLGNETLK	16	Acetyl (Protein N-term)	_(Acetyl (Protein N-term))AAATGPSFWLGNETLK_					1	0	0	0	P12955;J3K000;A0A140VJR2	P12955	P12955	PEPD	Xaa-Pro dipeptidase	MULTI-MSMS	Burdine_082118_lysate_16	lysate	967.515	2	852.933	1703.85	-1.8242	-0.0015559	134340	114.58	134340	114.58	968.018	47.894	0.48062	47.894	47.63	48.111	0					33	11	4	0.884452	0.00925812	0.355333	1.063e-32	1	24592
AAATIDSLASR	11	Unmodified	_AAATIDSLASR_					0	0	0	0	A0A1W2PRB8;Q9NVC6;A0A384NYG5;B4DSE1;A0A1W2PS27;E9PM72;A0A1W2PS69;A0A1W2PRX4	A0A1W2PRB8	A0A1W2PRB8	MED17	Mediator of RNA polymerase II transcription subunit 17	MULTI-MSMS	Burdine_082118_lysate_13	lysate	652.872	2	538.291	1074.57	-2.0436	-0.0011001	212860	114.58	212860	114.58	652.873	26.879	0.23799	26.879	26.737	26.975	0					16	5	4	0.972594	0.00652914	0.174041	9.5036e-09	2	11821
AAATLTSK	8	Unmodified	_AAATLTSK_					0	0	0	0	Q9UDW1;Q9NZY4;Q9P012	Q9UDW1	Q9UDW1	UQCR10	Cytochrome b-c1 complex subunit 9	MULTI-MSMS	Burdine_082118_lysate_20	lysate	610.884	2	381.721	761.428	-0.57895	-0.000221	600340	229.16	600340	229.16	610.884	20.354	0.23805	20.354	20.218	20.456	0					15	5	4	0.862079	0.00867611	0.190293	0.0028897	2	7345
AAATPESQEPQAK	13	Unmodified	_AAATPESQEPQAK_					0	0	0	0	P49006	P49006	P49006	MARCKSL1	MARCKS-related protein	MULTI-MSMS	Burdine_082118_lysate_07	lysate	595.997	3	443.221	1326.64	1.1092	0.00049162	344690	152.77	344690	152.78	595.996	17.533	0.39433	17.533	17.372	17.766	0					39	9	5	0.979622	0.0496103	0.111736	0.00050305	1	6052
AAATPESQEPQAK	13	Unmodified	_AAATPESQEPQAK_					0	0	0	0	P49006	P49006	P49006	MARCKSL1	MARCKS-related protein	MULTI-MSMS	Burdine_082118_lysate_07	lysate	893.491	2	664.328	1326.64	1.7606	0.0011696	344950	229.16	344950	229.16	893.489	17.528	0.31433	17.528	17.372	17.686	3.5527e-15					31	7	6	0.991913	0.00407084	0.0450441	6.2541e-32	2	6131
AAATPESQEPQAK	13	Phospho (STY)	_AAATPES(Phospho (STY))QEPQAK_		AAATPES(1)QEPQAK		AAAT(-41)PES(41)QEPQAK	0	0	1	0	P49006	P49006	P49006	MARCKSL1	MARCKS-related protein	MULTI-MSMS	Burdine_082118_phos_05	Phospho	622.652	3	469.877	1406.61	-3.6822	-0.0017302	325140	152.78	325140	152.78	622.654	19.768	0.54639	19.768	19.591	20.138	0					52	13	6	0.977528	0.0192572	0.0368498	0.0026041	2	6546
AAATPESQEPQAK	13	Phospho (STY)	_AAATPES(Phospho (STY))QEPQAK_		AAATPES(1)QEPQAK		AAAT(-69)PES(69)QEPQAK	0	0	1	0	P49006	P49006	P49006	MARCKSL1	MARCKS-related protein	MULTI-MSMS	Burdine_082118_phos_05	Phospho	933.975	2	704.311	1406.61	-3.6828	-0.0025938	325370	229.17	325370	229.16	933.476	19.79	0.31114	19.79	19.669	19.98	0					24	7	4	0.994381	0.00123957	0.037947	0.0040931	1	6609
AAATPESQEPQAK	13	Phospho (STY)	_AAAT(Phospho (STY))PESQEPQAK_		AAAT(0.993)PES(0.007)QEPQAK		AAAT(22)PES(-22)QEPQAK	0	0	1	0	P49006	P49006	P49006	MARCKSL1	MARCKS-related protein	MULTI-MSMS	Burdine_082118_phos_06	Phospho	622.652	3	469.877	1406.61	-3.2943	-0.0015479	325140	152.78	325140	152.78	622.653	19.347	0.35052	19.347	19.158	19.508	0					28	8	4	0.936139	0.00781073	0.0577814	0.007397	2	6304
AAATQPDAKDTPDEPWAFPAR	21	Unmodified	_AAATQPDAKDTPDEPWAFPAR_					0	0	0	1	Q7KZF4;A0A140VK49;B2R5U1;Q59FF0;B3KU67;B4E299;I6TRR8	Q7KZF4;I6TRR8	Q7KZF4	SND1	Staphylococcal nuclease domain-containing protein 1	MULTI-MSMS	Burdine_082118_lysate_01	lysate	679.355	4	564.524	2254.07	0.98269	0.00055475	202970	114.58	202970	114.58	679.355	31.191	0.42208	31.191	31.007	31.429	0					36	10	5	0.814289	0.0168507	0.300527	0.0015861	1	14848
AAATQPDAKDTPDEPWAFPAR	21	Unmodified	_AAATQPDAKDTPDEPWAFPAR_					0	0	0	1	Q7KZF4;A0A140VK49;B2R5U1;Q59FF0;B3KU67;B4E299;I6TRR8	Q7KZF4;I6TRR8	Q7KZF4	SND1	Staphylococcal nuclease domain-containing protein 1	MULTI-MSMS	Burdine_082118_lysate_01	lysate	905.471	3	752.362	2254.07	0.70675	0.00053173	203060	152.77	203060	152.77	905.47	31.187	0.45963	31.187	30.97	31.429	0					47	11	6	0.963539	0.0129539	0.0908795	1.9488e-08	2	14925
AAATTSQPVLTSQQIETIFFK	21	Unmodified	_AAATTSQPVLTSQQIETIFFK_					0	0	0	0	A0A2X0SFQ7;P11274;A9UEZ6;A9UEZ5;A9UEZ7;A2RQD6	A0A2X0SFQ7	A0A2X0SFQ7	BCR;BCR/ABL fusion;BCR-ABL1	Breakpoint cluster region protein;Non-specific protein-tyrosine kinase	MULTI-MSMS	Burdine_082118_lysate_23	lysate	914.183	3	761.074	2280.2	-4.0741	-0.0031007	200740	152.78	200740	152.77	914.186	49.333	0.24038	49.333	49.194	49.434	0					18	5	6	0.936037	0.00523128	0.0534437	2.3087e-05	2	25193
AAAVAAAGAGEPQSPDELLPK	21	Acetyl (Protein N-term)	_(Acetyl (Protein N-term))AAAVAAAGAGEPQSPDELLPK_					1	0	0	0	Q9NS69;Q549C5;Q53GB0	Q9NS69	Q9NS69	TOMM22;MST065	Mitochondrial import receptor subunit TOM22 homolog	MULTI-MSMS	Burdine_082118_lysate_07	lysate	1118.1	2	1003.02	2004.02	0.96369	0.0009666	114240	114.58	114240	114.58	1117.6	40.63	0.57962	40.63	40.292	40.871	0					37	13	3	0.992708	0.00399544	0.0951321	2.7774e-17	2	19974
AAAVAAAGAGEPQSPDELLPK	21	Acetyl (Protein N-term)	_(Acetyl (Protein N-term))AAAVAAAGAGEPQSPDELLPK_					1	0	0	0	Q9NS69;Q549C5;Q53GB0	Q9NS69	Q9NS69	TOMM22;MST065	Mitochondrial import receptor subunit TOM22 homolog	MULTI-MSMS	Burdine_082118_lysate_07	lysate	745.735	3	669.013	2004.02	0.27413	0.0001834	114180	76.387	114180	76.388	745.734	40.627	0.74695	40.627	40.251	40.998	0					84	17	6	0.981043	0.0317576	0.13037	3.4597e-06	1	20106
AAAVADEAVAR	11	Acetyl (Protein N-term)	_(Acetyl (Protein N-term))AAAVADEAVAR_					1	0	0	0	B4E074	B4E074	B4E074			MULTI-MSMS	Burdine_082118_lysate_26	lysate	543.283	2	543.283	1084.55	0.80213	0.00043578	-0.23977	-0.00013026	0.56236	0.00030552	543.283	26.256	0.27876	26.256	26.121	26.4	3.5527e-15					18	6	3	0.985786	0.00725867	0.0437789	0.00088296	2	11061
AAAVAMETDDAGNR	14	Acetyl (Protein N-term),Oxidation (M)	_(Acetyl (Protein N-term))AAAVAM(Oxidation (M))ETDDAGNR_	AAAVAM(1)ETDDAGNR		AAAVAM(110)ETDDAGNR		1	1	0	0	Q9Y3C7;I3L0P8	Q9Y3C7	Q9Y3C7	MED31	Mediator of RNA polymerase II transcription subunit 31	MULTI-MSMS	Burdine_082118_phos_23	Phospho	725.317	2	725.317	1448.62	-0.69479	-0.00050395	-0.25684	-0.00018629	-0.95163	-0.00069023	725.318	23.457	0.42816	23.457	23.299	23.727	3.5527e-15					29	10	5	0.522101	0.00173761	0.0254506	3.0639e-07	1	8225
AAAVLPVLDLAQR	13	Unmodified	_AAAVLPVLDLAQR_					0	0	0	0	P19404;Q9UEH5;Q6IPW4;A8K750;E7EPT4;Q6IB76	P19404	P19404	NDUFV2	NADH dehydrogenase [ubiquinone] flavoprotein 2, mitochondrial	MULTI-MSMS	Burdine_082118_lysate_30	lysate	783.482	2	668.901	1335.79	-3.0453	-0.002037	171300	114.58	171300	114.58	783.484	42.601	0.49326	42.601	42.304	42.797	0					41	11	4	0.924678	0.00993101	0.244597	0.0010376	2	21506
AAAVLPVLDLAQR	13	Unmodified	_AAAVLPVLDLAQR_					0	0	0	0	P19404;Q9UEH5;Q6IPW4;A8K750;E7EPT4;Q6IB76	P19404	P19404	NDUFV2	NADH dehydrogenase [ubiquinone] flavoprotein 2, mitochondrial	MULTI-MSMS	Burdine_082118_lysate_30	lysate	522.657	3	446.27	1335.79	-1.867	-0.00083318	171170	76.388	171170	76.387	522.658	42.579	0.45524	42.579	42.304	42.759	0					16	10	2	0.956737	0.00210164	0.0691145	0.011757	2	21561
AAAVLSGPSAGSAAGVPGGTGGLSAVSSGPR	31	Acetyl (Protein N-term)	_(Acetyl (Protein N-term))AAAVLSGPSAGSAAGVPGGTGGLSAVSSGPR_					1	0	0	0	Q8IZL8;A8K548	Q8IZL8	Q8IZL8	PELP1	Proline-, glutamic acid- and leucine-rich protein 1	MULTI-MSMS	Burdine_082118_lysate_02	lysate	870.451	3	870.116	2607.33	1.2226	0.0010638	-0.46612	-0.00040557	0.75644	0.00065819	870.449	37.521	0.43892	37.521	37.305	37.744	0					32	10	5	0.989149	0.00819325	0.0358406	1.3356e-06	2	18628
AAAVQADDVEVLK	13	Unmodified	_AAAVQADDVEVLK_					0	0	0	0	Q8N201;A4D212;A4D213	Q8N201	Q8N201	INTS1;DKFZP586J0619	Integrator complex subunit 1	MULTI-MSMS	Burdine_082118_lysate_04	lysate	596.348	3	443.573	1327.7	-0.19614	-8.7005e-05	344420	152.78	344420	152.77	596.348	31.521	0.16703	31.521	31.415	31.582	0					7	3	3	0.904956	0.00469025	0.0502101	0.00030494	1	14882
AAAVSSVVR	9	Acetyl (Protein N-term)	_(Acetyl (Protein N-term))AAAVSSVVR_					1	0	0	0	A6NDU8;A0A0C4DGW6	A6NDU8	A6NDU8	C5orf51	UPF0600 protein C5orf51	MULTI-MSMS	Burdine_082118_lysate_11	lysate	451.259	2	451.259	900.503	1.0241	0.00046214	-0.13291	-5.9978e-05	0.89119	0.00040216	451.259	27.124	0.20074	27.124	27.027	27.228	0					11	4	3	0.996982	0.00364431	0.0660746	0.00010588	2	12080
AAAVTLK	7	Unmodified	_AAAVTLK_					0	0	0	0	O00330;B2R673;H0YD97	O00330	O00330	PDHX	Pyruvate dehydrogenase protein X component, mitochondrial	MULTI-MSMS	Burdine_082118_lysate_23	lysate	566.378	2	337.216	672.417	3.9995	0.0013487	679570	229.16	679570	229.16	566.377	23.353	0.28621	23.353	23.168	23.454	0					18	6	4	0.851971	0.0195977	0.173884	0.04234	1	9102
AAAVVGINSETIMKPASISEEELLNLINK	29	Unmodified	_AAAVVGINSETIMKPASISEEELLNLINK_					0	0	0	1	P13995;B2R7W0	P13995	P13995	MTHFD2	Bifunctional methylenetetrahydrofolate dehydrogenase/cyclohydrolase, mitochondrial;NAD-dependent methylenetetrahydrofolate dehydrogenase;Methenyltetrahydrofolate cyclohydrolase	MULTI-MSMS	Burdine_082118_lysate_24	lysate	1248.38	3	1018.88	3053.63	-0.24709	-0.00025175	224910	229.16	224910	229.16	1248.38	55.967	0.2868	55.967	55.782	56.069	0					21	6	5	0.903864	0.00117072	0.0206771	6.2016e-26	1	28842
AAAYDISEDEED	12	Phospho (STY)	_AAAYDIS(Phospho (STY))EDEED_		AAAYDIS(1)EDEED		AAAY(-97)DIS(97)EDEED	0	0	1	0	P49585;B4E322;B2R8P1	P49585	P49585	PCYT1A	Choline-phosphate cytidylyltransferase A	MULTI-MSMS	Burdine_082118_phos_08	Phospho	818.826	2	704.245	1406.48	1.5586	0.0010977	162700	114.58	162700	114.58	818.825	32.31	0.38214	32.31	32.22	32.602	0					20	9	3	0.868063	0.00237932	0.0329537	0.002149	1	12579
AAAYDISEDEED	12	Phospho (STY)	_AAAYDIS(Phospho (STY))EDEED_		AAAYDIS(1)EDEED		AAAY(-160)DIS(160)EDEED	0	0	1	0	P49585;B4E322;B2R8P1	P49585	P49585	PCYT1A	Choline-phosphate cytidylyltransferase A	MULTI-MSMS	Burdine_082118_phos_09	Phospho	818.827	2	704.245	1406.48	0	0	162700	114.58	162700	114.58	818.827	32.299	0.51151	32.299	32.115	32.627	0					38	12	5	0.963935	0.00912814	0.128172	2.3955e-27	2	12322
AAAYDISEDEED	12	Phospho (STY)	_AAAYDIS(Phospho (STY))EDEED_		AAAYDIS(1)EDEED		AAAY(-170)DIS(170)EDEED	0	0	1	0	P49585;B4E322;B2R8P1	P49585	P49585	PCYT1A	Choline-phosphate cytidylyltransferase A	MULTI-MSMS	Burdine_082118_phos_10	Phospho	818.827	2	704.245	1406.48	0	0	162700	114.58	162700	114.58	818.827	32.337	0.50884	32.337	32.128	32.637	0					46	12	6	0.961746	0.0484395	0.930395	3.3927e-27	2	12319
AAAYDISEDEED	12	Phospho (STY)	_AAAYDIS(Phospho (STY))EDEED_		AAAYDIS(1)EDEED		AAAY(-160)DIS(160)EDEED	0	0	1	0	P49585;B4E322;B2R8P1	P49585	P49585	PCYT1A	Choline-phosphate cytidylyltransferase A	MULTI-MSMS	Burdine_082118_phos_12	Phospho	818.827	2	704.245	1406.48	2.2517	0.0015858	162700	114.58	162700	114.58	818.825	32.289	1.7515	32.289	31.836	33.588	0					112	44	6	0.99134	0.080588	1	8.9628e-21	2	12078
AAAYDISEDEED	12	Phospho (STY)	_AAAYDIS(Phospho (STY))EDEED_		AAAYDIS(1)EDEED		AAAY(-88)DIS(88)EDEED	0	0	1	0	P49585;B4E322;B2R8P1	P49585	P49585	PCYT1A	Choline-phosphate cytidylyltransferase A	MSMS	Burdine_082118_phos_12	Phospho	818.826	2	704.245	1406.48	NaN	NaN	NaN	NaN	NaN	NaN	NaN	31.705	1	31.705	31.205	32.205	0								NaN	NaN	NaN	9.8422e-15	1	11853
AAAYDISEDEED	12	Phospho (STY)	_AAAYDIS(Phospho (STY))EDEED_		AAAYDIS(1)EDEED		AAAY(-100)DIS(100)EDEED	0	0	1	0	P49585;B4E322;B2R8P1	P49585	P49585	PCYT1A	Choline-phosphate cytidylyltransferase A	MSMS	Burdine_082118_phos_12	Phospho	818.826	2	704.245	1406.48	NaN	NaN	NaN	NaN	NaN	NaN	NaN	31.748	1	31.748	31.248	32.248	0								NaN	NaN	NaN	3.0339e-14	1	11871
AAAYDISEDEED	12	Phospho (STY)	_AAAYDIS(Phospho (STY))EDEED_		AAAYDIS(1)EDEED		AAAY(-110)DIS(110)EDEED	0	0	1	0	P49585;B4E322;B2R8P1	P49585	P49585	PCYT1A	Choline-phosphate cytidylyltransferase A	MULTI-MSMS	Burdine_082118_phos_15	Phospho	818.827	2	704.245	1406.48	-2.4075	-0.0016955	162700	114.58	162700	114.58	818.828	32.431	0.38956	32.431	32.291	32.68	0					24	9	4	0.924955	0.00336881	0.0902354	1.0828e-06	2	12058
AAAYNLVQHGITNLCVIGGDGSLTGANIFR	30	Unmodified	_AAAYNLVQHGITNLCVIGGDGSLTGANIFR_					0	0	0	0	P17858;B4E108	P17858	P17858	PFKL	ATP-dependent 6-phosphofructokinase, liver type	MULTI-MSMS	Burdine_082118_lysate_12	lysate	833.942	4	776.4	3101.57	-1.734	-0.0013463	73792	57.292	73790	57.291	833.943	49.179	0.33287	49.179	49.01	49.343	0					29	7	8	0.93115	0.00440164	0.0434304	1.2166e-08	2	25193
AAAYSAQVQPVDGATR	16	Unmodified	_AAAYSAQVQPVDGATR_					0	0	0	0	Q9H7E9;A0A3B3IT54;A0A3B3IRR6;A0A3B3ITA3	Q9H7E9	Q9H7E9	C8orf33	UPF0488 protein C8orf33	MULTI-MSMS	Burdine_082118_lysate_04	lysate	917.486	2	802.905	1603.8	1.9319	0.0015511	142710	114.58	142710	114.58	917.484	22.437	0.19772	22.437	22.339	22.537	0					16	4	5	0.978375	0.00326004	0.0669628	1.9798e-82	1	9194
AAAYSAQVQPVDGATR	16	Unmodified	_AAAYSAQVQPVDGATR_					0	0	0	0	Q9H7E9;A0A3B3IT54;A0A3B3IRR6;A0A3B3ITA3	Q9H7E9	Q9H7E9	C8orf33	UPF0488 protein C8orf33	MSMS	Burdine_082118_lysate_04	lysate	611.993	3	535.606	1603.8	NaN	NaN	NaN	NaN	NaN	NaN	NaN	22.532	1	22.532	22.032	23.032	0								NaN	NaN	NaN	0.0049593	1	9222
AAAYSAQVQPVDGATR	16	Unmodified	_AAAYSAQVQPVDGATR_					0	0	0	0	Q9H7E9;A0A3B3IT54;A0A3B3IRR6;A0A3B3ITA3	Q9H7E9	Q9H7E9	C8orf33	UPF0488 protein C8orf33	MSMS	Burdine_082118_lysate_04	lysate	917.486	2	802.905	1603.8	NaN	NaN	NaN	NaN	NaN	NaN	NaN	22.539	1	22.539	22.039	23.039	0								NaN	NaN	NaN	7.6738e-53	1	9227
AACCLAGAR	9	Unmodified	_AACCLAGAR_					0	0	0	0	O95336;A0A0K0K1K7;M0R261;M0R0U3	O95336	O95336	PGLS	6-phosphogluconolactonase	MULTI-MSMS	Burdine_082118_lysate_01	lysate	589.802	2	475.221	948.427	1.0399	0.00049418	241110	114.58	241110	114.58	589.802	16.533	0.30728	16.533	16.395	16.702	0					25	7	5	0.934891	0.0360756	0.48269	2.7208e-05	2	5323
AACDLVR	7	Unmodified	_AACDLVR_					0	0	0	0	P55060;A0A384NKW7;B4DM31;B4DUC5;B4DM67;B4DPS6	P55060	P55060	CSE1L	Exportin-2	MULTI-MSMS	Burdine_082118_lysate_04	lysate	517.287	2	402.705	803.396	1.0578	0.00042598	284530	114.58	284530	114.58	517.286	19.013	0.25129	19.013	18.847	19.098	0					20	10	3	0.981188	0.00542578	0.0148895	0.04234	1	6965
AACEQQAVALTLQEDR	16	Unmodified	_AACEQQAVALTLQEDR_					0	0	0	0	Q9BUH6	Q9BUH6	Q9BUH6	C9orf142	Protein PAXX	MULTI-MSMS	Burdine_082118_lysate_08	lysate	678.015	3	601.628	1801.86	-2.9365	-0.0017667	126970	76.388	126970	76.386	678.016	30.854	0.40386	30.854	30.714	31.118	-3.5527e-15					36	9	5	0.912536	0.00689806	0.211656	2.606e-09	2	14286
AACFAIQK	8	Unmodified	_AACFAIQK_					0	0	0	0	O15269;A0A024R277;Q6NUL7;Q59EQ4	O15269	O15269	SPTLC1	Serine palmitoyltransferase 1	MULTI-MSMS	Burdine_082118_lysate_24	lysate	683.899	2	454.737	907.459	-0.08693	-3.953e-05	503950	229.16	503950	229.16	683.899	27.844	0.238	27.844	27.701	27.939	0					15	5	4	0.994458	0.00769665	0.178427	0.0012662	1	12083
AACLLDGVPVALK	13	Unmodified	_AACLLDGVPVALK_					0	0	0	0	Q8TDX7;B2R8K8;F8WAG2	Q8TDX7	Q8TDX7	NEK7	Serine/threonine-protein kinase Nek7	MULTI-MSMS	Burdine_082118_lysate_30	lysate	893.04	2	663.876	1325.74	-3.953	-0.0026243	345190	229.16	345190	229.16	893.041	41.946	0.20524	41.946	41.815	42.02	0					11	4	3	0.978175	0.00261118	0.0670308	0.00018696	2	21148
AACLLDGVPVALK	13	Unmodified	_AACLLDGVPVALK_					0	0	0	0	Q8TDX7;B2R8K8;F8WAG2	Q8TDX7	Q8TDX7	NEK7	Serine/threonine-protein kinase Nek7	MULTI-MSMS	Burdine_082118_lysate_30	lysate	595.695	3	442.92	1325.74	-2.475	-0.0010962	344930	152.78	344930	152.78	595.696	41.933	0.2894	41.933	41.815	42.104	0					17	6	4	0.96091	0.000583254	0.0206161	0.023375	1	21175
AACLLDGVPVALKK	14	Unmodified	_AACLLDGVPVALKK_					0	0	0	1	Q8TDX7;B2R8K8;F8WAG2	Q8TDX7	Q8TDX7	NEK7	Serine/threonine-protein kinase Nek7	MULTI-MSMS	Burdine_082118_lysate_12	lysate	714.78	3	485.618	1453.83	-0.82455	-0.00040042	471900	229.16	471900	229.16	715.115	38.034	0.27541	38.034	37.858	38.133	0					17	6	3	0.952817	0.0157395	0.146768	3.0985e-05	1	18798
AACLLPK	7	Unmodified	_AACLLPK_					0	0	0	0	P02768;CON__P02768-1;B2RBS8;F6KPG5;A0A0C4DGB6;A8K9P0;B4DPP6;Q56G89;B4DPR2;H0YA55;B7WNR0;D6RHD5	P02768	P02768	ALB	Serum albumin	MULTI-MSMS	Burdine_082118_lysate_29	lysate	615.886	2	386.723	771.431	0.85952	0.0003324	592580	229.16	592580	229.16	615.885	27.737	0.39793	27.737	27.563	27.961	0					25	9	4	0.825406	0.0113265	0.0538167	0.037165	2	12318
AACLPLPGYR	10	Unmodified	_AACLPLPGYR_					0	0	0	0	V9HWJ7;P13796;Q53FI1;A0A024RDT4;Q59GX5;Q5TBN3;Q5TBN5	V9HWJ7	V9HWJ7	HEL-S-37;LCP1	Plastin-2	MULTI-MSMS	Burdine_082118_lysate_10	lysate	673.876	2	559.295	1116.58	-0.89167	-0.00049871	204870	114.58	204870	114.58	673.876	30.879	0.49531	30.879	30.591	31.087	-3.5527e-15					37	12	4	0.987363	0.00682505	0.254168	0.0030872	2	14414
AACLPLPGYR	10	Unmodified	_AACLPLPGYR_					0	0	0	0	V9HWJ7;P13796;Q53FI1;A0A024RDT4;Q59GX5;Q5TBN3;Q5TBN5	V9HWJ7	V9HWJ7	HEL-S-37;LCP1	Plastin-2	MULTI-MSMS	Burdine_082118_lysate_22	lysate	673.876	2	559.295	1116.58	1.6632	0.0009302	204870	114.58	204870	114.58	673.875	30.703	0.73252	30.703	30.308	31.041	-3.5527e-15					74	18	5	0.996697	0.078146	1	4.205e-05	3	13571
AACLPLPGYR	10	Unmodified	_AACLPLPGYR_					0	0	0	0	V9HWJ7;P13796;Q53FI1;A0A024RDT4;Q59GX5;Q5TBN3;Q5TBN5	V9HWJ7	V9HWJ7	HEL-S-37;LCP1	Plastin-2	MULTI-MSMS	Burdine_082118_lysate_22	lysate	449.587	3	373.199	1116.58	1.815	0.00067735	204680	76.387	204680	76.388	449.586	30.703	0.41672	30.703	30.468	30.885	3.5527e-15					19	10	2	0.952361	0.00163947	0.0148757	0.035305	1	13728
AACLPLPGYR	10	Unmodified	_AACLPLPGYR_					0	0	0	0	V9HWJ7;P13796;Q53FI1;A0A024RDT4;Q59GX5;Q5TBN3;Q5TBN5	V9HWJ7	V9HWJ7	HEL-S-37;LCP1	Plastin-2	MULTI-MSMS	Burdine_082118_lysate_23	lysate	673.876	2	559.295	1116.58	0.86901	0.00048603	204870	114.58	204870	114.58	673.875	30.748	0.47418	30.748	30.515	30.989	0					34	11	4	0.914588	0.00842839	0.0781571	0.0078578	2	13897
AACNLLQR	8	Unmodified	_AACNLLQR_					0	0	0	0	Q01813;Q5VSR5;V9GYV7	Q01813	Q01813	PFKP	ATP-dependent 6-phosphofructokinase, platelet type	MULTI-MSMS	Burdine_082118_lysate_16	lysate	587.832	2	473.25	944.486	0.092694	4.3867e-05	242120	114.58	242120	114.58	587.832	21.88	0.27922	21.88	21.765	22.044	3.5527e-15					18	6	5	0.919919	0.024575	0.170802	0.0039533	1	8583
AACNLLQR	8	Unmodified	_AACNLLQR_					0	0	0	0	Q01813;Q5VSR5;V9GYV7	Q01813	Q01813	PFKP	ATP-dependent 6-phosphofructokinase, platelet type	MULTI-MSMS	Burdine_082118_lysate_17	lysate	587.832	2	473.25	944.486	-1.829	-0.00086557	242120	114.58	242120	114.58	587.833	21.828	0.22992	21.828	21.695	21.925	-3.5527e-15					20	5	5	0.945621	0.0239815	0.299029	0.0078253	1	8460
AACNLLQR	8	Unmodified	_AACNLLQR_					0	0	0	0	Q01813;Q5VSR5;V9GYV7	Q01813	Q01813	PFKP	ATP-dependent 6-phosphofructokinase, platelet type	MULTI-MSMS	Burdine_082118_phos_19	Phospho	587.832	2	473.25	944.486	0	0	242120	114.58	242120	114.58	587.832	22.507	0.41875	22.507	22.292	22.711	0					18	10	3	0.987201	0.00772501	0.037037	0.0068315	2	7240
AACQCVEPIK	10	Unmodified	_AACQCVEPIK_					0	0	0	0	Q99575;Q96F88	Q99575	Q99575	POP1	Ribonucleases P/MRP protein subunit POP1	MULTI-MSMS	Burdine_082118_lysate_13	lysate	817.443	2	588.281	1174.55	-4.548	-0.0026755	389550	229.16	389540	229.16	817.446	22.549	0.20126	22.549	22.442	22.644	0					11	4	3	0.735876	0.00206167	0.0328959	2.8694e-06	1	9030
AACSAAAMEEDSEASSSR	18	Unmodified	_AACSAAAMEEDSEASSSR_					0	0	0	0	Q05086;A0A6Q8PHE5;Q9H2G0;A0A1B0GVL3;Q9BUI6;A0A0D9SG77	Q05086	Q05086	UBE3A	Ubiquitin-protein ligase E3A	MULTI-MSMS	Burdine_082118_lysate_28	lysate	686.968	3	610.581	1828.72	1.2211	0.00074556	125110	76.387	125110	76.388	686.968	20.406	0.19859	20.406	20.293	20.492	0					11	4	3	0.816496	0.00112323	0.0132064	0.004229	1	7648
AACSAAAMEEDSEASSSR	18	Oxidation (M)	_AACSAAAM(Oxidation (M))EEDSEASSSR_	AACSAAAM(1)EEDSEASSSR		AACSAAAM(170)EEDSEASSSR		0	1	0	0	Q05086;A0A6Q8PHE5;Q9H2G0;A0A1B0GVL3;Q9BUI6;A0A0D9SG77	Q05086	Q05086	UBE3A	Ubiquitin-protein ligase E3A	MULTI-MSMS	Burdine_082118_lysate_29	lysate	692.3	3	615.912	1844.72	1.1058	0.00068106	124020	76.386	124020	76.387	692.299	16.113	0.15721	16.113	16.015	16.172	0					12	3	4	0.864958	0.00204792	0.0408686	1.0418e-05	1	5066
AADAAGPGCPR	11	Unmodified	_AADAAGPGCPR_					0	0	0	0	Q8NCN4	Q8NCN4	Q8NCN4	RNF169	E3 ubiquitin-protein ligase RNF169	MULTI-MSMS	Burdine_082118_lysate_10	lysate	636.322	2	521.74	1041.47	0.14577	7.6053e-05	219610	114.58	219610	114.58	636.321	13.344	0.28005	13.344	13.204	13.484	1.7764e-15					18	6	5	0.967293	0.0228285	0.449666	0.00071526	2	3310
AADAEAEVASLNR	13	Unmodified	_AADAEAEVASLNR_					0	0	0	0	J3KN67;M1VPF4;A0A494C0P6	J3KN67	J3KN67	TPM3;TPM3-ROS1	Tyrosine-protein kinase receptor	MULTI-MSMS	Burdine_082118_phos_07	Phospho	515.941	3	439.553	1315.64	0.53143	0.00023359	173780	76.387	173780	76.388	515.94	24.832	0.31764	24.832	24.656	24.973	0					24	7	5	0.990908	0.0254715	0.325738	3.2934e-16	2	9098
AADAEAEVASLNR	13	Unmodified	_AADAEAEVASLNR_					0	0	0	0	J3KN67;M1VPF4;A0A494C0P6	J3KN67	J3KN67	TPM3;TPM3-ROS1	Tyrosine-protein kinase receptor	MULTI-MSMS	Burdine_082118_phos_08	Phospho	515.94	3	439.553	1315.64	1.5737	0.00069171	173780	76.387	173780	76.388	515.94	24.876	0.19426	24.876	24.745	24.939	3.5527e-15					15	4	4	0.980827	0.00823586	0.281104	7.6303e-05	2	9156
AADAEAEVASLNRR	14	Unmodified	_AADAEAEVASLNRR_					0	0	0	1	J3KN67;M1VPF4;A0A494C0P6	J3KN67	J3KN67	TPM3;TPM3-ROS1	Tyrosine-protein kinase receptor	MULTI-MSMS	Burdine_082118_lysate_10	lysate	567.974	3	491.587	1471.74	-1.1658	-0.00057312	155390	76.388	155390	76.387	567.975	21.705	0.248	21.705	21.564	21.812	0					12	5	3	0.906902	0.00269426	0.0348858	0.037038	1	8578
AADAEAEVASLNRR	14	Unmodified	_AADAEAEVASLNRR_					0	0	0	1	J3KN67;M1VPF4;A0A494C0P6	J3KN67	J3KN67	TPM3;TPM3-ROS1	Tyrosine-protein kinase receptor	MULTI-MSMS	Burdine_082118_lysate_11	lysate	567.975	3	491.587	1471.74	1.1832	0.00058164	155390	76.387	155390	76.388	567.974	21.765	0.39264	21.765	21.548	21.94	0					31	8	6	0.985078	0.234483	1	2.7423e-05	1	8663
AADAEAEVASLNRR	14	Unmodified	_AADAEAEVASLNRR_					0	0	0	1	J3KN67;M1VPF4;A0A494C0P6	J3KN67	J3KN67	TPM3;TPM3-ROS1	Tyrosine-protein kinase receptor	MULTI-MSMS	Burdine_082118_phos_05	Phospho	567.974	3	491.587	1471.74	-3.2103	-0.0015782	155390	76.389	155390	76.388	567.976	22.225	0.23122	22.225	22.092	22.323	0					15	5	4	0.963496	0.00848936	0.071095	3.7473e-05	2	7790
AADALEEQQR	10	Unmodified	_AADALEEQQR_					0	0	0	0	A0A024R5M9;A0A087WY61;Q59HB8;A0A024R5G4;A8K394;F5H4J1;Q14980;Q4LE64	A0A024R5M9;Q14980	A0A024R5M9	NUMA1;NUMA1 variant protein	Nuclear mitotic apparatus protein 1	MULTI-MSMS	Burdine_082118_lysate_29	lysate	680.357	2	565.775	1129.54	1.115	0.00063084	202520	114.58	202520	114.58	680.356	17.62	0.29021	17.62	17.472	17.762	0					17	5	5	0.964024	0.0567558	0.431184	0.00060385	2	5930
AADALEEQQR	10	Unmodified	_AADALEEQQR_					0	0	0	0	A0A024R5M9;A0A087WY61;Q59HB8;A0A024R5G4;A8K394;F5H4J1;Q14980;Q4LE64	A0A024R5M9;Q14980	A0A024R5M9	NUMA1;NUMA1 variant protein	Nuclear mitotic apparatus protein 1	MULTI-MSMS	Burdine_082118_lysate_30	lysate	680.357	2	565.775	1129.54	0.38664	0.00021875	202520	114.58	202520	114.58	680.356	17.709	0.21035	17.709	17.566	17.776	0					12	5	3	0.957237	0.00236323	0.0100541	0.00029382	2	6003
AADALEEQQR	10	Unmodified	_AADALEEQQR_					0	0	0	0	A0A024R5M9;A0A087WY61;Q59HB8;A0A024R5G4;A8K394;F5H4J1;Q14980;Q4LE64	A0A024R5M9;Q14980	A0A024R5M9	NUMA1;NUMA1 variant protein	Nuclear mitotic apparatus protein 1	MULTI-MSMS	Burdine_082118_phos_08	Phospho	680.357	2	565.775	1129.54	1.6121	0.00091207	202520	114.58	202520	114.58	680.356	18.261	0.22928	18.261	18.126	18.355	0					14	5	4	0.975152	0.00632443	0.0362154	0.00020038	2	5940
AADAVEDLR	9	Unmodified	_AADAVEDLR_					0	0	0	0	Q9UNF0;Q6FIA3;A0A024R4X1;A0A0U1RR22	Q9UNF0	Q9UNF0	PACSIN2	Protein kinase C and casein kinase substrate in neurons protein 2	MULTI-MSMS	Burdine_082118_lysate_30	lysate	594.824	2	480.243	958.472	0.046953	2.2549e-05	238590	114.58	238590	114.58	594.824	23.575	0.19519	23.575	23.475	23.67	0					13	4	4	0.970131	0.00925579	0.212553	0.015902	2	9688
AADCEVEQWDSDEPIPAKELER	22	Unmodified	_AADCEVEQWDSDEPIPAKELER_					0	0	0	1	Q9UBQ7;A0A384N605;U3KQ56	Q9UBQ7	Q9UBQ7	GRHPR	Glyoxylate reductase/hydroxypyruvate reductase	MULTI-MSMS	Burdine_082118_lysate_11	lysate	1016.17	3	863.059	2586.15	1.2054	0.0010403	177010	152.77	177020	152.77	1016.17	34.787	0.3151	34.787	34.646	34.961	0					28	7	6	0.96432	0.00665379	0.031622	1.3664e-19	2	16881
AADCEVEQWDSDEPIPAKELER	22	Unmodified	_AADCEVEQWDSDEPIPAKELER_					0	0	0	1	Q9UBQ7;A0A384N605;U3KQ56	Q9UBQ7	Q9UBQ7	GRHPR	Glyoxylate reductase/hydroxypyruvate reductase	MULTI-MSMS	Burdine_082118_lysate_11	lysate	762.127	4	647.546	2586.15	1.2052	0.00078043	176950	114.58	176950	114.58	762.127	34.768	0.27888	34.768	34.646	34.925	0					18	6	5	NaN	0	0	0.00016043	2	16915
AADEAMEER	9	Unmodified	_AADEAMEER_					0	0	0	0	Q9NXH9;A8K8L2;A0A024R7I5	Q9NXH9	Q9NXH9	TRMT1	tRNA (guanine(26)-N(2))-dimethyltransferase	MULTI-MSMS	Burdine_082118_lysate_26	lysate	625.798	2	511.216	1020.42	2.9633	0.0015149	224130	114.58	224130	114.58	625.796	16.249	0.20217	16.249	16.15	16.352	0					12	4	4	0.999968	0.00820107	0.0491786	0.00010489	1	5191
AADEAMEER	9	Unmodified	_AADEAMEER_					0	0	0	0	Q9NXH9;A8K8L2;A0A024R7I5	Q9NXH9	Q9NXH9	TRMT1	tRNA (guanine(26)-N(2))-dimethyltransferase	MULTI-MSMS	Burdine_082118_lysate_27	lysate	625.798	2	511.216	1020.42	-2.1946	-0.0011219	224140	114.58	224140	114.58	625.799	15.95	0.26273	15.95	15.804	16.067	1.7764e-15					9	6	2	0.605742	0.00348436	0.0236085	0.014868	1	5009
AADEEAFEDNSEEYIR	16	Unmodified	_AADEEAFEDNSEEYIR_					0	0	0	0	P55060;A0A384NKW7;B4DM31;B4DUC5;B4DM67;B4DPS6	P55060	P55060	CSE1L	Exportin-2	MSMS	Burdine_082118_lysate_26	lysate	1058.98	2	944.398	1886.78	NaN	NaN	NaN	NaN	NaN	NaN	NaN	31.375	1	31.375	30.875	31.875	0								NaN	NaN	NaN	2.4828e-298	1	14328
AADEEAFEDNSEEYIR	16	Unmodified	_AADEEAFEDNSEEYIR_					0	0	0	0	P55060;A0A384NKW7;B4DM31;B4DUC5;B4DM67;B4DPS6	P55060	P55060	CSE1L	Exportin-2	MSMS	Burdine_082118_lysate_26	lysate	1058.98	2	944.398	1886.78	NaN	NaN	NaN	NaN	NaN	NaN	NaN	31.416	1	31.416	30.916	31.916	0								NaN	NaN	NaN	8.8591e-42	1	14356
AADEEAFEDNSEEYIRR	17	Unmodified	_AADEEAFEDNSEEYIRR_					0	0	0	1	P55060;A0A384NKW7;B4DM31;B4DUC5;B4DM67;B4DPS6	P55060	P55060	CSE1L	Exportin-2	MULTI-MSMS	Burdine_082118_lysate_27	lysate	758.69	3	681.968	2042.88	-1.994	-0.0013599	112010	76.389	112010	76.388	758.691	27.564	0.24534	27.564	27.462	27.707	-3.5527e-15					24	5	6	0.974207	0.0563486	0.237478	8.239e-05	1	12144
AADETLCQTK	10	Unmodified	_AADETLCQTK_					0	0	0	0	P49916;B7Z6I3	P49916	P49916	LIG3	DNA ligase 3;DNA ligase	MULTI-MSMS	Burdine_082118_lysate_05	lysate	797.929	2	568.766	1135.52	-1.5722	-0.00089423	402910	229.16	402910	229.16	797.929	21.078	0.24031	21.078	20.942	21.183	0					14	5	4	0.998813	0.00258479	0.020224	0.00022815	1	8346
AADEVAEGK	9	Unmodified	_AADEVAEGK_					0	0	0	0	P07954;A0A0S2Z4C3;A0A0S2Z3X6	P07954	P07954	FH	Fumarate hydratase, mitochondrial	MULTI-MSMS	Burdine_082118_lysate_10	lysate	674.379	2	445.217	888.419	0.16062	7.1512e-05	514720	229.16	514720	229.16	674.379	19.171	0.35587	19.171	19.021	19.377	0					37	8	6	0.998432	0.0753409	0.730703	0.0017618	1	6898
AADEVAEGK	9	Unmodified	_AADEVAEGK_					0	0	0	0	P07954;A0A0S2Z4C3;A0A0S2Z3X6	P07954	P07954	FH	Fumarate hydratase, mitochondrial	MULTI-MSMS	Burdine_082118_lysate_10	lysate	449.922	3	297.147	888.419	-2.7928	-0.00082989	514140	152.78	514140	152.78	449.923	19.16	0.20035	19.16	19.021	19.222	0					14	4	4	0.940643	0.0079065	0.0453184	0.0053374	2	6904
AADEVLAEAK	10	Unmodified	_AADEVLAEAK_					0	0	0	0	Q6P1J9;A0A3B3IRP5;A0A1B0GUB2;B4DV47;A0A2R8YHB3;A0A2R8Y640	Q6P1J9	Q6P1J9	CDC73	Parafibromin	MULTI-MSMS	Burdine_082118_lysate_05	lysate	737.929	2	508.767	1015.52	-2.6758	-0.0013614	450430	229.16	450430	229.16	737.931	28.952	0.23678	28.952	28.855	29.092	0					17	5	4	0.905109	0.0102055	0.530747	0.0003567	2	13290
AADEVLAEAK	10	Unmodified	_AADEVLAEAK_					0	0	0	0	Q6P1J9;A0A3B3IRP5;A0A1B0GUB2;B4DV47;A0A2R8YHB3;A0A2R8Y640	Q6P1J9	Q6P1J9	CDC73	Parafibromin	MULTI-MSMS	Burdine_082118_lysate_05	lysate	492.289	3	339.513	1015.52	-0.36488	-0.00012388	449980	152.78	449980	152.78	492.289	28.96	0.23678	28.96	28.855	29.092	3.5527e-15					15	5	4	0.9692	0.00689517	0.206276	0.010357	2	13298
AADEVLAEAK	10	Unmodified	_AADEVLAEAK_					0	0	0	0	Q6P1J9;A0A3B3IRP5;A0A1B0GUB2;B4DV47;A0A2R8YHB3;A0A2R8Y640	Q6P1J9	Q6P1J9	CDC73	Parafibromin	MULTI-MSMS	Burdine_082118_lysate_06	lysate	737.929	2	508.767	1015.52	-1.8795	-0.00095621	450430	229.16	450430	229.16	737.929	28.981	0.27585	28.981	28.841	29.117	0					20	6	4	0.892274	0.0251051	0.408985	0.0003567	2	13066
AADEVLAEAK	10	Unmodified	_AADEVLAEAK_					0	0	0	0	Q6P1J9;A0A3B3IRP5;A0A1B0GUB2;B4DV47;A0A2R8YHB3;A0A2R8Y640	Q6P1J9	Q6P1J9	CDC73	Parafibromin	MULTI-MSMS	Burdine_082118_lysate_06	lysate	492.288	3	339.513	1015.52	3.4207	0.0011614	449980	152.77	449980	152.77	492.287	29	0.27671	29	28.88	29.157	0					20	6	4	0.968663	0.0130921	0.390372	0.0008585	2	13086
AADFLSEPEGGPEMAK	16	Unmodified	_AADFLSEPEGGPEMAK_					0	0	0	0	A0A0A0MTR7;A0A0A0MTC1;Q63HN8	A0A0A0MTR7	A0A0A0MTR7	RNF213	E3 ubiquitin-protein ligase RNF213	MULTI-MSMS	Burdine_082118_lysate_03	lysate	703.365	3	550.256	1647.75	-0.54838	-0.00030175	277640	152.78	277640	152.78	703.365	35.209	0.27545	35.209	35.083	35.358	0					23	6	5	0.903837	0.00637124	0.0382471	0.00032943	1	17157
AADHLKPFLDDSTLR	15	Unmodified	_AADHLKPFLDDSTLR_					0	0	0	1	O43395;B4DLS8;B2R791;Q53GV6;B4DM28	O43395	O43395	PRPF3	U4/U6 small nuclear ribonucleoprotein Prp3	MULTI-MSMS	Burdine_082118_lysate_18	lysate	540.308	4	425.476	1697.87	-0.52501	-0.00022338	269300	114.58	269300	114.58	540.308	30.192	0.23391	30.192	30.061	30.295	-3.5527e-15					16	5	5	0.965623	0.00345231	0.0178685	0.053391	1	13809
AADIDQEVK	9	Unmodified	_AADIDQEVK_					0	0	0	0	Q86VP6;A8K8U1	Q86VP6	Q86VP6	CAND1	Cullin-associated NEDD8-dissociated protein 1	MULTI-MSMS	Burdine_082118_lysate_07	lysate	723.913	2	494.751	987.487	1.1653	0.00057655	463190	229.16	463190	229.16	723.913	24.174	0.28106	24.174	24.021	24.302	0					19	6	4	0.930077	0.00428312	0.0880828	0.0016084	1	10317
AADIDQEVK	9	Unmodified	_AADIDQEVK_					0	0	0	0	Q86VP6;A8K8U1	Q86VP6	Q86VP6	CAND1	Cullin-associated NEDD8-dissociated protein 1	MULTI-MSMS	Burdine_082118_lysate_08	lysate	723.911	2	494.751	987.487	-6.1999	-0.0030674	463190	229.16	463180	229.16	723.914	24.15	0.23134	24.15	24.053	24.284	-3.5527e-15					13	5	3	0.968079	0.00568252	0.0303332	0.00061571	2	10132
AADIDQEVKER	11	Unmodified	_AADIDQEVKER_					0	0	0	1	Q86VP6;A8K8U1	Q86VP6	Q86VP6	CAND1	Cullin-associated NEDD8-dissociated protein 1	MULTI-MSMS	Burdine_082118_lysate_08	lysate	577.992	3	425.218	1272.63	-1.8819	-0.00080022	359290	152.78	359290	152.77	577.993	21.93	0.35649	21.93	21.753	22.109	3.5527e-15					30	8	6	0.982512	0.0382419	0.155588	0.002927	2	8737
AADIIDGLR	9	Unmodified	_AADIIDGLR_					0	0	0	0	Q96ST3	Q96ST3	Q96ST3	SIN3A	Paired amphipathic helix protein Sin3a	MULTI-MSMS	Burdine_082118_lysate_01	lysate	586.845	2	472.264	942.513	-0.83542	-0.00039454	242620	114.58	242620	114.58	586.846	33.131	0.28047	33.131	32.995	33.275	0					20	6	5	0.920125	0.020461	1	0.033949	1	16073
AADISESSGADCK	13	Acetyl (Protein N-term)	_(Acetyl (Protein N-term))AADISESSGADCK_					1	0	0	0	O43583;A0A024RBR3;F8VVL1	O43583	O43583	DENR	Density-regulated protein	MULTI-MSMS	Burdine_082118_lysate_27	lysate	791.367	2	676.785	1351.56	-2.0968	-0.0014191	169300	114.58	169300	114.58	791.368	23.393	0.44093	23.393	23.207	23.648	0					28	10	5	0.852624	0.0181754	0.352183	1.5101e-07	2	9481
AADISESSGADCK	13	Acetyl (Protein N-term)	_(Acetyl (Protein N-term))AADISESSGADCK_					1	0	0	0	O43583;A0A024RBR3;F8VVL1	O43583	O43583	DENR	Density-regulated protein	MULTI-MSMS	Burdine_082118_lysate_28	lysate	791.366	2	676.785	1351.56	0.088389	5.9821e-05	169300	114.58	169300	114.58	791.367	23.263	0.23575	23.263	23.126	23.361	0					12	5	3	0.943381	0.00299033	0.0175242	2.7884e-10	2	9359
AADISESSGADCKGDPR	17	Acetyl (Protein N-term)	_(Acetyl (Protein N-term))AADISESSGADCKGDPR_					1	0	0	1	O43583;A0A024RBR3;F8VVL1	O43583	O43583	DENR	Density-regulated protein	MULTI-MSMS	Burdine_082118_lysate_28	lysate	1003.97	2	889.387	1776.76	-2.544	-0.0022626	128830	114.58	128830	114.58	1004.47	20.514	0.24385	20.514	20.41	20.654	3.5527e-15					18	5	5	0.998312	0.00953983	0.287954	1.9164e-07	1	7679
AADISESSGADCKGDPR	17	Acetyl (Protein N-term)	_(Acetyl (Protein N-term))AADISESSGADCKGDPR_					1	0	0	1	O43583;A0A024RBR3;F8VVL1	O43583	O43583	DENR	Density-regulated protein	MULTI-MSMS	Burdine_082118_lysate_28	lysate	669.648	3	593.26	1776.76	1.4371	0.00085258	128760	76.387	128760	76.388	669.647	20.513	0.28175	20.513	20.373	20.654	0					11	6	2	0.930835	0.0413661	0.623512	0.0018088	1	7690
AADISESSGADCKGDPR	17	Acetyl (Protein N-term),Phospho (STY)	_(Acetyl (Protein N-term))AADISESS(Phospho (STY))GADCKGDPR_		AADIS(0.004)ES(0.132)S(0.864)GADCKGDPR		AADIS(-24)ES(-8.2)S(8.2)GADCKGDPR	1	0	1	1	O43583;A0A024RBR3;F8VVL1	O43583	O43583	DENR	Density-regulated protein	MULTI-MSMS	Burdine_082118_phos_12	Phospho	696.303	3	619.916	1856.72	2.1753	0.0013485	123220	76.386	123220	76.387	696.636	22.887	0.51339	22.887	22.627	23.141	0					40	12	6	0.986531	0.0511422	0.849969	0.00014548	1	7953
AADKGPAAGPR	11	Unmodified	_AADKGPAAGPR_					0	0	0	1	Q8TDD1	Q8TDD1	Q8TDD1	DDX54	ATP-dependent RNA helicase DDX54	MULTI-MSMS	Burdine_082118_lysate_15	lysate	490.292	3	337.517	1009.53	-0.71682	-0.00024194	452640	152.78	452640	152.78	490.293	13.278	0.1944	13.278	13.146	13.341	1.7764e-15					18	6	5	0.98186	0.0070215	0.0224817	0.031409	1	3182
AADKLAPAQYIR	12	Unmodified	_AADKLAPAQYIR_					0	0	0	1	Q13573;Q6I9S2;G3V3A4;B7Z9X2;B4DY36;A0A024R6E3;G3V4X8;Q6P151;Q0D2M5	Q13573	Q13573	SNW1	SNW domain-containing protein 1	MULTI-MSMS	Burdine_082118_lysate_22	lysate	592.358	3	439.582	1315.72	2.9546	0.0012988	347540	152.77	347550	152.78	592.356	27.176	0.38475	27.176	27.008	27.392	0					23	9	4	0.970589	0.00552996	0.053428	0.0029804	1	11500
AADLFESEGAK	11	Unmodified	_AADLFESEGAK_					0	0	0	0	Q9H0R6;B2RBJ8	Q9H0R6	Q9H0R6	QRSL1	Glutamyl-tRNA(Gln) amidotransferase subunit A, mitochondrial	MULTI-MSMS	Burdine_082118_lysate_02	lysate	798.439	2	569.275	1136.53	2.7861	0.0015861	402550	229.16	402560	229.16	798.438	30.973	0.31164	30.973	30.852	31.164	0					11	7	2	0.92789	0.00714152	0.279539	0.00042309	2	14605
AADLLVNPLDPR	12	Unmodified	_AADLLVNPLDPR_					0	0	0	0	P78362;A0A024R704;H7C5L6	P78362	P78362	SRPK2	SRSF protein kinase 2;SRSF protein kinase 2 N-terminal;SRSF protein kinase 2 C-terminal	MULTI-MSMS	Burdine_082118_lysate_17	lysate	761.943	2	647.362	1292.71	-0.70427	-0.00045592	177000	114.58	177000	114.58	761.944	39.476	0.50791	39.476	39.176	39.683	0					35	12	4	0.784517	0.00679163	0.246941	0.037398	1	19817
AADLLYAMCDR	11	Unmodified	_AADLLYAMCDR_					0	0	0	0	O95782;B4DXJ6	O95782	O95782	AP2A1	AP-2 complex subunit alpha-1	MULTI-MSMS	Burdine_082118_lysate_17	lysate	764.379	2	649.797	1297.58	-0.76783	-0.00049893	176330	114.58	176330	114.58	764.379	38.022	0.30911	38.022	37.85	38.159	0					22	7	5	0.952861	0.00823716	0.182451	7.9367e-05	2	18945
AADLNGDLTATR	12	Unmodified	_AADLNGDLTATR_					0	0	0	0	Q15293;V9HW95;Q5J7V8;E9PP27	Q15293	Q15293	RCN1;HEL-S-84	Reticulocalbin-1	MULTI-MSMS	Burdine_082118_lysate_06	lysate	723.89	2	609.31	1216.6	-3.8192	-0.0023271	188050	114.58	188050	114.58	723.892	24.679	0.16924	24.679	24.573	24.743	0					10	3	4	0.98129	0.00656651	0.048258	1.029e-10	2	10438
AADPPAENSSAPEAEQGGAE	20	Unmodified	_AADPPAENSSAPEAEQGGAE_					0	0	0	0	P67809;H0Y449;A0JLU4;Q7KZ24	P67809	P67809	YBX1	Nuclease-sensitive element-binding protein 1	MULTI-MSMS	Burdine_082118_lysate_26	lysate	709.661	3	633.273	1896.8	2.5856	0.0016374	120620	76.386	120620	76.388	709.993	19.981	0.40739	19.981	19.72	20.127	0					47	9	7	0.99296	0.192367	1	2.0355e-16	2	7310
AADPPAENSSAPEAEQGGAE	20	Unmodified	_AADPPAENSSAPEAEQGGAE_					0	0	0	0	P67809;H0Y449;A0JLU4;Q7KZ24	P67809	P67809	YBX1	Nuclease-sensitive element-binding protein 1	MULTI-MSMS	Burdine_082118_lysate_26	lysate	1063.99	2	949.406	1896.8	4.3406	0.004121	120680	114.58	120690	114.58	1063.98	19.981	0.3684	19.981	19.759	20.127	0					41	8	7	0.996373	0.0570074	0.562322	1.3794e-08	2	7311
AADPPAENSSAPEAEQGGAE	20	Unmodified	_AADPPAENSSAPEAEQGGAE_					0	0	0	0	P67809;H0Y449;A0JLU4;Q7KZ24	P67809	P67809	YBX1	Nuclease-sensitive element-binding protein 1	MULTI-MSMS	Burdine_082118_lysate_27	lysate	709.995	3	633.273	1896.8	-2.0096	-0.0012726	120630	76.389	120620	76.388	709.996	19.8	0.32307	19.8	19.609	19.932	0					31	7	5	0.989975	0.0280141	0.0552571	7.3772e-09	2	7266
AADPPAENSSAPEAEQGGAE	20	Unmodified	_AADPPAENSSAPEAEQGGAE_					0	0	0	0	P67809;H0Y449;A0JLU4;Q7KZ24	P67809	P67809	YBX1	Nuclease-sensitive element-binding protein 1	MULTI-MSMS	Burdine_082118_lysate_27	lysate	1064.49	2	949.406	1896.8	-2.0096	-0.0019079	120690	114.58	120690	114.58	1064.49	19.802	0.32307	19.802	19.609	19.932	0					24	7	4	0.959099	0.00250779	0.010381	1.9079e-15	2	7292
AADPPAENSSAPEAEQGGAE	20	Unmodified	_AADPPAENSSAPEAEQGGAE_					0	0	0	0	P67809;H0Y449;A0JLU4;Q7KZ24	P67809	P67809	YBX1	Nuclease-sensitive element-binding protein 1	MULTI-MSMS	Burdine_082118_lysate_28	lysate	709.66	3	633.273	1896.8	0.92327	0.00058468	120620	76.387	120620	76.387	709.66	19.667	0.3267	19.667	19.487	19.814	0					12	7	2	0.936918	0.00295257	0.020902	1.0695e-12	1	7195
AADPPAENSSAPEAEQGGAE	20	Unmodified	_AADPPAENSSAPEAEQGGAE_					0	0	0	0	P67809;H0Y449;A0JLU4;Q7KZ24	P67809	P67809	YBX1	Nuclease-sensitive element-binding protein 1	MULTI-MSMS	Burdine_082118_phos_12	Phospho	709.66	3	633.273	1896.8	2.1706	0.0013746	120620	76.385	120620	76.387	709.659	20.237	0.504	20.237	20.102	20.606	0					36	12	6	0.878803	0.00572433	0.0424016	4.0454e-12	1	6706
AADPPAENSSAPEAEQGGAE	20	Unmodified	_AADPPAENSSAPEAEQGGAE_					0	0	0	0	P67809;H0Y449;A0JLU4;Q7KZ24	P67809	P67809	YBX1	Nuclease-sensitive element-binding protein 1	MULTI-MSMS	Burdine_082118_phos_23	Phospho	709.661	3	633.273	1896.8	-0.7785	-0.000493	120620	76.388	120620	76.388	709.996	20.229	0.58688	20.229	20.037	20.624	0					47	14	5	0.970909	0.0188969	0.084378	7.1343e-18	2	6703
AADPPAENSSAPEAEQGGAE	20	Unmodified	_AADPPAENSSAPEAEQGGAE_					0	0	0	0	P67809;H0Y449;A0JLU4;Q7KZ24	P67809	P67809	YBX1	Nuclease-sensitive element-binding protein 1	MULTI-MSMS	Burdine_082118_phos_23	Phospho	1064.49	2	949.406	1896.8	-0.77853	-0.00073914	120690	114.58	120690	114.58	1064.49	20.219	0.28011	20.219	20.076	20.356	0					21	6	4	0.982639	0.00148435	0.0174117	6.663e-12	1	6727
AADPPAENSSAPEAEQGGAE	20	Phospho (STY)	_AADPPAENSS(Phospho (STY))APEAEQGGAE_		AADPPAENS(0.001)S(0.999)APEAEQGGAE		AADPPAENS(-32)S(32)APEAEQGGAE	0	0	1	0	P67809;H0Y449;A0JLU4;Q7KZ24	P67809	P67809	YBX1	Nuclease-sensitive element-binding protein 1	MULTI-MSMS	Burdine_082118_lysate_26	lysate	736.315	3	659.929	1976.76	2.2944	0.0015141	115750	76.386	115750	76.387	736.314	22.839	0.36121	22.839	22.653	23.014	0					27	8	4	0.980139	0.00519835	0.0198391	2.4203e-17	2	8946
AADPPAENSSAPEAEQGGAE	20	Phospho (STY)	_AADPPAENSS(Phospho (STY))APEAEQGGAE_		AADPPAENS(0.016)S(0.984)APEAEQGGAE		AADPPAENS(-18)S(18)APEAEQGGAE	0	0	1	0	P67809;H0Y449;A0JLU4;Q7KZ24	P67809	P67809	YBX1	Nuclease-sensitive element-binding protein 1	MULTI-MSMS	Burdine_082118_phos_12	Phospho	736.65	3	659.929	1976.76	2.1608	0.001426	115750	76.386	115750	76.387	736.649	22.92	0.39377	22.92	22.708	23.102	0					31	9	5	0.931898	0.00818036	0.0250074	8.9788e-05	1	7994
AADPPAENSSAPEAEQGGAE	20	Phospho (STY)	_AADPPAENSS(Phospho (STY))APEAEQGGAE_		AADPPAENS(0.001)S(0.999)APEAEQGGAE		AADPPAENS(-30)S(30)APEAEQGGAE	0	0	1	0	P67809;H0Y449;A0JLU4;Q7KZ24	P67809	P67809	YBX1	Nuclease-sensitive element-binding protein 1	MULTI-MSMS	Burdine_082118_phos_21	Phospho	736.316	3	659.929	1976.76	-0.51655	-0.00034089	115750	76.388	115750	76.387	736.651	22.947	0.695	22.947	22.735	23.43	0					75	17	7	0.976774	0.122353	1	1.8167e-11	2	7660
AADPPAENSSAPEAEQGGAE	20	Phospho (STY)	_AADPPAENSS(Phospho (STY))APEAEQGGAE_		AADPPAENS(0.225)S(0.775)APEAEQGGAE		AADPPAENS(-5.4)S(5.4)APEAEQGGAE	0	0	1	0	P67809;H0Y449;A0JLU4;Q7KZ24	P67809	P67809	YBX1	Nuclease-sensitive element-binding protein 1	MULTI-MSMS	Burdine_082118_phos_21	Phospho	1104.47	2	989.389	1976.76	-0.51658	-0.0005111	115810	114.58	115810	114.58	1103.97	22.959	0.50031	22.959	22.773	23.273	0					41	12	5	0.991329	0.00539568	0.0882228	2.388e-16	2	7668
AADPPAENSSAPEAEQGGAE	20	Phospho (STY)	_AADPPAENSS(Phospho (STY))APEAEQGGAE_		AADPPAENS(0.009)S(0.991)APEAEQGGAE		AADPPAENS(-20)S(20)APEAEQGGAE	0	0	1	0	P67809;H0Y449;A0JLU4;Q7KZ24	P67809	P67809	YBX1	Nuclease-sensitive element-binding protein 1	MULTI-MSMS	Burdine_082118_phos_22	Phospho	736.65	3	659.929	1976.76	-2.264	-0.0014941	115750	76.389	115750	76.388	736.652	22.958	1.0617	22.958	22.549	23.611	0					134	26	8	0.993844	0.343493	1	2.5078e-08	3	7830
AADPPAENSSAPEAEQGGAE	20	Phospho (STY)	_AADPPAENSS(Phospho (STY))APEAEQGGAE_		AADPPAENS(0.032)S(0.968)APEAEQGGAE		AADPPAENS(-15)S(15)APEAEQGGAE	0	0	1	0	P67809;H0Y449;A0JLU4;Q7KZ24	P67809	P67809	YBX1	Nuclease-sensitive element-binding protein 1	MULTI-MSMS	Burdine_082118_phos_22	Phospho	1103.97	2	989.389	1976.76	-2.2642	-0.0022402	115810	114.58	115810	114.58	1104.47	22.956	0.86763	22.956	22.743	23.611	0					94	21	6	0.994475	0.0194876	0.127701	2.2634e-16	2	7868
AADPPAENSSAPEAEQGGAE	20	Phospho (STY)	_AADPPAENSS(Phospho (STY))APEAEQGGAE_		AADPPAENS(0.007)S(0.993)APEAEQGGAE		AADPPAENS(-22)S(22)APEAEQGGAE	0	0	1	0	P67809;H0Y449;A0JLU4;Q7KZ24	P67809	P67809	YBX1	Nuclease-sensitive element-binding protein 1	MULTI-MSMS	Burdine_082118_phos_23	Phospho	736.316	3	659.929	1976.76	-0.77511	-0.00051152	115750	76.388	115750	76.388	736.651	22.887	1.1785	22.887	22.51	23.689	0					132	29	8	0.95826	0.00936175	0.0750028	7.6313e-09	4	8129
AADPPAENSSAPEAEQGGAE	20	Phospho (STY)	_AADPPAENSS(Phospho (STY))APEAEQGGAE_		AADPPAENS(0.079)S(0.921)APEAEQGGAE		AADPPAENS(-11)S(11)APEAEQGGAE	0	0	1	0	P67809;H0Y449;A0JLU4;Q7KZ24	P67809	P67809	YBX1	Nuclease-sensitive element-binding protein 1	MULTI-MSMS	Burdine_082118_phos_23	Phospho	1103.97	2	989.389	1976.76	-0.77518	-0.00076696	115810	114.58	115810	114.58	1104.47	22.888	0.70204	22.888	22.711	23.413	0					78	17	6	0.996908	0.0161485	0.121185	2.8793e-38	2	7941
AADPPAENSSAPEAEQGGAE	20	2 Phospho (STY)	_AADPPAENS(Phospho (STY))S(Phospho (STY))APEAEQGGAE_		AADPPAENS(1)S(1)APEAEQGGAE		AADPPAENS(130)S(130)APEAEQGGAE	0	0	2	0	P67809;H0Y449;A0JLU4;Q7KZ24	P67809	P67809	YBX1	Nuclease-sensitive element-binding protein 1	MULTI-MSMS	Burdine_082118_phos_21	Phospho	762.971	3	686.584	2056.73	-0.5144	-0.00035318	111260	76.388	111260	76.387	762.971	26.922	0.62854	26.922	26.43	27.058	3.5527e-15					33	15	3	0.976087	0.00316476	0.0429147	0.0001478	1	9437
AADPPAENSSAPEAEQGGAE	20	2 Phospho (STY)	_AADPPAENS(Phospho (STY))S(Phospho (STY))APEAEQGGAE_		AADPPAENS(1)S(1)APEAEQGGAE		AADPPAENS(150)S(150)APEAEQGGAE	0	0	2	0	P67809;H0Y449;A0JLU4;Q7KZ24	P67809	P67809	YBX1	Nuclease-sensitive element-binding protein 1	MULTI-MSMS	Burdine_082118_phos_22	Phospho	763.305	3	686.584	2056.73	-2.2549	-0.0015482	111260	76.389	111260	76.387	762.973	26.968	1.3433	26.968	26.299	27.643	-3.5527e-15					123	33	6	0.98353	0.00977507	0.0994157	1.9909e-05	4	9579
AADRLEQELLR	11	Unmodified	_AADRLEQELLR_					0	0	0	1	Q6PK04;H6QX63;I3L0U5	Q6PK04	Q6PK04	CCDC137	Coiled-coil domain-containing protein 137	MULTI-MSMS	Burdine_082118_lysate_05	lysate	514.965	3	438.577	1312.71	-0.62247	-0.000273	174170	76.388	174170	76.388	514.965	30.552	0.25048	30.552	30.422	30.672	3.5527e-15					23	5	5	0.853128	0.0139066	0.190079	0.001498	2	14244
AADRLPNLSSPSAEGPPGPPSGPAPR	26	Phospho (STY)	_AADRLPNLSS(Phospho (STY))PSAEGPPGPPSGPAPR_		AADRLPNLS(0.379)S(0.621)PSAEGPPGPPSGPAPR		AADRLPNLS(-2.1)S(2.1)PS(-39)AEGPPGPPS(-130)GPAPR	0	0	1	1	O60784;B4DKQ5;B4DJ44;B3KUF5	O60784	O60784	TOM1	Target of Myb protein 1	MULTI-MSMS	Burdine_082118_phos_01	Phospho	935.803	3	859.082	2574.22	1.5742	0.0013524	88916	76.386	88918	76.387	935.802	29.612	0.42519	29.612	29.294	29.719	-3.5527e-15					38	10	6	0.972726	0.00585299	0.0203604	2.6763e-07	3	10828
AADSDDGAVSAPAASDGER	19	Acetyl (Protein N-term),Phospho (STY)	_(Acetyl (Protein N-term))AADS(Phospho (STY))DDGAVSAPAASDGER_		AADS(1)DDGAVSAPAASDGER		AADS(35)DDGAVS(-35)APAAS(-51)DGER	1	0	1	0	B4DP23	B4DP23	B4DP23			MULTI-MSMS	Burdine_082118_phos_16	Phospho	942.368	2	942.368	1882.72	0.63429	0.00059773	-1.1999	-0.0011307	-0.56557	-0.00053298	942.367	23.478	0.50341	23.478	23.117	23.62	0					31	12	5	0.883213	0.00461953	0.180865	2.6851e-11	1	8114
AADSDDGAVSAPAASDGER	19	Phospho (STY)	_AADS(Phospho (STY))DDGAVSAPAASDGER_		AADS(1)DDGAVSAPAASDGER		AADS(130)DDGAVS(-130)APAAS(-210)DGER	0	0	1	0	B4DP23	B4DP23	B4DP23			MULTI-MSMS	Burdine_082118_phos_23	Phospho	690.965	3	614.578	1840.71	-0.781	-0.00047999	124290	76.388	124290	76.387	690.966	20.728	0.48625	20.728	20.317	20.804	0					42	12	4	0.949239	0.01585	0.058503	1.2646e-12	2	6951
AADSDDGAVSAPAASDGER	19	Phospho (STY)	_AADS(Phospho (STY))DDGAVSAPAASDGER_		AADS(1)DDGAVSAPAASDGER		AADS(74)DDGAVS(-74)APAAS(-190)DGER	0	0	1	0	B4DP23	B4DP23	B4DP23			MULTI-MSMS	Burdine_082118_phos_23	Phospho	1035.94	2	921.363	1840.71	-0.78108	-0.00071965	124360	114.58	124360	114.58	1035.94	20.732	0.52575	20.732	20.317	20.843	-3.5527e-15					38	13	5	0.957504	0.00455952	0.0325892	6.8182e-117	2	6953
AADSDDGAVSAPAASDGGVSK	21	Phospho (STY)	_AADS(Phospho (STY))DDGAVSAPAASDGGVSK_		AADS(1)DDGAVSAPAASDGGVSK		AADS(42)DDGAVS(-42)APAAS(-84)DGGVS(-100)K	0	0	1	0	Q96GM8	Q96GM8	Q96GM8	TOE1	Target of EGR1 protein 1	MULTI-MSMS	Burdine_082118_phos_05	Phospho	796.044	3	643.269	1926.78	-3.4385	-0.0022119	237500	152.78	237500	152.77	796.38	25.371	0.66475	25.371	24.919	25.583	0					36	16	4	1	0.000380172	0.00221064	0.0011949	1	9264
AADSDDGAVSAPAASDGGVSK	21	Phospho (STY)	_AADS(Phospho (STY))DDGAVSAPAASDGGVSK_		AADS(1)DDGAVSAPAASDGGVSK		AADS(98)DDGAVS(-98)APAAS(-150)DGGVS(-210)K	0	0	1	0	Q96GM8	Q96GM8	Q96GM8	TOE1	Target of EGR1 protein 1	MULTI-MSMS	Burdine_082118_phos_06	Phospho	1194.06	2	964.399	1926.78	-3.0766	-0.0029671	237620	229.17	237620	229.16	1194.07	25.332	0.274	25.332	25.195	25.469	3.5527e-15					19	6	4	0.969736	0.00172561	0.0344782	1.7059e-48	2	9224
AADSDDGAVSAPAASDGGVSK	21	Acetyl (Protein N-term),Phospho (STY)	_(Acetyl (Protein N-term))AADS(Phospho (STY))DDGAVSAPAASDGGVSK_		AADS(0.998)DDGAVS(0.002)APAASDGGVSK		AADS(28)DDGAVS(-28)APAAS(-39)DGGVS(-51)K	1	0	1	0	Q96GM8	Q96GM8	Q96GM8	TOE1	Target of EGR1 protein 1	MULTI-MSMS	Burdine_082118_phos_09	Phospho	733.994	3	657.272	1968.79	0	0	116220	76.387	116220	76.387	733.994	28.364	0.39308	28.364	28.189	28.583	0					25	9	4	0.970815	0.00252415	0.0126775	6.5565e-06	1	10623
AADSDDGAVSAPAASDGGVSK	21	Acetyl (Protein N-term),Phospho (STY)	_(Acetyl (Protein N-term))AADS(Phospho (STY))DDGAVSAPAASDGGVSK_		AADS(1)DDGAVSAPAASDGGVSK		AADS(37)DDGAVS(-37)APAAS(-59)DGGVS(-66)K	1	0	1	0	Q96GM8	Q96GM8	Q96GM8	TOE1	Target of EGR1 protein 1	MULTI-MSMS	Burdine_082118_phos_10	Phospho	1100.49	2	985.405	1968.79	0	0	116280	114.58	116280	114.58	1099.99	28.378	0.8362	28.378	27.916	28.752	0					66	20	6	0.990802	0.00254252	0.0346319	7.2905e-18	1	10412
AADSICDGDLVDSQIR	16	Unmodified	_AADSICDGDLVDSQIR_					0	0	0	0	P35251	P35251	P35251	RFC1	Replication factor C subunit 1	MULTI-MSMS	Burdine_082118_lysate_11	lysate	655.325	3	578.937	1733.79	1.1592	0.00067113	131940	76.387	131940	76.388	655.324	31.141	0.20346	31.141	30.999	31.202	0					15	4	5	0.970597	0.0145951	0.0709403	3.7127e-18	2	14567
AADSICDGDLVDSQIR	16	Unmodified	_AADSICDGDLVDSQIR_					0	0	0	0	P35251	P35251	P35251	RFC1	Replication factor C subunit 1	MULTI-MSMS	Burdine_082118_lysate_11	lysate	982.985	2	867.902	1733.79	1.1593	0.0010061	132020	114.58	132020	114.58	982.984	31.141	0.16382	31.141	31.039	31.202	3.5527e-15					12	3	4	0.991797	0.00485621	0.046939	5.3867e-17	2	14570
AADSQNSGEGNTGAAESSFSQEVSR	25	Unmodified	_AADSQNSGEGNTGAAESSFSQEVSR_					0	0	0	0	P12270	P12270	P12270	TPR	Nucleoprotein TPR	MULTI-MSMS	Burdine_082118_lysate_28	lysate	906.082	3	829.36	2485.06	-1.2244	-0.0010155	92105	76.388	92104	76.387	906.083	23.611	0.20541	23.611	23.479	23.684	0					12	4	4	0.956126	0.00208486	0.0181044	2.2587e-05	1	9610
AADSQNSGEGNTGAAESSFSQEVSR	25	Phospho (STY)	_AADS(Phospho (STY))QNSGEGNTGAAESSFSQEVSR_		AADS(0.85)QNS(0.15)GEGNTGAAESSFSQEVSR		AADS(7.5)QNS(-7.5)GEGNT(-49)GAAES(-170)S(-190)FS(-200)QEVS(-220)R	0	0	1	0	P12270	P12270	P12270	TPR	Nucleoprotein TPR	MULTI-MSMS	Burdine_082118_phos_10	Phospho	932.738	3	856.016	2565.03	0	0	89236	76.388	89236	76.388	932.737	27.528	0.31576	27.528	27.358	27.674	0					23	7	6	0.981416	0.00214278	0.0115764	2.3594e-17	1	10153
AADSQNSGEGNTGAAESSFSQEVSR	25	Phospho (STY)	_AADSQNSGEGNTGAAESS(Phospho (STY))FSQEVSR_		AADSQNSGEGNTGAAES(0.057)S(0.739)FS(0.204)QEVSR		AADS(-100)QNS(-100)GEGNT(-81)GAAES(-11)S(5.6)FS(-5.6)QEVS(-56)R	0	0	1	0	P12270	P12270	P12270	TPR	Nucleoprotein TPR	MULTI-MSMS	Burdine_082118_phos_12	Phospho	932.737	3	856.016	2565.03	2.1094	0.0018057	89234	76.385	89236	76.387	932.735	25.198	0.30997	25.198	25.098	25.408	0					34	7	6	0.968077	0.00989584	0.0631766	7.9875e-05	1	9048
AADSQNSGEGNTGAAESSFSQEVSR	25	Phospho (STY)	_AADSQNSGEGNTGAAESS(Phospho (STY))FSQEVSR_		AADSQNSGEGNTGAAES(0.045)S(0.475)FS(0.475)QEVS(0.005)R		AADS(-80)QNS(-82)GEGNT(-73)GAAES(-10)S(0)FS(0)QEVS(-20)R	0	0	1	0	P12270	P12270	P12270	TPR	Nucleoprotein TPR	MULTI-MSMS	Burdine_082118_phos_12	Phospho	932.722	3	856.016	2565.03	2.1095	0.0018057	89234	76.386	89236	76.387	932.736	26.087	0.22867	26.087	25.957	26.185	0					32	5	8	0.95932	0.0302003	0.0892891	0.0014568	1	9399
AADSQNSGEGNTGAAESSFSQEVSR	25	Phospho (STY)	_AADS(Phospho (STY))QNSGEGNTGAAESSFSQEVSR_		AADS(0.9)QNS(0.093)GEGNT(0.006)GAAESSFSQEVSR		AADS(9.8)QNS(-9.8)GEGNT(-22)GAAES(-160)S(-180)FS(-180)QEVS(-210)R	0	0	1	0	P12270	P12270	P12270	TPR	Nucleoprotein TPR	MULTI-MSMS	Burdine_082118_phos_12	Phospho	932.403	3	856.016	2565.03	2.1094	0.0018057	89234	76.386	89236	76.387	932.735	27.523	0.27526	27.523	27.346	27.621	0					20	6	5	0.975055	0.0140341	0.0641561	1.5946e-17	2	10048
AADSQNSGEGNTGAAESSFSQEVSR	25	2 Phospho (STY)	_AADS(Phospho (STY))QNSGEGNTGAAESSFS(Phospho (STY))QEVSR_		AADS(0.994)QNS(0.006)GEGNTGAAESS(0.001)FS(0.998)QEVS(0.001)R		AADS(22)QNS(-22)GEGNT(-75)GAAES(-58)S(-29)FS(29)QEVS(-32)R	0	0	2	0	P12270	P12270	P12270	TPR	Nucleoprotein TPR	MULTI-MSMS	Burdine_082118_phos_23	Phospho	959.393	3	882.671	2644.99	-0.75481	-0.00066625	86542	76.388	86541	76.387	959.393	29.835	0.54179	29.835	29.694	30.236	-3.5527e-15					53	13	7	0.993312	0.0344658	0.138488	3.4992e-12	2	11034
AADSSDSDGAEESPAEPGAPR	21	Phospho (STY)	_AADSSDS(Phospho (STY))DGAEESPAEPGAPR_		AADS(0.296)S(0.296)DS(0.408)DGAEESPAEPGAPR		AADS(-1.4)S(-1.4)DS(1.4)DGAEES(-83)PAEPGAPR	0	0	1	0	P16383;Q9BVX3;C9JII4	P16383	P16383	GCFC2	GC-rich sequence DNA-binding factor 2	MULTI-MSMS	Burdine_082118_phos_21	Phospho	775.997	3	699.274	2094.8	-0.51345	-0.00035904	109240	76.387	109240	76.387	775.662	20.418	0.53789	20.418	20.209	20.747	3.5527e-15					24	13	3	0.922594	0.0028287	0.00600011	1.2576e-05	1	6550
AADSSDSDGAEESPAEPGAPR	21	Phospho (STY)	_AADS(Phospho (STY))SDSDGAEESPAEPGAPR_		AADS(0.46)S(0.46)DS(0.08)DGAEESPAEPGAPR		AADS(0)S(0)DS(-7.6)DGAEES(-110)PAEPGAPR	0	0	1	0	P16383;Q9BVX3;C9JII4	P16383	P16383	GCFC2	GC-rich sequence DNA-binding factor 2	MULTI-MSMS	Burdine_082118_phos_22	Phospho	775.996	3	699.274	2094.8	-2.2505	-0.0015737	109240	76.389	109240	76.387	775.998	20.427	0.62713	20.427	20.239	20.866	0					41	15	3	0.971766	0.00866607	0.0478868	4.9346e-12	2	6719
AADSSDSDGAEESPAEPGAPR	21	2 Phospho (STY)	_AADS(Phospho (STY))SDS(Phospho (STY))DGAEESPAEPGAPR_		AADS(0.501)S(0.501)DS(0.998)DGAEESPAEPGAPR		AADS(0)S(0)DS(23)DGAEES(-140)PAEPGAPR	0	0	2	0	P16383;Q9BVX3;C9JII4	P16383	P16383	GCFC2	GC-rich sequence DNA-binding factor 2	MULTI-MSMS	Burdine_082118_phos_22	Phospho	802.652	3	725.93	2174.77	-2.2427	-0.001628	105230	76.389	105230	76.388	802.653	23.693	0.85824	23.693	23.214	24.072	0					71	21	5	0.991506	0.0190152	0.231765	4.638e-12	2	8192
AADTEEMDIEMDSGDEA	17	2 Oxidation (M),Phospho (STY)	_AADTEEM(Oxidation (M))DIEM(Oxidation (M))DS(Phospho (STY))GDEA_	AADTEEM(1)DIEM(1)DSGDEA	AADTEEMDIEMDS(1)GDEA	AADTEEM(170)DIEM(170)DSGDEA	AADT(-140)EEMDIEMDS(140)GDEA	0	2	1	0	Q9UBB5;O60535;Q69YZ5	Q9UBB5	Q9UBB5	MBD2;NY-CO-41;DKFZp586O0821	Methyl-CpG-binding domain protein 2	MULTI-MSMS	Burdine_082118_phos_12	Phospho	1085.9	2	970.818	1939.62	2.1652	0.002102	118020	114.58	118020	114.58	1085.4	28.105	0.31899	28.105	27.931	28.25	0					29	7	5	0.953127	0.00343144	0.0219417	4.9944e-05	1	10308
AADTEEMDIEMDSGDEA	17	2 Oxidation (M),Phospho (STY)	_AADTEEM(Oxidation (M))DIEM(Oxidation (M))DS(Phospho (STY))GDEA_	AADTEEM(1)DIEM(1)DSGDEA	AADTEEMDIEMDS(1)GDEA	AADTEEM(210)DIEM(210)DSGDEA	AADT(-180)EEMDIEMDS(180)GDEA	0	2	1	0	Q9UBB5;O60535;Q69YZ5	Q9UBB5	Q9UBB5	MBD2;NY-CO-41;DKFZp586O0821	Methyl-CpG-binding domain protein 2	MULTI-MSMS	Burdine_082118_phos_21	Phospho	723.936	3	647.548	1939.62	-0.51758	-0.00033516	117960	76.388	117960	76.387	723.936	28.245	0.84736	28.245	28.032	28.879	-3.5527e-15					73	21	6	0.890279	0.0244824	0.0837073	1.3691e-07	2	9966
AADTEEMDIEMDSGDEA	17	2 Oxidation (M),Phospho (STY)	_AADTEEM(Oxidation (M))DIEM(Oxidation (M))DS(Phospho (STY))GDEA_	AADTEEM(1)DIEM(1)DSGDEA	AADTEEMDIEMDS(1)GDEA	AADTEEM(220)DIEM(220)DSGDEA	AADT(-170)EEMDIEMDS(170)GDEA	0	2	1	0	Q9UBB5;O60535;Q69YZ5	Q9UBB5	Q9UBB5	MBD2;NY-CO-41;DKFZp586O0821	Methyl-CpG-binding domain protein 2	MULTI-MSMS	Burdine_082118_phos_21	Phospho	1085.9	2	970.818	1939.62	-0.51758	-0.00050248	118030	114.58	118020	114.58	1085.4	28.25	0.5775	28.25	28.07	28.648	0					41	14	5	0.902193	0.00622962	0.0395356	6.0772e-08	2	9967
AADTEEMDIEMDSGDEA	17	2 Oxidation (M),Phospho (STY)	_AADTEEM(Oxidation (M))DIEM(Oxidation (M))DS(Phospho (STY))GDEA_	AADTEEM(1)DIEM(1)DSGDEA	AADTEEMDIEMDS(1)GDEA	AADTEEM(160)DIEM(160)DSGDEA	AADT(-140)EEMDIEMDS(140)GDEA	0	2	1	0	Q9UBB5;O60535;Q69YZ5	Q9UBB5	Q9UBB5	MBD2;NY-CO-41;DKFZp586O0821	Methyl-CpG-binding domain protein 2	MULTI-MSMS	Burdine_082118_phos_22	Phospho	724.27	3	647.548	1939.62	-2.2686	-0.001469	117970	76.389	117960	76.387	723.937	28.196	0.5775	28.196	27.98	28.558	0					61	14	6	0.97109	0.0365364	0.188912	5.5044e-05	2	10174
AADTEEMDIEMDSGDEA	17	2 Oxidation (M),Phospho (STY)	_AADTEEM(Oxidation (M))DIEM(Oxidation (M))DS(Phospho (STY))GDEA_	AADTEEM(1)DIEM(1)DSGDEA	AADTEEMDIEMDS(1)GDEA	AADTEEM(420)DIEM(420)DSGDEA	AADT(-340)EEMDIEMDS(340)GDEA	0	2	1	0	Q9UBB5;O60535;Q69YZ5	Q9UBB5	Q9UBB5	MBD2;NY-CO-41;DKFZp586O0821	Methyl-CpG-binding domain protein 2	MULTI-MSMS	Burdine_082118_phos_22	Phospho	1085.4	2	970.818	1939.62	-2.2688	-0.0022026	118030	114.58	118020	114.58	1085.4	28.196	0.50069	28.196	28.02	28.52	0					44	12	5	0.99008	0.00129208	0.00380482	4.7984e-116	2	10207
AADTEEMDIEMDSGDEA	17	2 Oxidation (M),Phospho (STY)	_AADTEEM(Oxidation (M))DIEM(Oxidation (M))DS(Phospho (STY))GDEA_	AADTEEM(1)DIEM(1)DSGDEA	AADTEEMDIEMDS(1)GDEA	AADTEEM(430)DIEM(430)DSGDEA	AADT(-320)EEMDIEMDS(320)GDEA	0	2	1	0	Q9UBB5;O60535;Q69YZ5	Q9UBB5	Q9UBB5	MBD2;NY-CO-41;DKFZp586O0821	Methyl-CpG-binding domain protein 2	MULTI-MSMS	Burdine_082118_phos_23	Phospho	1085.4	2	970.818	1939.62	-0.77673	-0.00075407	118030	114.58	118020	114.58	1085.4	28.164	0.42647	28.164	27.954	28.38	0					49	10	7	0.998399	0.0204184	0.359368	7.4001e-135	2	10303
AADTEEMDIEMDSGDEA	17	2 Oxidation (M),Phospho (STY)	_AADTEEM(Oxidation (M))DIEM(Oxidation (M))DS(Phospho (STY))GDEA_	AADTEEM(1)DIEM(1)DSGDEA	AADTEEMDIEMDS(1)GDEA	AADTEEM(190)DIEM(190)DSGDEA	AADT(-170)EEMDIEMDS(170)GDEA	0	2	1	0	Q9UBB5;O60535;Q69YZ5	Q9UBB5	Q9UBB5	MBD2;NY-CO-41;DKFZp586O0821	Methyl-CpG-binding domain protein 2	MULTI-MSMS	Burdine_082118_phos_23	Phospho	724.27	3	647.548	1939.62	-0.7767	-0.00050295	117960	76.388	117960	76.387	723.936	28.178	1.125	28.178	27.487	28.612	3.5527e-15					94	28	8	0.973101	0.0662147	0.489985	6.6027e-07	2	10302
AADTEEMDIEMDSGDEA	17	Oxidation (M),Phospho (STY)	_AADTEEMDIEM(Oxidation (M))DS(Phospho (STY))GDEA_	AADTEEMDIEM(1)DSGDEA	AADTEEMDIEMDS(1)GDEA	AADTEEM(-75)DIEM(75)DSGDEA	AADT(-100)EEMDIEMDS(100)GDEA	0	1	1	0	Q9UBB5;O60535;Q69YZ5	Q9UBB5	Q9UBB5	MBD2;NY-CO-41;DKFZp586O0821	Methyl-CpG-binding domain protein 2	MULTI-MSMS	Burdine_082118_phos_12	Phospho	718.938	3	642.216	1923.63	2.1671	0.0013917	118940	76.386	118940	76.387	718.937	33.201	0.37895	33.201	33.052	33.431	0					30	9	5	0.949443	0.00481346	0.0530515	0.0034613	2	12515
AADTEEMDIEMDSGDEA	17	Oxidation (M),Phospho (STY)	_AADTEEMDIEM(Oxidation (M))DS(Phospho (STY))GDEA_	AADTEEMDIEM(1)DSGDEA	AADTEEMDIEMDS(1)GDEA	AADTEEM(-120)DIEM(120)DSGDEA	AADT(-190)EEMDIEMDS(190)GDEA	0	1	1	0	Q9UBB5;O60535;Q69YZ5	Q9UBB5	Q9UBB5	MBD2;NY-CO-41;DKFZp586O0821	Methyl-CpG-binding domain protein 2	MULTI-MSMS	Burdine_082118_phos_12	Phospho	1077.4	2	962.821	1923.63	2.1672	0.0020866	119000	114.58	119000	114.58	1077.4	33.21	0.30568	33.21	33.052	33.358	0					24	7	5	0.983682	0.00167059	0.0420511	7.031e-08	1	12506
AADTEEMDIEMDSGDEA	17	Oxidation (M),Phospho (STY)	_AADTEEM(Oxidation (M))DIEMDS(Phospho (STY))GDEA_	AADTEEM(1)DIEMDSGDEA	AADTEEMDIEMDS(1)GDEA	AADTEEM(46)DIEM(-46)DSGDEA	AADT(-99)EEMDIEMDS(99)GDEA	0	1	1	0	Q9UBB5;O60535;Q69YZ5	Q9UBB5	Q9UBB5	MBD2;NY-CO-41;DKFZp586O0821	Methyl-CpG-binding domain protein 2	MSMS	Burdine_082118_phos_12	Phospho	1077.4	2	962.821	1923.63	NaN	NaN	NaN	NaN	NaN	NaN	NaN	32.09	1	32.09	31.59	32.59	0								NaN	NaN	NaN	0.0087855	1	12013
AADTEEMDIEMDSGDEA	17	Oxidation (M),Phospho (STY)	_AADTEEM(Oxidation (M))DIEMDS(Phospho (STY))GDEA_	AADTEEM(1)DIEMDSGDEA	AADTEEMDIEMDS(1)GDEA	AADTEEM(140)DIEM(-140)DSGDEA	AADT(-180)EEMDIEMDS(180)GDEA	0	1	1	0	Q9UBB5;O60535;Q69YZ5	Q9UBB5	Q9UBB5	MBD2;NY-CO-41;DKFZp586O0821	Methyl-CpG-binding domain protein 2	MULTI-MSMS	Burdine_082118_phos_21	Phospho	718.938	3	642.216	1923.63	-0.51805	-0.0003327	118940	76.388	118940	76.387	718.604	32.107	0.65769	32.107	31.847	32.505	0					45	16	6	0.982481	0.0233173	0.126807	6.6166e-07	2	11616
AADTEEMDIEMDSGDEA	17	Oxidation (M),Phospho (STY)	_AADTEEM(Oxidation (M))DIEMDS(Phospho (STY))GDEA_	AADTEEM(1)DIEMDSGDEA	AADTEEMDIEMDS(1)GDEA	AADTEEM(160)DIEM(-160)DSGDEA	AADT(-280)EEMDIEMDS(280)GDEA	0	1	1	0	Q9UBB5;O60535;Q69YZ5	Q9UBB5	Q9UBB5	MBD2;NY-CO-41;DKFZp586O0821	Methyl-CpG-binding domain protein 2	MULTI-MSMS	Burdine_082118_phos_21	Phospho	1077.4	2	962.821	1923.63	-0.51806	-0.0004988	119010	114.58	119000	114.58	1077.4	32.105	0.42652	32.105	31.963	32.39	-7.1054e-15					32	10	5	0.984889	0.00633441	0.0718569	1.0946e-53	2	11627
AADTEEMDIEMDSGDEA	17	Oxidation (M),Phospho (STY)	_AADTEEMDIEM(Oxidation (M))DS(Phospho (STY))GDEA_	AADTEEMDIEM(1)DSGDEA	AADTEEMDIEMDS(1)GDEA	AADTEEM(-140)DIEM(140)DSGDEA	AADT(-170)EEMDIEMDS(170)GDEA	0	1	1	0	Q9UBB5;O60535;Q69YZ5	Q9UBB5	Q9UBB5	MBD2;NY-CO-41;DKFZp586O0821	Methyl-CpG-binding domain protein 2	MULTI-MSMS	Burdine_082118_phos_22	Phospho	718.604	3	642.216	1923.63	-2.2706	-0.0014582	118950	76.389	118940	76.387	718.94	33.248	0.61819	33.248	32.992	33.61	0					43	15	5	0.871454	0.0203267	0.58573	1.9477e-07	2	12317
AADTEEMDIEMDSGDEA	17	Oxidation (M),Phospho (STY)	_AADTEEMDIEM(Oxidation (M))DS(Phospho (STY))GDEA_	AADTEEMDIEM(1)DSGDEA	AADTEEMDIEMDS(1)GDEA	AADTEEM(-180)DIEM(180)DSGDEA	AADT(-270)EEMDIEMDS(270)GDEA	0	1	1	0	Q9UBB5;O60535;Q69YZ5	Q9UBB5	Q9UBB5	MBD2;NY-CO-41;DKFZp586O0821	Methyl-CpG-binding domain protein 2	MULTI-MSMS	Burdine_082118_phos_22	Phospho	1077.4	2	962.821	1923.63	-2.2708	-0.0021864	119010	114.58	119010	114.58	1077.4	33.261	0.38968	33.261	33.029	33.419	0					34	9	6	0.987356	0.00891811	0.528926	2.2658e-67	2	12321
AADTEEMDIEMDSGDEA	17	Oxidation (M),Phospho (STY)	_AADTEEM(Oxidation (M))DIEMDS(Phospho (STY))GDEA_	AADTEEM(1)DIEMDSGDEA	AADTEEMDIEMDS(1)GDEA	AADTEEM(160)DIEM(-160)DSGDEA	AADT(-210)EEMDIEMDS(210)GDEA	0	1	1	0	Q9UBB5;O60535;Q69YZ5	Q9UBB5	Q9UBB5	MBD2;NY-CO-41;DKFZp586O0821	Methyl-CpG-binding domain protein 2	MULTI-MSMS	Burdine_082118_phos_23	Phospho	718.604	3	642.216	1923.63	-0.77738	-0.00049925	118940	76.388	118940	76.387	718.604	32.062	0.46682	32.062	31.853	32.32	0					44	11	6	0.97783	0.0319986	0.92304	8.967e-10	2	11970
AADTEEMDIEMDSGDEA	17	Oxidation (M),Phospho (STY)	_AADTEEM(Oxidation (M))DIEMDS(Phospho (STY))GDEA_	AADTEEM(1)DIEMDSGDEA	AADTEEMDIEMDS(1)GDEA	AADTEEM(140)DIEM(-140)DSGDEA	AADT(-220)EEMDIEMDS(220)GDEA	0	1	1	0	Q9UBB5;O60535;Q69YZ5	Q9UBB5	Q9UBB5	MBD2;NY-CO-41;DKFZp586O0821	Methyl-CpG-binding domain protein 2	MULTI-MSMS	Burdine_082118_phos_23	Phospho	1077.9	2	962.821	1923.63	-0.77739	-0.00074849	119010	114.58	119010	114.58	1077.4	32.067	0.42708	32.067	31.853	32.28	0					44	10	6	0.99781	0.0155386	0.861877	7.4662e-12	2	11969
AADTEEMDIEMDSGDEA	17	Oxidation (M),Phospho (STY)	_AADTEEMDIEM(Oxidation (M))DS(Phospho (STY))GDEA_	AADTEEMDIEM(1)DSGDEA	AADTEEMDIEMDS(1)GDEA	AADTEEM(-160)DIEM(160)DSGDEA	AADT(-180)EEMDIEMDS(180)GDEA	0	1	1	0	Q9UBB5;O60535;Q69YZ5	Q9UBB5	Q9UBB5	MBD2;NY-CO-41;DKFZp586O0821	Methyl-CpG-binding domain protein 2	MULTI-MSMS	Burdine_082118_phos_23	Phospho	718.604	3	642.216	1923.63	-0.77735	-0.00049923	118940	76.388	118940	76.387	718.939	33.238	1.15	33.238	32.94	34.09	0					97	29	7	0.981943	0.05773	0.289412	2.0584e-09	2	12476
AADTEEMDIEMDSGDEA	17	Oxidation (M),Phospho (STY)	_AADTEEMDIEM(Oxidation (M))DS(Phospho (STY))GDEA_	AADTEEMDIEM(1)DSGDEA	AADTEEMDIEMDS(1)GDEA	AADTEEM(-99)DIEM(99)DSGDEA	AADT(-210)EEMDIEMDS(210)GDEA	0	1	1	0	Q9UBB5;O60535;Q69YZ5	Q9UBB5	Q9UBB5	MBD2;NY-CO-41;DKFZp586O0821	Methyl-CpG-binding domain protein 2	MULTI-MSMS	Burdine_082118_phos_23	Phospho	1077.9	2	962.821	1923.63	-0.77742	-0.00074851	119010	114.58	119000	114.58	1077.9	33.24	0.85099	33.24	32.979	33.83	0					66	21	6	1	0.016053	0.123636	3.5039e-16	2	12493
AADTQVSETLKR	12	Acetyl (Protein N-term)	_(Acetyl (Protein N-term))AADTQVSETLKR_					1	0	0	1	E1NZA1;Q92616;B4DM32	E1NZA1	E1NZA1	PRIC295;GCN1L1	Translational activator GCN1	MULTI-MSMS	Burdine_082118_lysate_08	lysate	795.436	2	680.857	1359.7	-6.7331	-0.0045843	168290	114.58	168290	114.58	795.44	23.994	0.19923	23.994	23.853	24.053	0					13	4	4	1	0.00342374	0.0180516	0.0013265	2	10034
AADVFMCSPR	10	Acetyl (Protein N-term),Oxidation (M),Phospho (STY)	_(Acetyl (Protein N-term))AADVFM(Oxidation (M))CS(Phospho (STY))PR_	AADVFM(1)CSPR	AADVFMCS(1)PR	AADVFM(69)CSPR	AADVFMCS(69)PR	1	1	1	0	Q9HAP2	Q9HAP2	Q9HAP2	MLXIP	MLX-interacting protein	MULTI-MSMS	Burdine_082118_phos_10	Phospho	646.246	2	646.246	1290.48	0	0	-0.58281	-0.00037664	-0.58281	-0.00037664	646.246	33.56	0.50907	33.56	33.269	33.778	7.1054e-15					37	12	4	0.984518	0.0049312	0.112791	0.01333	2	12828
AADVFMCSPR	10	Acetyl (Protein N-term),Phospho (STY)	_(Acetyl (Protein N-term))AADVFMCS(Phospho (STY))PR_		AADVFMCS(1)PR		AADVFMCS(63)PR	1	0	1	0	Q9HAP2	Q9HAP2	Q9HAP2	MLXIP	MLX-interacting protein	MULTI-MSMS	Burdine_082118_phos_10	Phospho	638.248	2	638.249	1274.48	0	0	-0.57562	-0.00036739	-0.57562	-0.00036739	638.248	38.997	0.39893	38.997	38.735	39.133	0					32	10	4	0.962767	0.0146099	0.144324	0.016638	2	15098
AAEAADLGLGAAVPVELR	18	Acetyl (Protein N-term)	_(Acetyl (Protein N-term))AAEAADLGLGAAVPVELR_					1	0	0	0	Q9Y5Q8;Q5T7U1	Q9Y5Q8	Q9Y5Q8	GTF3C5	General transcription factor 3C polypeptide 5	MULTI-MSMS	Burdine_082118_lysate_07	lysate	883.479	2	882.978	1763.94	0.20296	0.00017921	-0.61051	-0.00053906	-0.40755	-0.00035986	882.978	48.102	0.32425	48.102	47.959	48.283	0					24	7	5	0.991397	0.00235587	0.0997437	0.025449	1	23999
AAEAADLGLGAAVPVELRR	19	Acetyl (Protein N-term)	_(Acetyl (Protein N-term))AAEAADLGLGAAVPVELRR_					1	0	0	1	Q9Y5Q8;Q5T7U1	Q9Y5Q8	Q9Y5Q8	GTF3C5	General transcription factor 3C polypeptide 5	MSMS	Burdine_082118_lysate_05	lysate	641.022	3	641.022	1920.04	NaN	NaN	NaN	NaN	NaN	NaN	NaN	41.515	1	41.515	41.015	42.015	0								NaN	NaN	NaN	0.0010035	1	20560
AAEAAPPTQEAQGETEPTEQAPDALEQAADTSRR	34	Unmodified	_AAEAAPPTQEAQGETEPTEQAPDALEQAADTSRR_					0	0	0	1	Q8N163;B3KTJ9;H0YB24;G3V119	Q8N163	Q8N163	CCAR2	Cell cycle and apoptosis regulator protein 2	MULTI-MSMS	Burdine_082118_lysate_28	lysate	942.456	4	884.915	3535.63	-1.4842	-0.0013134	64743	57.292	64741	57.291	942.457	27.116	0.26339	27.116	27.008	27.272	0					32	7	7	0.964752	0.00493551	0.030451	9.6997e-14	1	11864
AAEADGPLKR	10	Acetyl (Protein N-term)	_(Acetyl (Protein N-term))AAEADGPLKR_					1	0	0	1	O75352;J3QRD5;Q1HDL3;B4DLH7;A0A0S2Z4W8;A0A291FGE0;B2RB74;J3QS48;I3L295;A0A291FGC8;Q96N63;Q96K24;Q9H3L2;J3KT75;B4DMY7;J3QW43;A0A0S2Z4T4;I3L1D2;I3L4E0;J3KSI4	O75352	O75352	MPDU1;HBEBP2BPA	Mannose-P-dolichol utilization defect 1 protein	MSMS	Burdine_082118_lysate_09	lysate	649.867	2	535.285	1068.56	NaN	NaN	NaN	NaN	NaN	NaN	NaN	19.911	1	19.911	19.411	20.411	0								NaN	NaN	NaN	0.012794	1	7521
AAECNIVVTQPR	12	Unmodified	_AAECNIVVTQPR_					0	0	0	0	Q08211;Q58F26;Q6PJK6	Q08211	Q08211	DHX9	ATP-dependent RNA helicase A	MULTI-MSMS	Burdine_082118_lysate_04	lysate	793.929	2	679.348	1356.68	1.5621	0.0010612	168660	114.58	168660	114.58	793.928	22.277	0.56711	22.277	22.048	22.615	0					49	13	6	0.99756	0.0344673	0.497003	2.9399e-05	2	9035
AAECNIVVTQPR	12	Unmodified	_AAECNIVVTQPR_					0	0	0	0	Q08211;Q58F26;Q6PJK6	Q08211	Q08211	DHX9	ATP-dependent RNA helicase A	MULTI-MSMS	Burdine_082118_lysate_04	lysate	529.622	3	453.235	1356.68	0.63798	0.00028916	168540	76.387	168540	76.387	529.622	22.277	0.44825	22.277	22.088	22.537	0					39	10	5	0.98211	0.0372412	0.161696	0.00039565	1	9060
AAECNIVVTQPR	12	Unmodified	_AAECNIVVTQPR_					0	0	0	0	Q08211;Q58F26;Q6PJK6	Q08211	Q08211	DHX9	ATP-dependent RNA helicase A	MULTI-MSMS	Burdine_082118_phos_13	Phospho	793.93	2	679.348	1356.68	-1.1084	-0.00075298	168660	114.58	168660	114.58	793.93	22.526	0.22689	22.526	22.407	22.634	0					10	5	2	0.673309	0.00211614	0.0112738	0.00051504	1	7469
AAECNIVVTQPR	12	Unmodified	_AAECNIVVTQPR_					0	0	0	0	Q08211;Q58F26;Q6PJK6	Q08211	Q08211	DHX9	ATP-dependent RNA helicase A	MULTI-MSMS	Burdine_082118_phos_13	Phospho	529.622	3	453.235	1356.68	-1.1086	-0.00050247	168540	76.388	168540	76.388	529.623	22.528	0.34413	22.528	22.329	22.673	0					18	8	3	0.959075	0.00320108	0.00852574	0.029094	2	7471
AAEDDEDDDVDTK	13	Unmodified	_AAEDDEDDDVDTK_					0	0	0	0	P06454;B8ZZQ6;Q8TBK9;V9HVW6;Q86YS2;Q53S24;H7C2N1;Q15202;Q15200;Q15204;B8ZZA1;B8ZZW7;Q7Z4R6	P06454	P06454	PTMA;PTMAP7	Prothymosin alpha;Prothymosin alpha, N-terminally processed;Thymosin alpha-1	MULTI-MSMS	Burdine_082118_lysate_26	lysate	948.441	2	719.279	1436.54	4.4427	0.0031956	318600	229.16	318600	229.16	948.438	19.544	0.47245	19.544	19.408	19.88	0					36	11	5	0.986867	0.00908461	0.147712	1.7869e-62	2	7096
AAEDDEDDDVDTK	13	Unmodified	_AAEDDEDDDVDTK_					0	0	0	0	P06454;B8ZZQ6;Q8TBK9;V9HVW6;Q86YS2;Q53S24;H7C2N1;Q15202;Q15200;Q15204;B8ZZA1;B8ZZW7;Q7Z4R6	P06454	P06454	PTMA;PTMAP7	Prothymosin alpha;Prothymosin alpha, N-terminally processed;Thymosin alpha-1	MULTI-MSMS	Burdine_082118_lysate_26	lysate	632.63	3	479.855	1436.54	2.6687	0.0012806	318380	152.77	318380	152.78	633.298	19.543	0.55304	19.543	19.408	19.961	3.5527e-15					29	13	3	0.556141	0.00460444	0.0408214	0.0019783	1	7244
AAEDDEDDDVDTK	13	Unmodified	_AAEDDEDDDVDTK_					0	0	0	0	P06454;B8ZZQ6;Q8TBK9;V9HVW6;Q86YS2;Q53S24;H7C2N1;Q15202;Q15200;Q15204;B8ZZA1;B8ZZW7;Q7Z4R6	P06454	P06454	PTMA;PTMAP7	Prothymosin alpha;Prothymosin alpha, N-terminally processed;Thymosin alpha-1	MULTI-MSMS	Burdine_082118_lysate_26	lysate	948.441	2	719.279	1436.54	4.3493	0.0031284	318600	229.16	318600	229.16	948.438	20.148	1.1116	20.148	19.798	20.91	0					80	27	6	0.997569	0.1867	1	3.0653e-89	3	7435
AAEDDEDDDVDTK	13	Unmodified	_AAEDDEDDDVDTK_					0	0	0	0	P06454;B8ZZQ6;Q8TBK9;V9HVW6;Q86YS2;Q53S24;H7C2N1;Q15202;Q15200;Q15204;B8ZZA1;B8ZZW7;Q7Z4R6	P06454	P06454	PTMA;PTMAP7	Prothymosin alpha;Prothymosin alpha, N-terminally processed;Thymosin alpha-1	MULTI-MSMS	Burdine_082118_lysate_26	lysate	632.63	3	479.855	1436.54	2.5765	0.0012363	318380	152.77	318380	152.78	632.629	20.148	1.0705	20.148	19.72	20.79	0					91	26	6	0.987796	0.00146757	0.00954466	0.00012854	4	7570
AAEDDEDDDVDTK	13	Unmodified	_AAEDDEDDDVDTK_					0	0	0	0	P06454;B8ZZQ6;Q8TBK9;V9HVW6;Q86YS2;Q53S24;H7C2N1;Q15202;Q15200;Q15204;B8ZZA1;B8ZZW7;Q7Z4R6	P06454	P06454	PTMA;PTMAP7	Prothymosin alpha;Prothymosin alpha, N-terminally processed;Thymosin alpha-1	MULTI-MSMS	Burdine_082118_lysate_27	lysate	632.965	3	479.855	1436.54	-2.3638	-0.0011343	318380	152.78	318380	152.78	632.631	19.398	0.33425	19.398	19.191	19.525	0					19	8	4	0.957649	0.00843876	0.0673457	0.0010352	1	7050
AAEDDEDDDVDTK	13	Unmodified	_AAEDDEDDDVDTK_					0	0	0	0	P06454;B8ZZQ6;Q8TBK9;V9HVW6;Q86YS2;Q53S24;H7C2N1;Q15202;Q15200;Q15204;B8ZZA1;B8ZZW7;Q7Z4R6	P06454	P06454	PTMA;PTMAP7	Prothymosin alpha;Prothymosin alpha, N-terminally processed;Thymosin alpha-1	MULTI-MSMS	Burdine_082118_lysate_27	lysate	948.441	2	719.279	1436.54	-2.3643	-0.0017006	318600	229.16	318600	229.16	948.443	19.418	0.45845	19.418	19.309	19.767	0					25	11	4	0.965546	0.00231104	0.0824175	1.7869e-62	1	7076
AAEDDEDDDVDTK	13	Unmodified	_AAEDDEDDDVDTK_					0	0	0	0	P06454;B8ZZQ6;Q8TBK9;V9HVW6;Q86YS2;Q53S24;H7C2N1;Q15202;Q15200;Q15204;B8ZZA1;B8ZZW7;Q7Z4R6	P06454	P06454	PTMA;PTMAP7	Prothymosin alpha;Prothymosin alpha, N-terminally processed;Thymosin alpha-1	MULTI-MSMS	Burdine_082118_lysate_27	lysate	948.441	2	719.279	1436.54	-2.3643	-0.0017006	318600	229.16	318600	229.16	948.443	19.986	0.35982	19.986	19.848	20.208	0					29	8	5	0.987711	0.00490142	0.187566	1.7635e-41	3	7435
AAEDDEDDDVDTK	13	Unmodified	_AAEDDEDDDVDTK_					0	0	0	0	P06454;B8ZZQ6;Q8TBK9;V9HVW6;Q86YS2;Q53S24;H7C2N1;Q15202;Q15200;Q15204;B8ZZA1;B8ZZW7;Q7Z4R6	P06454	P06454	PTMA;PTMAP7	Prothymosin alpha;Prothymosin alpha, N-terminally processed;Thymosin alpha-1	MULTI-MSMS	Burdine_082118_lysate_27	lysate	632.631	3	479.855	1436.54	-2.364	-0.0011344	318380	152.78	318380	152.78	632.632	19.991	0.32042	19.991	19.848	20.169	0					26	7	5	0.980046	0.0380511	0.173269	7.9497e-06	2	7391
AAEDDEDDDVDTK	13	Unmodified	_AAEDDEDDDVDTK_					0	0	0	0	P06454;B8ZZQ6;Q8TBK9;V9HVW6;Q86YS2;Q53S24;H7C2N1;Q15202;Q15200;Q15204;B8ZZA1;B8ZZW7;Q7Z4R6	P06454	P06454	PTMA;PTMAP7	Prothymosin alpha;Prothymosin alpha, N-terminally processed;Thymosin alpha-1	MULTI-MSMS	Burdine_082118_lysate_28	lysate	632.964	3	479.855	1436.54	2.1652	0.001039	318380	152.77	318380	152.78	632.629	19.874	0.20751	19.874	19.77	19.978	0					14	4	4	0.942009	0.00429292	0.0548204	0.0089837	1	7295
AAEDDEDDDVDTK	13	Unmodified	_AAEDDEDDDVDTK_					0	0	0	0	P06454;B8ZZQ6;Q8TBK9;V9HVW6;Q86YS2;Q53S24;H7C2N1;Q15202;Q15200;Q15204;B8ZZA1;B8ZZW7;Q7Z4R6	P06454	P06454	PTMA;PTMAP7	Prothymosin alpha;Prothymosin alpha, N-terminally processed;Thymosin alpha-1	MULTI-MSMS	Burdine_082118_lysate_28	lysate	948.442	2	719.279	1436.54	-2.2332	-0.0016063	318600	229.16	318600	229.16	948.443	19.875	0.20751	19.875	19.77	19.978	0					13	4	4	0.942309	0.00164067	0.0403172	3.7809e-51	1	7319
AAEDDEDDDVDTKK	14	Unmodified	_AAEDDEDDDVDTKK_					0	0	0	1	P06454;B8ZZQ6;Q8TBK9;V9HVW6;Q86YS2;Q53S24;H7C2N1;Q15202;Q15200;Q15204;B8ZZA1;B8ZZW7;Q7Z4R6	P06454	P06454	PTMA;PTMAP7	Prothymosin alpha;Prothymosin alpha, N-terminally processed;Thymosin alpha-1	MULTI-MSMS	Burdine_082118_lysate_09	lysate	751.716	3	522.553	1564.64	-1.9443	-0.001016	438550	229.16	438540	229.16	751.717	19.322	0.35794	19.322	19.152	19.51	0					21	8	3	0.783508	0.0013946	0.00538432	0.0048031	1	7197
AAEDDEDDDVDTKK	14	Unmodified	_AAEDDEDDDVDTKK_					0	0	0	1	P06454;B8ZZQ6;Q8TBK9;V9HVW6;Q86YS2;Q53S24;H7C2N1;Q15202;Q15200;Q15204;B8ZZA1;B8ZZW7;Q7Z4R6	P06454	P06454	PTMA;PTMAP7	Prothymosin alpha;Prothymosin alpha, N-terminally processed;Thymosin alpha-1	MULTI-MSMS	Burdine_082118_lysate_09	lysate	752.05	3	522.553	1564.64	-2.1775	-0.0011379	438550	229.16	438540	229.16	752.052	20.033	0.29065	20.033	19.917	20.207	0					12	6	3	0.984611	0.00140136	0.0165302	0.00039401	1	7632
AAEDDEDDDVDTKK	14	Unmodified	_AAEDDEDDDVDTKK_					0	0	0	1	P06454;B8ZZQ6;Q8TBK9;V9HVW6;Q86YS2;Q53S24;H7C2N1;Q15202;Q15200;Q15204;B8ZZA1;B8ZZW7;Q7Z4R6	P06454	P06454	PTMA;PTMAP7	Prothymosin alpha;Prothymosin alpha, N-terminally processed;Thymosin alpha-1	MULTI-MSMS	Burdine_082118_lysate_10	lysate	752.05	3	522.553	1564.64	1.0448	0.00054597	438540	229.16	438540	229.16	752.049	19.921	0.39336	19.921	19.824	20.217	0					27	9	5	0.987887	0.0299667	0.273838	0.00091683	1	7411
AAEDDEDDDVDTKK	14	Unmodified	_AAEDDEDDDVDTKK_					0	0	0	1	P06454;B8ZZQ6;Q8TBK9;V9HVW6;Q86YS2;Q53S24;H7C2N1;Q15202;Q15200;Q15204;B8ZZA1;B8ZZW7;Q7Z4R6	P06454	P06454	PTMA;PTMAP7	Prothymosin alpha;Prothymosin alpha, N-terminally processed;Thymosin alpha-1	MULTI-MSMS	Burdine_082118_lysate_11	lysate	752.051	3	522.553	1564.64	1.473	0.00076974	438540	229.16	438550	229.16	752.05	19.431	0.63571	19.431	19.172	19.807	0					47	15	4	0.717308	0.00424186	0.0303759	0.032086	1	7234
AAEDDEDDDVDTKK	14	Unmodified	_AAEDDEDDDVDTKK_					0	0	0	1	P06454;B8ZZQ6;Q8TBK9;V9HVW6;Q86YS2;Q53S24;H7C2N1;Q15202;Q15200;Q15204;B8ZZA1;B8ZZW7;Q7Z4R6	P06454	P06454	PTMA;PTMAP7	Prothymosin alpha;Prothymosin alpha, N-terminally processed;Thymosin alpha-1	MULTI-MSMS	Burdine_082118_lysate_11	lysate	564.291	4	392.167	1564.64	1.4727	0.00057756	438260	171.87	438260	171.87	564.29	19.966	0.27477	19.966	19.875	20.15	3.5527e-15					27	6	6	0.984782	0.0133279	0.0553733	0.0035882	1	7530
AAEDDEDDDVDTKK	14	Unmodified	_AAEDDEDDDVDTKK_					0	0	0	1	P06454;B8ZZQ6;Q8TBK9;V9HVW6;Q86YS2;Q53S24;H7C2N1;Q15202;Q15200;Q15204;B8ZZA1;B8ZZW7;Q7Z4R6	P06454	P06454	PTMA;PTMAP7	Prothymosin alpha;Prothymosin alpha, N-terminally processed;Thymosin alpha-1	MULTI-MSMS	Burdine_082118_lysate_11	lysate	752.051	3	522.553	1564.64	1.4731	0.00076978	438540	229.16	438550	229.16	751.716	20.664	0.31483	20.664	20.425	20.74	0					19	7	5	0.997013	0.00664684	0.0737271	0.00081546	1	8000
AAEDDEDDDVDTKK	14	Unmodified	_AAEDDEDDDVDTKK_					0	0	0	1	P06454;B8ZZQ6;Q8TBK9;V9HVW6;Q86YS2;Q53S24;H7C2N1;Q15202;Q15200;Q15204;B8ZZA1;B8ZZW7;Q7Z4R6	P06454	P06454	PTMA;PTMAP7	Prothymosin alpha;Prothymosin alpha, N-terminally processed;Thymosin alpha-1	MULTI-MSMS	Burdine_082118_lysate_12	lysate	564.039	4	392.167	1564.64	0.90935	0.00035662	438260	171.87	438260	171.87	564.29	19.905	0.66479	19.905	19.508	20.173	0					91	23	5	0.973867	0.034337	0.0683451	6.7637e-08	2	7472
AAEDDEDDDVDTKK	14	Unmodified	_AAEDDEDDDVDTKK_					0	0	0	1	P06454;B8ZZQ6;Q8TBK9;V9HVW6;Q86YS2;Q53S24;H7C2N1;Q15202;Q15200;Q15204;B8ZZA1;B8ZZW7;Q7Z4R6	P06454	P06454	PTMA;PTMAP7	Prothymosin alpha;Prothymosin alpha, N-terminally processed;Thymosin alpha-1	MULTI-MSMS	Burdine_082118_lysate_12	lysate	752.386	3	522.553	1564.64	-2.3761	-0.0012416	438550	229.16	438550	229.16	751.718	19.892	1.2634	19.892	19.508	20.772	0					173	38	6	0.823273	0.00942241	0.0451967	0.026927	1	7690
AAEDDEDDDVDTKK	14	Unmodified	_AAEDDEDDDVDTKK_					0	0	0	1	P06454;B8ZZQ6;Q8TBK9;V9HVW6;Q86YS2;Q53S24;H7C2N1;Q15202;Q15200;Q15204;B8ZZA1;B8ZZW7;Q7Z4R6	P06454	P06454	PTMA;PTMAP7	Prothymosin alpha;Prothymosin alpha, N-terminally processed;Thymosin alpha-1	MSMS	Burdine_082118_lysate_12	lysate	751.716	3	522.553	1564.64	NaN	NaN	NaN	NaN	NaN	NaN	NaN	61.976	1	61.976	61.476	62.476	0								NaN	NaN	NaN	0.025158	1	31551
AAEDDEDDDVDTKK	14	Unmodified	_AAEDDEDDDVDTKK_					0	0	0	1	P06454;B8ZZQ6;Q8TBK9;V9HVW6;Q86YS2;Q53S24;H7C2N1;Q15202;Q15200;Q15204;B8ZZA1;B8ZZW7;Q7Z4R6	P06454	P06454	PTMA;PTMAP7	Prothymosin alpha;Prothymosin alpha, N-terminally processed;Thymosin alpha-1	MULTI-MSMS	Burdine_082118_lysate_30	lysate	752.05	3	522.553	1564.64	-0.20379	-0.00010649	438540	229.16	438540	229.16	752.05	19.664	0.23859	19.664	19.525	19.763	0					15	5	4	0.97982	0.00475725	0.0237035	0.00095603	1	7223
AAEDDEDDDVDTKK	14	Unmodified	_AAEDDEDDDVDTKK_					0	0	0	1	P06454;B8ZZQ6;Q8TBK9;V9HVW6;Q86YS2;Q53S24;H7C2N1;Q15202;Q15200;Q15204;B8ZZA1;B8ZZW7;Q7Z4R6	P06454	P06454	PTMA;PTMAP7	Prothymosin alpha;Prothymosin alpha, N-terminally processed;Thymosin alpha-1	MULTI-MSMS	Burdine_082118_phos_02	Phospho	752.05	3	522.553	1564.64	-3.9432	-0.0020605	438550	229.16	438540	229.16	751.718	20.275	0.15184	20.275	20.177	20.329	0					10	3	4	0.915539	0.00277649	0.00909029	0.00095518	1	5989
AAEDDEDDDVDTKKQK	16	Unmodified	_AAEDDEDDDVDTKKQK_					0	0	0	2	P06454;B8ZZQ6;Q8TBK9;V9HVW6;Q86YS2;Q53S24;H7C2N1;Q15202;Q15200;Q15204;B8ZZA1;B8ZZW7;Q7Z4R6	P06454	P06454	PTMA;PTMAP7	Prothymosin alpha;Prothymosin alpha, N-terminally processed;Thymosin alpha-1	MULTI-MSMS	Burdine_082118_lysate_01	lysate	685.367	4	456.205	1820.79	3.037	0.0013855	502320	229.16	502320	229.16	685.617	19.362	0.65657	19.362	19.082	19.738	0					67	16	8	0.978429	0.0138083	0.0391608	0.0066252	1	7107
AAEDDEDDDVDTKKQK	16	Unmodified	_AAEDDEDDDVDTKKQK_					0	0	0	2	P06454;B8ZZQ6;Q8TBK9;V9HVW6;Q86YS2;Q53S24;H7C2N1;Q15202;Q15200;Q15204;B8ZZA1;B8ZZW7;Q7Z4R6	P06454	P06454	PTMA;PTMAP7	Prothymosin alpha;Prothymosin alpha, N-terminally processed;Thymosin alpha-1	MULTI-MSMS	Burdine_082118_lysate_13	lysate	685.618	4	456.205	1820.79	-4.8814	-0.0022269	502330	229.16	502320	229.16	685.621	19.195	0.16767	19.195	19.088	19.256	0					14	3	5	0.95937	0.0105528	0.0375611	0.0053894	1	6808
AAEDSYAK	8	Unmodified	_AAEDSYAK_					0	0	0	0	Q9BZD4;E9PQC4;A0A024R8Y0	Q9BZD4	Q9BZD4	NUF2;CDCA1	Kinetochore protein Nuf2	MULTI-MSMS	Burdine_082118_lysate_06	lysate	656.861	2	427.698	853.382	-7.9817	-0.0034138	535810	229.17	535800	229.16	656.864	18.119	0.28789	18.119	17.937	18.225	0					10	6	2	0.973702	0.0081767	0.136658	0.0032339	2	6293
AAEEAEEAR	9	Unmodified	_AAEEAEEAR_					0	0	0	0	Q15149	Q15149	Q15149	PLEC	Plectin	MULTI-MSMS	Burdine_082118_lysate_26	lysate	602.805	2	488.223	974.431	2.9447	0.0014377	234690	114.58	234690	114.58	602.803	13.675	0.17872	13.675	13.603	13.781	1.7764e-15					13	4	4	0.945531	0.0192994	0.158412	2.7813e-05	2	3673
AAEEEDEADPK	11	Unmodified	_AAEEEDEADPK_					0	0	0	0	P20962;A0A158RFU3;O15256;A2VCM6	P20962	P20962	PTMS	Parathymosin	MULTI-MSMS	Burdine_082118_lysate_27	lysate	831.417	2	602.254	1202.49	-2.4753	-0.0014908	380510	229.16	380510	229.16	831.419	18.171	0.20566	18.171	18.052	18.258	3.5527e-15					12	4	4	0.982606	0.00245752	0.0911786	0.011008	1	6324
AAEEEDEADPKR	12	Unmodified	_AAEEEDEADPKR_					0	0	0	1	P20962;A0A158RFU3;O15256;A2VCM6	P20962	P20962	PTMS	Parathymosin	MULTI-MSMS	Burdine_082118_lysate_28	lysate	606.648	3	453.872	1358.6	2.3814	0.0010808	336600	152.77	336600	152.78	606.646	15.733	0.48121	15.733	15.392	15.873	0					40	11	6	0.997112	0.263944	1	0.00081276	2	4801
AAEEFVNIYYETMDKR	16	Unmodified	_AAEEFVNIYYETMDKR_					0	0	0	1	Q9NPJ8	Q9NPJ8	Q9NPJ8	NXT2	NTF2-related export protein 2	MULTI-MSMS	Burdine_082118_lysate_18	lysate	813.421	3	660.312	1977.91	0.76588	0.00050572	231370	152.77	231370	152.78	813.421	44.967	0.25139	44.967	44.861	45.113	0					15	5	4	0.87673	0.00529016	0.0753389	3.6972e-06	1	22745
AAEEIGIK	8	Unmodified	_AAEEIGIK_					0	0	0	0	P11586;V9GYY3;A0A384N5Y3;A0A024R652;F5H2F4;B7Z809	P11586	P11586	MTHFD1	C-1-tetrahydrofolate synthase, cytoplasmic;Methylenetetrahydrofolate dehydrogenase;Methenyltetrahydrofolate cyclohydrolase;Formyltetrahydrofolate synthetase;C-1-tetrahydrofolate synthase, cytoplasmic, N-terminally processed	MULTI-MSMS	Burdine_082118_lysate_02	lysate	644.898	2	415.735	829.455	2.4308	0.0010106	551220	229.16	551230	229.16	644.898	26.122	0.38541	26.122	25.99	26.375	0					33	9	6	0.988033	0.0303179	0.604734	0.0062545	2	11540
AAEEIGIK	8	Unmodified	_AAEEIGIK_					0	0	0	0	P11586;V9GYY3;A0A384N5Y3;A0A024R652;F5H2F4;B7Z809	P11586	P11586	MTHFD1	C-1-tetrahydrofolate synthase, cytoplasmic;Methylenetetrahydrofolate dehydrogenase;Methenyltetrahydrofolate cyclohydrolase;Formyltetrahydrofolate synthetase;C-1-tetrahydrofolate synthase, cytoplasmic, N-terminally processed	MULTI-MSMS	Burdine_082118_phos_16	Phospho	644.898	2	415.735	829.455	0.98382	0.00040901	551220	229.16	551220	229.16	644.897	26.574	0.19409	26.574	26.437	26.631	0					10	4	3	0.978393	0.0014921	0.00477846	0.012051	1	9559
AAEELSK	7	Unmodified	_AAEELSK_					0	0	0	0	Q8WUM4;Q4W4Y1;A0A3B3IT07;C9IZF9;F8WEQ7;F8WBR8	Q8WUM4	Q8WUM4	PDCD6IP;DRIP4	Programmed cell death 6-interacting protein	MULTI-MSMS	Burdine_082118_lysate_04	lysate	603.361	2	374.198	746.381	1.4912	0.000558	612410	229.16	612410	229.16	603.36	20.568	0.66981	20.568	20.267	20.937	-3.5527e-15					53	16	5	0.999511	0.0299361	0.478867	0.013813	2	7969
AAEEQGDDQDSEK	13	Unmodified	_AAEEQGDDQDSEK_					0	0	0	0	Q1KMD3;H3BQZ7	Q1KMD3	Q1KMD3	HNRNPUL2;HNRNPUL2-BSCL2	Heterogeneous nuclear ribonucleoprotein U-like protein 2	MULTI-MSMS	Burdine_082118_lysate_27	lysate	627.302	3	474.527	1420.56	-2.3704	-0.0011248	321950	152.78	321950	152.78	627.303	14.892	0.36678	14.892	14.667	15.034	1.7764e-15					28	8	4	0.992169	0.0244986	0.255233	7.1901e-05	1	4372
AAEEQGDDQDSEK	13	Unmodified	_AAEEQGDDQDSEK_					0	0	0	0	Q1KMD3;H3BQZ7	Q1KMD3	Q1KMD3	HNRNPUL2;HNRNPUL2-BSCL2	Heterogeneous nuclear ribonucleoprotein U-like protein 2	MULTI-MSMS	Burdine_082118_lysate_27	lysate	940.449	2	711.287	1420.56	-2.3708	-0.0016863	322180	229.16	322180	229.16	940.451	14.892	0.28353	14.892	14.75	15.034	1.7764e-15					19	6	5	0.990281	0.000345829	0.0103479	5.6116e-07	1	4407
AAEEQLSAR	9	Unmodified	_AAEEQLSAR_					0	0	0	0	Q96CS2	Q96CS2	Q96CS2	HAUS1	HAUS augmin-like complex subunit 1	MULTI-MSMS	Burdine_082118_lysate_12	lysate	602.33	2	487.749	973.483	0.047753	2.3291e-05	234920	114.58	234920	114.58	602.33	16.303	0.74739	16.303	15.889	16.637	0					30	18	5	0.981047	0.0244238	0.448909	3.7336e-05	2	5241
AAEEQRIQSLMTKMTAMANEESR	23	3 Oxidation (M),Phospho (STY)	_AAEEQRIQSLM(Oxidation (M))TKM(Oxidation (M))TAM(Oxidation (M))ANEES(Phospho (STY))R_	AAEEQRIQSLM(1)TKM(1)TAM(1)ANEESR	AAEEQRIQSLMTKMT(0.005)AMANEES(0.994)R	AAEEQRIQSLM(82)TKM(82)TAM(82)ANEESR	AAEEQRIQS(-71)LMT(-35)KMT(-23)AMANEES(23)R	0	3	1	2	Q567U6;F8W9X7	Q567U6	Q567U6	CCDC93	Coiled-coil domain-containing protein 93	MULTI-MSMS	Burdine_082118_lysate_22	lysate	1071.51	3	918.403	2752.19	-5.0541	-0.0046417	166350	152.78	166350	152.77	1072.18	58.972	0.27713	58.972	58.825	59.102	0					24	6	7	0.898845	0.00583497	0.0310302	0.0059709	1	30273
AAEEVEAK	8	Unmodified	_AAEEVEAK_					0	0	0	0	Q9NX63;A4D1N4;C9JRZ6;F8WAR4	Q9NX63	Q9NX63	CHCHD3	MICOS complex subunit MIC19	MULTI-MSMS	Burdine_082118_lysate_10	lysate	652.876	2	423.714	845.413	-0.11247	-4.7656e-05	540840	229.16	540840	229.16	652.876	19.041	0.24133	19.041	18.901	19.143	0					22	5	5	0.985625	0.0324543	0.255186	0.0015682	1	6820
AAEEVLQTVDHYKTEIER	18	Acetyl (Protein N-term)	_(Acetyl (Protein N-term))AAEEVLQTVDHYKTEIER_					1	0	0	1	Q96G01;A8MVZ6;F8VZX7;F8W056	Q96G01	Q96G01	BICD1	Protein bicaudal D homolog 1	MULTI-MSMS	Burdine_082118_lysate_06	lysate	801.752	3	725.031	2172.07	-1.1702	-0.00084845	105360	76.388	105360	76.387	801.419	49.259	0.34992	49.259	49.048	49.398	0					45	8	7	0.975178	0.0223833	0.370622	0.00011331	2	24137
AAEFLQMLEAIK	12	Unmodified	_AAEFLQMLEAIK_					0	0	0	0	P52739;D6RFI6;D6RAT8;D6RBK1;D6RJH2;D6R9I2;B3KQ42;A0A024R087	P52739	P52739	ZNF131;hCG_36935	Zinc finger protein 131	MULTI-MSMS	Burdine_082118_lysate_12	lysate	608.023	3	455.248	1362.72	1.9125	0.00087066	335590	152.77	335590	152.78	608.022	57.635	0.19198	57.635	57.5	57.692	0					17	4	6	0.982499	0.0437737	0.220077	0.0025741	2	29551
AAEFLQMLEAIK	12	Unmodified	_AAEFLQMLEAIK_					0	0	0	0	P52739;D6RFI6;D6RAT8;D6RBK1;D6RJH2;D6R9I2;B3KQ42;A0A024R087	P52739	P52739	ZNF131;hCG_36935	Zinc finger protein 131	MULTI-MSMS	Burdine_082118_lysate_12	lysate	911.531	2	682.368	1362.72	-3.0203	-0.002061	335840	229.16	335830	229.16	911.533	57.635	0.15218	57.635	57.54	57.692	7.1054e-15					12	3	4	0.992551	0.0079571	0.078726	5.4561e-05	2	29556
AAEFNSNLNR	10	Unmodified	_AAEFNSNLNR_					0	0	0	0	Q8WUB8;S5FMB0;S5FZ81;S5FQ49;B4DK20	Q8WUB8;S5FZ81	Q8WUB8	PHF10	PHD finger protein 10	MULTI-MSMS	Burdine_082118_lysate_03	lysate	682.86	2	568.278	1134.54	-0.86657	-0.00049246	201630	114.58	201630	114.58	682.86	21.285	0.16244	21.285	21.191	21.354	0					8	3	3	0.976738	0.00204279	0.00997094	3.0213e-06	1	8397
AAEFNSNLNR	10	Unmodified	_AAEFNSNLNR_					0	0	0	0	Q8WUB8;S5FMB0;S5FZ81;S5FQ49;B4DK20	Q8WUB8;S5FZ81	Q8WUB8	PHF10	PHD finger protein 10	MULTI-MSMS	Burdine_082118_phos_14	Phospho	682.859	2	568.278	1134.54	-0.51153	-0.00029069	201630	114.58	201630	114.58	682.859	21.555	0.47251	21.555	21.265	21.738	0					15	5	4	0.99057	0.0024575	0.0323953	0.00030638	1	6903
AAEGGLSSPEFSELCIWLGSQIK	23	Unmodified	_AAEGGLSSPEFSELCIWLGSQIK_					0	0	0	0	Q52LJ0	Q52LJ0	Q52LJ0	FAM98B	Protein FAM98B	MULTI-MSMS	Burdine_082118_lysate_21	lysate	980.187	3	827.077	2478.21	2.2333	0.0018471	184710	152.77	184720	152.77	980.184	55.945	0.42693	55.945	55.754	56.181	0					41	10	6	0.969228	0.0262656	0.186995	0.00014172	1	28631
AAEGGLSSPEFSELCIWLGSQIK	23	Unmodified	_AAEGGLSSPEFSELCIWLGSQIK_					0	0	0	0	Q52LJ0	Q52LJ0	Q52LJ0	FAM98B	Protein FAM98B	MULTI-MSMS	Burdine_082118_lysate_21	lysate	735.392	4	620.56	2478.21	0.58241	0.00036142	184640	114.58	184640	114.58	735.392	55.954	0.4278	55.954	55.711	56.138	0					24	10	4	1	0.00274131	0.0291924	8.984e-06	2	28684
AAEGVSAADMAK	12	Unmodified	_AAEGVSAADMAK_					0	0	0	0	Q9NW13;A0A024R753	Q9NW13	Q9NW13	RBM28	RNA-binding protein 28	MULTI-MSMS	Burdine_082118_lysate_03	lysate	790.433	2	560.769	1119.52	-1.4958	-0.00083879	408660	229.16	408660	229.16	790.434	24.264	0.28436	24.264	24.105	24.39	0					12	6	3	0.994059	0.0036761	0.0724649	0.019412	1	10365
AAEGVSAADMAK	12	Unmodified	_AAEGVSAADMAK_					0	0	0	0	Q9NW13;A0A024R753	Q9NW13	Q9NW13	RBM28	RNA-binding protein 28	MSMS	Burdine_082118_lysate_03	lysate	526.957	3	374.182	1119.52	NaN	NaN	NaN	NaN	NaN	NaN	NaN	24.308	1	24.308	23.808	24.808	0								NaN	NaN	NaN	0.011409	1	10354
AAEIYGVTHTR	11	Unmodified	_AAEIYGVTHTR_					0	0	0	0	Q9HCS7;Q71SV8;Q68CN2	Q9HCS7	Q9HCS7	XAB2;DKFZp762C1015	Pre-mRNA-splicing factor SYF1	MULTI-MSMS	Burdine_082118_lysate_01	lysate	482.935	3	406.547	1216.62	-1.5876	-0.00064545	187890	76.388	187890	76.387	482.935	21.447	0.19398	21.447	21.322	21.516	0					15	4	4	0.944719	0.0088124	0.0403036	5.3647e-05	2	8564
AAELAVQNEVGLVDNPLK	18	Unmodified	_AAELAVQNEVGLVDNPLK_					0	0	0	0	Q9NVM6	Q9NVM6	Q9NVM6	DNAJC17	DnaJ homolog subfamily C member 17	MULTI-MSMS	Burdine_082118_lysate_14	lysate	780.451	3	627.342	1879.01	-1.4103	-0.00088473	243530	152.78	243530	152.77	780.452	42.05	0.31636	42.05	41.91	42.227	0					27	7	6	0.349839	0.00799418	0.107716	1.5469e-05	1	21184
AAELEMELNEHSLVIDTLK	19	Unmodified	_AAELEMELNEHSLVIDTLK_					0	0	0	0	Q9UHV9;B1AQP2	Q9UHV9	Q9UHV9	PFDN2	Prefoldin subunit 2	MULTI-MSMS	Burdine_082118_lysate_13	lysate	871.811	3	719.037	2154.09	-2.6899	-0.0019342	212470	152.78	212470	152.77	871.813	44.853	0.52605	44.853	44.711	45.237	0					46	12	4	0.751025	0.00713443	0.0577993	2.0489e-06	2	22706
AAELEMELNEHSLVIDTLKEVDETRK	26	Unmodified	_AAELEMELNEHSLVIDTLKEVDETRK_					0	0	0	2	Q9UHV9;B1AQP2	Q9UHV9	Q9UHV9	PFDN2	Prefoldin subunit 2	MULTI-MSMS	Burdine_082118_lysate_14	lysate	926.008	4	753.885	3011.51	-1.8078	-0.0013629	227980	171.87	227980	171.87	926.009	45.227	0.3674	45.227	45.059	45.426	0					16	8	3	0.957455	0.00230022	0.0201117	4.1261e-12	1	23034
AAELETDIR	9	Unmodified	_AAELETDIR_					0	0	0	0	O94906	O94906	O94906	PRPF6	Pre-mRNA-processing factor 6	MULTI-MSMS	Burdine_082118_lysate_11	lysate	623.846	2	509.264	1016.51	1.2544	0.00063883	224990	114.58	224990	114.58	623.845	25.131	0.30263	25.131	24.996	25.299	0					20	7	4	0.993475	0.0192032	0.0848335	0.00072599	2	10803
AAELFGLTAEEVYLVHDELDKPLGR	25	Unmodified	_AAELFGLTAEEVYLVHDELDKPLGR_					0	0	0	1	Q86Y79;A0A096LP34;A0A096LP22;C9J7Z1	Q86Y79	Q86Y79	PTRH1	Probable peptidyl-tRNA hydrolase	MULTI-MSMS	Burdine_082118_lysate_17	lysate	811.947	4	697.116	2784.43	0.073539	5.1265e-05	164360	114.58	164360	114.58	811.948	55.007	0.28918	55.007	54.859	55.148	0					32	6	6	0.97564	0.0181019	0.125211	5.478e-12	1	28654
AAELFHQLSQALEVLTDAAAR	21	Unmodified	_AAELFHQLSQALEVLTDAAAR_					0	0	0	0	Q9NVM6;H0YLQ7;S4R343;H0YK99	Q9NVM6	Q9NVM6	DNAJC17	DnaJ homolog subfamily C member 17	MULTI-MSMS	Burdine_082118_lysate_10	lysate	828.788	3	752.066	2253.18	-1.6762	-0.0012606	101570	76.389	101570	76.388	828.789	60.536	0.2391	60.536	60.393	60.632	0					21	5	5	0.936361	0.060373	0.562614	5.6191e-18	1	31450
AAELFHQLSQALEVLTDAAAR	21	Unmodified	_AAELFHQLSQALEVLTDAAAR_					0	0	0	0	Q9NVM6;H0YLQ7;S4R343;H0YK99	Q9NVM6	Q9NVM6	DNAJC17	DnaJ homolog subfamily C member 17	MULTI-MSMS	Burdine_082118_lysate_10	lysate	621.843	4	564.301	2253.18	-3.6694	-0.0020706	101530	57.293	101530	57.291	621.845	60.526	0.24035	60.526	60.433	60.674	0					14	5	4	0.94494	0.00508484	0.0585681	0.024641	1	31470
AAELGAR	7	Unmodified	_AAELGAR_					0	0	0	0	P00390;V9HW90;A0A2R8YF59;H0YC68	P00390	P00390	GSR;HEL-75	Glutathione reductase, mitochondrial	MSMS	Burdine_082118_lysate_06	lysate	458.774	2	344.193	686.371	NaN	NaN	NaN	NaN	NaN	NaN	NaN	15.349	1	15.349	14.849	15.849	0								NaN	NaN	NaN	0.00016954	1	4549
AAELGAR	7	Unmodified	_AAELGAR_					0	0	0	0	P00390;V9HW90;A0A2R8YF59;H0YC68	P00390	P00390	GSR;HEL-75	Glutathione reductase, mitochondrial	MSMS	Burdine_082118_lysate_06	lysate	458.774	2	344.193	686.371	NaN	NaN	NaN	NaN	NaN	NaN	NaN	15.387	1	15.387	14.887	15.887	0								NaN	NaN	NaN	6.5472e-05	1	4573
AAELGAR	7	Unmodified	_AAELGAR_					0	0	0	0	P00390;V9HW90;A0A2R8YF59;H0YC68	P00390	P00390	GSR;HEL-75	Glutathione reductase, mitochondrial	MULTI-MSMS	Burdine_082118_phos_01	Phospho	458.775	2	344.193	686.371	1.9261	0.00066294	332900	114.58	332900	114.58	458.774	15.44	0.15159	15.44	15.34	15.492	0					6	3	2	0.958587	0.00161019	0.00685094	0.012159	1	4269
AAELIANSLATAGDGLIELR	20	Unmodified	_AAELIANSLATAGDGLIELR_					0	0	0	0	P35232;A8K401;Q6PUJ7;Q6FHP5;C9JW96	P35232	P35232	PHB;HEL-S-54e	Prohibitin	MULTI-MSMS	Burdine_082118_lysate_20	lysate	743.423	3	666.7	1997.08	0.31788	0.00021193	114580	76.387	114580	76.388	743.422	50.949	0.24809	50.949	50.83	51.078	0					18	5	4	0.60035	0.00111814	0.0157613	0.052932	1	26191
AAELIANSLATAGDGLIELR	20	Unmodified	_AAELIANSLATAGDGLIELR_					0	0	0	0	P35232;A8K401;Q6PUJ7;Q6FHP5;C9JW96	P35232	P35232	PHB;HEL-S-54e	Prohibitin	MULTI-MSMS	Burdine_082118_lysate_21	lysate	743.422	3	666.7	1997.08	0.58684	0.00039125	114580	76.387	114580	76.388	743.422	56.159	0.96047	56.159	56.02	56.981	0					80	23	7	0.98673	0.0772513	0.329805	2.2676e-12	4	28768
AAELIANSLATAGDGLIELR	20	Unmodified	_AAELIANSLATAGDGLIELR_					0	0	0	0	P35232;A8K401;Q6PUJ7;Q6FHP5;C9JW96	P35232	P35232	PHB;HEL-S-54e	Prohibitin	MULTI-MSMS	Burdine_082118_lysate_21	lysate	1114.13	2	999.547	1997.08	2.0878	0.0020868	114630	114.58	114630	114.58	1114.63	56.173	0.30557	56.173	56.061	56.367	0					14	7	3	0.971177	0.00439681	0.074056	2.4351e-120	2	28750
AAELIANSLATAGDGLIELR	20	Unmodified	_AAELIANSLATAGDGLIELR_					0	0	0	0	P35232;A8K401;Q6PUJ7;Q6FHP5;C9JW96	P35232	P35232	PHB;HEL-S-54e	Prohibitin	MULTI-MSMS	Burdine_082118_lysate_22	lysate	743.422	3	666.7	1997.08	-4.6194	-0.0030798	114580	76.391	114580	76.388	743.091	56.154	0.37045	56.154	55.985	56.356	7.1054e-15					24	8	5	0.979957	0.0334873	0.412208	4.1324e-12	2	28731
AAELLMSCFR	10	Unmodified	_AAELLMSCFR_					0	0	0	0	Q5JVF3;A8K097;A0A024RE04;A0A024RDZ9	Q5JVF3	Q5JVF3	PCID2;RP11-98F14.6	PCI domain-containing protein 2	MULTI-MSMS	Burdine_082118_lysate_30	lysate	713.872	2	599.291	1196.57	-2.5565	-0.0015321	191200	114.58	191190	114.58	713.874	40.655	0.3186	40.655	40.478	40.797	0					23	7	4	0.713134	0.0257007	0.471805	0.0014979	1	20371
AAELLQDEYSGR	12	Unmodified	_AAELLQDEYSGR_					0	0	0	0	Q9BUK6;A0A3B3IUD2;A8K3J5;D3DVA3;B4DF47;B4DLS9	Q9BUK6	Q9BUK6	MSTO1	Protein misato homolog 1	MULTI-MSMS	Burdine_082118_lysate_07	lysate	790.909	2	676.328	1350.64	0.78538	0.00053118	169420	114.58	169420	114.58	790.909	30.758	0.32785	30.758	30.622	30.95	0					26	7	6	0.980341	0.0177097	0.651743	8.1702e-28	2	14296
AAELLQDEYSGR	12	Unmodified	_AAELLQDEYSGR_					0	0	0	0	Q9BUK6;A0A3B3IUD2;A8K3J5;D3DVA3;B4DF47;B4DLS9	Q9BUK6	Q9BUK6	MSTO1	Protein misato homolog 1	MSMS	Burdine_082118_lysate_07	lysate	527.609	3	451.221	1350.64	NaN	NaN	NaN	NaN	NaN	NaN	NaN	30.842	1	30.842	30.342	31.342	0								NaN	NaN	NaN	0.043662	1	14339
AAELTATQVEEEEEEEDFRK	20	Unmodified	_AAELTATQVEEEEEEEDFRK_					0	0	0	1	O75717;A8KAE0;B3KMD2;B3KMC2;B3KMD9	O75717	O75717	WDHD1	WD repeat and HMG-box DNA-binding protein 1	MULTI-MSMS	Burdine_082118_lysate_12	lysate	703.854	4	589.022	2352.06	-0.74524	-0.00043896	194530	114.58	194530	114.58	703.855	32.378	0.23622	32.378	32.251	32.487	0					10	5	3	1	0.000840143	0.00170395	8.0114e-06	1	15288
AAELTATQVEEEEEEEDFRK	20	Unmodified	_AAELTATQVEEEEEEEDFRK_					0	0	0	1	O75717;A8KAE0;B3KMD2;B3KMC2;B3KMD9	O75717	O75717	WDHD1	WD repeat and HMG-box DNA-binding protein 1	MULTI-MSMS	Burdine_082118_lysate_12	lysate	938.136	3	785.027	2352.06	-4.1509	-0.0032586	194610	152.78	194610	152.77	938.139	32.355	0.23622	32.355	32.251	32.487	7.1054e-15					12	5	3	0.927138	0.000857992	0.00189684	1.395e-20	1	15312
AAELTATQVEEEEEEEDFRKK	21	Unmodified	_AAELTATQVEEEEEEEDFRKK_					0	0	0	2	O75717;A8KAE0;B3KMD2;B3KMC2;B3KMD9	O75717	O75717	WDHD1	WD repeat and HMG-box DNA-binding protein 1	MULTI-MSMS	Burdine_082118_lysate_04	lysate	793.419	4	621.046	2480.16	0.62381	0.00038741	276740	171.87	276750	171.87	793.168	31.026	0.47121	31.026	30.869	31.34	-3.5527e-15					34	11	6	0.985394	0.0231589	0.197808	0.022066	1	14579
AAELVTQNCEAYEAHMR	17	Unmodified	_AAELVTQNCEAYEAHMR_					0	0	0	0	Q96I15;B4DDP9;A0A0A0MQU4;B4DVB4;H7C3V9;H7C1N7	Q96I15	Q96I15	SCLY	Selenocysteine lyase	MULTI-MSMS	Burdine_082118_lysate_05	lysate	741.69	3	664.968	1991.88	-1.998	-0.0013286	114880	76.388	114870	76.387	741.691	27.773	0.27957	27.773	27.631	27.911	0					23	6	5	0.967841	0.00651586	0.0447499	6.1362e-13	1	12571
AAELWGEQAEAR	12	Unmodified	_AAELWGEQAEAR_					0	0	0	0	Q08379;A0A6Q8KRG2	Q08379	Q08379	GOLGA2	Golgin subfamily A member 2	MULTI-MSMS	Burdine_082118_lysate_05	lysate	780.404	2	665.823	1329.63	-1.7016	-0.0011329	172090	114.58	172090	114.58	780.406	28.493	0.48122	28.493	28.335	28.816	-3.5527e-15					39	11	7	0.99609	0.00744393	0.127543	2.505e-05	2	12995
AAEMLSQLDLFSR	13	Unmodified	_AAEMLSQLDLFSR_					0	0	0	0	P78318	P78318	P78318	IGBP1	Immunoglobulin-binding protein 1	MULTI-MSMS	Burdine_082118_lysate_24	lysate	570.641	3	494.254	1479.74	3.1193	0.0015417	154550	76.386	154550	76.387	570.639	48.558	0.20295	48.558	48.46	48.663	0					12	4	3	0.904195	0.000696769	0.0268589	0.0001189	1	24751
AAEMLSQLDLFSR	13	Unmodified	_AAEMLSQLDLFSR_					0	0	0	0	P78318	P78318	P78318	IGBP1	Immunoglobulin-binding protein 1	MSMS	Burdine_082118_lysate_24	lysate	855.457	2	740.877	1479.74	NaN	NaN	NaN	NaN	NaN	NaN	NaN	48.573	1	48.573	48.073	49.073	0								NaN	NaN	NaN	4.653e-14	1	24724
AAEMMASLLK	10	Unmodified	_AAEMMASLLK_					0	0	0	0	P33176;V9HW29;C1PHA2;M1VE91;D3DRX6;M1VKJ2;M1VRN1;A8K048;M1VPF9;M1V490;M1V481;M1VKI9;M1VE89;M1VRN0;M1VPF7	P33176	P33176	KIF5B;HEL-S-61;KIF5B-ALK;KIF5B-RET(NM_020630)_K24;R11;KIF5B-RET(NM_020975)_K23;R12;KIF5B-RET(NM_020630)_K23;R12;KIF5B-RET(NM_020975)_K22;R12;KIF5B-RET(NM_020630)_K22;R12;KIF5B-ALK_K17;A20;KIF5B-RET(NM_020630)_K16;R12;KIF5B-RET(NM_020975)_K16;R12;KIF5B-RET(NM_020975)_K15;R12;KIF5B-RET(NM_020630)_K15;R12	Kinesin-1 heavy chain;Kinesin-like protein	MULTI-MSMS	Burdine_082118_lysate_27	lysate	761.94	2	532.778	1063.54	-2.5645	-0.0013663	430130	229.16	430130	229.16	761.942	44.084	0.36918	44.084	43.925	44.294	7.1054e-15					29	8	5	0.995039	0.0190249	0.204804	0.00010763	2	22165
AAEMMASLLK	10	Unmodified	_AAEMMASLLK_					0	0	0	0	P33176;V9HW29;C1PHA2;M1VE91;D3DRX6;M1VKJ2;M1VRN1;A8K048;M1VPF9;M1V490;M1V481;M1VKI9;M1VE89;M1VRN0;M1VPF7	P33176	P33176	KIF5B;HEL-S-61;KIF5B-ALK;KIF5B-RET(NM_020630)_K24;R11;KIF5B-RET(NM_020975)_K23;R12;KIF5B-RET(NM_020630)_K23;R12;KIF5B-RET(NM_020975)_K22;R12;KIF5B-RET(NM_020630)_K22;R12;KIF5B-ALK_K17;A20;KIF5B-RET(NM_020630)_K16;R12;KIF5B-RET(NM_020975)_K16;R12;KIF5B-RET(NM_020975)_K15;R12;KIF5B-RET(NM_020630)_K15;R12	Kinesin-1 heavy chain;Kinesin-like protein	MULTI-MSMS	Burdine_082118_lysate_27	lysate	508.296	3	355.521	1063.54	-2.5639	-0.00091152	429720	152.78	429720	152.78	508.297	44.099	0.24646	44.099	43.963	44.209	0					16	5	4	0.967888	0.00487346	0.0256453	0.034062	2	22176
AAEPLLTLER	10	Unmodified	_AAEPLLTLER_					0	0	0	0	O60524;G3V5V3;G3V4D9	O60524	O60524	NEMF	Nuclear export mediator factor NEMF	MULTI-MSMS	Burdine_082118_lysate_02	lysate	671.402	2	556.819	1111.62	2.29	0.0012751	205780	114.58	205780	114.58	671.4	32.996	0.26983	32.996	32.862	33.132	0					20	6	4	0.807406	0.00340501	0.0355231	0.0025514	2	15877
AAEPVSR	7	Unmodified	_AAEPVSR_					0	0	0	0	Q9UHD8;A0A024R8V0;A0A0S2Z5A5;Q1WWK5;K7ENL0;B4DTL7;K7EPY1;K7EJV0	Q9UHD8	Q9UHD8	2021-09-09	Septin-9	MULTI-MSMS	Burdine_082118_lysate_11	lysate	479.78	2	365.198	728.382	1.3451	0.00049124	313750	114.58	313750	114.58	479.779	12.221	0.2399	12.221	12.124	12.364	0					11	5	3	0.993033	0.00667893	0.0353287	0.0097961	1	2789
AAESAEIEPR	10	Unmodified	_AAESAEIEPR_					0	0	0	0	A0A024R2I7;Q9NS91;Q53H10	A0A024R2I7	A0A024R2I7	RAD18	E3 ubiquitin-protein ligase RAD18	MULTI-MSMS	Burdine_082118_lysate_28	lysate	651.348	2	536.767	1071.52	1.6677	0.00089519	213460	114.58	213470	114.58	651.347	17.702	0.21069	17.702	17.593	17.803	0					10	4	3	0.977669	0.00257159	0.0503277	0.01548	1	6016
AAESAEIEPR	10	Unmodified	_AAESAEIEPR_					0	0	0	0	A0A024R2I7;Q9NS91;Q53H10	A0A024R2I7	A0A024R2I7	RAD18	E3 ubiquitin-protein ligase RAD18	MULTI-MSMS	Burdine_082118_lysate_29	lysate	651.348	2	536.767	1071.52	1.1266	0.00060471	213460	114.58	213470	114.58	651.348	17.742	0.25061	17.742	17.595	17.846	0					16	5	4	0.986913	0.00944125	0.0420988	0.00013596	2	6032
AAESALQVVEK	11	Acetyl (Protein N-term)	_(Acetyl (Protein N-term))AAESALQVVEK_					1	0	0	0	A0A024RAC6	A0A024RAC6	A0A024RAC6	TCEB3		MULTI-MSMS	Burdine_082118_lysate_07	lysate	708.4	2	593.819	1185.62	0.34446	0.00020454	192960	114.58	192960	114.58	708.4	37.737	0.46454	37.737	37.553	38.018	0					32	10	5	0.993654	0.037626	1	1.0366e-06	2	18375
AAESALQVVEK	11	Unmodified	_AAESALQVVEK_					0	0	0	0	A0A024RAC6	A0A024RAC6	A0A024RAC6	TCEB3		MULTI-MSMS	Burdine_082118_lysate_13	lysate	801.796	2	572.814	1143.61	-3.3759	-0.0019338	400070	229.16	400060	229.16	801.978	31.341	0.12267	31.341	31.252	31.374	-3.5527e-15					4	2	2	0.298994	0.000378814	0.0071457	0.0037788	1	14636
AAESETPGKSPEKKPK	16	Unmodified	_AAESETPGKSPEKKPK_					0	0	0	3	O76021;Q32Q62	O76021	O76021	RSL1D1	Ribosomal L1 domain-containing protein 1	MULTI-MSMS	Burdine_082118_lysate_21	lysate	566.948	5	337.584	1682.88	2.6039	0.00087903	678830	229.16	678830	229.16	566.947	16.538	0.17995	16.538	16.494	16.674	0					18	7	4	0.972003	0.00582795	0.0198563	0.029656	1	4872
AAESGSDFQQR	11	Acetyl (Protein N-term)	_(Acetyl (Protein N-term))AAESGSDFQQR_					1	0	0	0	Q96BP3;A0A384MTS1;D6RA12;D6RDA4;D6RB19;D6RHV0	Q96BP3	Q96BP3	PPWD1	Peptidylprolyl isomerase domain and WD repeat-containing protein 1	MSMS	Burdine_082118_lysate_25	lysate	619.276	2	619.276	1236.54	NaN	NaN	NaN	NaN	NaN	NaN	NaN	17.773	1	17.773	17.273	18.273	0								NaN	NaN	NaN	6.3635e-56	1	5689
AAESGSDFQQR	11	Acetyl (Protein N-term)	_(Acetyl (Protein N-term))AAESGSDFQQR_					1	0	0	0	Q96BP3;A0A384MTS1;D6RA12;D6RDA4;D6RB19;D6RHV0	Q96BP3	Q96BP3	PPWD1	Peptidylprolyl isomerase domain and WD repeat-containing protein 1	MSMS	Burdine_082118_lysate_25	lysate	619.275	2	619.276	1236.54	NaN	NaN	NaN	NaN	NaN	NaN	NaN	17.82	1	17.82	17.32	18.32	0								NaN	NaN	NaN	1.2393e-16	1	5714
AAESIDQK	8	Unmodified	_AAESIDQK_					0	0	0	0	Q96RU3;B7ZL13;B7ZL14;H0Y7W6	Q96RU3	Q96RU3	FNBP1	Formin-binding protein 1	MULTI-MSMS	Burdine_082118_lysate_06	lysate	660.381	2	431.219	860.424	-7.221	-0.0031138	531440	229.17	531430	229.16	660.385	19.287	0.32243	19.287	19.144	19.467	0					17	6	4	0.943399	0.00623189	0.0844274	0.0060234	1	7053
AAESLADPTEYENLFPGLK	19	Unmodified	_AAESLADPTEYENLFPGLK_					0	0	0	0	P35606	P35606	P35606	COPB2	Coatomer subunit beta	MULTI-MSMS	Burdine_082118_lysate_16	lysate	842.119	3	689.009	2064.01	4.0638	0.0028	221730	152.77	221730	152.78	842.116	48.368	0.73243	48.368	47.872	48.605	0					68	17	6	0.995823	0.110574	1	4.8819e-06	3	24843
AAESPDQKDTDGGPKEEESPV	21	Unmodified	_AAESPDQKDTDGGPKEEESPV_					0	0	0	2	P53985;B4DKS0;B2R6A5;A0A024R0H1	P53985	P53985	SLC16A1	Monocarboxylate transporter 1	MULTI-MSMS	Burdine_082118_lysate_11	lysate	958.826	3	729.329	2184.97	1.3456	0.0009814	314210	229.16	314210	229.16	958.825	22.177	0.20876	22.177	22.062	22.271	0					16	5	4	0.914201	0.00435427	0.0287913	0.0010707	1	8953
AAESTEEVSSLRPPR	15	Unmodified	_AAESTEEVSSLRPPR_					0	0	0	1	Q709C8;A0A3B3IU50;B4E2S9;B3KW10	Q709C8	Q709C8	VPS13C	Vacuolar protein sorting-associated protein 13C	MULTI-MSMS	Burdine_082118_lysate_09	lysate	620.001	3	543.613	1627.82	0.037487	2.0378e-05	140520	76.388	140520	76.388	620	22.345	0.8812	22.345	21.702	22.583	0					53	21	5	0.940569	0.00404721	0.0156783	8.4211e-05	2	9085
AAETIIDTK	9	Unmodified	_AAETIIDTK_					0	0	0	0	Q9GZS1;B4E005;B4DYB1	Q9GZS1	Q9GZS1	POLR1E	DNA-directed RNA polymerase I subunit RPA49	MULTI-MSMS	Burdine_082118_lysate_01	lysate	710.426	2	481.264	960.513	1.8268	0.00087919	476170	229.16	476170	229.16	710.425	27.346	0.29157	27.346	27.202	27.494	0					31	13	3	0.98052	0.00262885	0.006981	1.9734e-05	2	12399
AAETQTLNFGPEWLR	15	Acetyl (Protein N-term)	_(Acetyl (Protein N-term))AAETQTLNFGPEWLR_					1	0	0	0	Q6Y7W6;A0A024R4A5;I1E4Y6;E7ESB6;B4DRT8;C9JHW1;C9JW88;B4DLU7;C9JXQ0;C9JRZ2;F8WCD5;C9JHT0;C9JPV7;C9J0V6	Q6Y7W6	Q6Y7W6	GIGYF2;TNRC15	PERQ amino acid-rich with GYF domain-containing protein 2	MULTI-MSMS	Burdine_082118_lysate_04	lysate	887.941	2	887.942	1773.87	-0.89596	-0.00079556	0.50511	0.00044851	-0.39085	-0.00034705	888.443	48.288	0.58389	48.288	48.018	48.602	0					56	13	6	0.909669	0.0127875	0.562011	4.5994e-54	1	24392
AAETVLK	7	Unmodified	_AAETVLK_					0	0	0	0	P56192;A8K492;B4E0E9;A0A024RBA2;H0YHV5;Q8NAB3	P56192	P56192	MARS	Methionine--tRNA ligase, cytoplasmic	MULTI-MSMS	Burdine_082118_lysate_15	lysate	595.381	2	366.219	730.423	-0.30915	-0.00011321	625750	229.16	625750	229.16	595.381	22.82	0.28535	22.82	22.681	22.966	0					20	6	4	0.994576	0.0120559	0.109363	0.013332	2	9253
AAETVVDPEMTPYLDIANQTGR	22	Unmodified	_AAETVVDPEMTPYLDIANQTGR_					0	0	0	0	Q9Y5A7;A0A090N8Q5;H3BM14;H3BM74;C9JRT6;F8WDB6	Q9Y5A7	Q9Y5A7	NUB1;NYREN18	NEDD8 ultimate buster 1	MULTI-MSMS	Burdine_082118_lysate_04	lysate	874.108	3	797.721	2390.14	-0.34182	-0.00027268	95756	76.387	95756	76.387	874.108	41.836	0.36755	41.836	41.619	41.986	0					24	8	4	0.954957	0.00218333	0.00892107	1.194e-28	2	20947
AAEVLNK	7	Unmodified	_AAEVLNK_					0	0	0	0	P52272;A0A087X0X3;M0R2T0;M0R0N3;M0QYQ7;Q59ES8	P52272;Q59ES8	P52272	HNRNPM	Heterogeneous nuclear ribonucleoprotein M	MULTI-MSMS	Burdine_082118_lysate_17	lysate	601.879	2	372.716	743.418	-2.259	-0.00084196	614850	229.16	614850	229.16	601.88	23.328	0.71104	23.328	23.19	23.901	0					36	17	5	0.996565	0.165187	1	0.030737	1	9432
AAEVLNK	7	Unmodified	_AAEVLNK_					0	0	0	0	P52272;A0A087X0X3;M0R2T0;M0R0N3;M0QYQ7;Q59ES8	P52272;Q59ES8	P52272	HNRNPM	Heterogeneous nuclear ribonucleoprotein M	MULTI-MSMS	Burdine_082118_phos_21	Phospho	601.879	2	372.716	743.418	-0.74756	-0.00027863	614850	229.16	614850	229.16	601.879	23.873	0.30226	23.873	23.742	24.044	0					20	7	4	0.889837	0.00394967	0.0521004	0.024016	2	8085
AAEVPNEELINLLLK	15	Unmodified	_AAEVPNEELINLLLK_					0	0	0	0	Q709C8	Q709C8	Q709C8	VPS13C	Vacuolar protein sorting-associated protein 13C	MULTI-MSMS	Burdine_082118_lysate_19	lysate	708.761	3	555.986	1664.93	0.14041	7.8066e-05	274780	152.78	274780	152.78	708.761	53.255	0.69699	53.255	52.965	53.662	0					62	16	5	0.941949	0.00244879	0.0431373	0.0098145	1	27508
AAEVWMDEYK	10	Unmodified	_AAEVWMDEYK_					0	0	0	0	Q10471;A0A1L7NY50;G3V1S6;A0A1L7NY41;B7Z6K2;B7Z462;Q8N4A0;F8VUJ3	Q10471;F8VUJ3	Q10471	GALNT2;GALNT4;POC1B-GALNT4	Polypeptide N-acetylgalactosaminyltransferase 2;Polypeptide N-acetylgalactosaminyltransferase 2 soluble form;Polypeptide N-acetylgalactosaminyltransferase;Polypeptide N-acetylgalactosaminyltransferase 4	MULTI-MSMS	Burdine_082118_lysate_01	lysate	850.441	2	621.279	1240.54	0.74539	0.0004631	368850	229.16	368860	229.16	850.44	36.076	0.35643	36.076	35.946	36.303	7.1054e-15					24	8	4	0.968745	0.0122862	0.300977	0.00034725	2	17901
AAEVWMDEYK	10	Unmodified	_AAEVWMDEYK_					0	0	0	0	Q10471;A0A1L7NY50;G3V1S6;A0A1L7NY41;B7Z6K2;B7Z462;Q8N4A0;F8VUJ3	Q10471;F8VUJ3	Q10471	GALNT2;GALNT4;POC1B-GALNT4	Polypeptide N-acetylgalactosaminyltransferase 2;Polypeptide N-acetylgalactosaminyltransferase 2 soluble form;Polypeptide N-acetylgalactosaminyltransferase;Polypeptide N-acetylgalactosaminyltransferase 4	MULTI-MSMS	Burdine_082118_lysate_01	lysate	567.297	3	414.522	1240.54	-1.4593	-0.00060491	368560	152.78	368560	152.78	567.298	36.071	0.6276	36.071	35.869	36.496	0					33	15	3	0.867521	0.00780111	0.0923543	0.0016342	2	17904
AAEVWMDEYKNFYYAAVPSAR	21	Unmodified	_AAEVWMDEYKNFYYAAVPSAR_					0	0	0	1	Q10471;A0A1L7NY50;G3V1S6;A0A1L7NY41;B7Z6K2;B7Z462	Q10471	Q10471	GALNT2	Polypeptide N-acetylgalactosaminyltransferase 2;Polypeptide N-acetylgalactosaminyltransferase 2 soluble form;Polypeptide N-acetylgalactosaminyltransferase	MULTI-MSMS	Burdine_082118_lysate_22	lysate	980.832	3	827.723	2480.15	-3.316	-0.0027447	184580	152.78	184570	152.77	980.835	49.194	0.50614	49.194	48.841	49.347	-7.1054e-15					45	11	5	0.939976	0.0112349	0.354518	0.00028414	2	24965
AAEVYTR	7	Unmodified	_AAEVYTR_					0	0	0	0	K7EPS6;K7ERA4;Q7Z4V5	K7EPS6;Q7Z4V5	Q7Z4V5	HDGFRP2	Hepatoma-derived growth factor-related protein 2	MULTI-MSMS	Burdine_082118_lysate_07	lysate	519.792	2	405.211	808.408	0.96078	0.00038932	282770	114.58	282770	114.58	519.792	16.184	0.4745	16.184	15.89	16.364	0					25	11	5	0.995056	0.074554	1	0.0052522	2	5215
AAEWQLDQPSWSGR	14	Unmodified	_AAEWQLDQPSWSGR_					0	0	0	0	Q9NVZ3;Q53FE5;B4DUR7;F6SKB8;D6RAN6;H0Y970	Q9NVZ3	Q9NVZ3	NECAP2	Adaptin ear-binding coat-associated protein 2	MULTI-MSMS	Burdine_082118_lysate_13	lysate	930.464	2	815.884	1629.75	-2.1961	-0.0017917	140440	114.58	140440	114.58	930.466	33.948	0.31186	33.948	33.812	34.124	0					19	7	3	0.581959	0.00188234	0.0412351	0.00032059	2	16328
AAEWQLDQPSWSGR	14	Unmodified	_AAEWQLDQPSWSGR_					0	0	0	0	Q9NVZ3;Q53FE5;B4DUR7;F6SKB8;D6RAN6;H0Y970	Q9NVZ3	Q9NVZ3	NECAP2	Adaptin ear-binding coat-associated protein 2	MULTI-MSMS	Burdine_082118_lysate_13	lysate	620.646	3	544.258	1629.75	-0.60439	-0.00032894	140350	76.387	140350	76.387	620.646	33.949	0.31186	33.949	33.812	34.124	0					22	7	4	0.291142	0.00130939	0.0171664	0.0055134	1	16311
AAEWYNIDFSLQNQLR	16	Unmodified	_AAEWYNIDFSLQNQLR_					0	0	0	0	Q13045;B4DIX0;Q59H95;J3KS54;B4DNA8	Q13045	Q13045	FLII	Protein flightless-1 homolog	MULTI-MSMS	Burdine_082118_lysate_19	lysate	733.046	3	656.659	1966.95	-0.10764	-7.0683e-05	116330	76.388	116330	76.388	733.046	46.236	0.58738	46.236	45.989	46.576	0					28	14	3	0.855653	0.0036035	0.0203962	1.4983e-33	2	23474
AAFAHFPELYDFALSNVAEVDTR	23	Unmodified	_AAFAHFPELYDFALSNVAEVDTR_					0	0	0	0	O60306;A0A024R9L1;B0AZM4;A8K6F0;H0YH15	O60306	O60306	AQR	Intron-binding protein aquarius	MULTI-MSMS	Burdine_082118_lysate_20	lysate	938.477	3	861.755	2582.24	0.4257	0.00036685	88641	76.387	88642	76.387	938.477	51.679	0.5753	51.679	51.326	51.901	0					55	13	5	0.652222	0.013443	0.106391	1.3918e-17	2	26548
AAFALGGLGSGFASNR	16	Unmodified	_AAFALGGLGSGFASNR_					0	0	0	0	F8VPD4;P27708;Q53SY7	F8VPD4	F8VPD4	CAD	CAD protein;Glutamine-dependent carbamoyl-phosphate synthase;Aspartate carbamoyltransferase;Dihydroorotase	MULTI-MSMS	Burdine_082118_lysate_25	lysate	862.967	2	748.386	1494.76	3.0881	0.0023111	153100	114.58	153100	114.58	862.965	38.963	0.23846	38.963	38.906	39.144	0					13	5	4	0.820162	0.00391332	0.0682931	1.4346e-06	2	18331
AAFALGGLGSGFASNR	16	Unmodified	_AAFALGGLGSGFASNR_					0	0	0	0	F8VPD4;P27708;Q53SY7	F8VPD4	F8VPD4	CAD	CAD protein;Glutamine-dependent carbamoyl-phosphate synthase;Aspartate carbamoyltransferase;Dihydroorotase	MULTI-MSMS	Burdine_082118_lysate_26	lysate	862.969	2	748.386	1494.76	0.63072	0.00047202	153100	114.58	153100	114.58	862.967	39.019	0.19482	39.019	38.925	39.12	0					10	4	3	0.90311	0.00538837	0.088838	5.1292e-32	2	18996
AAFALGGLGSGFASNR	16	Unmodified	_AAFALGGLGSGFASNR_					0	0	0	0	F8VPD4;P27708;Q53SY7	F8VPD4	F8VPD4	CAD	CAD protein;Glutamine-dependent carbamoyl-phosphate synthase;Aspartate carbamoyltransferase;Dihydroorotase	MULTI-MSMS	Burdine_082118_lysate_26	lysate	575.648	3	499.26	1494.76	-0.77953	-0.00038919	153000	76.388	153000	76.388	575.648	39.017	0.19482	39.017	38.925	39.12	0					14	4	4	0.773145	0.0050321	0.0561847	0.00010372	1	19010
AAFAPFGR	8	Unmodified	_AAFAPFGR_					0	0	0	0	P31483;F8W8I6;C9JTN7;E5RGV5;H7BY49;Q59G98	P31483;Q59G98	Q59G98	TIA1	Nucleolysin TIA-1 isoform p40	MULTI-MSMS	Burdine_082118_lysate_24	lysate	533.305	2	418.724	835.434	1.8263	0.00076471	273640	114.58	273640	114.58	533.305	29.541	0.27888	29.541	29.36	29.639	0					19	6	4	0.966717	0.0251384	0.470733	0.0026533	1	13150
AAFDDAIAELDTLSEESYK	19	Unmodified	_AAFDDAIAELDTLSEESYK_					0	0	0	0	P62258;V9HW98;G9K389;G9K388;B7ZA86;K7EM20	P62258	P62258	YWHAE;HEL2;YWHAE/FAM22B fusion;YWHAE/FAM22A fusion	14-3-3 protein epsilon	MULTI-MSMS	Burdine_082118_lysate_01	lysate	849.435	3	696.66	2086.96	-0.10051	-7.0021e-05	219300	152.78	219300	152.77	849.769	56.704	0.18864	56.704	56.583	56.772	7.1054e-15					17	4	5	0.846953	0.00828122	0.157622	6.3867e-12	2	29261
AAFDDAIAELDTLSEESYK	19	Unmodified	_AAFDDAIAELDTLSEESYK_					0	0	0	0	P62258;V9HW98;G9K389;G9K388;B7ZA86;K7EM20	P62258	P62258	YWHAE;HEL2;YWHAE/FAM22B fusion;YWHAE/FAM22A fusion	14-3-3 protein epsilon	MULTI-MSMS	Burdine_082118_lysate_02	lysate	849.769	3	696.66	2086.96	0.67927	0.00047322	219300	152.77	219300	152.77	849.769	56.692	0.19432	56.692	56.597	56.791	7.1054e-15					25	4	7	0.991597	0.0575351	0.780159	8.8183e-12	2	28952
AAFDDAIAELDTLSEESYK	19	Unmodified	_AAFDDAIAELDTLSEESYK_					0	0	0	0	P62258;V9HW98;G9K389;G9K388;B7ZA86;K7EM20	P62258	P62258	YWHAE;HEL2;YWHAE/FAM22B fusion;YWHAE/FAM22A fusion	14-3-3 protein epsilon	MULTI-MSMS	Burdine_082118_lysate_03	lysate	849.769	3	696.66	2086.96	-0.52263	-0.0003641	219300	152.78	219300	152.78	849.77	56.741	0.74192	56.741	56.565	57.307	-7.1054e-15					79	18	8	0.992316	0.494508	1	1.8463e-12	2	28531
AAFDDAIAELDTLSEESYK	19	Unmodified	_AAFDDAIAELDTLSEESYK_					0	0	0	0	P62258;V9HW98;G9K389;G9K388;B7ZA86;K7EM20	P62258	P62258	YWHAE;HEL2;YWHAE/FAM22B fusion;YWHAE/FAM22A fusion	14-3-3 protein epsilon	MULTI-MSMS	Burdine_082118_lysate_03	lysate	1274.15	2	1044.49	2086.96	-1.6373	-0.0017101	219400	229.16	219400	229.16	1274.15	56.765	0.23285	56.765	56.645	56.877	7.1054e-15					17	5	4	0.948522	0.00319264	0.0190994	1.4591e-27	2	28543
AAFDDAIAELDTLSEESYK	19	Unmodified	_AAFDDAIAELDTLSEESYK_					0	0	0	0	P62258;V9HW98;G9K389;G9K388;B7ZA86;K7EM20	P62258	P62258	YWHAE;HEL2;YWHAE/FAM22B fusion;YWHAE/FAM22A fusion	14-3-3 protein epsilon	MULTI-MSMS	Burdine_082118_lysate_03	lysate	637.579	4	522.747	2086.96	0.49173	0.00025705	219190	114.58	219190	114.58	637.579	56.748	0.35223	56.748	56.565	56.917	7.1054e-15					36	8	6	0.982162	0.0286604	0.0572585	0.00010099	1	28553
AAFDDAIAELDTLSEESYK	19	Unmodified	_AAFDDAIAELDTLSEESYK_					0	0	0	0	P62258;V9HW98;G9K389;G9K388;B7ZA86;K7EM20	P62258	P62258	YWHAE;HEL2;YWHAE/FAM22B fusion;YWHAE/FAM22A fusion	14-3-3 protein epsilon	MULTI-MSMS	Burdine_082118_lysate_04	lysate	849.77	3	696.66	2086.96	-1.4376	-0.0010015	219300	152.78	219300	152.77	849.771	50.037	0.26969	50.037	49.906	50.176	0					13	6	3	0.713604	0.0016764	0.00472417	6.3799e-05	1	25352
AAFDDAIAELDTLSEESYK	19	Unmodified	_AAFDDAIAELDTLSEESYK_					0	0	0	0	P62258;V9HW98;G9K389;G9K388;B7ZA86;K7EM20	P62258	P62258	YWHAE;HEL2;YWHAE/FAM22B fusion;YWHAE/FAM22A fusion	14-3-3 protein epsilon	MULTI-MSMS	Burdine_082118_lysate_04	lysate	849.769	3	696.66	2086.96	-1.5679	-0.0010923	219300	152.78	219300	152.78	849.77	51.116	0.27787	51.116	50.975	51.253	0					30	6	6	0.71134	0.00282986	0.0209941	0.010562	1	25936
AAFDDAIAELDTLSEESYKDSTLIMQLLR	29	Oxidation (M)	_AAFDDAIAELDTLSEESYKDSTLIM(Oxidation (M))QLLR_	AAFDDAIAELDTLSEESYKDSTLIM(1)QLLR		AAFDDAIAELDTLSEESYKDSTLIM(220)QLLR		0	1	0	1	P62258;V9HW98;G9K389;G9K388;B7ZA86;K7EM20	P62258	P62258	YWHAE;HEL2;YWHAE/FAM22B fusion;YWHAE/FAM22A fusion	14-3-3 protein epsilon	MULTI-MSMS	Burdine_082118_lysate_17	lysate	933.987	4	819.406	3273.6	0.53663	0.00043972	139830	114.58	139830	114.58	933.987	62.125	0.26422	62.125	61.989	62.253	0					25	6	6	0.927651	0.00800357	0.0524195	8.4803e-17	2	32253
AAFEALQVK	9	Unmodified	_AAFEALQVK_					0	0	0	0	Q6UWE0;A0A024R870;A0A6Q8PGF7;A0A6Q8PG02;A0A6Q8PFL5;A0A6Q8PGT8;A0A6Q8PGB2;A0A6Q8PGW1;A0A6Q8PFT9;A0A6Q8PFD4;A0A6Q8PGY0	Q6UWE0	Q6UWE0	LRSAM1	E3 ubiquitin-protein ligase LRSAM1	MULTI-MSMS	Burdine_082118_lysate_23	lysate	717.942	2	488.777	975.539	0.062222	3.0413e-05	468850	229.16	468850	229.16	717.94	33.824	0.49608	33.824	33.463	33.959	0					21	12	4	0.797531	0.00296635	0.0288125	0.0049287	1	15733
AAFFVTLDETEEGYRSEDPDTSMDSYAK	28	Unmodified	_AAFFVTLDETEEGYRSEDPDTSMDSYAK_					0	0	0	1	P50416;B2RAQ8;A0A024R5F4	P50416	P50416	CPT1A	Carnitine O-palmitoyltransferase 1, liver isoform	MULTI-MSMS	Burdine_082118_lysate_01	lysate	909.18	4	794.349	3173.37	0.21677	0.00017219	144240	114.58	144240	114.58	909.181	43.992	0.49761	43.992	43.809	44.306	0					38	11	6	0.919829	0.0170172	0.377651	5.6181e-05	1	22551
AAFGCFGNWLATVEQR	16	Unmodified	_AAFGCFGNWLATVEQR_					0	0	0	0	Q8IWA0;A8K330	Q8IWA0	Q8IWA0	WDR75	WD repeat-containing protein 75	MULTI-MSMS	Burdine_082118_lysate_28	lysate	686.348	3	609.626	1825.86	2.3371	0.0014248	125300	76.386	125300	76.388	686.347	50.778	0.25449	50.778	50.623	50.877	0					22	5	5	0.976871	0.022603	0.082025	1.3067e-07	2	25794
AAFGCFGNWLATVEQR	16	Unmodified	_AAFGCFGNWLATVEQR_					0	0	0	0	Q8IWA0;A8K330	Q8IWA0	Q8IWA0	WDR75	WD repeat-containing protein 75	MULTI-MSMS	Burdine_082118_lysate_28	lysate	1028.51	2	913.936	1825.86	-1.7017	-0.0015552	125370	114.58	125370	114.58	1029.02	50.793	0.16764	50.793	50.667	50.835	7.1054e-15					6	3	2	0.874387	0.00384317	0.0438969	1.393e-24	2	25784
AAFGEEVDAVDTGISR	16	Unmodified	_AAFGEEVDAVDTGISR_					0	0	0	0	O00273;Q53HN4;A0A024R4H5	O00273	O00273	DFFA	DNA fragmentation factor subunit alpha	MULTI-MSMS	Burdine_082118_lysate_09	lysate	622.987	3	546.265	1635.77	-0.73445	-0.00040121	139840	76.388	139840	76.388	622.988	34.65	0.31756	34.65	34.5	34.818	0					27	7	5	0.988163	0.0431426	0.317214	2.1047e-12	2	16749
AAFGISDSYVDGSSFDPQRR	20	Unmodified	_AAFGISDSYVDGSSFDPQRR_					0	0	0	1	Q9UQ35;A0A140VK53;I3L4D8;Q9UQ39;I3L182;I3L1I8;A0A087X1W1;Q05BI2;Q05CV9;I3L1C0	Q9UQ35	Q9UQ35	SRRM2	Serine/arginine repetitive matrix protein 2	MULTI-MSMS	Burdine_082118_lysate_15	lysate	802.396	3	725.675	2174	0.36264	0.00026316	105260	76.387	105260	76.387	802.396	34.152	0.25986	34.152	34.005	34.265	-7.1054e-15					22	6	5	0.973741	0.0113947	0.0321986	9.8973e-07	2	16517
AAFGLSEAGFNTACVTK	17	Unmodified	_AAFGLSEAGFNTACVTK_					0	0	0	0	P31040;A0A024QZ30;D6RFM5;Q0QF12;B4DYN5;A0A494C1T6;A0A087X1I3	P31040	P31040	SDHA	Succinate dehydrogenase [ubiquinone] flavoprotein subunit, mitochondrial	MULTI-MSMS	Burdine_082118_lysate_23	lysate	735.06	3	581.951	1742.83	-1.0076	-0.00058637	262520	152.78	262520	152.77	734.726	37.836	0.61284	37.836	37.703	38.316	0					27	15	3	0.928174	0.0075538	0.0518955	0.00039294	2	18404
AAFGQGSGPIMLDEVQCTGTEASLADCK	28	Unmodified	_AAFGQGSGPIMLDEVQCTGTEASLADCK_					0	0	0	0	Q08380;A0A0S2Z3Y1;K7EP36;K7ESM3;K7EKQ5;K7ERZ6;K7EJD3	Q08380	Q08380	LGALS3BP	Galectin-3-binding protein	MULTI-MSMS	Burdine_082118_lysate_13	lysate	1125.22	3	971.774	2912.3	-1.3909	-0.0013517	157210	152.78	157210	152.78	1125.22	41.45	0.28106	41.45	41.31	41.591	0					19	6	4	0.935034	0.00321818	0.0192084	2.9547e-06	2	20782
AAFGQGSGPIMLDEVQCTGTEASLADCK	28	Unmodified	_AAFGQGSGPIMLDEVQCTGTEASLADCK_					0	0	0	0	Q08380;A0A0S2Z3Y1;K7EP36;K7ESM3;K7EKQ5;K7ERZ6;K7EJD3	Q08380	Q08380	LGALS3BP	Galectin-3-binding protein	MULTI-MSMS	Burdine_082118_lysate_13	lysate	843.915	4	729.082	2912.3	-2.6706	-0.0019471	157160	114.58	157160	114.58	843.917	41.462	0.3218	41.462	41.269	41.591	0					26	7	6	0.963693	0.00346492	0.016827	1.0245e-06	1	20783
AAFLEAK	7	Unmodified	_AAFLEAK_					0	0	0	0	Q9HC52	Q9HC52	Q9HC52	CBX8	Chromobox protein homolog 8	MULTI-MSMS	Burdine_082118_lysate_22	lysate	604.376	2	375.213	748.412	3.1031	0.0011643	610750	229.16	610750	229.16	604.375	28.357	0.095324	28.357	28.309	28.404	-3.5527e-15					4	2	2	0.890569	0.000936992	0.0037535	0.043869	1	12296
AAFLGCLTDVR	11	Unmodified	_AAFLGCLTDVR_					0	0	0	0	Q9UID3	Q9UID3	Q9UID3	VPS51	Vacuolar protein sorting-associated protein 51 homolog	MULTI-MSMS	Burdine_082118_lysate_24	lysate	726.397	2	611.816	1221.62	0.52044	0.00031841	187280	114.58	187280	114.58	726.397	38.263	0.31366	38.263	38.123	38.437	0					13	7	3	0.401387	0.00213995	0.0283917	0.0030133	1	18668
AAFLNFFR	8	Unmodified	_AAFLNFFR_					0	0	0	0	Q5JTZ9	Q5JTZ9	Q5JTZ9	AARS2	Alanine--tRNA ligase, mitochondrial	MULTI-MSMS	Burdine_082118_lysate_09	lysate	607.848	2	493.266	984.518	-0.48111	-0.00023731	232290	114.58	232290	114.58	607.848	46.551	0.28924	46.551	46.363	46.652	0					17	6	3	0.978092	0.00737231	0.0711204	0.000504	2	23800
AAFLQYCR	8	Unmodified	_AAFLQYCR_					0	0	0	0	Q8WUM0;B4E206;A0A024R3R6;B4E3T7	Q8WUM0	Q8WUM0	NUP133	Nuclear pore complex protein Nup133	MULTI-MSMS	Burdine_082118_lysate_24	lysate	629.334	2	514.753	1027.49	0.58153	0.00029934	222590	114.58	222590	114.58	629.333	28.393	0.2345	28.393	28.257	28.491	0					15	5	4	0.902558	0.0181209	0.436779	0.0053554	1	12414
AAFNSGK	7	Unmodified	_AAFNSGK_					0	0	0	0	P04406;V9HVZ4;Q2TSD0;B4DRV9	P04406	P04406	GAPDH;HEL-S-162eP	Glyceraldehyde-3-phosphate dehydrogenase	MULTI-MSMS	Burdine_082118_lysate_21	lysate	576.843	2	347.68	693.345	2.4845	0.00086382	659120	229.16	659120	229.16	576.842	18.71	0.38431	18.71	18.565	18.949	0					29	9	5	0.968056	0.154422	1	0.021127	1	6203
AAFNSGK	7	Unmodified	_AAFNSGK_					0	0	0	0	P04406;V9HVZ4;Q2TSD0;B4DRV9	P04406	P04406	GAPDH;HEL-S-162eP	Glyceraldehyde-3-phosphate dehydrogenase	MSMS	Burdine_082118_lysate_22	lysate	576.843	2	347.68	693.345	NaN	NaN	NaN	NaN	NaN	NaN	NaN	18.635	1	18.635	18.135	19.135	0								NaN	NaN	NaN	0.020017	1	5943
AAFNSGK	7	Unmodified	_AAFNSGK_					0	0	0	0	P04406;V9HVZ4;Q2TSD0;B4DRV9	P04406	P04406	GAPDH;HEL-S-162eP	Glyceraldehyde-3-phosphate dehydrogenase	MSMS	Burdine_082118_lysate_22	lysate	576.843	2	347.68	693.345	NaN	NaN	NaN	NaN	NaN	NaN	NaN	18.699	1	18.699	18.199	19.199	0								NaN	NaN	NaN	0.0090624	1	5980
AAFPLHDCK	9	Unmodified	_AAFPLHDCK_					0	0	0	0	Q4KMQ2;B3KX12;B4E1V1;B4DZA5	Q4KMQ2	Q4KMQ2	ANO6	Anoctamin-6;Anoctamin	MULTI-MSMS	Burdine_082118_lysate_20	lysate	506.283	3	353.508	1057.5	-0.50678	-0.00017915	432170	152.78	432170	152.78	506.284	23.343	0.16175	23.343	23.262	23.424	0					11	3	4	0.925726	0.00202128	0.0208304	0.030043	1	9347
AAFQSLLDAQADEAVLDHPDLK	22	Unmodified	_AAFQSLLDAQADEAVLDHPDLK_					0	0	0	0	R4GMX3;R4GMW6;Q9UBI1;B3KY73;H0Y4W0;R4GN54;H0Y6Z9	R4GMX3	R4GMX3	COMMD3-BMI1;COMMD3	COMM domain-containing protein 3	MULTI-MSMS	Burdine_082118_lysate_16	lysate	942.841	3	789.732	2366.18	-2.0874	-0.0016485	193450	152.78	193450	152.77	942.842	45.607	0.31182	45.607	45.474	45.786	0					27	7	5	0.927015	0.00732433	0.0582081	8.3139e-48	2	23310
AAFSQEK	7	Unmodified	_AAFSQEK_					0	0	0	0	Q9UEW8;X5DP03;X5D2U3;Q6E0B2;X5D7P8	Q9UEW8;X5D7P8	Q9UEW8	STK39	STE20/SPS1-related proline-alanine-rich protein kinase	MULTI-MSMS	Burdine_082118_lysate_16	lysate	619.86	2	390.698	779.381	-0.24549	-9.5913e-05	586550	229.16	586550	229.16	619.861	19.905	0.31978	19.905	19.761	20.081	0					27	7	5	0.984123	0.0525195	1	0.0031827	2	7299
AAFTAFEEAQLPR	13	Unmodified	_AAFTAFEEAQLPR_					0	0	0	0	Q96CT7;A0A024R7M8	Q96CT7	Q96CT7	CCDC124;LOC115098	Coiled-coil domain-containing protein 124	MULTI-MSMS	Burdine_082118_lysate_15	lysate	840.45	2	725.87	1449.73	0.59065	0.00042874	157850	114.58	157850	114.58	840.45	38.237	0.55812	38.237	38.035	38.593	0					47	13	5	0.996374	0.0124313	0.31182	4.7375e-24	2	18990
AAFTAFEEAQLPR	13	Unmodified	_AAFTAFEEAQLPR_					0	0	0	0	Q96CT7;A0A024R7M8	Q96CT7	Q96CT7	CCDC124;LOC115098	Coiled-coil domain-containing protein 124	MULTI-MSMS	Burdine_082118_lysate_15	lysate	560.636	3	484.249	1449.73	0.54423	0.00026354	157740	76.387	157740	76.387	560.636	38.216	0.51866	38.216	38.035	38.554	0					43	12	4	0.970184	0.0213368	0.403703	1.007e-05	2	19013
AAFTAFEEAQLPR	13	Unmodified	_AAFTAFEEAQLPR_					0	0	0	0	Q96CT7;A0A024R7M8	Q96CT7	Q96CT7	CCDC124;LOC115098	Coiled-coil domain-containing protein 124	MULTI-MSMS	Burdine_082118_phos_19	Phospho	560.636	3	484.249	1449.73	0	0	157740	76.388	157740	76.388	560.637	38.774	0.19267	38.774	38.639	38.832	0					12	4	3	0.989278	0.00593795	0.0888687	8.3339e-05	2	14213
AAFTAGR	7	Unmodified	_AAFTAGR_					0	0	0	0	Q9UHY7;D6RA00;A0A0C4DGY8;Q7Z508	Q9UHY7	Q9UHY7	ENOPH1	Enolase-phosphatase E1	MULTI-MSMS	Burdine_082118_lysate_16	lysate	461.769	2	347.188	692.361	-1.2321	-0.00042776	330030	114.58	330030	114.58	461.769	16.757	0.35987	16.757	16.568	16.928	0					23	8	5	0.959529	0.0669842	0.958446	0.0052323	1	5229
AAFTECCQAADK	12	Unmodified	_AAFTECCQAADK_					0	0	0	0	P02768;CON__P02768-1;B2RBS8;F6KPG5;A0A0C4DGB6;A8K9P0;B4DPP6;Q56G89;B4DPR2;H0YA55;B7WNR0;D6RHD5	P02768	P02768	ALB	Serum albumin	MULTI-MSMS	Burdine_082118_lysate_02	lysate	915.449	2	686.287	1370.56	1.4947	0.0010258	333910	229.16	333920	229.16	915.95	23.593	0.20178	23.593	23.49	23.692	0					17	4	5	0.990699	0.00807075	0.191238	3.8369e-16	2	9907
AAFTVSLDPGPLEQFPHSMEPQLR	24	Unmodified	_AAFTVSLDPGPLEQFPHSMEPQLR_					0	0	0	0	Q9UKD2;A0A024RAE1	Q9UKD2	Q9UKD2	MRTO4;C1orf33	mRNA turnover protein 4 homolog	MULTI-MSMS	Burdine_082118_lysate_18	lysate	966.834	3	889.779	2666.32	2.5646	0.0022819	85847	76.385	85849	76.387	966.498	44.871	0.58629	44.871	44.484	45.071	0					65	13	7	0.970262	0.0266658	0.291747	0.00012264	2	22642
AAFTVSLDPGPLEQFPHSMEPQLR	24	Unmodified	_AAFTVSLDPGPLEQFPHSMEPQLR_					0	0	0	0	Q9UKD2;A0A024RAE1	Q9UKD2	Q9UKD2	MRTO4;C1orf33	mRNA turnover protein 4 homolog	MULTI-MSMS	Burdine_082118_lysate_18	lysate	725.127	4	667.586	2666.32	-0.42505	-0.00028376	85818	57.291	85817	57.29	725.379	44.865	0.62747	44.865	44.443	45.071	0					47	14	5	0.980117	0.00996859	0.0911786	0.010783	1	22668
AAFVLPEFAR	10	Unmodified	_AAFVLPEFAR_					0	0	0	0	P19623;K7EL89	P19623	P19623	SRM	Spermidine synthase	MULTI-MSMS	Burdine_082118_lysate_24	lysate	675.392	2	560.811	1119.61	1.328	0.00074477	204310	114.58	204310	114.58	675.391	40.729	0.45597	40.729	40.48	40.936	0					43	12	5	0.993983	0.0203689	0.296451	0.0007152	1	20105
AAFYEEQINYYDTYIK	16	Unmodified	_AAFYEEQINYYDTYIK_					0	0	0	0	A0A024RAJ8;Q13576;F5H7S7;E7EWC2;Q59HA3;B7Z7U6;B7Z881	A0A024RAJ8	A0A024RAJ8	IQGAP2	Ras GTPase-activating-like protein IQGAP2	MULTI-MSMS	Burdine_082118_lysate_15	lysate	830.761	3	677.651	2029.93	0.99118	0.00067167	225450	152.77	225450	152.78	830.76	45.179	0.65853	45.179	45.013	45.672	0					31	15	5	0.964265	0.00798617	0.0835412	8.3947e-08	2	23121
AAGAAEAAVAAVEEVGSAGQFEELLR	26	Acetyl (Protein N-term)	_(Acetyl (Protein N-term))AAGAAEAAVAAVEEVGSAGQFEELLR_					1	0	0	0	O76003;A0A140VJK1	O76003	O76003	GLRX3	Glutaredoxin-3	MULTI-MSMS	Burdine_082118_lysate_04	lysate	853.763	3	853.429	2557.27	-2.0157	-0.0017203	1.7657	0.0015069	-0.24998	-0.00021334	853.765	61.488	0.1828	61.488	61.404	61.586	0					19	5	5	0.942524	0.0144903	0.113308	6.475e-09	2	30631
AAGAAEAAVAAVEEVGSAGQFEELLR	26	Acetyl (Protein N-term)	_(Acetyl (Protein N-term))AAGAAEAAVAAVEEVGSAGQFEELLR_					1	0	0	0	O76003;A0A140VJK1	O76003	O76003	GLRX3	Glutaredoxin-3	MULTI-MSMS	Burdine_082118_lysate_05	lysate	853.763	3	853.429	2557.27	-1.3896	-0.0011859	1.009	0.00086109	-0.3806	-0.00032482	853.764	61.431	0.69196	61.431	61.268	61.96	0					202	54	7	0.994771	0.0615861	1	1.052e-17	2	29964
AAGAAEAAVAAVEEVGSAGQFEELLR	26	Acetyl (Protein N-term)	_(Acetyl (Protein N-term))AAGAAEAAVAAVEEVGSAGQFEELLR_					1	0	0	0	O76003;A0A140VJK1	O76003	O76003	GLRX3	Glutaredoxin-3	MULTI-MSMS	Burdine_082118_lysate_05	lysate	1280.14	2	1279.64	2557.27	0.38219	0.00048906	-1.21	-0.0015484	-0.82781	-0.0010593	1280.64	61.427	0.21046	61.427	61.332	61.543	0					41	11	5	0.989042	0.00770716	0.0531041	1.0831e-114	2	29994
AAGAAEAAVAAVEEVGSAGQFEELLR	26	Acetyl (Protein N-term)	_(Acetyl (Protein N-term))AAGAAEAAVAAVEEVGSAGQFEELLR_					1	0	0	0	O76003;A0A140VJK1	O76003	O76003	GLRX3	Glutaredoxin-3	MULTI-MSMS	Burdine_082118_lysate_06	lysate	853.763	3	853.429	2557.27	-1.2266	-0.0010468	0.83514	0.00071273	-0.39149	-0.00033411	853.764	61.484	0.26657	61.484	61.374	61.641	7.1054e-15					124	28	7	0.972983	0.0354612	0.50463	2.101e-08	2	29209
AAGAAEAAVAAVEEVGSAGQFEELLR	26	Acetyl (Protein N-term)	_(Acetyl (Protein N-term))AAGAAEAAVAAVEEVGSAGQFEELLR_					1	0	0	0	O76003;A0A140VJK1	O76003	O76003	GLRX3	Glutaredoxin-3	MULTI-MSMS	Burdine_082118_lysate_06	lysate	1280.14	2	1279.64	2557.27	-2.2169	-0.0028369	1.7031	0.0021794	-0.51381	-0.00065749	1280.14	61.483	0.1532	61.483	61.397	61.55	-7.1054e-15					42	15	4	0.90409	0.00292959	0.053199	2.4754e-33	2	29224
AAGAAEAAVAAVEEVGSAGQFEELLR	26	Acetyl (Protein N-term)	_(Acetyl (Protein N-term))AAGAAEAAVAAVEEVGSAGQFEELLR_					1	0	0	0	O76003;A0A140VJK1	O76003	O76003	GLRX3	Glutaredoxin-3	MULTI-MSMS	Burdine_082118_lysate_07	lysate	853.763	3	853.429	2557.27	-0.20685	-0.00017653	-0.38301	-0.00032687	-0.58985	-0.0005034	853.763	61.436	0.19845	61.436	61.347	61.546	0					87	20	6	0.953159	0.026598	0.528638	5.0828e-13	2	30007
AAGAAEAAVAAVEEVGSAGQFEELLR	26	Acetyl (Protein N-term)	_(Acetyl (Protein N-term))AAGAAEAAVAAVEEVGSAGQFEELLR_					1	0	0	0	O76003;A0A140VJK1	O76003	O76003	GLRX3	Glutaredoxin-3	MULTI-MSMS	Burdine_082118_lysate_08	lysate	853.763	3	853.429	2557.27	-3.3285	-0.0028407	2.7116	0.0023142	-0.6169	-0.00052648	853.766	61.432	0.15451	61.432	61.352	61.507	0					58	16	5	0.814057	0.0153702	0.11627	2.6341e-08	2	30592
AAGAAEAAVAAVEEVGSAGQFEELLR	26	Acetyl (Protein N-term)	_(Acetyl (Protein N-term))AAGAAEAAVAAVEEVGSAGQFEELLR_					1	0	0	0	O76003;A0A140VJK1	O76003	O76003	GLRX3	Glutaredoxin-3	MULTI-MSMS	Burdine_082118_phos_01	Phospho	853.429	3	853.429	2557.27	1.4456	0.0012337	-1.7051	-0.0014552	-0.25951	-0.00022147	853.762	61.45	0.13844	61.45	61.363	61.502	0					74	18	5	0.856708	0.00972624	0.0775262	1.8156e-12	2	21578
AAGADPGEGEEGR	13	Unmodified	_AAGADPGEGEEGR_					0	0	0	0	Q562E7;A0A0J9YXM6	Q562E7	Q562E7	WDR81	WD repeat-containing protein 81	MULTI-MSMS	Burdine_082118_lysate_27	lysate	722.847	2	608.265	1214.52	-2.1309	-0.0012961	188380	114.58	188370	114.58	722.848	13.062	0.1984	13.062	12.935	13.133	0					13	4	4	0.986619	0.00581542	0.230521	0.00033565	2	3265
AAGAEPDSILKPELLSAIEK	20	Unmodified	_AAGAEPDSILKPELLSAIEK_					0	0	0	1	Q9BZV1;K7EP32	Q9BZV1	Q9BZV1	UBXN6	UBX domain-containing protein 6	MULTI-MSMS	Burdine_082118_lysate_20	lysate	914.209	3	684.712	2051.12	0.31224	0.00021379	334680	229.16	334680	229.16	914.209	44.059	0.27849	44.059	43.878	44.156	0					20	6	4	0.909483	0.00360299	0.0873155	4.2472e-12	1	22269
AAGARPLTSPESLSR	15	Unmodified	_AAGARPLTSPESLSR_					0	0	0	1	P46379;A0A024RCR6;A0A1U9X7A9;A0A1U9X7A6;A0A0G2JK23	P46379	P46379	BAG6;BAT3	Large proline-rich protein BAG6	MULTI-MSMS	Burdine_082118_lysate_13	lysate	581.33	3	504.942	1511.81	-1.0109	-0.00051045	151280	76.388	151280	76.387	581.33	19.64	0.27245	19.64	19.484	19.757	0					17	6	4	0.907177	0.00325179	0.00802634	0.00024883	2	7104
AAGARPLTSPESLSR	15	Phospho (STY)	_AAGARPLTS(Phospho (STY))PESLSR_		AAGARPLT(0.271)S(0.727)PES(0.002)LSR		AAGARPLT(-4.3)S(4.3)PES(-27)LS(-44)R	0	0	1	1	P46379;A0A024RCR6;A0A1U9X7A9;A0A1U9X7A6;A0A0G2JK23	P46379	P46379	BAG6;BAT3	Large proline-rich protein BAG6	MULTI-MSMS	Burdine_082118_phos_01	Phospho	607.986	3	531.598	1591.77	1.6533	0.0008789	143690	76.387	143690	76.387	607.985	23.492	0.5033	23.492	23.177	23.68	0					44	12	5	0.924887	0.010046	0.013244	0.057762	1	8039
AAGASDVVLYK	11	Unmodified	_AAGASDVVLYK_					0	0	0	0	Q9NSD9;Q9BR63	Q9NSD9	Q9NSD9	FARSB	Phenylalanine--tRNA ligase beta subunit	MULTI-MSMS	Burdine_082118_lysate_16	lysate	776.46	2	547.298	1092.58	-1.5178	-0.00083069	418720	229.16	418720	229.16	776.461	29.132	0.27536	29.132	29.034	29.309	-3.5527e-15					21	6	4	0.888038	0.00826437	0.130361	0.00023046	2	13337
AAGASDVVLYK	11	Unmodified	_AAGASDVVLYK_					0	0	0	0	Q9NSD9;Q9BR63	Q9NSD9	Q9NSD9	FARSB	Phenylalanine--tRNA ligase beta subunit	MULTI-MSMS	Burdine_082118_lysate_16	lysate	517.976	3	365.201	1092.58	1.4391	0.00052557	418330	152.77	418330	152.77	517.975	29.13	0.238	29.13	29.034	29.272	0					8	5	2	0.93849	0.00318794	0.0247375	0.018816	1	13351
AAGASDVVLYK	11	Unmodified	_AAGASDVVLYK_					0	0	0	0	Q9NSD9;Q9BR63	Q9NSD9	Q9NSD9	FARSB	Phenylalanine--tRNA ligase beta subunit	MULTI-MSMS	Burdine_082118_lysate_17	lysate	776.461	2	547.298	1092.58	-1.4061	-0.00076957	418720	229.16	418720	229.16	776.462	29.054	0.32212	29.054	28.952	29.274	0					25	7	5	0.996977	0.0135284	0.345888	1.4912e-08	2	13243
AAGCDFTNVVK	11	Unmodified	_AAGCDFTNVVK_					0	0	0	0	P52758;H0YBX3;A0A024R9H2;H0YB34	P52758	P52758	HRSP12	Ribonuclease UK114	MULTI-MSMS	Burdine_082118_lysate_16	lysate	820.447	2	591.285	1180.55	-3.8864	-0.002298	387570	229.16	387570	229.16	820.449	28.583	0.27203	28.583	28.486	28.758	3.5527e-15					15	6	4	0.925054	0.00288003	0.0582024	1.1936e-08	2	12990
AAGCDFTNVVK	11	Unmodified	_AAGCDFTNVVK_					0	0	0	0	P52758;H0YBX3;A0A024R9H2;H0YB34	P52758	P52758	HRSP12	Ribonuclease UK114	MULTI-MSMS	Burdine_082118_lysate_17	lysate	820.447	2	591.285	1180.55	-1.3393	-0.0007919	387570	229.16	387570	229.16	820.448	28.552	0.20064	28.552	28.434	28.635	3.5527e-15					10	4	3	0.928121	0.00249655	0.0377828	1.7655e-08	1	12905
AAGDGDCGTTHSR	13	Unmodified	_AAGDGDCGTTHSR_					0	0	0	0	A0A024R529;Q3LXA3;A0A140VJH7;H0YCY6;I3L252	A0A024R529	A0A024R529	DAK;TKFC	Bifunctional ATP-dependent dihydroxyacetone kinase/FAD-AMP lyase (cyclizing);ATP-dependent dihydroxyacetone kinase;FAD-AMP lyase (cyclizing)	MSMS	Burdine_082118_lysate_28	lysate	511.902	3	435.514	1303.52	NaN	NaN	NaN	NaN	NaN	NaN	NaN	9.1856	1	9.1856	8.6856	9.6856	0								NaN	NaN	NaN	0.0040448	1	1353
AAGDGDVK	8	Acetyl (Protein N-term)	_(Acetyl (Protein N-term))AAGDGDVK_					1	0	0	0	O15173;Q8NB07	O15173	O15173	PGRMC2	Membrane-associated progesterone receptor component 2	MULTI-MSMS	Burdine_082118_lysate_27	lysate	502.266	2	387.685	773.356	-2.323	-0.00090061	295550	114.58	295550	114.58	502.267	17.588	0.48531	17.588	17.28	17.766	0					20	11	4	0.965549	0.0277741	0.280371	0.0095054	1	5953
AAGDGDVK	8	Acetyl (Protein N-term)	_(Acetyl (Protein N-term))AAGDGDVK_					1	0	0	0	O15173;Q8NB07	O15173	O15173	PGRMC2	Membrane-associated progesterone receptor component 2	MULTI-MSMS	Burdine_082118_lysate_28	lysate	502.266	2	387.685	773.356	3.7708	0.0014619	295550	114.58	295550	114.58	502.265	17.459	0.27487	17.459	17.318	17.593	0					12	6	3	0.929652	0.0128429	0.0790935	0.010381	1	5836
AAGDGGSGPPEK	12	Unmodified	_AAGDGGSGPPEK_					0	0	0	0	O75150;A0A0S2Z537;A8K6K1;A0A0S2Z4Z2;H3BP71;B4DMM1;Q6ZN99;H3BQ99;H3BUL6;I3L332	O75150	O75150	RNF40	E3 ubiquitin-protein ligase BRE1B	MULTI-MSMS	Burdine_082118_lysate_07	lysate	750.906	2	521.744	1041.47	1.6245	0.00084758	439220	229.16	439220	229.16	750.905	16.066	0.27477	16.066	15.93	16.204	0					15	6	3	0.946563	0.00267982	0.0351302	0.00060287	2	5148
AAGEELEK	8	Unmodified	_AAGEELEK_					0	0	0	0	Q93074;B4DYQ3;Q7Z3Z5;Q86YW9;F8WAE6;B7ZMI1;B3KXY0	Q93074;Q86YW9	Q93074	MED12;TNRC11;MED12L	Mediator of RNA polymerase II transcription subunit 12;Mediator of RNA polymerase II transcription subunit 12-like protein	MSMS	Burdine_082118_lysate_08	lysate	652.878	2	423.714	845.413	NaN	NaN	NaN	NaN	NaN	NaN	NaN	20.984	1	20.984	20.484	21.484	0								NaN	NaN	NaN	0.0025121	1	8117
AAGELEGGKPLSGLLNALAQDTFHGYPGITEELLR	35	Acetyl (Protein N-term)	_(Acetyl (Protein N-term))AAGELEGGKPLSGLLNALAQDTFHGYPGITEELLR_					1	0	0	1	Q8N668;Q53QP8;E9PE85	Q8N668	Q8N668	COMMD1;C2orf5	COMM domain-containing protein 1	MULTI-MSMS	Burdine_082118_lysate_21	lysate	1304.36	3	1227.3	3678.89	1.8354	0.0022526	62238	76.385	62240	76.387	1304.02	58.975	0.2373	58.975	58.833	59.071	0					22	5	5	0.800066	0.00117687	0.015065	0.00014041	1	30308
AAGEQEKLEATNR	13	Unmodified	_AAGEQEKLEATNR_					0	0	0	1	O60231;Q5SQH4;A0A1U9X7L7;A0A1U9X7L6;A0A140T947;B4DZ28;A2AB15	O60231	O60231	DHX16;DBP2	Putative pre-mRNA-splicing factor ATP-dependent RNA helicase DHX16	MULTI-MSMS	Burdine_082118_lysate_06	lysate	626.017	3	472.907	1415.7	-6.1277	-0.0028979	323060	152.78	323050	152.77	626.019	18.285	0.32272	18.285	18.144	18.467	0					28	7	6	0.939189	0.0794773	0.303813	0.0051741	1	6414
AAGEVLEPANLLAEEKDEDLLFE	23	Unmodified	_AAGEVLEPANLLAEEKDEDLLFE_					0	0	0	1	Q9Y5K8;G3V2S6;Q9H3H0;A0A024R683;Q8N5Z9;G3V2V6;H0YJH8;Q6PJ05	Q9Y5K8	Q9Y5K8	ATP6V1D;VATD	V-type proton ATPase subunit D	MULTI-MSMS	Burdine_082118_lysate_02	lysate	992.195	3	839.087	2514.24	-0.33055	-0.00027736	182070	152.77	182070	152.77	992.195	53.573	0.24326	53.573	53.42	53.663	-7.1054e-15					18	5	4	0.871066	0.00206648	0.00936824	0.0030749	1	27439
AAGEVLEPANLLAEEKDEDLLFE	23	Unmodified	_AAGEVLEPANLLAEEKDEDLLFE_					0	0	0	1	Q9Y5K8;G3V2S6;Q9H3H0;A0A024R683;Q8N5Z9;G3V2V6;H0YJH8;Q6PJ05	Q9Y5K8	Q9Y5K8	ATP6V1D;VATD	V-type proton ATPase subunit D	MULTI-MSMS	Burdine_082118_lysate_03	lysate	992.196	3	839.087	2514.24	-1.2688	-0.0010646	182070	152.78	182070	152.78	992.197	53.534	0.68561	53.534	53.188	53.874	0					71	17	7	0.990137	0.0418232	0.187228	8.7851e-05	1	27053
AAGEVLEPANLLAEEKDEDLLFE	23	Unmodified	_AAGEVLEPANLLAEEKDEDLLFE_					0	0	0	1	Q9Y5K8;G3V2S6;Q9H3H0;A0A024R683;Q8N5Z9;G3V2V6;H0YJH8;Q6PJ05	Q9Y5K8	Q9Y5K8	ATP6V1D;VATD	V-type proton ATPase subunit D	MULTI-MSMS	Burdine_082118_lysate_03	lysate	744.399	4	629.567	2514.24	-0.11978	-7.541e-05	182000	114.58	182000	114.58	744.148	53.542	0.41366	53.542	53.344	53.758	0					38	10	6	0.974083	0.00778743	0.0355872	0.0074938	1	27056
AAGFDEIEQDLTQRFEEK	18	Unmodified	_AAGFDEIEQDLTQRFEEK_					0	0	0	1	O95786;B3KWW1;A2A376;B3KN51;B4DWT9	O95786	O95786	DDX58	Probable ATP-dependent RNA helicase DDX58	MULTI-MSMS	Burdine_082118_lysate_03	lysate	862.449	3	709.339	2125	-0.91461	-0.00064877	215380	152.78	215380	152.77	862.449	46.498	0.43535	46.498	46.278	46.713	0					35	10	5	0.587708	0.0128863	0.0887189	2.1456e-05	2	23510
AAGFKDPLLASGTDGVGTK	19	Unmodified	_AAGFKDPLLASGTDGVGTK_					0	0	0	1	P22102;Q59HH3;Q3B7A7;B4DJ93;O14660;Q71VH3	P22102	P22102	GART	Trifunctional purine biosynthetic protein adenosine-3;Phosphoribosylamine--glycine ligase;Phosphoribosylformylglycinamidine cyclo-ligase;Phosphoribosylglycinamide formyltransferase	MULTI-MSMS	Burdine_082118_lysate_22	lysate	831.483	3	602.32	1803.94	0.66177	0.0003986	380470	229.16	380470	229.16	831.816	34.449	0.27055	34.449	34.299	34.569	0					25	6	6	0.989608	0.00333519	0.0164374	9.5427e-12	2	16140
AAGFKDPLLASGTDGVGTK	19	Unmodified	_AAGFKDPLLASGTDGVGTK_					0	0	0	1	P22102;Q59HH3;Q3B7A7;B4DJ93;O14660;Q71VH3	P22102	P22102	GART	Trifunctional purine biosynthetic protein adenosine-3;Phosphoribosylamine--glycine ligase;Phosphoribosylformylglycinamidine cyclo-ligase;Phosphoribosylglycinamide formyltransferase	MULTI-MSMS	Burdine_082118_lysate_23	lysate	831.816	3	602.32	1803.94	-0.40285	-0.00024264	380470	229.16	380470	229.16	831.482	34.471	0.42129	34.471	34.232	34.654	0					45	10	5	0.980909	0.0147418	0.0183608	5.1014e-14	2	16238
AAGFKDPLLASGTDGVGTK	19	Unmodified	_AAGFKDPLLASGTDGVGTK_					0	0	0	1	P22102;Q59HH3;Q3B7A7;B4DJ93;O14660;Q71VH3	P22102	P22102	GART	Trifunctional purine biosynthetic protein adenosine-3;Phosphoribosylamine--glycine ligase;Phosphoribosylformylglycinamidine cyclo-ligase;Phosphoribosylglycinamide formyltransferase	MULTI-MSMS	Burdine_082118_lysate_23	lysate	623.864	4	451.991	1803.94	0.092153	4.1652e-05	380250	171.87	380250	171.87	624.114	34.47	0.49824	34.47	34.232	34.731	0					34	12	4	0.987554	0.00384085	0.00857704	0.033954	2	16266
AAGGAVAAAPECR	13	Acetyl (Protein N-term)	_(Acetyl (Protein N-term))AAGGAVAAAPECR_					1	0	0	0	Q9UL63;F8WEY7	Q9UL63	Q9UL63	MKLN1	Muskelin	MULTI-MSMS	Burdine_082118_lysate_27	lysate	621.798	2	621.798	1241.58	-1.7932	-0.001115	0.74936	0.00046595	-1.0438	-0.00064904	621.799	18.802	0.32489	18.802	18.701	19.026	0					17	7	4	0.988806	0.00751971	0.0460359	0.001261	2	6690
AAGGDHGSPDSYR	13	Acetyl (Protein N-term)	_(Acetyl (Protein N-term))AAGGDHGSPDSYR_					1	0	0	0	P30566;X5D8S6;A0A1B0GTJ7;A0A1B0GWJ0;A0A0A6YY92;B4DP46;Q71UA4;A0A1B0GWF8;A0A1B0GTG9;X5DP48;X5D2Z4;A0A096LNY5;A0A096LNY4;A0A096LP72;B4DEP1;A0A1W2PRX2;X5D7V4;X5D7W4	P30566	P30566	ADSL	Adenylosuccinate lyase	MULTI-MSMS	Burdine_082118_lysate_26	lysate	666.284	2	666.284	1330.55	2.6549	0.0017689	-2.2452	-0.001496	0.40969	0.00027297	666.282	13.064	0.275	13.064	12.886	13.161	0					14	6	3	1	0.00101217	0.0204779	0.0014309	1	3339
AAGGDHGSPDSYR	13	Acetyl (Protein N-term),Phospho (STY)	_(Acetyl (Protein N-term))AAGGDHGS(Phospho (STY))PDSYR_		AAGGDHGS(0.995)PDS(0.005)YR		AAGGDHGS(23)PDS(-23)Y(-66)R	1	0	1	0	P30566;X5D8S6;A0A1B0GTJ7;A0A1B0GWJ0;A0A0A6YY92;B4DP46;Q71UA4;A0A1B0GWF8;A0A1B0GTG9;X5DP48;X5D2Z4;A0A096LNY5;A0A096LNY4;A0A096LP72;B4DEP1;A0A1W2PRX2;X5D7V4;X5D7W4	P30566	P30566	ADSL	Adenylosuccinate lyase	MULTI-MSMS	Burdine_082118_phos_17	Phospho	706.267	2	706.267	1410.52	0.30205	0.00021333	-0.66433	-0.00046919	-0.36227	-0.00025586	706.267	15.825	0.70333	15.825	15.531	16.234	0					66	17	6	0.985371	0.0305245	1	2.7365e-07	2	4249
AAGGDHGSPDSYR	13	Acetyl (Protein N-term),Phospho (STY)	_(Acetyl (Protein N-term))AAGGDHGS(Phospho (STY))PDSYR_		AAGGDHGS(0.997)PDS(0.003)YR		AAGGDHGS(25)PDS(-25)Y(-55)R	1	0	1	0	P30566;X5D8S6;A0A1B0GTJ7;A0A1B0GWJ0;A0A0A6YY92;B4DP46;Q71UA4;A0A1B0GWF8;A0A1B0GTG9;X5DP48;X5D2Z4;A0A096LNY5;A0A096LNY4;A0A096LP72;B4DEP1;A0A1W2PRX2;X5D7V4;X5D7W4	P30566	P30566	ADSL	Adenylosuccinate lyase	MULTI-MSMS	Burdine_082118_phos_18	Phospho	706.267	2	706.267	1410.52	-0.37802	-0.00026698	0.28343	0.00020018	-0.094592	-6.6808e-05	706.268	15.891	0.35256	15.891	15.639	15.991	0					14	8	2	0.746015	0.00156057	0.00956568	0.0025828	1	4647
AAGGDHGSPDSYR	13	Acetyl (Protein N-term),Phospho (STY)	_(Acetyl (Protein N-term))AAGGDHGS(Phospho (STY))PDSYR_		AAGGDHGS(0.955)PDS(0.045)YR		AAGGDHGS(13)PDS(-13)Y(-68)R	1	0	1	0	P30566;X5D8S6;A0A1B0GTJ7;A0A1B0GWJ0;A0A0A6YY92;B4DP46;Q71UA4;A0A1B0GWF8;A0A1B0GTG9;X5DP48;X5D2Z4;A0A096LNY5;A0A096LNY4;A0A096LP72;B4DEP1;A0A1W2PRX2;X5D7V4;X5D7W4	P30566	P30566	ADSL	Adenylosuccinate lyase	MULTI-MSMS	Burdine_082118_phos_19	Phospho	706.267	2	706.267	1410.52	0	0	-0.34848	-0.00024612	-0.34848	-0.00024612	706.267	15.918	0.90821	15.918	15.582	16.49	0					73	22	6	0.9962	0.0445876	1	1.7562e-10	3	4343
AAGGDHGSPDSYRSPLASR	19	Acetyl (Protein N-term),Phospho (STY)	_(Acetyl (Protein N-term))AAGGDHGS(Phospho (STY))PDSYRSPLASR_		AAGGDHGS(0.981)PDS(0.013)Y(0.004)RS(0.001)PLAS(0.001)R		AAGGDHGS(19)PDS(-19)Y(-24)RS(-30)PLAS(-32)R	1	0	1	1	P30566;X5D8S6;A0A1B0GTJ7;A0A1B0GWJ0;A0A0A6YY92;B4DP46;Q71UA4;A0A1B0GWF8;A0A1B0GTG9;X5DP48;X5D2Z4;A0A096LNY5;A0A096LNY4;A0A096LP72;B4DEP1;A0A1W2PRX2;X5D7V4;X5D7W4	P30566	P30566	ADSL	Adenylosuccinate lyase	MULTI-MSMS	Burdine_082118_phos_12	Phospho	674.96	3	674.96	2021.86	1.9367	0.0013072	-2.1054	-0.001421	-0.16867	-0.00011384	674.959	21.265	0.78495	21.265	20.839	21.624	0					50	19	5	0.923618	0.0207273	0.0987451	0.016854	1	7174
AAGGDHGSPDSYRSPLASR	19	Acetyl (Protein N-term),2 Phospho (STY)	_(Acetyl (Protein N-term))AAGGDHGS(Phospho (STY))PDS(Phospho (STY))YRSPLASR_		AAGGDHGS(0.997)PDS(0.417)Y(0.351)RS(0.219)PLAS(0.015)R		AAGGDHGS(24)PDS(0.75)Y(-0.75)RS(-2.8)PLAS(-14)R	1	0	2	1	P30566;X5D8S6;A0A1B0GTJ7;A0A1B0GWJ0;A0A0A6YY92;B4DP46;Q71UA4;A0A1B0GWF8;A0A1B0GTG9;X5DP48;X5D2Z4;A0A096LNY5;A0A096LNY4;A0A096LP72;B4DEP1;A0A1W2PRX2;X5D7V4;X5D7W4	P30566	P30566	ADSL	Adenylosuccinate lyase	MULTI-MSMS	Burdine_082118_phos_22	Phospho	701.616	3	701.616	2101.83	-2.0292	-0.0014237	2.0678	0.0014508	0.038589	2.7075e-05	701.951	22.136	0.32169	22.136	21.956	22.278	0					24	7	4	0.978825	0.00683284	0.0341732	0.0034563	1	7492
AAGGFTHDELLK	12	Unmodified	_AAGGFTHDELLK_					0	0	0	0	P56182;Q6PJJ2;Q53FR7;B4DZM3	P56182	P56182	RRP1	Ribosomal RNA processing protein 1 homolog A	MULTI-MSMS	Burdine_082118_lysate_14	lysate	573.329	3	420.219	1257.64	-0.97541	-0.00040988	363560	152.78	363560	152.78	572.995	27.159	0.19512	27.159	27.086	27.281	-3.5527e-15					13	4	4	0.938239	0.0128605	0.0263692	0.001046	1	11977
AAGGGAGSSEDDAQSR	16	2 Phospho (STY)	_AAGGGAGS(Phospho (STY))S(Phospho (STY))EDDAQSR_		AAGGGAGS(1)S(1)EDDAQSR		AAGGGAGS(52)S(57)EDDAQS(-52)R	0	0	2	0	Q9H4A6;D6REM1	Q9H4A6	Q9H4A6	GOLPH3	Golgi phosphoprotein 3	MULTI-MSMS	Burdine_082118_phos_23	Phospho	912.853	2	798.272	1594.53	-0.79433	-0.00063409	143540	114.58	143540	114.58	912.854	16.044	0.39414	16.044	15.788	16.182	0					23	9	5	0.993397	0.0141789	0.26772	2.3709e-11	2	4733
AAGGGAGSSEDDAQSR	16	2 Phospho (STY)	_AAGGGAGS(Phospho (STY))S(Phospho (STY))EDDAQSR_		AAGGGAGS(1)S(1)EDDAQSR		AAGGGAGS(110)S(91)EDDAQS(-91)R	0	0	2	0	Q9H4A6;D6REM1	Q9H4A6	Q9H4A6	GOLPH3	Golgi phosphoprotein 3	MULTI-MSMS	Burdine_082118_phos_23	Phospho	609.239	3	532.517	1594.53	-0.79426	-0.00042296	143450	76.388	143450	76.388	608.905	16.032	0.35878	16.032	15.747	16.106	0					22	8	4	0.860989	0.0169955	0.166302	0.00032909	1	4734
AAGGIELFVGGIGPDGHIAFNEPGSSLVSR	30	Unmodified	_AAGGIELFVGGIGPDGHIAFNEPGSSLVSR_					0	0	0	0	P46926;A8K3S1;D6RAY7;D6R9P4;D6RFF8;B3KMV2;D6RB13	P46926	P46926	GNPDA1	Glucosamine-6-phosphate isomerase 1;Glucosamine-6-phosphate isomerase	MULTI-MSMS	Burdine_082118_lysate_20	lysate	1052.56	3	975.502	2923.48	0.3805	0.00037117	78305	76.387	78306	76.387	1052.56	46.627	0.44481	46.627	46.434	46.879	0					37	10	6	0.973325	0.00824661	0.0747129	2.4609e-08	3	23743
AAGGIELFVGGIGPDGHIAFNEPGSSLVSR	30	Unmodified	_AAGGIELFVGGIGPDGHIAFNEPGSSLVSR_					0	0	0	0	P46926;A8K3S1;D6RAY7;D6R9P4;D6RFF8;B3KMV2;D6RB13	P46926	P46926	GNPDA1	Glucosamine-6-phosphate isomerase 1;Glucosamine-6-phosphate isomerase	MULTI-MSMS	Burdine_082118_lysate_20	lysate	789.421	4	731.878	2923.48	0.24186	0.00017701	78279	57.29	78279	57.291	789.67	46.619	0.48851	46.619	46.352	46.84	0					31	11	4	0.849896	0.008331	0.0781484	1.0153e-08	1	23722
AAGGQLPPR	9	Unmodified	_AAGGQLPPR_					0	0	0	0	Q8N1G4	Q8N1G4	Q8N1G4	LRRC47	Leucine-rich repeat-containing protein 47	MULTI-MSMS	Burdine_082118_lysate_03	lysate	548.327	2	433.746	865.477	-0.46475	-0.00020158	264170	114.58	264170	114.58	548.327	14.819	0.62516	14.819	14.497	15.122	0					35	15	4	1	0.0117034	0.124767	0.0017785	2	4152
AAGGQLPPR	9	Unmodified	_AAGGQLPPR_					0	0	0	0	Q8N1G4	Q8N1G4	Q8N1G4	LRRC47	Leucine-rich repeat-containing protein 47	MULTI-MSMS	Burdine_082118_lysate_04	lysate	548.326	2	433.746	865.477	1.6757	0.00072681	264170	114.58	264170	114.58	548.326	14.796	0.46747	14.796	14.583	15.051	1.7764e-15					32	11	4	0.922556	0.00795084	0.154524	0.0036876	2	4214
AAGGSGVGGK	10	Acetyl (Protein N-term)	_(Acetyl (Protein N-term))AAGGSGVGGK_					1	0	0	0	Q9NZM5;Q53YP0;B4E1N4;B4DVK1;B4E013;B4DND9	Q9NZM5	Q9NZM5	GLTSCR2	Glioma tumor suppressor candidate region gene 2 protein	MULTI-MSMS	Burdine_082118_lysate_09	lysate	516.288	2	401.706	801.398	1.4733	0.00059183	285240	114.58	285240	114.58	516.287	16.757	0.28394	16.757	16.62	16.904	0					17	6	4	0.960509	0.0125987	0.292438	0.0093604	2	5547
AAGGSPAVGCTTR	13	Unmodified	_AAGGSPAVGCTTR_					0	0	0	0	Q7Z624;B5MC79;B5MC16	Q7Z624	Q7Z624	CAMKMT	Calmodulin-lysine N-methyltransferase	MULTI-MSMS	Burdine_082118_lysate_05	lysate	717.372	2	602.791	1203.57	-1.9593	-0.0011811	190090	114.58	190080	114.58	717.373	14.35	0.20329	14.35	14.213	14.416	0					8	4	3	0.892423	0.00281375	0.0119177	0.00035832	1	4007
AAGHPGDPESQQR	13	Unmodified	_AAGHPGDPESQQR_					0	0	0	0	Q9Y490;A0A1S5UZ07	Q9Y490	Q9Y490	TLN1	Talin-1	MULTI-MSMS	Burdine_082118_lysate_12	lysate	526.932	3	450.545	1348.61	0.96662	0.00043551	169540	76.387	169540	76.388	526.932	10.907	0.25788	10.907	10.784	11.042	0					18	6	5	0.945752	0.0680426	0.373218	0.0083648	2	2051
AAGHPGDPESQQR	13	Unmodified	_AAGHPGDPESQQR_					0	0	0	0	Q9Y490;A0A1S5UZ07	Q9Y490	Q9Y490	TLN1	Talin-1	MULTI-MSMS	Burdine_082118_lysate_30	lysate	526.933	3	450.545	1348.61	1.6346	0.00073647	169540	76.387	169550	76.388	526.932	10.753	0.27774	10.753	10.589	10.867	0					32	7	6	0.992483	0.625211	1	4.3484e-05	1	1913
AAGHPGDPESQQR	13	Unmodified	_AAGHPGDPESQQR_					0	0	0	0	Q9Y490;A0A1S5UZ07	Q9Y490	Q9Y490	TLN1	Talin-1	MULTI-MSMS	Burdine_082118_lysate_30	lysate	789.894	2	675.313	1348.61	0.45458	0.00030699	169670	114.58	169670	114.58	789.894	10.753	0.14074	10.753	10.66	10.801	0					6	3	2	0.806512	0.000376805	0.00844332	0.037971	1	1934
AAGLATMISTMRPDIDNMDEYVR	23	Unmodified	_AAGLATMISTMRPDIDNMDEYVR_					0	0	0	1	O75533;Q7Z497	O75533	O75533	SF3B1	Splicing factor 3B subunit 1	MULTI-MSMS	Burdine_082118_lysate_21	lysate	934.128	3	857.406	2569.2	2.3243	0.0019929	89089	76.385	89091	76.387	934.126	47.054	0.48502	47.054	46.789	47.274	0					58	11	8	0.997316	0.0963604	0.834691	7.4268e-05	1	23741
AAGLATMISTMRPDIDNMDEYVR	23	Unmodified	_AAGLATMISTMRPDIDNMDEYVR_					0	0	0	1	O75533;Q7Z497	O75533	O75533	SF3B1	Splicing factor 3B subunit 1	MULTI-MSMS	Burdine_082118_lysate_21	lysate	700.848	4	643.307	2569.2	0.81923	0.00052702	89056	57.29	89057	57.291	700.848	47.051	0.35958	47.051	46.874	47.233	0					30	8	6	0.959347	0.00914106	0.123103	5.769e-05	1	23767
AAGLFGLSAR	10	Acetyl (Protein N-term),Phospho (STY)	_(Acetyl (Protein N-term))AAGLFGLS(Phospho (STY))AR_		AAGLFGLS(1)AR		AAGLFGLS(65)AR	1	0	1	0	Q9NX14	Q9NX14	Q9NX14	NDUFB11	NADH dehydrogenase [ubiquinone] 1 beta subcomplex subunit 11, mitochondrial	MULTI-MSMS	Burdine_082118_phos_03	Phospho	542.763	2	542.763	1083.51	0.66724	0.00036215	-0.5807	-0.00031518	0.086541	4.6971e-05	542.763	46.957	0.26204	46.957	46.853	47.115	7.1054e-15					71	31	3	0.940307	0.00383152	0.0755258	0.0025093	2	17554
AAGMNMEEEEELQQNLWGLK	20	Unmodified	_AAGMNMEEEEELQQNLWGLK_					0	0	0	0	Q13144;A0A3B3IUB1;A0A3B3ITG6;Q59HD8	Q13144	Q13144	EIF2B5	Translation initiation factor eIF-2B subunit epsilon	MULTI-MSMS	Burdine_082118_lysate_13	lysate	927.134	3	774.024	2319.05	-2.4154	-0.0018696	197380	152.78	197380	152.77	927.136	47.156	0.41024	47.156	47.009	47.42	7.1054e-15					41	9	7	0.980166	0.019844	0.386039	6.1097e-07	2	23985
AAGMNMEEEEELQQNLWGLK	20	Unmodified	_AAGMNMEEEEELQQNLWGLK_					0	0	0	0	Q13144;A0A3B3IUB1;A0A3B3ITG6;Q59HD8	Q13144	Q13144	EIF2B5	Translation initiation factor eIF-2B subunit epsilon	MULTI-MSMS	Burdine_082118_lysate_13	lysate	695.351	4	580.77	2319.05	-2.7233	-0.0015816	197290	114.58	197290	114.58	695.353	47.169	0.24589	47.169	47.048	47.294	0					22	5	6	0.760917	0.00121733	0.0459816	0.001902	2	23996
AAGNASFSK	9	Unmodified	_AAGNASFSK_					0	0	0	0	O75446	O75446	O75446	SAP30	Histone deacetylase complex subunit SAP30	MULTI-MSMS	Burdine_082118_lysate_18	lysate	655.877	2	426.714	851.414	-1.2122	-0.00051724	537040	229.16	537040	229.16	655.877	19.544	0.3607	19.544	19.324	19.685	0					18	8	4	0.944624	0.00597339	0.0363801	0.00026188	2	6830
AAGNESFR	8	Unmodified	_AAGNESFR_					0	0	0	0	Q15785;Q6ZPD0	Q15785	Q15785	TOMM34	Mitochondrial import receptor subunit TOM34	MULTI-MSMS	Burdine_082118_lysate_08	lysate	540.785	2	426.204	850.393	-1.6096	-0.00068604	268840	114.58	268840	114.58	540.786	15.191	0.1918	15.191	15.059	15.251	1.7764e-15					14	4	4	0.963025	0.0121796	0.0940848	0.0067745	2	4502
AAGNESFR	8	Unmodified	_AAGNESFR_					0	0	0	0	Q15785;Q6ZPD0	Q15785	Q15785	TOMM34	Mitochondrial import receptor subunit TOM34	MULTI-MSMS	Burdine_082118_lysate_09	lysate	540.785	2	426.204	850.393	1.9916	0.00084884	268840	114.58	268840	114.58	540.784	15.107	0.236	15.107	15.004	15.24	0					12	5	3	0.973679	0.00744696	0.0300039	0.016614	1	4505
AAGPEPQALDEFTSLLIADDTR	22	Unmodified	_AAGPEPQALDEFTSLLIADDTR_					0	0	0	0	O95714;A0A0J9YVP0;A0A3B3IRP6	O95714	O95714	HERC2	E3 ubiquitin-protein ligase HERC2	MULTI-MSMS	Burdine_082118_lysate_02	lysate	854.11	3	777.389	2329.14	0.69738	0.00054213	98261	76.387	98262	76.387	854.11	54.137	0.3625	54.137	53.98	54.343	7.1054e-15					42	8	6	0.991508	0.0234761	0.0786148	1.0505e-24	2	27684
AAGPGLGNVAMGPR	14	Unmodified	_AAGPGLGNVAMGPR_					0	0	0	0	O14497;A0A0S2Q0B1;H0Y488;A0A1B0GTU5;Q4LE49;Q96TA9;A0A087WUV6;H0YCU6	O14497	O14497	ARID1A;ARID1A variant protein	AT-rich interactive domain-containing protein 1A	MSMS	Burdine_082118_lysate_16	lysate	748.913	2	634.332	1266.65	NaN	NaN	NaN	NaN	NaN	NaN	NaN	25.752	1	25.752	25.252	26.252	0								NaN	NaN	NaN	5.4567e-41	1	11113
AAGPGLGNVAMGPR	14	Unmodified	_AAGPGLGNVAMGPR_					0	0	0	0	O14497;A0A0S2Q0B1;H0Y488;A0A1B0GTU5;Q4LE49;Q96TA9;A0A087WUV6;H0YCU6	O14497	O14497	ARID1A;ARID1A variant protein	AT-rich interactive domain-containing protein 1A	MSMS	Burdine_082118_lysate_16	lysate	748.913	2	634.332	1266.65	NaN	NaN	NaN	NaN	NaN	NaN	NaN	25.788	1	25.788	25.288	26.288	0								NaN	NaN	NaN	6.1221e-09	1	11137
AAGPISER	8	Acetyl (Protein N-term)	_(Acetyl (Protein N-term))AAGPISER_					1	0	0	0	Q15427;Q53FG6;B3KUJ0	Q15427	Q15427	SF3B4	Splicing factor 3B subunit 4	MULTI-MSMS	Burdine_082118_lysate_26	lysate	421.722	2	421.722	841.429	1.5338	0.00064685	-0.72643	-0.00030635	0.80739	0.00034049	421.722	17.638	0.2507	17.638	17.453	17.703	0					18	5	4	0.998005	0.0804595	1	0.0077763	2	5952
AAGPLLTDECR	11	Unmodified	_AAGPLLTDECR_					0	0	0	0	Q9BQ69;A0A6Q8PH91	Q9BQ69	Q9BQ69	MACROD1	O-acetyl-ADP-ribose deacetylase MACROD1	MULTI-MSMS	Burdine_082118_lysate_04	lysate	716.376	2	601.795	1201.58	1.0571	0.00063617	190400	114.58	190400	114.58	716.376	24.529	0.31981	24.529	24.35	24.669	0					19	7	4	0.969861	0.00927299	0.139702	1.4503e-17	2	10500
AAGPLQLR	8	Unmodified	_AAGPLQLR_					0	0	0	0	P20618;Q53FT8;A0A140VK45;Q59GN1	P20618	P20618	PSMB1	Proteasome subunit beta type-1;Proteasome subunit beta type	MULTI-MSMS	Burdine_082118_lysate_18	lysate	527.832	2	413.251	824.487	-0.86716	-0.00035835	277270	114.58	277270	114.58	527.832	23.58	0.23261	23.58	23.446	23.678	0					13	5	3	0.980199	0.000585046	0.0181331	0.053663	1	9510
AAGQGDMRQEPK	12	Unmodified	_AAGQGDMRQEPK_					0	0	0	1	P82970;Q5JSK7;Q5JSK8;Q5JSL0;B2RE40	P82970	P82970	HMGN5	High mobility group nucleosome-binding domain-containing protein 5	MULTI-MSMS	Burdine_082118_lysate_04	lysate	582.65	3	429.875	1286.6	1.939	0.00083351	355390	152.77	355390	152.77	582.649	14.739	0.34817	14.739	14.622	14.97	0					37	8	8	0.989825	0.02682	0.269578	0.0047741	2	4210
AAGQPYEQHAK	11	Unmodified	_AAGQPYEQHAK_					0	0	0	0	O14976;Q59HA5;B4DS37;Q6P490;Q86U72;A0A087X1U9;Q6ZTD0;H0Y8H5	O14976	O14976	GAK	Cyclin-G-associated kinase	MSMS	Burdine_082118_lysate_03	lysate	553.307	3	400.532	1198.57	NaN	NaN	NaN	NaN	NaN	NaN	NaN	14.486	1	14.486	13.986	14.986	0								NaN	NaN	NaN	0.00011434	1	4012
AAGQPYEQHAK	11	Unmodified	_AAGQPYEQHAK_					0	0	0	0	O14976;Q59HA5;B4DS37;Q6P490;Q86U72;A0A087X1U9;Q6ZTD0;H0Y8H5	O14976	O14976	GAK	Cyclin-G-associated kinase	MSMS	Burdine_082118_lysate_03	lysate	553.307	3	400.532	1198.57	NaN	NaN	NaN	NaN	NaN	NaN	NaN	14.523	1	14.523	14.023	15.023	0								NaN	NaN	NaN	0.0051935	1	4034
AAGSDGTELFDQVHR	15	Unmodified	_AAGSDGTELFDQVHR_					0	0	0	0	Q7L1T6;B2R7W7;A0A0A0MRM6	Q7L1T6	Q7L1T6	CYB5R4	Cytochrome b5 reductase 4	MULTI-MSMS	Burdine_082118_lysate_07	lysate	611.309	3	534.922	1601.74	0.61502	0.00032899	142800	76.386	142800	76.387	611.308	26.303	0.3227	26.303	26.076	26.399	0					19	7	5	0.982132	0.022767	0.302285	2.2583e-16	2	11598
AAGSGELGVTMK	12	Unmodified	_AAGSGELGVTMK_					0	0	0	0	O75369;A0A024R321;Q68CT4;E7EN95	O75369	O75369	FLNB;DKFZp686A1668	Filamin-B	MULTI-MSMS	Burdine_082118_lysate_16	lysate	789.95	2	560.787	1119.56	-2.6651	-0.0014946	408650	229.16	408640	229.16	789.951	26.975	0.83185	26.975	26.8	27.632	-3.5527e-15					42	20	4	0.987021	0.0243275	0.440393	3.6469e-28	2	11908
AAGSGELGVTMK	12	Unmodified	_AAGSGELGVTMK_					0	0	0	0	O75369;A0A024R321;Q68CT4;E7EN95	O75369	O75369	FLNB;DKFZp686A1668	Filamin-B	MULTI-MSMS	Burdine_082118_lysate_16	lysate	526.969	3	374.194	1119.56	1.0023	0.00037507	408280	152.77	408280	152.78	526.969	26.975	0.32212	26.975	26.84	27.162	0					18	7	4	0.925998	0.00539399	0.0970838	0.0054793	2	11944
AAGSPSPLPAPDPAPK	16	Phospho (STY)	_AAGS(Phospho (STY))PSPLPAPDPAPK_		AAGS(0.85)PS(0.15)PLPAPDPAPK		AAGS(7.5)PS(-7.5)PLPAPDPAPK	0	0	1	0	Q9BZE9;J3KRY8;J3KRF7	Q9BZE9	Q9BZE9	ASPSCR1	Tether containing UBX domain for GLUT4	MULTI-MSMS	Burdine_082118_phos_13	Phospho	671.027	3	518.252	1551.73	-1.2285	-0.00063666	294790	152.78	294790	152.78	671.362	29.084	0.47224	29.084	28.867	29.339	0					36	11	4	0.943084	0.00206103	0.0511814	0.017136	1	10666
AAGTAAALAFLSQESR	16	Acetyl (Protein N-term)	_(Acetyl (Protein N-term))AAGTAAALAFLSQESR_					1	0	0	0	O75607	O75607	O75607	NPM3	Nucleoplasmin-3	MULTI-MSMS	Burdine_082118_lysate_13	lysate	803.414	2	803.415	1604.82	-2.5127	-0.0020188	1.6714	0.0013428	-0.84136	-0.00067597	803.417	49.582	0.62326	49.582	49.397	50.02	0					53	14	6	0.998267	0.176446	1	3.3205e-82	1	25243
AAGTAAALAFLSQESR	16	Acetyl (Protein N-term)	_(Acetyl (Protein N-term))AAGTAAALAFLSQESR_					1	0	0	0	O75607	O75607	O75607	NPM3	Nucleoplasmin-3	MULTI-MSMS	Burdine_082118_lysate_14	lysate	803.415	2	803.415	1604.82	-1.6866	-0.0013551	1.2926	0.0010385	-0.39399	-0.00031654	803.416	49.638	0.615	49.638	49.451	50.066	0					48	14	5	0.999721	0.062492	1	5.4225e-98	2	25451
AAGTAAALAFLSQESR	16	Acetyl (Protein N-term)	_(Acetyl (Protein N-term))AAGTAAALAFLSQESR_					1	0	0	0	O75607	O75607	O75607	NPM3	Nucleoplasmin-3	MULTI-MSMS	Burdine_082118_lysate_15	lysate	803.416	2	803.415	1604.82	0.99666	0.00080073	-1.1753	-0.00094422	-0.1786	-0.00014349	803.414	49.602	0.49128	49.602	49.454	49.946	0					26	11	3	0.695669	0.00344925	0.102219	1.2297e-07	1	25595
AAGTAAALAFLSQESR	16	Acetyl (Protein N-term)	_(Acetyl (Protein N-term))AAGTAAALAFLSQESR_					1	0	0	0	O75607	O75607	O75607	NPM3	Nucleoplasmin-3	MULTI-MSMS	Burdine_082118_phos_18	Phospho	803.415	2	803.415	1604.82	-0.37815	-0.00030381	-0.44519	-0.00035767	-0.82335	-0.00066149	803.415	49.905	0.34004	49.905	49.766	50.106	-7.1054e-15					130	38	5	0.794262	0.00622055	0.195415	4.3857e-09	2	18267
AAGTAAALAFLSQESR	16	Acetyl (Protein N-term),Phospho (STY)	_(Acetyl (Protein N-term))AAGTAAALAFLS(Phospho (STY))QESR_		AAGTAAALAFLS(0.997)QES(0.003)R		AAGT(-120)AAALAFLS(25)QES(-25)R	1	0	1	0	O75607	O75607	O75607	NPM3	Nucleoplasmin-3	MULTI-MSMS	Burdine_082118_phos_05	Phospho	843.399	2	843.398	1684.78	-2.7788	-0.0023436	2.3485	0.0019807	-0.43032	-0.00036293	843.4	51.226	0.34574	51.226	51.088	51.434	0					171	44	5	0.799978	0.00556603	0.078775	7.3499e-12	2	19702
AAGTDGSDFQHR	12	Unmodified	_AAGTDGSDFQHR_					0	0	0	0	Q8N5M9;A0A3B3ITE9	Q8N5M9	Q8N5M9	JAGN1	Protein jagunal homolog 1	MULTI-MSMS	Burdine_082118_lysate_11	lysate	497.577	3	421.19	1260.55	1.2097	0.00050953	181360	76.387	181360	76.387	497.577	13.504	0.20113	13.504	13.4	13.601	0					14	4	4	0.981772	0.0296788	0.121944	1.237e-05	2	3534
AAGTLYTYPENWR	13	Acetyl (Protein N-term)	_(Acetyl (Protein N-term))AAGTLYTYPENWR_					1	0	0	0	P26641;Q53YD7;B4DUK7;B4DSR4;Q2F838	P26641	P26641	EEF1G	Elongation factor 1-gamma	MULTI-MSMS	Burdine_082118_lysate_06	lysate	792.378	2	792.378	1582.74	-1.1284	-0.00089411	0.807	0.00063945	-0.32138	-0.00025466	792.379	39.892	0.30385	39.892	39.732	40.036	-7.1054e-15					19	6	4	0.893958	0.00756723	0.148375	4.1348e-07	1	19346
AAGTLYTYPENWR	13	Acetyl (Protein N-term)	_(Acetyl (Protein N-term))AAGTLYTYPENWR_					1	0	0	0	P26641;Q53YD7;B4DUK7;B4DSR4;Q2F838	P26641	P26641	EEF1G	Elongation factor 1-gamma	MULTI-MSMS	Burdine_082118_lysate_07	lysate	792.378	2	792.378	1582.74	0.34727	0.00027517	-1.1449	-0.00090723	-0.79768	-0.00063206	792.377	39.899	0.79131	39.899	39.704	40.495	0					79	18	6	0.997532	0.227424	1	1.267e-41	2	19595
AAGTLYTYPENWR	13	Acetyl (Protein N-term)	_(Acetyl (Protein N-term))AAGTLYTYPENWR_					1	0	0	0	P26641;Q53YD7;B4DUK7;B4DSR4;Q2F838	P26641	P26641	EEF1G	Elongation factor 1-gamma	MULTI-MSMS	Burdine_082118_phos_02	Phospho	792.378	2	792.378	1582.74	-2.7413	-0.0021721	3.2849	0.0026029	0.54364	0.00043077	792.38	39.939	0.26087	39.939	39.812	40.073	0					36	14	4	0.855455	0.00443914	0.0608266	0.00094844	1	14205
AAGTSSYWEDLRK	13	Acetyl (Protein N-term)	_(Acetyl (Protein N-term))AAGTSSYWEDLRK_					1	0	0	1	E9PCW1;B4DQA8;O95249;A8K5R6;K7EJC8;Q96QI9;F6RU00	E9PCW1	E9PCW1	GOSR1	Golgi SNAP receptor complex member 1	MULTI-MSMS	Burdine_082118_lysate_03	lysate	877.948	2	763.368	1524.72	-1.335	-0.0010191	150100	114.58	150100	114.58	877.949	33.496	0.24467	33.496	33.355	33.6	0					19	5	5	0.989053	0.00748122	0.112235	0.00044762	1	16118
AAGVCLMLLATCCEDDIVPHVLPFIK	26	Unmodified	_AAGVCLMLLATCCEDDIVPHVLPFIK_					0	0	0	0	Q14974;B2RBR9;B7Z752;J3KTM9;B7Z5M1	Q14974	Q14974	KPNB1	Importin subunit beta-1	MULTI-MSMS	Burdine_082118_lysate_26	lysate	851.204	4	736.372	2941.46	-2.1218	-0.0015625	155600	114.58	155600	114.58	851.455	57.578	0.35992	57.578	57.36	57.72	7.1054e-15					48	8	9	0.972828	0.05274	0.630533	0.00018582	2	29209
AAGVCLMLLATCCEDDIVPHVLPFIK	26	Unmodified	_AAGVCLMLLATCCEDDIVPHVLPFIK_					0	0	0	0	Q14974;B2RBR9;B7Z752;J3KTM9;B7Z5M1	Q14974	Q14974	KPNB1	Importin subunit beta-1	MULTI-MSMS	Burdine_082118_lysate_26	lysate	1134.94	3	981.493	2941.46	-0.74775	-0.00073391	155660	152.77	155650	152.77	1134.94	57.582	0.24322	57.582	57.435	57.678	0					27	5	6	0.991233	0.00583663	0.0822567	6.9625e-06	1	29236
AAGVDCGDGVGAR	13	Acetyl (Protein N-term)	_(Acetyl (Protein N-term))AAGVDCGDGVGAR_					1	0	0	0	Q5TBB1;Q8N451;A0A2R8Y7R8;A0A2R8Y6Y1;A0A2R8YGP2;A0A2R8YCJ4;A0A087WZJ6;A0A2R8Y761;A0A2R8YCX2;A0A2R8Y883;A0A2R8YCP1;A0A2R8YEB4;A0A2R8Y7A3;A0A2R8YEQ4	Q5TBB1	Q5TBB1	RNASEH2B	Ribonuclease H2 subunit B	MULTI-MSMS	Burdine_082118_lysate_26	lysate	623.778	2	623.778	1245.54	2.0432	0.0012745	-2.3828	-0.0014863	-0.33961	-0.00021184	623.776	19.144	0.48413	19.144	19.003	19.487	0					34	11	5	0.996816	0.068511	0.443115	0.00013243	2	6866
AAGVDCGDGVGAR	13	Acetyl (Protein N-term)	_(Acetyl (Protein N-term))AAGVDCGDGVGAR_					1	0	0	0	Q5TBB1;Q8N451;A0A2R8Y7R8;A0A2R8Y6Y1;A0A2R8YGP2;A0A2R8YCJ4;A0A087WZJ6;A0A2R8Y761;A0A2R8YCX2;A0A2R8Y883;A0A2R8YCP1;A0A2R8YEB4;A0A2R8Y7A3;A0A2R8YEQ4	Q5TBB1	Q5TBB1	RNASEH2B	Ribonuclease H2 subunit B	MULTI-MSMS	Burdine_082118_phos_22	Phospho	623.778	2	623.778	1245.54	-2.029	-0.0012657	1.7868	0.0011145	-0.24227	-0.00015112	623.779	19.416	0.34594	19.416	19.309	19.655	0					15	8	3	0.965136	0.000588754	0.0131546	0.029966	2	6259
AAGVDCGDGVGAR	13	Acetyl (Protein N-term)	_(Acetyl (Protein N-term))AAGVDCGDGVGAR_					1	0	0	0	Q5TBB1;Q8N451;A0A2R8Y7R8;A0A2R8Y6Y1;A0A2R8YGP2;A0A2R8YCJ4;A0A087WZJ6;A0A2R8Y761;A0A2R8YCX2;A0A2R8Y883;A0A2R8YCP1;A0A2R8YEB4;A0A2R8Y7A3;A0A2R8YEQ4	Q5TBB1	Q5TBB1	RNASEH2B	Ribonuclease H2 subunit B	MULTI-MSMS	Burdine_082118_phos_23	Phospho	623.777	2	623.778	1245.54	-0.69467	-0.00043332	0.037092	2.3137e-05	-0.65758	-0.00041018	623.778	19.405	0.26884	19.405	19.297	19.566	0					15	6	4	0.872438	0.00279162	0.0382941	0.0060262	1	6344
AAGVNVEPFWPGLFAK	16	Unmodified	_AAGVNVEPFWPGLFAK_					0	0	0	0	P05386;A0A024R608;Q6ICQ4;Q6FG99;Q7Z612	P05386;Q6FG99;Q7Z612	P05386	RPLP1	60S acidic ribosomal protein P1	MULTI-MSMS	Burdine_082118_lysate_12	lysate	721.412	3	568.303	1701.89	-0.2169	-0.00012327	268830	152.78	268830	152.78	721.078	51.239	0.42958	51.239	50.978	51.408	-7.1054e-15					38	10	6	0.969824	0.013641	0.0936275	0.00024872	2	26248
AAGVNVEPFWPGLFAK	16	Unmodified	_AAGVNVEPFWPGLFAK_					0	0	0	0	P05386;A0A024R608;Q6ICQ4;Q6FG99;Q7Z612	P05386;Q6FG99;Q7Z612	P05386	RPLP1	60S acidic ribosomal protein P1	MULTI-MSMS	Burdine_082118_lysate_25	lysate	721.078	3	568.303	1701.89	3.3981	0.0019312	268820	152.77	268830	152.78	721.411	51.294	0.57348	51.294	51.074	51.648	-7.1054e-15					49	13	5	0.980255	0.0269359	0.251433	1.2e-07	2	25212
AAGVNVEPFWPGLFAK	16	Unmodified	_AAGVNVEPFWPGLFAK_					0	0	0	0	P05386;A0A024R608;Q6ICQ4;Q6FG99;Q7Z612	P05386;Q6FG99;Q7Z612	P05386	RPLP1	60S acidic ribosomal protein P1	MULTI-MSMS	Burdine_082118_lysate_25	lysate	1081.12	2	851.951	1701.89	3.3986	0.0028954	268980	229.16	268990	229.16	1081.61	51.325	0.32745	51.325	51.118	51.445	0					24	7	4	0.974149	0.00140342	0.0242486	5.481e-24	2	25282
AAGVNVEPFWPGLFAK	16	Unmodified	_AAGVNVEPFWPGLFAK_					0	0	0	0	P05386;A0A024R608;Q6ICQ4;Q6FG99;Q7Z612	P05386;Q6FG99;Q7Z612	P05386	RPLP1	60S acidic ribosomal protein P1	MULTI-MSMS	Burdine_082118_lysate_25	lysate	721.413	3	568.303	1701.89	3.3983	0.0019312	268820	152.77	268830	152.78	721.411	51.865	0.41806	51.865	51.605	52.024	0					35	9	5	0.934324	0.00332339	0.0302991	0.00061361	1	25596
AAGVNVEPFWPGLFAK	16	Unmodified	_AAGVNVEPFWPGLFAK_					0	0	0	0	P05386;A0A024R608;Q6ICQ4;Q6FG99;Q7Z612	P05386;Q6FG99;Q7Z612	P05386	RPLP1	60S acidic ribosomal protein P1	MULTI-MSMS	Burdine_082118_lysate_26	lysate	721.412	3	568.303	1701.89	-2.0233	-0.0011498	268830	152.78	268830	152.78	721.414	51.115	0.87136	51.115	50.878	51.75	0					127	23	7	0.992222	0.592812	1	4.1611e-09	3	25801
AAGVNVEPFWPGLFAK	16	Unmodified	_AAGVNVEPFWPGLFAK_					0	0	0	0	P05386;A0A024R608;Q6ICQ4;Q6FG99;Q7Z612	P05386;Q6FG99;Q7Z612	P05386	RPLP1	60S acidic ribosomal protein P1	MULTI-MSMS	Burdine_082118_lysate_26	lysate	1081.61	2	851.951	1701.89	0.016049	1.3673e-05	268980	229.16	268980	229.16	1081.61	51.12	0.62605	51.12	50.921	51.547	0					93	17	6	0.999029	0.00192036	0.0149553	2.4867e-07	3	26035
AAGVNVEPFWPGLFAK	16	Unmodified	_AAGVNVEPFWPGLFAK_					0	0	0	0	P05386;A0A024R608;Q6ICQ4;Q6FG99;Q7Z612	P05386;Q6FG99;Q7Z612	P05386	RPLP1	60S acidic ribosomal protein P1	MULTI-MSMS	Burdine_082118_lysate_26	lysate	541.061	4	426.479	1701.89	-2.9992	-0.0012791	268670	114.58	268670	114.58	541.312	51.189	0.50308	51.189	50.921	51.424	0					25	14	3	0.940222	0.00050224	0.00165488	0.00014979	2	25895
AAGVNVEPFWPGLFAK	16	Unmodified	_AAGVNVEPFWPGLFAK_					0	0	0	0	P05386;A0A024R608;Q6ICQ4;Q6FG99;Q7Z612	P05386;Q6FG99;Q7Z612	P05386	RPLP1	60S acidic ribosomal protein P1	MULTI-MSMS	Burdine_082118_lysate_26	lysate	721.38	3	568.303	1701.89	-3.0314	-0.0017228	268830	152.78	268830	152.78	721.415	59.224	0.3801	59.224	58.985	59.365	7.1054e-15					11	9	2	0	0	0	0.012677	1	30073
AAGVNVEPFWPGLFAK	16	Unmodified	_AAGVNVEPFWPGLFAK_					0	0	0	0	P05386;A0A024R608;Q6ICQ4;Q6FG99;Q7Z612	P05386;Q6FG99;Q7Z612	P05386	RPLP1	60S acidic ribosomal protein P1	MULTI-MSMS	Burdine_082118_lysate_26	lysate	721.413	3	568.303	1701.89	-3.0315	-0.0017228	268830	152.78	268830	152.78	721.415	61.249	0.89624	61.249	60.886	61.782	7.1054e-15					64	23	4	0.577594	0.00293384	0.0922776	0.00077132	1	31085
AAGVNVEPFWPGLFAK	16	Unmodified	_AAGVNVEPFWPGLFAK_					0	0	0	0	P05386;A0A024R608;Q6ICQ4;Q6FG99;Q7Z612	P05386;Q6FG99;Q7Z612	P05386	RPLP1	60S acidic ribosomal protein P1	MULTI-MSMS	Burdine_082118_lysate_26	lysate	721.413	3	568.303	1701.89	-3.0315	-0.0017228	268830	152.78	268830	152.78	721.08	62.719	1.6972	62.719	61.743	63.44	-7.1054e-15					147	52	4	0.495685	0.00557513	0.0722686	0.001145	2	31430
AAGVNVEPFWPGLFAK	16	Unmodified	_AAGVNVEPFWPGLFAK_					0	0	0	0	P05386;A0A024R608;Q6ICQ4;Q6FG99;Q7Z612	P05386;Q6FG99;Q7Z612	P05386	RPLP1	60S acidic ribosomal protein P1	MULTI-MSMS	Burdine_082118_lysate_26	lysate	721.078	3	568.303	1701.89	-3.0315	-0.0017228	268830	152.78	268830	152.78	721.08	64.078	0.5206	64.078	63.719	64.239	0					118	49	4	0.815273	0.00317492	0.0305605	0.0006506	2	32144
AAGVNVEPFWPGLFAK	16	Unmodified	_AAGVNVEPFWPGLFAK_					0	0	0	0	P05386;A0A024R608;Q6ICQ4;Q6FG99;Q7Z612	P05386;Q6FG99;Q7Z612	P05386	RPLP1	60S acidic ribosomal protein P1	MSMS	Burdine_082118_lysate_26	lysate	721.078	3	568.303	1701.89	NaN	NaN	NaN	NaN	NaN	NaN	NaN	61.791	1	61.791	61.291	62.291	0								NaN	NaN	NaN	0.00015848	1	31207
AAGVNVEPFWPGLFAK	16	Unmodified	_AAGVNVEPFWPGLFAK_					0	0	0	0	P05386;A0A024R608;Q6ICQ4;Q6FG99;Q7Z612	P05386;Q6FG99;Q7Z612	P05386	RPLP1	60S acidic ribosomal protein P1	MSMS	Burdine_082118_lysate_26	lysate	721.078	3	568.303	1701.89	NaN	NaN	NaN	NaN	NaN	NaN	NaN	62.119	1	62.119	61.619	62.619	0								NaN	NaN	NaN	0.0001764	1	31344
AAGVNVEPFWPGLFAK	16	Unmodified	_AAGVNVEPFWPGLFAK_					0	0	0	0	P05386;A0A024R608;Q6ICQ4;Q6FG99;Q7Z612	P05386;Q6FG99;Q7Z612	P05386	RPLP1	60S acidic ribosomal protein P1	MSMS	Burdine_082118_lysate_26	lysate	721.078	3	568.303	1701.89	NaN	NaN	NaN	NaN	NaN	NaN	NaN	62.315	1	62.315	61.815	62.815	0								NaN	NaN	NaN	2.0558e-05	1	31423
AAGVVLEMIR	10	Unmodified	_AAGVVLEMIR_					0	0	0	0	Q9Y230;B3KNL2;M0R0Y3;B4DW30;X6R2L4;M0QXI6	Q9Y230	Q9Y230	RUVBL2	RuvB-like 2	MULTI-MSMS	Burdine_082118_lysate_22	lysate	644.386	2	529.805	1057.6	-0.67155	-0.00035579	216270	114.58	216270	114.58	644.387	39.698	0.3986	39.698	39.521	39.919	0					27	9	4	0.979841	0.0263198	0.235606	0.0017972	2	19334
AAGYDLYSAYDYTIPPMEK	19	Unmodified	_AAGYDLYSAYDYTIPPMEK_					0	0	0	0	P33316;H0YNW5;A0A0C4DGL3;H0YKC5;H0YMM5;H0YNJ9;H0YKI0	P33316	P33316	DUT	Deoxyuridine 5-triphosphate nucleotidohydrolase, mitochondrial	MULTI-MSMS	Burdine_082118_lysate_16	lysate	876.443	3	723.335	2166.98	-0.12548	-9.0762e-05	211210	152.77	211210	152.77	876.443	43.653	1.4238	43.653	43.431	44.854	0					140	34	7	0.990858	0.0713817	1	1.3562e-06	4	22194
AAGYNFYGTER	11	Unmodified	_AAGYNFYGTER_					0	0	0	0	Q9H9Y6;B7Z1W6;Q6DKI9;Q9BSR4;Q4QRK8;Q9H6S8	Q9H9Y6	Q9H9Y6	POLR1B	DNA-directed RNA polymerase I subunit RPA2;DNA-directed RNA polymerase	MULTI-MSMS	Burdine_082118_lysate_13	lysate	739.367	2	624.786	1247.56	-3.8639	-0.0024141	183400	114.58	183390	114.58	739.369	25.418	0.16077	25.418	25.317	25.478	0					11	3	4	0.911332	0.00218074	0.0204774	0.00079397	1	10902
AAHEALGQFCCALHK	15	Unmodified	_AAHEALGQFCCALHK_					0	0	0	0	Q59FI4;Q8TEX9;B3KQ33;H0YN14;D3DS63;B3KT38;B3KPY9;Q6I9Y8;B3KSQ4;Q59H62;B4DXR7;H0YMR4	Q59FI4;Q8TEX9	Q8TEX9	IPO4	Importin-4	MULTI-MSMS	Burdine_082118_lysate_23	lysate	543.787	4	428.955	1711.79	1.9701	0.00084508	267110	114.58	267120	114.58	543.786	27.698	0.19125	27.698	27.603	27.795	0					18	4	5	0.93052	0.00636137	0.0719745	0.00047807	2	11937
AAHEEDLQR	9	Unmodified	_AAHEEDLQR_					0	0	0	0	Q5TZA2;A1L0S9;A1L0S8;B1AKD8;A0A4D6DSY5	Q5TZA2	Q5TZA2	CROCC	Rootletin	MULTI-MSMS	Burdine_082118_lysate_28	lysate	433.228	3	356.84	1067.5	3.3058	0.0011797	214060	76.386	214070	76.388	433.227	11.617	0.24337	11.617	11.556	11.8	0					13	5	3	0.798091	0.00155922	0.0104291	0.013854	1	2461
AAHFLHGCNSK	11	Unmodified	_AAHFLHGCNSK_					0	0	0	0	Q9UJX2	Q9UJX2	Q9UJX2	CDC23	Cell division cycle protein 23 homolog	MULTI-MSMS	Burdine_082118_lysate_23	lysate	425.733	4	311.152	1240.58	4.449	0.0013843	368240	114.58	368250	114.58	425.732	16.154	0.23147	16.154	16.024	16.256	0					16	5	5	0.850999	0.0102625	0.141221	0.0084714	2	4694
AAHGCVTAVSGK	12	Unmodified	_AAHGCVTAVSGK_					0	0	0	0	O75410;R4GMT7;E5RFM9	O75410	O75410	TACC1	Transforming acidic coiled-coil-containing protein 1	MULTI-MSMS	Burdine_082118_lysate_17	lysate	539.304	3	386.529	1156.57	-2.4513	-0.00094749	395250	152.78	395250	152.78	539.305	15.883	0.20726	15.883	15.778	15.986	0					16	4	5	0.845991	0.0390907	0.764741	0.024442	1	4590
AAHGVLLQALDEMR	14	Unmodified	_AAHGVLLQALDEMR_					0	0	0	0	Q8WZA9;B7ZMD6	Q8WZA9	Q8WZA9	IRGQ	Immunity-related GTPase family Q protein	MULTI-MSMS	Burdine_082118_lysate_18	lysate	584.992	3	508.605	1522.79	-0.32111	-0.00016332	150190	76.388	150190	76.387	585.327	36.251	0.27614	36.251	36.088	36.364	0					20	6	4	0.972772	0.00923401	0.132409	1.9345e-05	2	17548
AAHLCAEAALR	11	Unmodified	_AAHLCAEAALR_					0	0	0	0	Q9UQ80;A0A024RB85;A8K6Y1;Q6PIN5;Q05D08;F8VR77;F8W0A3;H0YIN7	Q9UQ80	Q9UQ80	PA2G4	Proliferation-associated protein 2G4	MULTI-MSMS	Burdine_082118_lysate_01	lysate	471.26	3	394.873	1181.6	-1.6198	-0.0006396	193450	76.388	193450	76.387	471.261	19.799	1.7032	19.799	19.659	21.362	0					107	42	4	0.970758	0.0793145	0.247441	9.9334e-05	4	7450
AAHLCAEAALR	11	Unmodified	_AAHLCAEAALR_					0	0	0	0	Q9UQ80;A0A024RB85;A8K6Y1;Q6PIN5;Q05D08;F8VR77;F8W0A3;H0YIN7	Q9UQ80	Q9UQ80	PA2G4	Proliferation-associated protein 2G4	MULTI-MSMS	Burdine_082118_lysate_01	lysate	706.387	2	591.806	1181.6	2.4253	0.0014353	193610	114.58	193610	114.58	706.385	19.799	0.91125	19.799	19.459	20.37	0					44	22	3	0.992197	0.00461644	0.0246928	0.00071526	2	7482
AAHLCAEAALR	11	Unmodified	_AAHLCAEAALR_					0	0	0	0	Q9UQ80;A0A024RB85;A8K6Y1;Q6PIN5;Q05D08;F8VR77;F8W0A3;H0YIN7	Q9UQ80	Q9UQ80	PA2G4	Proliferation-associated protein 2G4	MULTI-MSMS	Burdine_082118_lysate_01	lysate	471.26	3	394.873	1181.6	-4.0278	-0.0015905	193450	76.389	193450	76.387	471.262	63.092	1.8976	63.092	62.218	64.116	7.1054e-15					156	62	4	0.913479	0.00289123	0.0736879	0.015641	4	32173
AAHLCAEAALR	11	Unmodified	_AAHLCAEAALR_					0	0	0	0	Q9UQ80;A0A024RB85;A8K6Y1;Q6PIN5;Q05D08;F8VR77;F8W0A3;H0YIN7	Q9UQ80	Q9UQ80	PA2G4	Proliferation-associated protein 2G4	MULTI-MSMS	Burdine_082118_lysate_01	lysate	471.261	3	394.873	1181.6	-4.034	-0.0015929	193450	76.389	193450	76.388	471.262	67.154	0.5667	67.154	66.998	67.565	0					171	67	3	0.850292	0.00599641	0.148101	0.035303	1	33216
AAHSEGNTTAGLDMR	15	Oxidation (M)	_AAHSEGNTTAGLDM(Oxidation (M))R_	AAHSEGNTTAGLDM(1)R		AAHSEGNTTAGLDM(140)R		0	1	0	0	P78371;V9HW96;B7Z4R3;Q9H369	P78371	P78371	CCT2;HEL-S-100n	T-complex protein 1 subunit beta	MULTI-MSMS	Burdine_082118_lysate_08	lysate	592.623	3	516.235	1545.68	-2.9371	-0.0015162	147970	76.389	147970	76.387	592.624	13.182	0.32182	13.182	13.08	13.402	0					19	7	5	0.893389	0.0166657	0.114065	0.0016594	1	3288
AAHSEGNTTAGLDMR	15	Oxidation (M)	_AAHSEGNTTAGLDM(Oxidation (M))R_	AAHSEGNTTAGLDM(1)R		AAHSEGNTTAGLDM(170)R		0	1	0	0	P78371;V9HW96;B7Z4R3;Q9H369	P78371	P78371	CCT2;HEL-S-100n	T-complex protein 1 subunit beta	MULTI-MSMS	Burdine_082118_lysate_09	lysate	592.623	3	516.235	1545.68	2.4119	0.0012451	147970	76.386	147970	76.387	592.622	13.167	0.36454	13.167	13.025	13.389	-1.7764e-15					38	8	7	0.987276	0.142641	0.781754	0.00020276	2	3267
AAHSEGNTTAGLDMR	15	Oxidation (M)	_AAHSEGNTTAGLDM(Oxidation (M))R_	AAHSEGNTTAGLDM(1)R		AAHSEGNTTAGLDM(150)R		0	1	0	0	P78371;V9HW96;B7Z4R3;Q9H369	P78371	P78371	CCT2;HEL-S-100n	T-complex protein 1 subunit beta	MULTI-MSMS	Burdine_082118_lysate_10	lysate	592.957	3	516.235	1545.68	-0.30197	-0.00015589	147970	76.388	147970	76.387	592.623	13.107	0.16416	13.107	12.964	13.128	0					11	3	5	0.976975	0.0112508	0.0246481	0.00062964	1	3178
AAHSEGNTTAGLDMR	15	Oxidation (M)	_AAHSEGNTTAGLDM(Oxidation (M))R_	AAHSEGNTTAGLDM(1)R		AAHSEGNTTAGLDM(96)R		0	1	0	0	P78371;V9HW96;B7Z4R3;Q9H369	P78371	P78371	CCT2;HEL-S-100n	T-complex protein 1 subunit beta	MSMS	Burdine_082118_lysate_10	lysate	592.623	3	516.235	1545.68	NaN	NaN	NaN	NaN	NaN	NaN	NaN	13.154	1	13.154	12.654	13.654	0								NaN	NaN	NaN	0.031154	1	3195
AAHSEGNTTAGLDMR	15	Oxidation (M)	_AAHSEGNTTAGLDM(Oxidation (M))R_	AAHSEGNTTAGLDM(1)R		AAHSEGNTTAGLDM(190)R		0	1	0	0	P78371;V9HW96;B7Z4R3;Q9H369	P78371	P78371	CCT2;HEL-S-100n	T-complex protein 1 subunit beta	MULTI-MSMS	Burdine_082118_lysate_11	lysate	592.623	3	516.235	1545.68	1.1756	0.00060691	147970	76.387	147970	76.388	592.623	12.986	0.39322	12.986	12.806	13.2	-1.7764e-15					30	9	6	0.987791	0.0884654	0.301926	2.8493e-05	2	3208
AAHSEGNTTAGLDMR	15	Oxidation (M)	_AAHSEGNTTAGLDM(Oxidation (M))R_	AAHSEGNTTAGLDM(1)R		AAHSEGNTTAGLDM(190)R		0	1	0	0	P78371;V9HW96;B7Z4R3;Q9H369	P78371	P78371	CCT2;HEL-S-100n	T-complex protein 1 subunit beta	MULTI-MSMS	Burdine_082118_phos_03	Phospho	592.623	3	516.235	1545.68	0.76606	0.00039546	147970	76.387	147970	76.387	592.622	13.139	0.38478	13.139	13.002	13.387	0					27	8	5	0.986691	0.0240333	0.0731825	2.8493e-05	2	3139
AAHSEGNTTAGLDMR	15	Unmodified	_AAHSEGNTTAGLDMR_					0	0	0	0	P78371;V9HW96;B7Z4R3;Q9H369	P78371	P78371	CCT2;HEL-S-100n	T-complex protein 1 subunit beta	MULTI-MSMS	Burdine_082118_lysate_08	lysate	587.292	3	510.904	1529.69	-2.4284	-0.0012407	149520	76.389	149510	76.388	587.293	16.55	0.71889	16.55	16.425	17.144	0					36	17	5	0.932235	0.0342339	0.272814	1.9799e-05	1	5376
AAHSEGNTTAGLDMR	15	Unmodified	_AAHSEGNTTAGLDMR_					0	0	0	0	P78371;V9HW96;B7Z4R3;Q9H369	P78371	P78371	CCT2;HEL-S-100n	T-complex protein 1 subunit beta	MULTI-MSMS	Burdine_082118_lysate_09	lysate	587.291	3	510.904	1529.69	1.5043	0.00076855	149510	76.387	149510	76.387	587.291	16.477	2.977	16.477	16.337	19.314	0					142	74	6	0.974246	0.242675	1	2.3356e-05	4	5366
AAHSEGNTTAGLDMR	15	Unmodified	_AAHSEGNTTAGLDMR_					0	0	0	0	P78371;V9HW96;B7Z4R3;Q9H369	P78371	P78371	CCT2;HEL-S-100n	T-complex protein 1 subunit beta	MULTI-MSMS	Burdine_082118_lysate_09	lysate	880.433	2	765.852	1529.69	-4.0653	-0.0031134	149620	114.58	149610	114.58	880.436	16.477	0.28223	16.477	16.377	16.659	0					11	6	2	0.929821	0.00348427	0.026839	5.4318e-16	1	5373
AAHSEGNTTAGLDMR	15	Unmodified	_AAHSEGNTTAGLDMR_					0	0	0	0	P78371;V9HW96;B7Z4R3;Q9H369	P78371	P78371	CCT2;HEL-S-100n	T-complex protein 1 subunit beta	MULTI-MSMS	Burdine_082118_lysate_09	lysate	587.291	3	510.904	1529.69	-0.10473	-5.3506e-05	149510	76.388	149510	76.388	587.626	60.93	3.8579	60.93	58.507	62.365	0					211	108	3	0.824229	0.00673409	0.351215	0.0041391	10	30952
AAHSEGNTTAGLDMR	15	Unmodified	_AAHSEGNTTAGLDMR_					0	0	0	0	P78371;V9HW96;B7Z4R3;Q9H369	P78371	P78371	CCT2;HEL-S-100n	T-complex protein 1 subunit beta	MULTI-MSMS	Burdine_082118_lysate_09	lysate	587.291	3	510.904	1529.69	-0.084588	-4.3216e-05	149510	76.388	149510	76.387	587.291	62.997	1.5039	62.997	62.287	63.791	7.1054e-15					161	46	5	0.947535	0.0161545	0.579176	0.00016191	6	32096
AAHSEGNTTAGLDMR	15	Unmodified	_AAHSEGNTTAGLDMR_					0	0	0	0	P78371;V9HW96;B7Z4R3;Q9H369	P78371	P78371	CCT2;HEL-S-100n	T-complex protein 1 subunit beta	MULTI-MSMS	Burdine_082118_lysate_09	lysate	587.291	3	510.904	1529.69	-0.084716	-4.3282e-05	149510	76.388	149510	76.388	587.292	63.992	0.50628	63.992	63.85	64.356	0					152	61	3	0.728599	0.00316632	0.0210781	0.0060708	2	32470
AAHSEGNTTAGLDMR	15	Unmodified	_AAHSEGNTTAGLDMR_					0	0	0	0	P78371;V9HW96;B7Z4R3;Q9H369	P78371	P78371	CCT2;HEL-S-100n	T-complex protein 1 subunit beta	MULTI-MSMS	Burdine_082118_lysate_09	lysate	587.625	3	510.904	1529.69	-0.084685	-4.3266e-05	149510	76.388	149510	76.387	587.291	66.995	0.71486	66.995	66.966	67.681	0					312	93	4	0.989922	0.0296815	0.287423	0.0082703	2	33027
AAHSEGNTTAGLDMR	15	Unmodified	_AAHSEGNTTAGLDMR_					0	0	0	0	P78371;V9HW96;B7Z4R3;Q9H369	P78371	P78371	CCT2;HEL-S-100n	T-complex protein 1 subunit beta	MULTI-MSMS	Burdine_082118_lysate_10	lysate	587.291	3	510.904	1529.69	-0.52706	-0.00026928	149510	76.388	149510	76.387	587.292	16.397	0.23909	16.397	16.302	16.541	0					11	5	4	0.979	0.00160123	0.0294106	0.001515	1	5191
AAHSEGNTTAGLDMR	15	Unmodified	_AAHSEGNTTAGLDMR_					0	0	0	0	P78371;V9HW96;B7Z4R3;Q9H369	P78371	P78371	CCT2;HEL-S-100n	T-complex protein 1 subunit beta	MULTI-MSMS	Burdine_082118_phos_03	Phospho	587.626	3	510.904	1529.69	0.76704	0.00039188	149510	76.387	149510	76.387	587.291	16.678	0.30754	16.678	16.561	16.868	0					20	7	4	0.835417	0.00489659	0.0562227	0.030993	1	4836
AAHTEDINACTLTTSPR	17	Unmodified	_AAHTEDINACTLTTSPR_					0	0	0	0	P04049;A0A0S2Z4L5;L7RRS6;A0A0S2Z559;H7C155;B4E1N6;B4E0X2;D7PBN3;C7TPG7	P04049	P04049	RAF1;SRGAP3:RAF1	RAF proto-oncogene serine/threonine-protein kinase	MULTI-MSMS	Burdine_082118_lysate_06	lysate	696.684	3	619.964	1856.87	-4.534	-0.0028109	123220	76.389	123210	76.386	696.687	21.971	0.31001	21.971	21.759	22.069	0					16	7	4	0.904488	0.00758529	0.0562864	9.3781e-07	2	8736
AAHTEDINACTLTTSPR	17	Phospho (STY)	_AAHTEDINACTLTTS(Phospho (STY))PR_		AAHTEDINACTLTT(0.083)S(0.916)PR		AAHT(-210)EDINACT(-54)LT(-38)T(-10)S(10)PR	0	0	1	0	P04049;A0A0S2Z4L5;L7RRS6;A0A0S2Z559;H7C155;B4E1N6;B4E0X2;D7PBN3;C7TPG7	P04049	P04049	RAF1;SRGAP3:RAF1	RAF proto-oncogene serine/threonine-protein kinase	MULTI-MSMS	Burdine_082118_phos_05	Phospho	723.34	3	646.619	1936.84	-3.1071	-0.0020091	118140	76.389	118130	76.387	723.343	23.79	0.23485	23.79	23.625	23.86	3.5527e-15					31	5	8	0.996882	0.135122	0.915986	1.1762e-07	2	8547
AAHTEDINACTLTTSPR	17	Phospho (STY)	_AAHTEDINACTLTTS(Phospho (STY))PR_		AAHTEDINACTLTT(0.009)S(0.991)PR		AAHT(-280)EDINACT(-76)LT(-51)T(-21)S(21)PR	0	0	1	0	P04049;A0A0S2Z4L5;L7RRS6;A0A0S2Z559;H7C155;B4E1N6;B4E0X2;D7PBN3;C7TPG7	P04049	P04049	RAF1;SRGAP3:RAF1	RAF proto-oncogene serine/threonine-protein kinase	MULTI-MSMS	Burdine_082118_phos_06	Phospho	723.007	3	646.619	1936.84	-2.7798	-0.0017974	118140	76.389	118130	76.387	723.341	23.735	0.31731	23.735	23.593	23.91	0					21	7	5	0.956159	0.0166867	0.122933	1.7518e-24	2	8430
AAHTEDINACTLTTSPRLPVF	21	Phospho (STY)	_AAHTEDINACTLTT(Phospho (STY))SPRLPVF_		AAHTEDINACTLT(0.158)T(0.58)S(0.261)PRLPVF		AAHT(-150)EDINACT(-40)LT(-5.6)T(3.5)S(-3.5)PRLPVF	0	0	1	1	P04049;A0A0S2Z4L5;L7RRS6;A0A0S2Z559;H7C155;B4E1N6;B4E0X2;D7PBN3;C7TPG7	P04049	P04049	RAF1;SRGAP3:RAF1	RAF proto-oncogene serine/threonine-protein kinase	MULTI-MSMS	Burdine_082118_phos_15	Phospho	875.432	3	798.71	2393.11	-2.2687	-0.001812	95640	76.389	95638	76.387	875.433	40.921	0.45823	40.921	40.684	41.142	0					43	11	6	0.989527	0.0472018	0.101159	4.095e-07	2	15657
AAHVFFTDSCPDALFNELVK	20	Unmodified	_AAHVFFTDSCPDALFNELVK_					0	0	0	0	P61764;A0A1B0GTP9;A0A0D9SG72;A0A2R8Y5D4;A0A1B0GVQ5;A0A1B0GWF2;B7Z2V7;B7Z1V5;A0A1B0GW76;A0A0D9SFW6;A0A0D9SFQ7;A0A0D9SEP9	P61764	P61764	STXBP1	Syntaxin-binding protein 1	MULTI-MSMS	Burdine_082118_lysate_21	lysate	914.146	3	761.037	2280.09	2.3531	0.0017908	200740	152.77	200750	152.78	914.145	48.08	0.37247	48.08	47.814	48.186	0					31	7	7	0.925392	0.0336813	0.984754	1.829e-09	2	24333
AAHVPENSDTEQDVLTVKPVRK	22	Phospho (STY)	_AAHVPENS(Phospho (STY))DTEQDVLTVKPVRK_		AAHVPENS(0.968)DT(0.032)EQDVLTVKPVRK		AAHVPENS(15)DT(-15)EQDVLT(-52)VKPVRK	0	0	1	2	Q9H2Y7;A0A024R9R5;H3BSS6;A0A0C4DGM5;Q86T35;H3BS99	Q9H2Y7	Q9H2Y7	ZNF106;ZFP106;DKFZp451A177	Zinc finger protein 106	MULTI-MSMS	Burdine_082118_phos_20	Phospho	801.188	4	629.065	2512.23	-1.526	-0.00095994	273220	171.87	273220	171.87	801.189	27.159	0.23906	27.159	27.083	27.322	3.5527e-15					15	5	3	0.979863	0.00272517	0.0251676	0.03295	1	9525
AAIAASEVLVDSAEEGSLAAAAELAAQK	28	Acetyl (Protein N-term)	_(Acetyl (Protein N-term))AAIAASEVLVDSAEEGSLAAAAELAAQK_					1	0	0	0	O95926;B2RBX8;B4E0Y8	O95926	O95926	SYF2	Pre-mRNA-splicing factor SYF2	MULTI-MSMS	Burdine_082118_lysate_05	lysate	976.852	3	900.131	2697.37	-0.30863	-0.00027781	84863	76.388	84862	76.387	976.853	62.898	0.41	62.898	62.657	63.067	0					34	10	7	0.92004	0.0100157	0.175821	5.4337e-13	2	30554
AAIAASEVLVDSAEEGSLAAAAELAAQK	28	Acetyl (Protein N-term)	_(Acetyl (Protein N-term))AAIAASEVLVDSAEEGSLAAAAELAAQK_					1	0	0	0	O95926;B2RBX8;B4E0Y8	O95926	O95926	SYF2	Pre-mRNA-splicing factor SYF2	MULTI-MSMS	Burdine_082118_lysate_06	lysate	976.852	3	900.131	2697.37	-2.0192	-0.0018175	84864	76.389	84862	76.387	976.854	62.885	0.13666	62.885	62.802	62.939	7.1054e-15					14	4	4	0.981632	0.00180066	0.0354218	1.8512e-06	1	29689
AAIAASEVLVDSAEEGSLAAAAELAAQKR	29	Acetyl (Protein N-term)	_(Acetyl (Protein N-term))AAIAASEVLVDSAEEGSLAAAAELAAQKR_					1	0	0	1	O95926;B2RBX8;B4E0Y8	O95926	O95926	SYF2	Pre-mRNA-splicing factor SYF2	MULTI-MSMS	Burdine_082118_lysate_02	lysate	1028.89	3	952.165	2853.47	-0.8865	-0.00084409	80226	76.388	80225	76.387	1028.89	59.833	0.30533	59.833	59.735	60.041	7.1054e-15					22	7	5	0.959592	0.00398649	0.0766903	6.4079e-07	1	30467
AAIAASEVLVDSAEEGSLAAAAELAAQKR	29	Acetyl (Protein N-term)	_(Acetyl (Protein N-term))AAIAASEVLVDSAEEGSLAAAAELAAQKR_					1	0	0	1	O95926;B2RBX8;B4E0Y8	O95926	O95926	SYF2	Pre-mRNA-splicing factor SYF2	MULTI-MSMS	Burdine_082118_lysate_03	lysate	1028.89	3	952.165	2853.47	-1.1652	-0.0011095	80226	76.388	80225	76.387	1028.89	59.739	0.32012	59.739	59.601	59.921	0					24	7	4	0.979626	0.0195297	0.191033	5.3781e-19	1	29897
AAIAECEEVR	10	Unmodified	_AAIAECEEVR_					0	0	0	0	P0CAP2;Q53ER8;H8Y6P7;Q9BZD3	P0CAP2	P0CAP2	POLR2M;GCOM1;GCOM2	DNA-directed RNA polymerase II subunit GRINL1A;Putative GRINL1B complex locus protein 2	MULTI-MSMS	Burdine_082118_lysate_12	lysate	688.856	2	574.274	1146.53	-1.0314	-0.00059232	199530	114.58	199530	114.58	688.857	20.628	0.16005	20.628	20.526	20.686	0					5	3	2	0.760995	0.000985667	0.0159885	0.01033	1	7960
AAIAECEEVRR	11	Unmodified	_AAIAECEEVRR_					0	0	0	1	P0CAP2;Q53ER8;H8Y6P7;Q9BZD3	P0CAP2	P0CAP2	POLR2M;GCOM1;GCOM2	DNA-directed RNA polymerase II subunit GRINL1A;Putative GRINL1B complex locus protein 2	MULTI-MSMS	Burdine_082118_lysate_10	lysate	511.607	3	435.219	1302.64	-1.3719	-0.00059707	175520	76.388	175520	76.388	511.607	17.043	0.18585	17.043	16.917	17.102	0					12	3	4	0.948514	0.00506058	0.0199866	0.0017373	1	5587
AAIAFLHALWQDR	13	Unmodified	_AAIAFLHALWQDR_					0	0	0	0	Q5SRE5;Q9BS12	Q5SRE5	Q5SRE5	NUP188	Nucleoporin NUP188 homolog	MULTI-MSMS	Burdine_082118_lysate_07	lysate	580.996	3	504.609	1510.8	-0.41243	-0.00020812	151380	76.388	151380	76.388	580.997	50.089	0.35149	50.089	49.889	50.241	0					31	8	5	0.977398	0.0119771	0.109919	0.00038472	2	24987
AAIAQALAGEVSVVPPSR	18	Unmodified	_AAIAQALAGEVSVVPPSR_					0	0	0	0	Q2TAY7;A0MNN4	Q2TAY7	Q2TAY7	SMU1	WD40 repeat-containing protein SMU1;WD40 repeat-containing protein SMU1, N-terminally processed	MULTI-MSMS	Burdine_082118_lysate_30	lysate	656.05	3	579.328	1734.96	-2.1829	-0.0012646	131860	76.388	131850	76.387	656.051	40.501	0.87793	40.501	40.372	41.25	0					60	21	4	0.978045	0.0155643	0.0556904	7.7974e-05	3	20300
AAIAQALAGEVSVVPPSR	18	Unmodified	_AAIAQALAGEVSVVPPSR_					0	0	0	0	Q2TAY7;A0MNN4	Q2TAY7	Q2TAY7	SMU1	WD40 repeat-containing protein SMU1;WD40 repeat-containing protein SMU1, N-terminally processed	MULTI-MSMS	Burdine_082118_lysate_30	lysate	983.069	2	868.489	1734.96	-3.5367	-0.0030716	131930	114.58	131930	114.58	983.072	40.499	0.38578	40.499	40.372	40.758	0					14	9	2	0.957528	0.000950192	0.00938243	1.0338e-19	2	20310
AAIAQLNGK	9	Unmodified	_AAIAQLNGK_					0	0	0	0	Q96PK6;A0A0S2Z4Z0;A0A0S2Z567;Q59GV2	Q96PK6	Q96PK6	RBM14	RNA-binding protein 14	MULTI-MSMS	Burdine_082118_lysate_30	lysate	672.423	2	443.261	884.508	-0.57807	-0.00025624	516990	229.16	516990	229.16	672.424	24.874	0.15542	24.874	24.775	24.931	0					12	3	4	0.995457	0.00798351	0.19058	2.7079e-05	2	10537
AAIDWFDGK	9	Unmodified	_AAIDWFDGK_					0	0	0	0	P35637;A8K4H1;Q8TBR3;Q6IBQ5;H3BPE7;Q59H57;B4DR70;Q13344;Q70T18;Q92804;B4E312;A0A075B7D9	P35637;Q92804	Q92804	FUS;TAF15	RNA-binding protein FUS;TATA-binding protein-associated factor 2N	MULTI-MSMS	Burdine_082118_lysate_20	lysate	740.913	2	511.751	1021.49	0.074736	3.8246e-05	447800	229.16	447800	229.16	740.913	38.785	0.20477	38.785	38.681	38.885	0					8	4	2	0.854454	0.00222231	0.0609614	0.001579	1	19092
AAIDWFDGK	9	Unmodified	_AAIDWFDGK_					0	0	0	0	P35637;A8K4H1;Q8TBR3;Q6IBQ5;H3BPE7;Q59H57;B4DR70;Q13344;Q70T18;Q92804;B4E312;A0A075B7D9	P35637;Q92804	Q92804	FUS;TAF15	RNA-binding protein FUS;TATA-binding protein-associated factor 2N	MULTI-MSMS	Burdine_082118_lysate_20	lysate	740.914	2	511.751	1021.49	0.10898	5.577e-05	447800	229.16	447800	229.16	740.913	40.025	0.36233	40.025	39.843	40.205	0					27	8	5	0.995724	0.068107	1	2.8314e-05	2	19805
AAIDWFDGK	9	Unmodified	_AAIDWFDGK_					0	0	0	0	P35637;A8K4H1;Q8TBR3;Q6IBQ5;H3BPE7;Q59H57;B4DR70;Q13344;Q70T18;Q92804;B4E312;A0A075B7D9	P35637;Q92804	Q92804	FUS;TAF15	RNA-binding protein FUS;TATA-binding protein-associated factor 2N	MSMS	Burdine_082118_lysate_20	lysate	494.279	3	341.503	1021.49	NaN	NaN	NaN	NaN	NaN	NaN	NaN	40.091	1	40.091	39.591	40.591	0								NaN	NaN	NaN	0.016163	1	19867
AAIDWFDGK	9	Unmodified	_AAIDWFDGK_					0	0	0	0	P35637;A8K4H1;Q8TBR3;Q6IBQ5;H3BPE7;Q59H57;B4DR70;Q13344;Q70T18;Q92804;B4E312;A0A075B7D9	P35637;Q92804	Q92804	FUS;TAF15	RNA-binding protein FUS;TATA-binding protein-associated factor 2N	MULTI-MSMS	Burdine_082118_lysate_21	lysate	740.914	2	511.751	1021.49	1.9651	0.0010057	447800	229.16	447800	229.16	740.913	40.011	0.48977	40.011	39.784	40.274	-7.1054e-15					41	13	4	0.990919	0.0118337	0.0522969	2.8317e-05	2	19582
AAIDWFDGKEFHGNIIK	17	Unmodified	_AAIDWFDGKEFHGNIIK_					0	0	0	1	Q92804;B4E312;A0A075B7D9	Q92804	Q92804	TAF15	TATA-binding protein-associated factor 2N	MULTI-MSMS	Burdine_082118_lysate_24	lysate	663.126	4	491.003	1959.98	1.3938	0.00068436	350040	171.87	350040	171.87	663.125	38.569	0.3065	38.569	38.437	38.744	0					30	7	6	0.963428	0.00900011	0.0562861	0.049087	1	18841
AAIDWFDGKEFHGNIIK	17	Unmodified	_AAIDWFDGKEFHGNIIK_					0	0	0	1	Q92804;B4E312;A0A075B7D9	Q92804	Q92804	TAF15	TATA-binding protein-associated factor 2N	MULTI-MSMS	Burdine_082118_lysate_30	lysate	663.126	4	491.003	1959.98	-2.5092	-0.001232	350040	171.87	350040	171.87	663.127	39.686	0.42098	39.686	39.527	39.948	0					55	10	6	0.984639	0.254844	1	0.0040852	2	19782
AAIDWFDGKEFHGNIIK	17	Unmodified	_AAIDWFDGKEFHGNIIK_					0	0	0	1	Q92804;B4E312;A0A075B7D9	Q92804	Q92804	TAF15	TATA-binding protein-associated factor 2N	MULTI-MSMS	Burdine_082118_lysate_30	lysate	883.832	3	654.335	1959.98	-3.6103	-0.0023623	350220	229.16	350220	229.16	883.834	39.678	0.25891	39.678	39.566	39.825	0					27	6	5	0.965372	0.0157441	0.078026	4.7103e-08	2	19820
AAIDWFDGKEFSGNPIK	17	Unmodified	_AAIDWFDGKEFSGNPIK_					0	0	0	1	P35637;A8K4H1;Q8TBR3;Q6IBQ5;H3BPE7;Q59H57;B4DR70;Q13344;Q70T18	P35637	P35637	FUS	RNA-binding protein FUS	MULTI-MSMS	Burdine_082118_lysate_23	lysate	861.813	3	632.316	1893.93	-2.3847	-0.0015079	362420	229.16	362420	229.16	861.814	41.528	0.33492	41.528	41.381	41.716	0					35	7	7	0.966076	0.048471	0.855665	0.00098798	2	20623
AAIDWFDGKEFSGNPIK	17	Unmodified	_AAIDWFDGKEFSGNPIK_					0	0	0	1	P35637;A8K4H1;Q8TBR3;Q6IBQ5;H3BPE7;Q59H57;B4DR70;Q13344;Q70T18	P35637	P35637	FUS	RNA-binding protein FUS	MULTI-MSMS	Burdine_082118_lysate_24	lysate	861.812	3	632.316	1893.93	-0.6298	-0.00039823	362420	229.16	362420	229.16	861.813	42.009	0.36167	42.009	41.706	42.068	0					23	8	4	0.984657	0.00691238	0.226451	5.2043e-05	2	20924
AAIDWFDGKEFSGNPIK	17	Unmodified	_AAIDWFDGKEFSGNPIK_					0	0	0	1	P35637;A8K4H1;Q8TBR3;Q6IBQ5;H3BPE7;Q59H57;B4DR70;Q13344;Q70T18	P35637	P35637	FUS	RNA-binding protein FUS	MULTI-MSMS	Burdine_082118_lysate_24	lysate	646.612	4	474.489	1893.93	2.0749	0.00098451	362220	171.87	362230	171.87	646.61	42.64	0.43034	42.64	42.436	42.867	0					53	10	7	0.992495	0.0436302	0.1251	0.014261	1	21272
AAIDWFDGKEFSGNPIK	17	Unmodified	_AAIDWFDGKEFSGNPIK_					0	0	0	1	P35637;A8K4H1;Q8TBR3;Q6IBQ5;H3BPE7;Q59H57;B4DR70;Q13344;Q70T18	P35637	P35637	FUS	RNA-binding protein FUS	MULTI-MSMS	Burdine_082118_lysate_24	lysate	1292.21	2	947.97	1893.93	-1.8043	-0.0017105	362610	343.74	362610	343.74	1292.22	42.629	0.259	42.629	42.478	42.737	0					20	6	4	0.950808	0.00195735	0.0165909	2.6451e-05	2	21275
AAIDWFDGKEFSGNPIK	17	Unmodified	_AAIDWFDGKEFSGNPIK_					0	0	0	1	P35637;A8K4H1;Q8TBR3;Q6IBQ5;H3BPE7;Q59H57;B4DR70;Q13344;Q70T18	P35637	P35637	FUS	RNA-binding protein FUS	MULTI-MSMS	Burdine_082118_lysate_30	lysate	861.478	3	632.316	1893.93	-3.9624	-0.0025055	362420	229.16	362420	229.16	861.815	42.782	0.25574	42.782	42.639	42.895	0					23	6	6	0.855369	0.00223256	0.00333715	3.3507e-05	1	21671
AAIEAFNK	8	Unmodified	_AAIEAFNK_					0	0	0	0	Q9UHB9;B4DVI7;B3KMI9	Q9UHB9	Q9UHB9	SRP68	Signal recognition particle subunit SRP68	MULTI-MSMS	Burdine_082118_lysate_21	lysate	661.398	2	432.235	862.455	2.2811	0.00098598	530180	229.16	530180	229.16	661.397	28.44	0.35327	28.44	28.263	28.616	0					26	8	4	0.98523	0.0136901	0.119444	0.0026503	2	12330
AAIGCGIVESILNWVK	16	Unmodified	_AAIGCGIVESILNWVK_					0	0	0	0	P11388;A0A4D6UXC9	P11388	P11388	TOP2A	DNA topoisomerase 2-alpha	MULTI-MSMS	Burdine_082118_lysate_09	lysate	730.424	3	577.315	1728.92	-2.0922	-0.0012078	264630	152.78	264630	152.78	730.426	59.886	0.27247	59.886	59.783	60.056	0					24	7	4	0.988497	0.136061	1	2.7623e-06	1	30750
AAIGLLAR	8	Unmodified	_AAIGLLAR_					0	0	0	0	P07741;H3BQZ9;H3BQB1;H3BQF1;H3BSW3	P07741	P07741	APRT	Adenine phosphoribosyltransferase	MULTI-MSMS	Burdine_082118_lysate_28	lysate	507.337	2	392.756	783.497	4.2374	0.0016643	291730	114.58	291740	114.58	507.335	28.989	0.27753	28.989	28.85	29.128	0					16	6	3	0.962612	0.00710599	0.179234	0.00067601	1	13045
AAIGLLAR	8	Unmodified	_AAIGLLAR_					0	0	0	0	P07741;H3BQZ9;H3BQB1;H3BQF1;H3BSW3	P07741	P07741	APRT	Adenine phosphoribosyltransferase	MULTI-MSMS	Burdine_082118_lysate_29	lysate	507.337	2	392.756	783.497	0.66552	0.00026139	291740	114.58	291740	114.58	507.337	29.023	0.2484	29.023	28.877	29.126	-3.5527e-15					16	5	4	0.986309	0.0478902	0.209738	0.00013237	2	13114
AAIISAEGDSK	11	Unmodified	_AAIISAEGDSK_					0	0	0	0	P35232;A8K401;Q6PUJ7;Q6FHP5;Q53FV0;C9JW96	P35232	P35232	PHB;HEL-S-54e	Prohibitin	MULTI-MSMS	Burdine_082118_lysate_14	lysate	760.44	2	531.277	1060.54	-4.6656	-0.0024787	431350	229.17	431340	229.16	760.442	24.802	0.2349	24.802	24.664	24.899	0					18	5	4	0.985343	0.0113529	0.161103	1.5498e-08	2	10435
AAILDLEK	8	Unmodified	_AAILDLEK_					0	0	0	0	Q15075	Q15075	Q15075	EEA1	Early endosome antigen 1	MULTI-MSMS	Burdine_082118_lysate_19	lysate	665.92	2	436.758	871.501	-0.76214	-0.00033287	524690	229.16	524690	229.16	665.921	34.575	0.27339	34.575	34.422	34.695	-7.1054e-15					14	6	3	0.46436	0.00248453	0.0412913	0.016614	1	16465
AAILETAPK	9	Unmodified	_AAILETAPK_					0	0	0	0	Q9P2E9;A7BI36;A2A2S5;Q32NB1	Q9P2E9	Q9P2E9	RRBP1	Ribosome-binding protein 1	MULTI-MSMS	Burdine_082118_lysate_20	lysate	686.434	2	457.271	912.528	-0.28551	-0.00013056	501150	229.16	501150	229.16	686.434	27.472	0.15679	27.472	27.375	27.532	0					5	3	2	0.926483	0.00110188	0.00848455	0.0019619	1	11988
AAILPTSIFLTNK	13	Unmodified	_AAILPTSIFLTNK_					0	0	0	0	O14744;B2RDD7;B4DV00;H0YJX6	O14744	O14744	PRMT5	Protein arginine N-methyltransferase 5;Protein arginine N-methyltransferase 5, N-terminally processed;Protein arginine N-methyltransferase 5	MULTI-MSMS	Burdine_082118_lysate_09	lysate	616.384	3	463.61	1387.81	-0.51634	-0.00023938	329530	152.77	329530	152.77	616.719	46.06	0.45271	46.06	45.91	46.363	0					32	10	4	0.987866	0.084193	1	0.00010223	2	23498
AAILPTSIFLTNK	13	Unmodified	_AAILPTSIFLTNK_					0	0	0	0	O14744;B2RDD7;B4DV00;H0YJX6	O14744	O14744	PRMT5	Protein arginine N-methyltransferase 5;Protein arginine N-methyltransferase 5, N-terminally processed;Protein arginine N-methyltransferase 5	MULTI-MSMS	Burdine_082118_lysate_10	lysate	616.385	3	463.61	1387.81	-3.1158	-0.0014445	329540	152.78	329530	152.78	616.386	46.141	0.23995	46.141	46.019	46.259	0					9	5	2	0.851164	0.00774331	0.0697785	0.00010028	2	23793
AAILPTSIFLTNK	13	Unmodified	_AAILPTSIFLTNK_					0	0	0	0	O14744;B2RDD7;B4DV00;H0YJX6	O14744	O14744	PRMT5	Protein arginine N-methyltransferase 5;Protein arginine N-methyltransferase 5, N-terminally processed;Protein arginine N-methyltransferase 5	MULTI-MSMS	Burdine_082118_lysate_10	lysate	924.073	2	694.911	1387.81	0.46222	0.0003212	329770	229.16	329770	229.16	924.073	46.151	0.23995	46.151	46.019	46.259	0					12	5	3	0.778034	0.00184559	0.0313153	0.00026583	1	23797
AAILPTSIFLTNKK	14	Unmodified	_AAILPTSIFLTNKK_					0	0	0	1	O14744;B2RDD7;B4DV00;H0YJX6	O14744	O14744	PRMT5	Protein arginine N-methyltransferase 5;Protein arginine N-methyltransferase 5, N-terminally processed;Protein arginine N-methyltransferase 5	MULTI-MSMS	Burdine_082118_lysate_08	lysate	735.805	3	506.308	1515.9	-4.1151	-0.0020835	452620	229.16	452610	229.16	735.807	40.796	0.32769	40.796	40.649	40.977	0					30	7	5	0.961802	0.0237262	0.0973564	6.6881e-05	1	20105
AAILPTSIFLTNKK	14	Unmodified	_AAILPTSIFLTNKK_					0	0	0	1	O14744;B2RDD7;B4DV00;H0YJX6	O14744	O14744	PRMT5	Protein arginine N-methyltransferase 5;Protein arginine N-methyltransferase 5, N-terminally processed;Protein arginine N-methyltransferase 5	MULTI-MSMS	Burdine_082118_lysate_08	lysate	552.105	4	379.983	1515.9	1.5136	0.00057513	452310	171.87	452310	171.87	551.854	40.796	0.28413	40.796	40.649	40.934	0					16	6	3	0.973269	0.00189378	0.00836106	0.017702	1	20133
AAILSVPAAQNPEDLR	16	Unmodified	_AAILSVPAAQNPEDLR_					0	0	0	0	Q12980;Q4TT55;B7Z6Q0;Q9BTE2;B7Z5D6;B7Z220	Q12980	Q12980	NPRL3;C16orf35	Nitrogen permease regulator 3-like protein	MULTI-MSMS	Burdine_082118_lysate_08	lysate	632.36	3	555.637	1663.89	0.96337	0.00053528	137480	76.388	137480	76.389	632.36	55.847	0.61664	55.847	55.501	56.118	0					36	15	3	0.961786	0.00759402	0.0520502	0.032293	1	28138
AAIPAGEQAR	10	Unmodified	_AAIPAGEQAR_					0	0	0	0	Q9NQG6;A0A024R1L3;Q9H0J7;B0QY95	Q9NQG6	Q9NQG6	MIEF1;RP5-1104E15.5;DKFZp434F0116	Mitochondrial dynamics protein MID51	MULTI-MSMS	Burdine_082118_lysate_05	lysate	606.848	2	492.267	982.52	-1.4734	-0.00072531	232760	114.58	232760	114.58	606.849	16.621	0.23467	16.621	16.483	16.717	0					15	5	4	0.932814	0.00992622	0.0289722	0.0013265	2	5457
AAIQSQLDGVR	11	Unmodified	_AAIQSQLDGVR_					0	0	0	0	O60645;A0A024QYZ6;D6RB59;D6RBR9	O60645	O60645	EXOC3	Exocyst complex component 3	MULTI-MSMS	Burdine_082118_lysate_13	lysate	693.898	2	579.317	1156.62	-3.3023	-0.0019131	197790	114.58	197790	114.58	693.9	25.418	0.20199	25.418	25.276	25.478	0					11	4	4	0.836558	0.00166821	0.0168916	0.00036845	1	10898
AAIVYHTK	8	Unmodified	_AAIVYHTK_					0	0	0	0	Q7Z417	Q7Z417	Q7Z417	NUFIP2	Nuclear fragile X mental retardation-interacting protein 2	MULTI-MSMS	Burdine_082118_lysate_24	lysate	454.283	3	301.508	901.502	1.9643	0.00059224	506700	152.77	506700	152.78	454.283	19.191	0.19838	19.191	19.085	19.283	0					12	5	3	0.915313	0.00411882	0.0136217	0.0029137	1	6467
AAKFEEMCGLVMGMFTR	17	Unmodified	_AAKFEEMCGLVMGMFTR_					0	0	0	1	O60502;B3KMK2	O60502	O60502	MGEA5	Protein O-GlcNAcase	MULTI-MSMS	Burdine_082118_lysate_09	lysate	813.083	3	659.973	1976.9	-4.4901	-0.0029634	231490	152.78	231490	152.78	813.087	52.967	0.31899	52.967	52.742	53.061	0					19	7	4	0.263209	0.000229385	0.00900996	0.005585	1	27308
AAKLEILQQQLQVANEAR	18	Unmodified	_AAKLEILQQQLQVANEAR_					0	0	0	1	A0A024R5M9;A0A087WY61;Q59HB8;A0A024R5G4;A8K394;F5H4J1;F5H6Y5;Q3SYK8;Q14980;Q4LE64	A0A024R5M9;Q14980	A0A024R5M9	NUMA1;NUMA1 variant protein	Nuclear mitotic apparatus protein 1	MULTI-MSMS	Burdine_082118_lysate_26	lysate	828.158	3	675.048	2022.12	0.70904	0.00047863	226320	152.78	226320	152.78	827.823	37.595	0.2093	37.595	37.473	37.683	0					11	4	4	0.985421	0.00667357	0.0386483	4.2666e-07	1	18173
AAKLEILQQQLQVANEAR	18	Unmodified	_AAKLEILQQQLQVANEAR_					0	0	0	1	A0A024R5M9;A0A087WY61;Q59HB8;A0A024R5G4;A8K394;F5H4J1;F5H6Y5;Q3SYK8;Q14980;Q4LE64	A0A024R5M9;Q14980	A0A024R5M9	NUMA1;NUMA1 variant protein	Nuclear mitotic apparatus protein 1	MSMS	Burdine_082118_lysate_26	lysate	827.824	3	675.048	2022.12	NaN	NaN	NaN	NaN	NaN	NaN	NaN	37.683	1	37.683	37.183	38.183	0								NaN	NaN	NaN	0.00016354	1	18206
AAKLSEGSQPAEEEEDQETPSR	22	Phospho (STY)	_AAKLS(Phospho (STY))EGSQPAEEEEDQETPSR_		AAKLS(0.622)EGS(0.378)QPAEEEEDQETPSR		AAKLS(2.2)EGS(-2.2)QPAEEEEDQET(-64)PS(-76)R	0	0	1	1	B4DQZ7;E7EQT4;Q9UKV3;S4R3H4	B4DQZ7;E7EQT4;S4R3H4	E7EQT4	ACIN1	Apoptotic chromatin condensation inducer in the nucleus	MULTI-MSMS	Burdine_082118_phos_03	Phospho	732.599	4	617.767	2467.04	0.79102	0.00048867	185480	114.58	185480	114.58	732.598	22.895	0.26737	22.895	22.719	22.987	0					30	6	6	0.932488	0.017281	0.204229	0.0035893	1	7784
AAKLSEGSQPAEEEEDQETPSR	22	2 Phospho (STY)	_AAKLS(Phospho (STY))EGS(Phospho (STY))QPAEEEEDQETPSR_		AAKLS(1)EGS(1)QPAEEEEDQETPSR		AAKLS(46)EGS(36)QPAEEEEDQET(-36)PS(-40)R	0	0	2	1	B4DQZ7;E7EQT4;Q9UKV3;S4R3H4	B4DQZ7;E7EQT4;S4R3H4	E7EQT4	ACIN1	Apoptotic chromatin condensation inducer in the nucleus	MULTI-MSMS	Burdine_082118_phos_03	Phospho	1003.12	3	850.009	2547.01	0.78717	0.0006691	179730	152.77	179730	152.77	1003.12	24.738	1.546	24.738	23.965	25.511	0					148	39	6	0.996097	0.026262	0.32149	0.049432	1	8683
AAKPEQIQK	9	Unmodified	_AAKPEQIQK_					0	0	0	1	Q99986;A8K245	Q99986	Q99986	VRK1	Serine/threonine-protein kinase VRK1	MULTI-MSMS	Burdine_082118_lysate_20	lysate	567.361	3	338.198	1011.57	-0.69372	-0.00023462	677600	229.16	677600	229.16	567.361	18.718	0.27812	18.718	18.584	18.862	0					20	6	5	0.977223	0.0517687	0.299383	0.00028608	2	6288
AAKPEQIQK	9	Unmodified	_AAKPEQIQK_					0	0	0	1	Q99986;A8K245	Q99986	Q99986	VRK1	Serine/threonine-protein kinase VRK1	MULTI-MSMS	Burdine_082118_lysate_21	lysate	567.361	3	338.198	1011.57	2.4225	0.00081927	677600	229.16	677600	229.16	567.36	18.667	0.31568	18.667	18.524	18.84	0					31	7	5	0.992987	0.198709	0.903589	0.0037771	1	6159
AAKPGPAEAPSPTASPSGDASPPATAPYDPR	31	2 Phospho (STY)	_AAKPGPAEAPS(Phospho (STY))PTASPSGDAS(Phospho (STY))PPATAPYDPR_		AAKPGPAEAPS(0.798)PT(0.197)AS(0.005)PS(0.036)GDAS(0.963)PPAT(0.001)APYDPR		AAKPGPAEAPS(6.1)PT(-6.1)AS(-22)PS(-14)GDAS(14)PPAT(-28)APY(-43)DPR	0	0	2	1	Q9UPT8;M0QY97	Q9UPT8	Q9UPT8	ZC3H4	Zinc finger CCCH domain-containing protein 4	MULTI-MSMS	Burdine_082118_phos_13	Phospho	888.424	4	773.592	3090.34	-1.0892	-0.00084261	148120	114.58	148120	114.58	888.424	28.486	0.50022	28.486	28.145	28.645	-3.5527e-15					60	12	6	0.991417	0.0112001	0.125312	5.1721e-05	1	10359
AAKPGPAEAPSPTASPSGDASPPATAPYDPR	31	Phospho (STY)	_AAKPGPAEAPSPTASPSGDAS(Phospho (STY))PPATAPYDPR_		AAKPGPAEAPS(0.002)PT(0.002)AS(0.003)PS(0.022)GDAS(0.66)PPAT(0.287)APY(0.024)DPR		AAKPGPAEAPS(-26)PT(-26)AS(-24)PS(-15)GDAS(3.6)PPAT(-3.6)APY(-14)DPR	0	0	1	1	Q9UPT8;M0QY97	Q9UPT8	Q9UPT8	ZC3H4	Zinc finger CCCH domain-containing protein 4	MULTI-MSMS	Burdine_082118_phos_15	Phospho	868.682	4	753.6	3010.37	-2.3855	-0.0017977	152050	114.58	152050	114.58	868.434	26.74	0.62246	26.74	26.345	26.967	3.5527e-15					76	15	6	0.961974	0.00583382	0.0501194	0.013703	2	9436
AAKPQEVFWASPWGPGR	17	Unmodified	_AAKPQEVFWASPWGPGR_					0	0	0	1	Q9HA77;B7Z7E6	Q9HA77	Q9HA77	CARS2	Probable cysteine--tRNA ligase, mitochondrial	MULTI-MSMS	Burdine_082118_lysate_27	lysate	781.766	3	628.657	1882.95	-2.2287	-0.0014011	243020	152.78	243020	152.78	781.768	37.321	0.23774	37.321	37.195	37.433	0					13	5	3	0.952024	0.00462167	0.0239972	1.4019e-05	1	18231
AALAAER	7	Unmodified	_AALAAER_					0	0	0	0	P50570;Q59G96;K7EMQ3	P50570;Q59G96	P50570	DNM2	Dynamin-2	MULTI-MSMS	Burdine_082118_lysate_04	lysate	465.782	2	351.201	700.387	1.3567	0.00047648	326250	114.58	326260	114.58	465.782	15.354	0.23354	15.354	15.218	15.452	-1.7764e-15					16	5	4	0.857806	0.0351475	0.215284	0.029937	2	4586
AALADDFDTPR	11	Unmodified	_AALADDFDTPR_					0	0	0	0	Q9HA77;Q6AW83;H0YFF0;A0A087WWV1	Q9HA77	Q9HA77	CARS2;DKFZp686G08243	Probable cysteine--tRNA ligase, mitochondrial	MULTI-MSMS	Burdine_082118_lysate_08	lysate	710.865	2	596.286	1190.56	-4.1572	-0.0024789	192160	114.58	192160	114.58	710.868	28.974	0.23489	28.974	28.82	29.055	0					18	5	4	0.902594	0.0110637	0.166287	1.4912e-08	2	13116
AALAFGFLDLLK	12	Unmodified	_AALAFGFLDLLK_					0	0	0	0	Q96SY0;H3BRY6;B4DWZ3;B4DVT3;B4DJL6	Q96SY0	Q96SY0	VWA9	von Willebrand factor A domain-containing protein 9	MULTI-MSMS	Burdine_082118_lysate_08	lysate	869.038	2	639.876	1277.74	-5.223	-0.0033421	358140	229.17	358140	229.16	869.042	58.971	0.20982	58.971	58.867	59.077	-7.1054e-15					18	5	5	0.97441	0.0098924	0.118948	5.161e-06	2	29577
AALAFGFLDLLK	12	Unmodified	_AALAFGFLDLLK_					0	0	0	0	Q96SY0;H3BRY6;B4DWZ3;B4DVT3;B4DJL6	Q96SY0	Q96SY0	VWA9	von Willebrand factor A domain-containing protein 9	MULTI-MSMS	Burdine_082118_lysate_08	lysate	579.695	3	426.92	1277.74	3.064	0.0013081	357850	152.77	357850	152.78	579.694	58.972	0.24783	58.972	58.867	59.115	7.1054e-15					20	6	6	0.952687	0.0298194	0.235906	0.0018709	2	29583
AALAGGTTMIIDHVVPEPGTSLLAAFDQWR	30	Oxidation (M)	_AALAGGTTM(Oxidation (M))IIDHVVPEPGTSLLAAFDQWR_	AALAGGTTM(1)IIDHVVPEPGTSLLAAFDQWR		AALAGGTTM(90)IIDHVVPEPGTSLLAAFDQWR		0	1	0	0	A0A1C7CYX9;Q59GB4;Q16555;Q53ET2;Q86U75	A0A1C7CYX9;Q86U75	A0A1C7CYX9	DPYSL2	Dihydropyrimidinase-related protein 2	MULTI-MSMS	Burdine_082118_lysate_29	lysate	1128.93	3	1051.87	3152.6	-0.71644	-0.0007536	72621	76.388	72620	76.387	1128.93	55.052	0.54108	55.052	54.856	55.397	7.1054e-15					37	13	4	0.97027	0.00332124	0.0328371	0.00022163	2	28272
AALAGGTTMIIDHVVPEPGTSLLAAFDQWR	30	Unmodified	_AALAGGTTMIIDHVVPEPGTSLLAAFDQWR_					0	0	0	0	A0A1C7CYX9;Q59GB4;Q16555;Q53ET2;Q86U75	A0A1C7CYX9;Q86U75	A0A1C7CYX9	DPYSL2	Dihydropyrimidinase-related protein 2	MULTI-MSMS	Burdine_082118_lysate_29	lysate	1123.26	3	1046.54	3136.6	-0.72036	-0.00075389	72990	76.387	72990	76.387	1123.6	56.68	0.40644	56.68	56.481	56.887	0					50	9	8	0.989324	0.0432932	0.315006	4.4139e-20	2	29034
AALAGGTTMIIDHVVPEPGTSLLAAFDQWR	30	Unmodified	_AALAGGTTMIIDHVVPEPGTSLLAAFDQWR_					0	0	0	0	A0A1C7CYX9;Q59GB4;Q16555;Q53ET2;Q86U75	A0A1C7CYX9;Q86U75	A0A1C7CYX9	DPYSL2	Dihydropyrimidinase-related protein 2	MULTI-MSMS	Burdine_082118_lysate_29	lysate	842.698	4	785.158	3136.6	-0.64711	-0.00050808	72967	57.291	72967	57.29	842.95	56.682	0.48388	56.682	56.403	56.887	0					64	11	8	0.982457	0.0694894	1	8.96e-05	2	29053
AALAHPFFQDVTKPVPHLR	19	Unmodified	_AALAHPFFQDVTKPVPHLR_					0	0	0	1	P24941;A0A024RB77;G3V5T9;A0A024RB10;E7ESI2;B4DDL9	P24941	P24941	CDK2	Cyclin-dependent kinase 2	MULTI-MSMS	Burdine_082118_lysate_12	lysate	651.631	4	536.8	2143.17	-0.0043007	-2.3086e-06	213450	114.58	213450	114.58	651.632	31.998	0.19547	31.998	31.9	32.096	0					10	4	3	0.584286	0.00570666	0.0519688	0.0029992	1	15061
AALALQITNLLTR	13	Unmodified	_AALALQITNLLTR_					0	0	0	0	P54098;E5KNX5;E5KNW2;E5KNU5;A8K5G6;E5KNV8	P54098	P54098	POLG	DNA polymerase subunit gamma-1	MULTI-MSMS	Burdine_082118_lysate_07	lysate	814.009	2	699.427	1396.84	-0.056506	-3.9522e-05	163820	114.58	163820	114.58	814.51	52.039	0.19422	52.039	51.901	52.095	7.1054e-15					16	4	4	0.957945	0.00204542	0.0439114	1.9605e-05	1	25943
AALALQITNLLTR	13	Unmodified	_AALALQITNLLTR_					0	0	0	0	P54098;E5KNX5;E5KNW2;E5KNU5;A8K5G6;E5KNV8	P54098	P54098	POLG	DNA polymerase subunit gamma-1	MSMS	Burdine_082118_lysate_07	lysate	543.008	3	466.621	1396.84	NaN	NaN	NaN	NaN	NaN	NaN	NaN	52.099	1	52.099	51.599	52.599	0								NaN	NaN	NaN	1.1829e-05	1	25962
AALANLCIGDVITAIDGENTSNMTHLEAQNR	31	Unmodified	_AALANLCIGDVITAIDGENTSNMTHLEAQNR_					0	0	0	0	O00151;V9HW92	O00151	O00151	PDLIM1;HEL-S-112	PDZ and LIM domain protein 1	MULTI-MSMS	Burdine_082118_lysate_18	lysate	886.445	4	828.904	3311.59	1.3881	0.0011506	69114	57.289	69116	57.29	886.444	50.607	0.24673	50.607	50.466	50.713	-7.1054e-15					31	5	7	0.923379	0.0151171	0.302492	5.9515e-08	2	25909
AALAPAK	7	Unmodified	_AALAPAK_					0	0	0	0	E7ETY2;A0A3B3IS06;H0Y8Y7;B4DRA2;B4DLB1;H0YAB7;Q13428;A0A6I8PRA0;Q59FZ2	E7ETY2;Q13428	Q13428	TCOF1	Treacle protein	MULTI-MSMS	Burdine_082118_lysate_22	lysate	550.366	2	321.203	640.391	6.505	0.0020894	713450	229.16	713450	229.16	550.364	19.87	0.23544	19.87	19.772	20.007	0					12	5	3	0.99292	0.016997	0.106444	0.01574	1	6739
AALAPAKESPR	11	Phospho (STY)	_AALAPAKES(Phospho (STY))PR_		AALAPAKES(1)PR		AALAPAKES(120)PR	0	0	1	1	E7ETY2;A0A3B3IS06;H0Y8Y7;B4DRA2;B4DLB1;H0YAB7;Q13428;A0A6I8PRA0;Q59FZ2	E7ETY2;Q13428	Q13428	TCOF1	Treacle protein	MULTI-MSMS	Burdine_082118_lysate_15	lysate	550.311	3	397.536	1189.59	-0.45077	-0.0001792	384310	152.78	384300	152.77	550.311	19.841	0.2389	19.841	19.716	19.954	3.5527e-15					16	5	4	0.975511	0.014228	0.132045	0.040569	1	7240
AALAPAKESPR	11	Phospho (STY)	_AALAPAKES(Phospho (STY))PR_		AALAPAKES(1)PR		AALAPAKES(130)PR	0	0	1	1	E7ETY2;A0A3B3IS06;H0Y8Y7;B4DRA2;B4DLB1;H0YAB7;Q13428;A0A6I8PRA0;Q59FZ2	E7ETY2;Q13428	Q13428	TCOF1	Treacle protein	MULTI-MSMS	Burdine_082118_phos_19	Phospho	550.311	3	397.536	1189.59	0	0	384310	152.78	384310	152.78	550.311	20.153	0.85052	20.153	19.926	20.777	0					82	21	6	0.988029	0.156869	1	0.020296	1	6203
AALAPAKESPR	11	Phospho (STY)	_AALAPAKES(Phospho (STY))PR_		AALAPAKES(1)PR		AALAPAKES(160)PR	0	0	1	1	E7ETY2;A0A3B3IS06;H0Y8Y7;B4DRA2;B4DLB1;H0YAB7;Q13428;A0A6I8PRA0;Q59FZ2	E7ETY2;Q13428	Q13428	TCOF1	Treacle protein	MULTI-MSMS	Burdine_082118_phos_19	Phospho	824.963	2	595.8	1189.59	0	0	384630	229.16	384630	229.16	824.963	20.144	0.30648	20.144	20.004	20.311	-3.5527e-15					24	7	4	0.991849	0.0105443	0.0637593	0.057991	1	6237
AALAPAKESPR	11	Phospho (STY)	_AALAPAKES(Phospho (STY))PR_		AALAPAKES(1)PR		AALAPAKES(120)PR	0	0	1	1	E7ETY2;A0A3B3IS06;H0Y8Y7;B4DRA2;B4DLB1;H0YAB7;Q13428;A0A6I8PRA0;Q59FZ2	E7ETY2;Q13428	Q13428	TCOF1	Treacle protein	MULTI-MSMS	Burdine_082118_phos_20	Phospho	550.311	3	397.536	1189.59	-1.6593	-0.00065963	384310	152.78	384310	152.78	550.312	20.179	0.46098	20.179	20.023	20.484	0					27	11	3	0.980855	0.00565181	0.032794	0.025541	2	6422
AALAPLPPLPAQFK	14	Acetyl (Protein N-term)	_(Acetyl (Protein N-term))AALAPLPPLPAQFK_					1	0	0	0	Q9NP79;A0A087WY55	Q9NP79	Q9NP79	VTA1	Vacuolar protein sorting-associated protein VTA1 homolog	MULTI-MSMS	Burdine_082118_lysate_23	lysate	853.016	2	738.435	1474.85	-3.8316	-0.0028294	155170	114.58	155170	114.58	853.019	49.474	0.43361	49.474	49.272	49.706	7.1054e-15					25	10	3	0.969081	0.000990419	0.00665621	0.04898	1	25245
AALAPLPPLPAQFK	14	Acetyl (Protein N-term)	_(Acetyl (Protein N-term))AALAPLPPLPAQFK_					1	0	0	0	Q9NP79;A0A087WY55	Q9NP79	Q9NP79	VTA1	Vacuolar protein sorting-associated protein VTA1 homolog	MULTI-MSMS	Burdine_082118_lysate_24	lysate	853.517	2	738.435	1474.85	0.28317	0.0002091	155170	114.58	155170	114.58	853.015	49.434	0.70161	49.434	49.207	49.908	0					54	15	4	0.989929	0.0160232	0.347026	0.025638	1	25192
AALAPLPPLPAQFK	14	Acetyl (Protein N-term)	_(Acetyl (Protein N-term))AALAPLPPLPAQFK_					1	0	0	0	Q9NP79;A0A087WY55	Q9NP79	Q9NP79	VTA1	Vacuolar protein sorting-associated protein VTA1 homolog	MULTI-MSMS	Burdine_082118_lysate_24	lysate	569.347	3	492.626	1474.85	3.2271	0.0015898	155060	76.386	155060	76.387	569.345	49.453	0.65922	49.453	49.249	49.908	0					46	15	4	0.987817	0.026766	0.363207	0.050541	1	25216
AALAVLK	7	Unmodified	_AALAVLK_					0	0	0	0	P20248	P20248	P20248	CCNA2	Cyclin-A2	MULTI-MSMS	Burdine_082118_lysate_25	lysate	572.397	2	343.234	684.453	4.4657	0.0015328	667650	229.16	667660	229.16	572.396	31.031	0.23816	31.031	30.865	31.103	0					10	5	3	0.911021	0.000376639	0.00308262	0.0066911	1	13499
AALAVLK	7	Unmodified	_AALAVLK_					0	0	0	0	P20248	P20248	P20248	CCNA2	Cyclin-A2	MULTI-MSMS	Burdine_082118_lysate_26	lysate	572.397	2	343.234	684.453	0.53733	0.00018443	667660	229.16	667660	229.16	572.397	31.017	0.27756	31.017	30.907	31.185	-3.5527e-15					15	6	3	0.946466	0.00414154	0.0675682	0.01574	1	14144
AALCAVHVIR	10	Unmodified	_AALCAVHVIR_					0	0	0	0	O43747;B3KXW5;A0A140VJE7;Q8IY97;B4DS96;B4DDL1;H3BR36;H3BNR4;H3BUN9	O43747	O43747	AP1G1	AP-1 complex subunit gamma-1	MULTI-MSMS	Burdine_082118_lysate_23	lysate	446.934	3	370.546	1108.62	2.9521	0.0010939	206150	76.386	206150	76.388	446.933	24.001	0.23894	24.001	23.861	24.1	0					15	5	4	0.981227	0.00801068	0.0417199	4.3256e-05	1	9546
AALCAVHVIR	10	Unmodified	_AALCAVHVIR_					0	0	0	0	O43747;B3KXW5;A0A140VJE7;Q8IY97;B4DS96;B4DDL1;H3BR36;H3BNR4;H3BUN9	O43747	O43747	AP1G1	AP-1 complex subunit gamma-1	MSMS	Burdine_082118_lysate_23	lysate	669.897	2	555.316	1108.62	NaN	NaN	NaN	NaN	NaN	NaN	NaN	24.059	1	24.059	23.559	24.559	0								NaN	NaN	NaN	0.017856	1	9559
AALCHFCIDMLNAK	14	Oxidation (M)	_AALCHFCIDM(Oxidation (M))LNAK_	AALCHFCIDM(1)LNAK		AALCHFCIDM(140)LNAK		0	1	0	0	P54920;A0A024R0R9;M0R0Y2;M0R2M1;M0R0I4;A0A024R0V6	P54920	P54920	NAPA	Alpha-soluble NSF attachment protein	MSMS	Burdine_082118_lysate_24	lysate	713.371	3	560.595	1678.76	NaN	NaN	NaN	NaN	NaN	NaN	NaN	33.335	1	33.335	32.835	33.835	0								NaN	NaN	NaN	0.0015896	1	15552
AALCHFCIDMLNAK	14	Unmodified	_AALCHFCIDMLNAK_					0	0	0	0	P54920;A0A024R0R9;M0R0Y2;M0R2M1;M0R0I4;A0A024R0V6	P54920	P54920	NAPA	Alpha-soluble NSF attachment protein	MULTI-MSMS	Burdine_082118_lysate_28	lysate	708.373	3	555.263	1662.77	1.819	0.00101	275140	152.77	275140	152.77	708.372	37.852	0.27901	37.852	37.75	38.029	0					31	6	7	0.98779	0.104301	0.487059	3.7378e-05	2	18538
AALCHFCIDMLNAK	14	Unmodified	_AALCHFCIDMLNAK_					0	0	0	0	P54920;A0A024R0R9;M0R0Y2;M0R2M1;M0R0I4;A0A024R0V6	P54920	P54920	NAPA	Alpha-soluble NSF attachment protein	MULTI-MSMS	Burdine_082118_lysate_28	lysate	531.531	4	416.699	1662.77	4.1966	0.0017487	274970	114.58	274970	114.58	531.529	37.852	0.27901	37.852	37.75	38.029	0					14	6	4	0.831583	0.0032033	0.0377659	0.048579	1	18572
AALDSLSLFTSLGLSEQK	18	Acetyl (Protein N-term)	_(Acetyl (Protein N-term))AALDSLSLFTSLGLSEQK_					1	0	0	0	P47897;Q53HS0;A8K3A8;B4DNN3;C9J165;A0A0U1RQT0;A0A0U1RQM8;A0A0U1RQE9;A0A0U1RQU2;A0A0U1RRI9;B4DTH6;F2Z2V6;A0A0U1RQC3	P47897	P47897	QARS	Glutamine--tRNA ligase	MULTI-MSMS	Burdine_082118_lysate_21	lysate	1076.59	2	961.509	1921	1.8978	0.0018248	119170	114.58	119170	114.58	1076.59	59.548	0.36709	59.548	59.442	59.809	0					32	8	6	0.894964	0.00275173	0.190107	2.4439e-10	1	30611
AALEACHK	8	Unmodified	_AALEACHK_					0	0	0	0	P11766;Q6IRT1;Q6FI45;Q5U043	P11766	P11766	ADH5	Alcohol dehydrogenase class-3;S-(hydroxymethyl)glutathione dehydrogenase	MULTI-MSMS	Burdine_082118_lysate_14	lysate	453.26	3	300.485	898.433	-3.9251	-0.0011794	508430	152.78	508430	152.78	453.261	16.356	0.23949	16.356	16.257	16.497	0					19	5	4	0.926083	0.00741239	0.0525768	0.027143	2	4924
AALEACHK	8	Unmodified	_AALEACHK_					0	0	0	0	P11766;Q6IRT1;Q6FI45;Q5U043	P11766	P11766	ADH5	Alcohol dehydrogenase class-3;S-(hydroxymethyl)glutathione dehydrogenase	MULTI-MSMS	Burdine_082118_lysate_15	lysate	453.26	3	300.485	898.433	-0.73802	-0.00022176	508430	152.78	508430	152.77	453.26	16.381	0.27489	16.381	16.242	16.517	0					21	6	5	0.970886	0.103815	0.555162	0.046352	2	4980
AALEACHK	8	Unmodified	_AALEACHK_					0	0	0	0	P11766;Q6IRT1;Q6FI45;Q5U043	P11766	P11766	ADH5	Alcohol dehydrogenase class-3;S-(hydroxymethyl)glutathione dehydrogenase	MSMS	Burdine_082118_lysate_15	lysate	679.387	2	450.224	898.433	NaN	NaN	NaN	NaN	NaN	NaN	NaN	16.435	1	16.435	15.935	16.935	0								NaN	NaN	NaN	0.037546	1	5015
AALEAIDELDLFGAHGGR	18	Unmodified	_AALEAIDELDLFGAHGGR_					0	0	0	0	P46019	P46019	P46019	PHKA2	Phosphorylase b kinase regulatory subunit alpha, liver isoform	MULTI-MSMS	Burdine_082118_lysate_17	lysate	695.704	3	618.983	1853.93	-0.42625	-0.00026384	123410	76.388	123410	76.387	695.705	46.852	0.58375	46.852	46.32	46.904	0					17	13	3	1	0.00268528	0.0113039	0.0003437	1	24171
AALEALDELDLFGVK	15	Unmodified	_AALEALDELDLFGVK_					0	0	0	0	P46020;A6NIT2;A6NMN0	P46020	P46020	PHKA1	Phosphorylase b kinase regulatory subunit alpha, skeletal muscle isoform	MULTI-MSMS	Burdine_082118_lysate_23	lysate	688.066	3	535.291	1602.85	-5.7809	-0.0030944	285410	152.78	285410	152.78	688.403	56.854	0.1385	56.854	56.788	56.926	0					10	3	4	1	0.000225909	0.00113739	1.9835e-05	2	29267
AALEALGSCLNNK	13	Unmodified	_AALEALGSCLNNK_					0	0	0	0	P34897;V9HW06;A0A024RB99;Q53ET4;B4DJQ3;Q5HYG8;B4E1G2;B4DW25;G3V5L0;G3V4W5;G3V540;G3V2W0;G3V2E4;G3V4X0;G3V4T0;G3V3Y8;G3V241	P34897	P34897	SHMT2;HEL-S-51e;DKFZp686P09201	Serine hydroxymethyltransferase, mitochondrial;Serine hydroxymethyltransferase	MULTI-MSMS	Burdine_082118_lysate_28	lysate	910.011	2	680.848	1359.68	-1.0125	-0.00068933	336580	229.16	336580	229.16	910.011	36.285	0.27568	36.285	36.148	36.424	0					24	6	5	0.998011	0.0320364	0.495897	8.8434e-43	2	17590
AALEALGSCLNNK	13	Unmodified	_AALEALGSCLNNK_					0	0	0	0	P34897;V9HW06;A0A024RB99;Q53ET4;B4DJQ3;Q5HYG8;B4E1G2;B4DW25;G3V5L0;G3V4W5;G3V540;G3V2W0;G3V2E4;G3V4X0;G3V4T0;G3V3Y8;G3V241	P34897	P34897	SHMT2;HEL-S-51e;DKFZp686P09201	Serine hydroxymethyltransferase, mitochondrial;Serine hydroxymethyltransferase	MULTI-MSMS	Burdine_082118_lysate_28	lysate	607.01	3	454.234	1359.68	3.2646	0.0014829	336330	152.77	336340	152.78	607.008	36.286	0.35317	36.286	36.112	36.465	0					29	8	5	0.989808	0.120301	1	2.4845e-05	2	17589
AALEALLPYTER	12	Unmodified	_AALEALLPYTER_					0	0	0	0	Q12788;J3KNP2;A0JLS5	Q12788	Q12788	TBL3	Transducin beta-like protein 3	MULTI-MSMS	Burdine_082118_lysate_21	lysate	788.451	2	673.869	1345.72	1.792	0.0012076	170030	114.58	170040	114.58	788.45	42.083	0.48378	42.083	41.802	42.286	0					36	11	4	0.904694	0.00323338	0.0639483	0.0010206	2	20862
AALEALLPYTER	12	Unmodified	_AALEALLPYTER_					0	0	0	0	Q12788;J3KNP2;A0JLS5	Q12788	Q12788	TBL3	Transducin beta-like protein 3	MULTI-MSMS	Burdine_082118_lysate_22	lysate	788.451	2	673.869	1345.72	-1.3332	-0.00089843	170040	114.58	170040	114.58	788.452	42.048	0.37352	42.048	41.818	42.191	0					22	8	3	0.960769	0.00233347	0.0157468	0.00060287	2	20759
AALEAQNALHNIK	13	Unmodified	_AALEAQNALHNIK_					0	0	0	0	O95319;Q5VZZ6;A0A1B0GUN8;E9PC62;A0A1B0GU44;B4DS31;A0A0J9YX66;B2RA86;B4DDE7;B4DT00;A0A0J9YXJ0;V9GYD9;B4DSZ2	O95319	O95319	CELF2	CUGBP Elav-like family member 2	MULTI-MSMS	Burdine_082118_lysate_19	lysate	618.034	3	464.925	1391.75	-0.92734	-0.00043114	328600	152.78	328600	152.78	617.7	29.1	0.19604	29.1	28.964	29.16	0					18	4	5	0.959639	0.0350373	0.187054	0.00077864	2	12924
AALEAQNALHNMK	13	Unmodified	_AALEAQNALHNMK_					0	0	0	0	Q92879;G5EA30;E9PQK4;E9PSH0;E9PKU1	Q92879	Q92879	CELF1	CUGBP Elav-like family member 1	MULTI-MSMS	Burdine_082118_lysate_19	lysate	623.685	3	470.91	1409.71	-0.96422	-0.00045406	324430	152.78	324420	152.77	623.686	28.033	0.24208	28.033	27.861	28.103	0					15	5	4	0.824034	0.00594288	0.0268446	7.1901e-05	1	12242
AALEAVGGTVVLE	13	Unmodified	_AALEAVGGTVVLE_					0	0	0	0	P52815;Q96Q74	P52815	P52815	MRPL12;MRPL7/L12	39S ribosomal protein L12, mitochondrial	MULTI-MSMS	Burdine_082118_lysate_13	lysate	729.424	2	614.843	1227.67	-3.2716	-0.0020115	186360	114.58	186360	114.58	729.426	42.108	1.4496	42.108	41.754	43.204	0					94	34	5	0.998728	0.0191421	0.158929	0.00089745	3	21104
AALEEANGEIEK	12	Unmodified	_AALEEANGEIEK_					0	0	0	0	Q8NB16;Q5JPC5;I3L2T9;I3L4Z5	Q8NB16	Q8NB16	MLKL;DKFZp667E1714	Mixed lineage kinase domain-like protein	MULTI-MSMS	Burdine_082118_lysate_07	lysate	577.989	3	425.214	1272.62	0.60042	0.00025531	359290	152.77	359290	152.78	577.989	27.479	0.36578	27.479	27.336	27.702	-3.5527e-15					20	8	4	0.913343	0.00567543	0.143494	0.00056164	1	12337
AALEEEK	7	Unmodified	_AALEEEK_					0	0	0	0	Q6ZNB6;B1Q2B0;Q8J028	Q6ZNB6	Q6ZNB6	NFXL1;URCC5;HOZFP	NF-X1-type zinc finger protein NFXL1	MULTI-MSMS	Burdine_082118_lysate_07	lysate	624.366	2	395.203	788.392	1.1874	0.00046928	579860	229.16	579860	229.16	624.365	20.88	0.32316	20.88	20.739	21.062	0					18	7	4	0.784385	0.0044768	0.0519145	0.029845	1	8229
AALEEFSR	8	Unmodified	_AALEEFSR_					0	0	0	0	Q92922;Q58EY4;B4DYQ1;Q05CR1;Q05BW5;B4DYF9	Q92922	Q92922	SMARCC1	SWI/SNF complex subunit SMARCC1	MULTI-MSMS	Burdine_082118_lysate_03	lysate	576.317	2	461.735	921.456	-0.19252	-8.8892e-05	248160	114.58	248160	114.58	576.318	26.859	0.58784	26.859	26.527	27.115	0					40	14	5	0.985642	0.0901067	1	0.000329	1	11984
AALEEFSR	8	Unmodified	_AALEEFSR_					0	0	0	0	Q92922;Q58EY4;B4DYQ1;Q05CR1;Q05BW5;B4DYF9	Q92922	Q92922	SMARCC1	SWI/SNF complex subunit SMARCC1	MULTI-MSMS	Burdine_082118_phos_15	Phospho	576.317	2	461.735	921.456	-2.5837	-0.001193	248160	114.58	248150	114.58	576.318	27.423	0.23309	27.423	27.285	27.518	0					10	5	2	0.70314	0.0169087	0.363062	0.033576	1	9787
AALEELQR	8	Unmodified	_AALEELQR_					0	0	0	0	Q96CW5;B4DYP7;A0A0J9YX56;A0A0J9YX63	Q96CW5	Q96CW5	TUBGCP3	Gamma-tubulin complex component 3	MULTI-MSMS	Burdine_082118_lysate_04	lysate	579.837	2	465.256	928.498	0.53494	0.00024888	246280	114.58	246280	114.58	579.837	25.046	0.31088	25.046	24.871	25.182	0					23	7	4	0.866297	0.0156141	0.44916	0.012825	1	10825
AALEELVK	8	Unmodified	_AALEELVK_					0	0	0	0	P12081;E7ETE2;A0A6Q8PHA5;A0A6Q8PF47;B4DDD8;A0A6Q8PFF2;A0A6Q8PHE3;B4E1C5;B4DEA2;A0A6Q8PFN6;A0A6Q8PFG9;A0A6Q8PHQ0;D6RF05;A0A2R8YCI2	P12081	P12081	HARS	Histidine--tRNA ligase, cytoplasmic	MULTI-MSMS	Burdine_082118_lysate_16	lysate	665.92	2	436.758	871.501	3.2169	0.001405	524690	229.16	524690	229.16	665.919	34.637	0.3099	34.637	34.465	34.775	0					20	7	4	0.976019	0.0335837	0.16571	0.0051947	2	16808
AALEEVEGDVAELELK	16	Unmodified	_AALEEVEGDVAELELK_					0	0	0	0	Q15057;A0A087X1H5;A0A0U1RQT1	Q15057	Q15057	ACAP2	Arf-GAP with coiled-coil, ANK repeat and PH domain-containing protein 2	MULTI-MSMS	Burdine_082118_lysate_05	lysate	725.406	3	572.296	1713.87	-2.9945	-0.0017138	266950	152.78	266950	152.78	725.073	51.286	0.51372	51.286	51.036	51.55	7.1054e-15					47	12	6	0.992663	0.0928742	1	4.7112e-24	2	25567
AALEEVEGDVAELELKLDK	19	Unmodified	_AALEEVEGDVAELELKLDK_					0	0	0	1	Q15057;A0A087X1H5;A0A0U1RQT1	Q15057	Q15057	ACAP2	Arf-GAP with coiled-coil, ANK repeat and PH domain-containing protein 2	MULTI-MSMS	Burdine_082118_lysate_13	lysate	690.648	4	518.526	2070.07	-2.9528	-0.0015311	331470	171.87	331460	171.87	690.65	56.281	0.40192	56.281	56.079	56.481	-7.1054e-15					35	9	7	0.727675	0.00142003	0.021757	0.0056932	1	28718
AALEEVYPDLTPEETRR	17	Unmodified	_AALEEVYPDLTPEETRR_					0	0	0	1	Q9H0D6;B3KMC9;B4DZC3;B4E0B9	Q9H0D6	Q9H0D6	XRN2	5-3 exoribonuclease 2	MULTI-MSMS	Burdine_082118_lysate_06	lysate	740.391	3	663.669	1987.99	-1.0557	-0.00070061	115100	76.388	115100	76.388	740.392	32.72	0.76922	32.72	32.231	33	7.1054e-15					85	18	7	0.992111	0.046919	0.539634	1.205e-07	3	15193
AALEEVYPDLTPEETRR	17	Unmodified	_AALEEVYPDLTPEETRR_					0	0	0	1	Q9H0D6;B3KMC9;B4DZC3;B4E0B9	Q9H0D6	Q9H0D6	XRN2	5-3 exoribonuclease 2	MULTI-MSMS	Burdine_082118_lysate_06	lysate	555.545	4	498.004	1987.99	1.9465	0.00096936	115040	57.29	115040	57.291	555.293	32.729	0.53371	32.729	32.466	33	0					42	12	5	0.971939	0.0071997	0.0660661	0.021077	1	15348
AALELLSLDLK	11	Unmodified	_AALELLSLDLK_					0	0	0	0	Q9BV73	Q9BV73	Q9BV73	CEP250	Centrosome-associated protein CEP250	MULTI-MSMS	Burdine_082118_lysate_28	lysate	822.521	2	593.358	1184.7	0.89596	0.00053163	386210	229.16	386210	229.16	822.521	51.077	0.20951	51.077	50.958	51.167	0					11	4	3	0.512405	0.00192006	0.0425988	0.00051666	1	25934
AALELLSLDLK	11	Unmodified	_AALELLSLDLK_					0	0	0	0	Q9BV73	Q9BV73	Q9BV73	CEP250	Centrosome-associated protein CEP250	MULTI-MSMS	Burdine_082118_lysate_28	lysate	548.683	3	395.908	1184.7	4.8848	0.0019339	385880	152.77	385890	152.78	548.681	51.074	0.21066	51.074	50.999	51.21	-7.1054e-15					8	4	3	1	0.00048464	0.00931296	0.0093992	1	25976
AALETDENLLLCAPTGAGK	19	Unmodified	_AALETDENLLLCAPTGAGK_					0	0	0	0	O75643;A4FU77;A0A494C1A5	O75643	O75643	SNRNP200	U5 small nuclear ribonucleoprotein 200 kDa helicase	MULTI-MSMS	Burdine_082118_lysate_14	lysate	801.772	3	648.663	1942.97	-1.2632	-0.00081939	235520	152.78	235520	152.77	801.773	40.205	0.69608	40.205	40.033	40.729	0					55	17	7	0.988952	0.0617611	0.246538	4.9423e-16	2	20094
AALETDENLLLCAPTGAGK	19	Unmodified	_AALETDENLLLCAPTGAGK_					0	0	0	0	O75643;A4FU77;A0A494C1A5	O75643	O75643	SNRNP200	U5 small nuclear ribonucleoprotein 200 kDa helicase	MULTI-MSMS	Burdine_082118_lysate_14	lysate	1202.15	2	972.491	1942.97	-1.6493	-0.0016039	235650	229.16	235640	229.16	1202.16	40.196	0.27434	40.196	40.107	40.381	0					20	6	4	0.961757	0.00124247	0.0121534	1.195e-15	1	20118
AALEYLEDIDLK	12	Unmodified	_AALEYLEDIDLK_					0	0	0	0	Q9BRX8	Q9BRX8	Q9BRX8	FAM213A	Redox-regulatory protein FAM213A	MULTI-MSMS	Burdine_082118_lysate_18	lysate	617.689	3	464.913	1391.72	-0.8132	-0.00037807	328610	152.78	328610	152.78	617.689	48.874	0.23342	48.874	48.739	48.973	0					15	5	4	0.982136	0.00681414	0.033878	0.00017999	2	24951
AALFALQNLFEEK	13	Unmodified	_AALFALQNLFEEK_					0	0	0	0	Q99707;B7ZLW8;A0A6Q8PGK3;B4DST3;A0A494C064;A0A494C1A2	Q99707	Q99707	MTR	Methionine synthase	MULTI-MSMS	Burdine_082118_lysate_11	lysate	651.38	3	498.605	1492.79	1.3378	0.00066702	306400	152.77	306410	152.78	651.379	55.788	0.33002	55.788	55.605	55.935	-7.1054e-15					27	7	6	0.979698	0.0112504	0.103335	1.1215e-07	2	28998
AALFALQNLFEEK	13	Unmodified	_AALFALQNLFEEK_					0	0	0	0	Q99707;B7ZLW8;A0A6Q8PGK3;B4DST3;A0A494C064;A0A494C1A2	Q99707	Q99707	MTR	Methionine synthase	MSMS	Burdine_082118_lysate_11	lysate	976.566	2	747.404	1492.79	NaN	NaN	NaN	NaN	NaN	NaN	NaN	55.807	1	55.807	55.307	56.307	0								NaN	NaN	NaN	3.1743e-138	1	28986
AALFALQNLFEEK	13	Unmodified	_AALFALQNLFEEK_					0	0	0	0	Q99707;B7ZLW8;A0A6Q8PGK3;B4DST3;A0A494C064;A0A494C1A2	Q99707	Q99707	MTR	Methionine synthase	MSMS	Burdine_082118_lysate_11	lysate	976.566	2	747.404	1492.79	NaN	NaN	NaN	NaN	NaN	NaN	NaN	55.851	1	55.851	55.351	56.351	0								NaN	NaN	NaN	6.2377e-40	1	29010
AALFLQTLK	9	Unmodified	_AALFLQTLK_					0	0	0	0	Q12872;Q59H38;H0YFR9	Q12872	Q12872	SFSWAP	Splicing factor, suppressor of white-apricot homolog	MULTI-MSMS	Burdine_082118_lysate_09	lysate	731.973	2	502.811	1003.61	-3.0625	-0.0015399	455770	229.16	455760	229.16	731.974	42.405	0.27373	42.405	42.255	42.529	0					19	6	4	0.906042	0.00482993	0.025184	0.00016769	2	21382
AALFVSNNSR	10	Unmodified	_AALFVSNNSR_					0	0	0	0	Q96GD0;A0A024R1I3	Q96GD0	Q96GD0	PDXP	Pyridoxal phosphate phosphatase	MULTI-MSMS	Burdine_082118_lysate_24	lysate	654.367	2	539.786	1077.56	-0.07193	-3.8827e-05	212270	114.58	212270	114.58	654.367	24.68	0.27769	24.68	24.524	24.802	0					18	6	4	0.981058	0.00987878	0.104533	7.6574e-08	2	10016
AALGEPVRLER	11	Acetyl (Protein N-term)	_(Acetyl (Protein N-term))AALGEPVRLER_					1	0	0	1	Q9NUP9;G3V1D4;Q53FX5	Q9NUP9	Q9NUP9	LIN7C	Protein lin-7 homolog C	MULTI-MSMS	Burdine_082118_lysate_12	lysate	626.854	2	626.854	1251.69	0.12166	7.6263e-05	-0.90052	-0.0005645	-0.77886	-0.00048823	626.853	27.091	0.19762	27.091	26.953	27.151	-3.5527e-15					14	4	4	0.980562	0.0181221	0.305402	0.025244	1	11937
AALGLQDSDDEDAAVDIDEQIESMFNSK	28	Phospho (STY)	_AALGLQDS(Phospho (STY))DDEDAAVDIDEQIESMFNSK_		AALGLQDS(1)DDEDAAVDIDEQIESMFNSK		AALGLQDS(130)DDEDAAVDIDEQIES(-130)MFNS(-160)K	0	0	1	0	A8K6X3;A0A0C4DG89;D3DQA6;Q7L014	A8K6X3;Q7L014	A8K6X3	DDX46	Probable ATP-dependent RNA helicase DDX46	MULTI-MSMS	Burdine_082118_lysate_14	lysate	1189.22	3	1036.11	3105.3	-3.0634	-0.003174	147450	152.78	147450	152.77	1189.22	59.274	0.36663	59.274	59.132	59.498	-7.1054e-15					27	8	5	0.989166	0.00533465	0.0179736	6.8277e-07	1	30464
AALGLQDSDDEDAAVDIDEQIESMFNSK	28	Phospho (STY)	_AALGLQDS(Phospho (STY))DDEDAAVDIDEQIESMFNSK_		AALGLQDS(1)DDEDAAVDIDEQIESMFNSK		AALGLQDS(140)DDEDAAVDIDEQIES(-140)MFNS(-170)K	0	0	1	0	A8K6X3;A0A0C4DG89;D3DQA6;Q7L014	A8K6X3;Q7L014	A8K6X3	DDX46	Probable ATP-dependent RNA helicase DDX46	MULTI-MSMS	Burdine_082118_phos_17	Phospho	1189.22	3	1036.11	3105.3	0.34659	0.0003591	147450	152.77	147450	152.77	1189.55	59.292	0.21801	59.292	59.215	59.433	0					118	29	6	0.994492	0.0242854	0.537229	1.5186e-08	2	20139
AALGLQDSDDEDAAVDIDEQIESMFNSK	28	Phospho (STY)	_AALGLQDS(Phospho (STY))DDEDAAVDIDEQIESMFNSK_		AALGLQDS(1)DDEDAAVDIDEQIESMFNSK		AALGLQDS(79)DDEDAAVDIDEQIES(-79)MFNS(-89)K	0	0	1	0	A8K6X3;A0A0C4DG89;D3DQA6;Q7L014	A8K6X3;Q7L014	A8K6X3	DDX46	Probable ATP-dependent RNA helicase DDX46	MULTI-MSMS	Burdine_082118_phos_17	Phospho	892.415	4	777.333	3105.3	0.34658	0.00026941	147400	114.58	147400	114.58	892.415	59.291	0.21101	59.291	59.208	59.419	7.1054e-15					130	28	7	0.991044	0.0320913	0.66966	1.3258e-05	2	20148
AALGLQDSDDEDAAVDIDEQIESMFNSK	28	Phospho (STY)	_AALGLQDS(Phospho (STY))DDEDAAVDIDEQIESMFNSK_		AALGLQDS(1)DDEDAAVDIDEQIESMFNSK		AALGLQDS(110)DDEDAAVDIDEQIES(-110)MFNS(-130)K	0	0	1	0	A8K6X3;A0A0C4DG89;D3DQA6;Q7L014	A8K6X3;Q7L014	A8K6X3	DDX46	Probable ATP-dependent RNA helicase DDX46	MULTI-MSMS	Burdine_082118_phos_18	Phospho	1189.22	3	1036.11	3105.3	-0.43388	-0.00044955	147450	152.77	147450	152.77	1189.22	59.28	0.13621	59.28	59.206	59.342	7.1054e-15					63	17	6	0.973545	0.00690367	0.144427	4.774e-06	2	20083
AALGLQDSDDEDAAVDIDEQIESMFNSK	28	Phospho (STY)	_AALGLQDS(Phospho (STY))DDEDAAVDIDEQIESMFNSK_		AALGLQDS(1)DDEDAAVDIDEQIESMFNSK		AALGLQDS(80)DDEDAAVDIDEQIES(-80)MFNS(-93)K	0	0	1	0	A8K6X3;A0A0C4DG89;D3DQA6;Q7L014	A8K6X3;Q7L014	A8K6X3	DDX46	Probable ATP-dependent RNA helicase DDX46	MULTI-MSMS	Burdine_082118_phos_18	Phospho	892.415	4	777.333	3105.3	-0.43389	-0.00033727	147400	114.58	147400	114.58	892.164	59.28	0.15026	59.28	59.206	59.356	0					77	19	6	0.75502	0.00554688	0.125373	3.6519e-05	2	20090
AALGLQDSDDEDAAVDIDEQIESMFNSK	28	Oxidation (M),Phospho (STY)	_AALGLQDS(Phospho (STY))DDEDAAVDIDEQIESM(Oxidation (M))FNSK_	AALGLQDSDDEDAAVDIDEQIESM(1)FNSK	AALGLQDS(1)DDEDAAVDIDEQIESMFNSK	AALGLQDSDDEDAAVDIDEQIESM(98)FNSK	AALGLQDS(63)DDEDAAVDIDEQIES(-63)MFNS(-76)K	0	1	1	0	A8K6X3;A0A0C4DG89;D3DQA6;Q7L014	A8K6X3;Q7L014	A8K6X3	DDX46	Probable ATP-dependent RNA helicase DDX46	MULTI-MSMS	Burdine_082118_phos_14	Phospho	896.414	4	781.331	3121.3	-0.48814	-0.0003814	146650	114.58	146650	114.58	896.665	54.452	0.17899	54.452	54.375	54.554	-7.1054e-15					68	21	5	0.849518	0.00253455	0.0239469	0.00010779	2	19546
AALGLQDSDDEDAAVDIDEQIESMFNSK	28	Oxidation (M),Phospho (STY)	_AALGLQDS(Phospho (STY))DDEDAAVDIDEQIESM(Oxidation (M))FNSK_	AALGLQDSDDEDAAVDIDEQIESM(1)FNSK	AALGLQDS(1)DDEDAAVDIDEQIESMFNSK	AALGLQDSDDEDAAVDIDEQIESM(220)FNSK	AALGLQDS(180)DDEDAAVDIDEQIES(-180)MFNS(-200)K	0	1	1	0	A8K6X3;A0A0C4DG89;D3DQA6;Q7L014	A8K6X3;Q7L014	A8K6X3	DDX46	Probable ATP-dependent RNA helicase DDX46	MULTI-MSMS	Burdine_082118_phos_17	Phospho	1194.55	3	1041.44	3121.3	0.34637	0.00036072	146700	152.77	146700	152.77	1194.88	54.239	0.2669	54.239	54.132	54.399	-7.1054e-15					181	36	7	0.997283	0.016067	0.173979	5.8839e-18	2	19192
AALGLQDSDDEDAAVDIDEQIESMFNSK	28	Oxidation (M),Phospho (STY)	_AALGLQDS(Phospho (STY))DDEDAAVDIDEQIESM(Oxidation (M))FNSK_	AALGLQDSDDEDAAVDIDEQIESM(1)FNSK	AALGLQDS(1)DDEDAAVDIDEQIESMFNSK	AALGLQDSDDEDAAVDIDEQIESM(230)FNSK	AALGLQDS(190)DDEDAAVDIDEQIES(-190)MFNS(-210)K	0	1	1	0	A8K6X3;A0A0C4DG89;D3DQA6;Q7L014	A8K6X3;Q7L014	A8K6X3	DDX46	Probable ATP-dependent RNA helicase DDX46	MULTI-MSMS	Burdine_082118_phos_17	Phospho	896.163	4	781.331	3121.3	0.34635	0.00027062	146650	114.58	146650	114.58	896.413	54.251	0.2806	54.251	54.118	54.399	0					208	38	7	0.970763	0.0286355	0.186746	1.2052e-18	2	19201
AALGLQDSDDEDAAVDIDEQIESMFNSK	28	Oxidation (M),Phospho (STY)	_AALGLQDS(Phospho (STY))DDEDAAVDIDEQIESM(Oxidation (M))FNSK_	AALGLQDSDDEDAAVDIDEQIESM(1)FNSK	AALGLQDS(1)DDEDAAVDIDEQIESMFNSK	AALGLQDSDDEDAAVDIDEQIESM(180)FNSK	AALGLQDS(160)DDEDAAVDIDEQIES(-160)MFNS(-160)K	0	1	1	0	A8K6X3;A0A0C4DG89;D3DQA6;Q7L014	A8K6X3;Q7L014	A8K6X3	DDX46	Probable ATP-dependent RNA helicase DDX46	MULTI-MSMS	Burdine_082118_phos_17	Phospho	896.163	4	781.331	3121.3	0.34635	0.00027062	146650	114.58	146650	114.58	896.413	54.518	0.43116	54.518	54.371	54.803	7.1054e-15					248	56	7	0.966573	0.0234787	0.156045	7.4042e-09	2	19262
AALGLQDSDDEDAAVDIDEQIESMFNSK	28	Oxidation (M),Phospho (STY)	_AALGLQDS(Phospho (STY))DDEDAAVDIDEQIESM(Oxidation (M))FNSK_	AALGLQDSDDEDAAVDIDEQIESM(1)FNSK	AALGLQDS(1)DDEDAAVDIDEQIESMFNSK	AALGLQDSDDEDAAVDIDEQIESM(200)FNSK	AALGLQDS(170)DDEDAAVDIDEQIES(-170)MFNS(-190)K	0	1	1	0	A8K6X3;A0A0C4DG89;D3DQA6;Q7L014	A8K6X3;Q7L014	A8K6X3	DDX46	Probable ATP-dependent RNA helicase DDX46	MULTI-MSMS	Burdine_082118_phos_17	Phospho	1194.55	3	1041.44	3121.3	0.34636	0.00036072	146700	152.77	146700	152.77	1194.55	54.515	0.38665	54.515	54.364	54.751	0					212	50	6	0.996771	0.0123487	0.0662868	1.4651e-12	2	19267
AALGLQDSDDEDAAVDIDEQIESMFNSK	28	Oxidation (M),Phospho (STY)	_AALGLQDS(Phospho (STY))DDEDAAVDIDEQIESM(Oxidation (M))FNSK_	AALGLQDSDDEDAAVDIDEQIESM(1)FNSK	AALGLQDS(1)DDEDAAVDIDEQIESMFNSK	AALGLQDSDDEDAAVDIDEQIESM(180)FNSK	AALGLQDS(150)DDEDAAVDIDEQIES(-150)MFNS(-170)K	0	1	1	0	A8K6X3;A0A0C4DG89;D3DQA6;Q7L014	A8K6X3;Q7L014	A8K6X3	DDX46	Probable ATP-dependent RNA helicase DDX46	MULTI-MSMS	Burdine_082118_phos_18	Phospho	896.163	4	781.331	3121.3	-0.43359	-0.00033878	146650	114.58	146650	114.58	896.163	54.32	0.27407	54.32	54.196	54.47	-7.1054e-15					183	38	6	0.883565	0.00536027	0.0351593	9.2642e-09	2	19163
AALGLQDSDDEDAAVDIDEQIESMFNSK	28	Oxidation (M),Phospho (STY)	_AALGLQDS(Phospho (STY))DDEDAAVDIDEQIESM(Oxidation (M))FNSK_	AALGLQDSDDEDAAVDIDEQIESM(1)FNSK	AALGLQDS(1)DDEDAAVDIDEQIESMFNSK	AALGLQDSDDEDAAVDIDEQIESM(170)FNSK	AALGLQDS(130)DDEDAAVDIDEQIES(-130)MFNS(-160)K	0	1	1	0	A8K6X3;A0A0C4DG89;D3DQA6;Q7L014	A8K6X3;Q7L014	A8K6X3	DDX46	Probable ATP-dependent RNA helicase DDX46	MULTI-MSMS	Burdine_082118_phos_18	Phospho	1194.88	3	1041.44	3121.3	-0.4336	-0.00045156	146700	152.77	146700	152.77	1194.55	54.326	0.23262	54.326	54.216	54.449	0					133	32	5	0.984804	0.00752999	0.0568791	6.6333e-07	2	19173
AALGLQDSDDEDAAVDIDEQIESMFNSK	28	Oxidation (M),Phospho (STY)	_AALGLQDS(Phospho (STY))DDEDAAVDIDEQIESM(Oxidation (M))FNSK_	AALGLQDSDDEDAAVDIDEQIESM(1)FNSK	AALGLQDS(1)DDEDAAVDIDEQIESMFNSK	AALGLQDSDDEDAAVDIDEQIESM(180)FNSK	AALGLQDS(160)DDEDAAVDIDEQIES(-160)MFNS(-160)K	0	1	1	0	A8K6X3;A0A0C4DG89;D3DQA6;Q7L014	A8K6X3;Q7L014	A8K6X3	DDX46	Probable ATP-dependent RNA helicase DDX46	MULTI-MSMS	Burdine_082118_phos_18	Phospho	896.163	4	781.331	3121.3	-0.4336	-0.00033878	146650	114.58	146650	114.58	896.414	54.575	0.3749	54.575	54.435	54.81	0					227	51	7	0.979263	0.0144165	0.079293	9.0396e-09	1	19222
AALGLQDSDDEDAAVDIDEQIESMFNSK	28	Oxidation (M),Phospho (STY)	_AALGLQDS(Phospho (STY))DDEDAAVDIDEQIESM(Oxidation (M))FNSK_	AALGLQDSDDEDAAVDIDEQIESM(1)FNSK	AALGLQDS(1)DDEDAAVDIDEQIESMFNSK	AALGLQDSDDEDAAVDIDEQIESM(170)FNSK	AALGLQDS(140)DDEDAAVDIDEQIES(-140)MFNS(-160)K	0	1	1	0	A8K6X3;A0A0C4DG89;D3DQA6;Q7L014	A8K6X3;Q7L014	A8K6X3	DDX46	Probable ATP-dependent RNA helicase DDX46	MULTI-MSMS	Burdine_082118_phos_18	Phospho	1194.55	3	1041.44	3121.3	-0.43361	-0.00045158	146700	152.78	146700	152.77	1194.55	54.578	0.26223	54.578	54.442	54.704	0					158	35	6	0.755311	0.00305474	0.0171866	8.1831e-07	2	19230
AALGLQDSDDEDAAVDIDEQIESMFNSK	28	Oxidation (M),Phospho (STY)	_AALGLQDS(Phospho (STY))DDEDAAVDIDEQIESM(Oxidation (M))FNSK_	AALGLQDSDDEDAAVDIDEQIESM(1)FNSK	AALGLQDS(1)DDEDAAVDIDEQIESMFNSK	AALGLQDSDDEDAAVDIDEQIESM(150)FNSK	AALGLQDS(110)DDEDAAVDIDEQIES(-110)MFNS(-120)K	0	1	1	0	A8K6X3;A0A0C4DG89;D3DQA6;Q7L014	A8K6X3;Q7L014	A8K6X3	DDX46	Probable ATP-dependent RNA helicase DDX46	MULTI-MSMS	Burdine_082118_phos_19	Phospho	896.163	4	781.331	3121.3	0	0	146650	114.58	146650	114.58	896.413	54.166	0.25763	54.166	54.07	54.328	-7.1054e-15					154	35	6	0.985421	0.00740689	0.0403583	1.8424e-06	2	19298
AALGPLVTGLYDVQAFK	17	Unmodified	_AALGPLVTGLYDVQAFK_					0	0	0	0	P11172;A8K5J1;B5LY71;E9PFD2;B5LY67;B5LY69;F2Z3P2;F2Z303;F8WDG4	P11172	P11172	UMPS	Uridine 5-monophosphate synthase;Orotate phosphoribosyltransferase;Orotidine 5-phosphate decarboxylase	MULTI-MSMS	Burdine_082118_lysate_25	lysate	741.105	3	588.329	1761.97	3.3736	0.0019848	259670	152.77	259680	152.78	741.437	52.765	1.0862	52.765	52.065	53.151	0					108	26	5	0.942034	0.00893993	0.212753	9.2836e-08	5	25831
AALGVLESDLPSAVTLLK	18	Acetyl (Protein N-term)	_(Acetyl (Protein N-term))AALGVLESDLPSAVTLLK_					1	0	0	0	Q8NEJ9	Q8NEJ9	Q8NEJ9	NGDN	Neuroguidin	MULTI-MSMS	Burdine_082118_lysate_18	lysate	1035.11	2	920.027	1838.04	3.0526	0.0028085	124540	114.58	124540	114.58	1035.11	60.401	0.26976	60.401	60.229	60.499	-7.1054e-15					28	6	5	0.949685	0.0237208	0.221714	2.8161e-15	2	31065
AALGVLESDLPSAVTLLK	18	Acetyl (Protein N-term)	_(Acetyl (Protein N-term))AALGVLESDLPSAVTLLK_					1	0	0	0	Q8NEJ9	Q8NEJ9	Q8NEJ9	NGDN	Neuroguidin	MULTI-MSMS	Burdine_082118_lysate_19	lysate	690.075	3	613.687	1838.04	0.3619	0.00022209	124470	76.387	124470	76.388	690.075	60.392	0.39625	60.392	60.253	60.65	0					25	9	5	0.954483	0.0166622	0.101692	8.339e-10	1	31154
AALGYDYK	8	Unmodified	_AALGYDYK_					0	0	0	0	P14317	P14317	P14317	HCLS1	Hematopoietic lineage cell-specific protein	MULTI-MSMS	Burdine_082118_lysate_18	lysate	679.889	2	450.727	899.439	-0.74798	-0.00033713	508430	229.16	508430	229.16	679.889	26.716	0.15571	26.716	26.621	26.777	0					5	3	2	0.865804	0.00143046	0.0144893	0.051912	1	11561
AALHTTPDSPAAQLER	16	Acetyl (Protein N-term),Phospho (STY)	_(Acetyl (Protein N-term))AALHTTPDS(Phospho (STY))PAAQLER_		AALHTTPDS(1)PAAQLER		AALHT(-48)T(-41)PDS(41)PAAQLER	1	0	1	0	A6NFI3	A6NFI3	A6NFI3	ZNF316	Zinc finger protein 316	MULTI-MSMS	Burdine_082118_phos_12	Phospho	900.419	2	900.42	1798.83	1.9366	0.0017438	-1.9221	-0.0017307	0.014501	1.3057e-05	900.418	27.992	0.39128	27.992	27.816	28.208	0					33	9	6	0.997508	0.0243213	0.299231	4.3738e-68	2	10257
AALHTTPDSPAAQLER	16	Acetyl (Protein N-term),2 Phospho (STY)	_(Acetyl (Protein N-term))AALHT(Phospho (STY))TPDS(Phospho (STY))PAAQLER_		AALHT(0.937)T(0.063)PDS(1)PAAQLER		AALHT(12)T(-12)PDS(40)PAAQLER	1	0	2	0	A6NFI3	A6NFI3	A6NFI3	ZNF316	Zinc finger protein 316	MULTI-MSMS	Burdine_082118_phos_23	Phospho	940.403	2	940.403	1878.79	-0.69471	-0.00065331	0.2425	0.00022805	-0.45221	-0.00042526	940.403	31.701	0.46187	31.701	31.432	31.894	-3.5527e-15					41	11	5	0.989887	0.0125855	0.166993	7.4012e-42	2	11823
AALHTTPDSPAAQLER	16	Acetyl (Protein N-term),2 Phospho (STY)	_(Acetyl (Protein N-term))AALHT(Phospho (STY))TPDS(Phospho (STY))PAAQLER_		AALHT(0.93)T(0.285)PDS(0.784)PAAQLER		AALHT(10)T(-5.2)PDS(5.2)PAAQLER	1	0	2	0	A6NFI3	A6NFI3	A6NFI3	ZNF316	Zinc finger protein 316	MULTI-MSMS	Burdine_082118_phos_23	Phospho	627.271	3	627.271	1878.79	-0.69467	-0.00043575	0.29146	0.00018282	-0.40322	-0.00025293	627.271	31.686	0.50381	31.686	31.471	31.975	0					40	12	4	0.978937	0.0115658	0.0898571	8.5823e-05	2	11825
AALIYTCTVCR	11	Unmodified	_AALIYTCTVCR_					0	0	0	0	Q9Y5V0;Q9HB72;E5RHV4;H0YAP1;E5RHR6	Q9Y5V0	Q9Y5V0	ZNF706	Zinc finger protein 706	MULTI-MSMS	Burdine_082118_lysate_30	lysate	779.411	2	664.328	1326.64	-1.4043	-0.0009329	172480	114.58	172480	114.58	778.91	29.02	0.21082	29.02	28.909	29.12	0					16	5	4	0.988869	0.00612608	0.0375534	0.012623	1	13209
AALKLEPSNK	10	Unmodified	_AALKLEPSNK_					0	0	0	1	B2R8G6;Q14318;A0A024R7P2;B7Z6M0;A0A0A0MTJ1;U3KQI1	B2R8G6	B2R8G6	FKBP8	Peptidyl-prolyl cis-trans isomerase FKBP8	MSMS	Burdine_082118_lysate_29	lysate	586.708	3	357.545	1069.61	NaN	NaN	NaN	NaN	NaN	NaN	NaN	23.574	1	23.574	23.074	24.074	0								NaN	NaN	NaN	0.011968	1	9607
AALKLEPSNK	10	Unmodified	_AALKLEPSNK_					0	0	0	1	B2R8G6;Q14318;A0A024R7P2;B7Z6M0;A0A0A0MTJ1;U3KQI1	B2R8G6	B2R8G6	FKBP8	Peptidyl-prolyl cis-trans isomerase FKBP8	MSMS	Burdine_082118_lysate_29	lysate	586.708	3	357.545	1069.61	NaN	NaN	NaN	NaN	NaN	NaN	NaN	23.61	1	23.61	23.11	24.11	0								NaN	NaN	NaN	0.0048319	1	9629
AALKNPVK	8	Unmodified	_AALKNPVK_					0	0	0	1	Q9H0S4;Q9H4E3;A0A024RAS3;Q53GJ1;F5H1N9	Q9H0S4	Q9H0S4	DDX47;E4-DBP;hCG_27698	Probable ATP-dependent RNA helicase DDX47	MSMS	Burdine_082118_lysate_12	lysate	510.012	3	280.848	839.523	NaN	NaN	NaN	NaN	NaN	NaN	NaN	21.244	1	21.244	20.744	21.744	0								NaN	NaN	NaN	0.037218	1	8311
AALLEAGMPECTEDK	15	Unmodified	_AALLEAGMPECTEDK_					0	0	0	0	Q9C0C9;K7ES11	Q9C0C9	Q9C0C9	UBE2O	E2/E3 hybrid ubiquitin-protein ligase UBE2O	MULTI-MSMS	Burdine_082118_lysate_01	lysate	698.36	3	545.585	1633.73	1.1514	0.00062817	280020	152.77	280020	152.77	698.359	34.036	0.31002	34.036	33.858	34.168	0					25	7	4	0.983499	0.0225844	0.0979454	2.2874e-05	2	16640
AALLEFEERER	11	Unmodified	_AALLEFEERER_					0	0	0	1	Q96EV2;H0Y3K4;H7C0H2;H7BXM6	Q96EV2	Q96EV2	RBM33	RNA-binding protein 33	MULTI-MSMS	Burdine_082118_lysate_02	lysate	531.294	3	454.905	1361.69	-0.19064	-8.6725e-05	167920	76.389	167920	76.389	531.294	30.135	0.36838	30.135	29.866	30.235	0					29	8	5	0.909584	0.00612579	0.0355029	0.0026711	1	14088
AALLELWELR	10	Unmodified	_AALLELWELR_					0	0	0	0	Q13813;A0A0D9SGF6;A0A0D9SF54;A0A384P5S9;A0A024R889;B4DGT1;B4DTV8	Q13813	Q13813	SPTAN1	Spectrin alpha chain, non-erythrocytic 1	MULTI-MSMS	Burdine_082118_lysate_30	lysate	721.932	2	607.351	1212.69	-3.8892	-0.0023621	188660	114.58	188660	114.58	721.935	51.382	0.32451	51.382	51.235	51.56	0					17	7	3	0.970844	0.00607392	0.0447966	0.00013596	2	26476
AALLELWELRR	11	Unmodified	_AALLELWELRR_					0	0	0	1	Q13813;A0A0D9SGF6;A0A0D9SF54;A0A384P5S9;A0A024R889;B4DGT1;B4DTV8	Q13813	Q13813	SPTAN1	Spectrin alpha chain, non-erythrocytic 1	MULTI-MSMS	Burdine_082118_lysate_26	lysate	533.658	3	457.27	1368.79	-1.5052	-0.00068828	167050	76.389	167050	76.388	533.659	42.476	0.39911	42.476	42.288	42.687	0					31	9	5	0.975058	0.0594113	0.836802	3.4576e-05	2	20991
AALLNQHYQVNFK	13	Unmodified	_AALLNQHYQVNFK_					0	0	0	0	P07814;V9GYZ6;Q3KQZ8;B4DKX5;H6WCP5	P07814	P07814	EPRS	Bifunctional glutamate/proline--tRNA ligase;Glutamate--tRNA ligase;Proline--tRNA ligase	MULTI-MSMS	Burdine_082118_lysate_26	lysate	668.72	3	515.944	1544.81	0.73634	0.00037991	296110	152.78	296110	152.78	669.054	32.323	0.31061	32.323	32.223	32.534	0					26	7	6	0.974431	0.0154331	0.150253	0.0001956	2	14943
AALLNQHYQVNFK	13	Unmodified	_AALLNQHYQVNFK_					0	0	0	0	P07814;V9GYZ6;Q3KQZ8;B4DKX5;H6WCP5	P07814	P07814	EPRS	Bifunctional glutamate/proline--tRNA ligase;Glutamate--tRNA ligase;Proline--tRNA ligase	MULTI-MSMS	Burdine_082118_lysate_27	lysate	668.719	3	515.944	1544.81	-2.3244	-0.0011993	296110	152.78	296110	152.78	669.055	32.162	0.23327	32.162	32.028	32.262	0					22	5	6	0.995065	0.0022516	0.00415823	0.0007304	1	15102
AALLSGPPGVGK	12	Unmodified	_AALLSGPPGVGK_					0	0	0	0	P35251	P35251	P35251	RFC1	Replication factor C subunit 1	MULTI-MSMS	Burdine_082118_lysate_27	lysate	762.98	2	533.816	1065.62	-2.5629	-0.0013681	429290	229.16	429290	229.16	762.981	31.013	0.23042	31.013	30.885	31.116	3.5527e-15					16	5	4	0.975331	0.00674877	0.0562048	0.0001739	2	14323
AALLSGPPGVGK	12	Unmodified	_AALLSGPPGVGK_					0	0	0	0	P35251	P35251	P35251	RFC1	Replication factor C subunit 1	MULTI-MSMS	Burdine_082118_lysate_27	lysate	508.989	3	356.213	1065.62	-2.5622	-0.00091269	428890	152.78	428890	152.78	508.99	31.019	0.23042	31.019	30.885	31.116	0					14	5	4	0.94883	0.00190658	0.00935959	0.0077564	1	14349
AALLTER	7	Unmodified	_AALLTER_					0	0	0	0	Q9Y5B9	Q9Y5B9	Q9Y5B9	SUPT16H	FACT complex subunit SPT16	MULTI-MSMS	Burdine_082118_lysate_15	lysate	501.81	2	387.229	772.444	-0.28336	-0.00010972	295900	114.58	295900	114.58	501.811	22.462	0.43845	22.462	22.282	22.72	-3.5527e-15					38	10	5	0.995891	0.0272482	0.146898	0.0054632	1	8931
AALLTER	7	Unmodified	_AALLTER_					0	0	0	0	Q9Y5B9	Q9Y5B9	Q9Y5B9	SUPT16H	FACT complex subunit SPT16	MULTI-MSMS	Burdine_082118_phos_19	Phospho	501.811	2	387.229	772.444	0	0	295900	114.58	295900	114.58	501.811	23.23	0.4981	23.23	22.944	23.442	0					24	12	4	0.996457	0.0250671	0.44437	0.0079351	2	7549
AALMESQGQQQEER	14	Oxidation (M)	_AALM(Oxidation (M))ESQGQQQEER_	AALM(1)ESQGQQQEER		AALM(270)ESQGQQQEER		0	1	0	0	A0A024R5M9;A0A087WY61;Q59HB8;A0A024R5G4;Q7Z757;Q9UPG3;Q14980;Q4LE64	A0A024R5M9;Q14980	A0A024R5M9	NUMA1;NuMA;NUMA1 variant protein	Nuclear mitotic apparatus protein 1	MULTI-MSMS	Burdine_082118_lysate_07	lysate	617.302	3	540.914	1619.72	1.0534	0.0005698	141220	76.387	141220	76.387	617.301	15.756	0.39828	15.756	15.647	16.045	-1.7764e-15					22	9	5	0.964751	0.00721541	0.0158566	1.8115e-11	2	4941
AALMESQGQQQEER	14	Oxidation (M)	_AALM(Oxidation (M))ESQGQQQEER_	AALM(1)ESQGQQQEER		AALM(280)ESQGQQQEER		0	1	0	0	A0A024R5M9;A0A087WY61;Q59HB8;A0A024R5G4;Q7Z757;Q9UPG3;Q14980;Q4LE64	A0A024R5M9;Q14980	A0A024R5M9	NUMA1;NuMA;NUMA1 variant protein	Nuclear mitotic apparatus protein 1	MULTI-MSMS	Burdine_082118_phos_01	Phospho	617.636	3	540.914	1619.72	1.6497	0.00089236	141220	76.387	141220	76.387	617.301	15.841	0.31419	15.841	15.698	16.012	1.7764e-15					18	7	4	0.926917	0.0113685	0.0649523	2.1019e-16	2	4449
AALMESQGQQQEER	14	Unmodified	_AALMESQGQQQEER_					0	0	0	0	A0A024R5M9;A0A087WY61;Q59HB8;A0A024R5G4;Q7Z757;Q9UPG3;Q14980;Q4LE64	A0A024R5M9;Q14980	A0A024R5M9	NUMA1;NuMA;NUMA1 variant protein	Nuclear mitotic apparatus protein 1	MULTI-MSMS	Burdine_082118_lysate_07	lysate	611.97	3	535.583	1603.73	0.86738	0.00046455	142620	76.387	142620	76.387	611.97	20.123	0.26488	20.123	19.995	20.26	0					26	6	6	0.988838	0.0989977	1	5.1869e-23	2	7710
AALMESQGQQQEER	14	Unmodified	_AALMESQGQQQEER_					0	0	0	0	A0A024R5M9;A0A087WY61;Q59HB8;A0A024R5G4;Q7Z757;Q9UPG3;Q14980;Q4LE64	A0A024R5M9;Q14980	A0A024R5M9	NUMA1;NuMA;NUMA1 variant protein	Nuclear mitotic apparatus protein 1	MULTI-MSMS	Burdine_082118_lysate_07	lysate	917.451	2	802.87	1603.73	1.435	0.0011521	142710	114.58	142710	114.58	917.45	20.123	0.22497	20.123	19.995	20.22	0					21	5	6	0.98429	0.0190093	0.360368	2.2506e-145	2	7716
AALMESQGQQQEER	14	Unmodified	_AALMESQGQQQEER_					0	0	0	0	A0A024R5M9;A0A087WY61;Q59HB8;A0A024R5G4;Q7Z757;Q9UPG3;Q14980;Q4LE64	A0A024R5M9;Q14980	A0A024R5M9	NUMA1;NuMA;NUMA1 variant protein	Nuclear mitotic apparatus protein 1	MULTI-MSMS	Burdine_082118_phos_01	Phospho	611.97	3	535.583	1603.73	1.6517	0.00088463	142620	76.387	142630	76.387	611.969	20.208	0.35378	20.208	19.991	20.345	0					20	8	4	0.905206	0.00881623	0.0814134	3.5225e-23	2	6518
AALMFANAEEEFFYEEQGKPEVLGGPDTR	29	Unmodified	_AALMFANAEEEFFYEEQGKPEVLGGPDTR_					0	0	0	1	B4E318	B4E318	B4E318			MULTI-MSMS	Burdine_082118_lysate_15	lysate	927.216	4	812.133	3244.5	1.2539	0.0010183	141090	114.58	141090	114.58	927.214	51.601	0.97117	51.601	50.89	51.861	7.1054e-15					62	22	8	0.968087	0.025887	0.35665	6.2321e-06	2	26668
AALMFANAEEEFFYEK	16	Unmodified	_AALMFANAEEEFFYEK_					0	0	0	0	Q9P287	Q9P287	Q9P287	BCCIP	BRCA2 and CDKN1A-interacting protein	MULTI-MSMS	Burdine_082118_lysate_17	lysate	790.403	3	637.294	1908.86	0.025385	1.6178e-05	239720	152.77	239720	152.77	790.403	54.468	0.48857	54.468	54.285	54.774	-7.1054e-15					18	11	2	0.735081	0.0102032	0.0763104	1.9464e-07	2	28327
AALNAVR	7	Unmodified	_AALNAVR_					0	0	0	0	O14745;B2R6A3;J3QRP6;B3KSV9	O14745	O14745	SLC9A3R1	Na(+)/H(+) exchange regulatory cofactor NHE-RF1;Na(+)/H(+) exchange regulatory cofactor NHE-RF	MULTI-MSMS	Burdine_082118_lysate_16	lysate	472.298	2	357.716	713.418	-0.95115	-0.00034024	320310	114.58	320310	114.58	472.298	17.985	0.30917	17.985	17.855	18.164	0					20	7	4	0.982819	0.0988941	0.741183	0.0038987	2	6017
AALNAVR	7	Unmodified	_AALNAVR_					0	0	0	0	O14745;B2R6A3;J3QRP6;B3KSV9	O14745	O14745	SLC9A3R1	Na(+)/H(+) exchange regulatory cofactor NHE-RF1;Na(+)/H(+) exchange regulatory cofactor NHE-RF	MULTI-MSMS	Burdine_082118_phos_19	Phospho	472.298	2	357.716	713.418	0	0	320310	114.58	320310	114.58	472.298	18.415	0.22834	18.415	18.287	18.515	0					16	5	4	0.967193	0.013085	0.461792	0.025696	1	5477
AALNELLK	8	Unmodified	_AALNELLK_					0	0	0	0	Q6PGP7	Q6PGP7	Q6PGP7	TTC37	Tetratricopeptide repeat protein 37	MULTI-MSMS	Burdine_082118_lysate_23	lysate	665.429	2	436.266	870.517	-0.43968	-0.00019182	525280	229.16	525280	229.16	665.429	35.894	0.23215	35.894	35.769	36.001	0					8	5	2	0.965817	0.00168605	0.0215982	0.0053302	1	17212
AALNLPEAASYDEVR	15	Unmodified	_AALNLPEAASYDEVR_					0	0	0	0	O95602;B9ZVN9;B7ZKR9;B7Z284;B7Z8X7;Q53T12	O95602	O95602	POLR1A	DNA-directed RNA polymerase I subunit RPA1;DNA-directed RNA polymerase	MULTI-MSMS	Burdine_082118_lysate_03	lysate	924.487	2	809.907	1617.8	-1.5129	-0.0012253	141470	114.58	141470	114.58	924.489	34.189	0.39337	34.189	33.915	34.309	0					30	9	5	0.912506	0.00571998	0.0630624	2.7454e-68	2	16490
AALNLPEAASYDEVR	15	Unmodified	_AALNLPEAASYDEVR_					0	0	0	0	O95602;B9ZVN9;B7ZKR9;B7Z284;B7Z8X7;Q53T12	O95602	O95602	POLR1A	DNA-directed RNA polymerase I subunit RPA1;DNA-directed RNA polymerase	MULTI-MSMS	Burdine_082118_lysate_03	lysate	616.661	3	540.274	1617.8	-0.13488	-7.2872e-05	141390	76.387	141390	76.387	616.661	34.193	0.35111	34.193	33.958	34.309	0					28	8	5	0.940825	0.00899907	0.12682	8.2729e-06	2	16510
AALPDLTK	8	Unmodified	_AALPDLTK_					0	0	0	0	Q13217;A8KA82;X6R9L0	Q13217	Q13217	DNAJC3	DnaJ homolog subfamily C member 3	MULTI-MSMS	Burdine_082118_lysate_20	lysate	643.908	2	414.745	827.475	-0.24207	-0.0001004	552540	229.16	552540	229.16	643.908	30.327	0.31349	30.327	30.154	30.467	0					17	7	3	0.992072	0.00348699	0.0212741	0.057914	2	13816
AALPLTTSDTK	11	Unmodified	_AALPLTTSDTK_					0	0	0	0	Q7Z6Z7;A0A024R9W5;A0A024R9U8;A0A024R9Y3;Q5H924;Q5H962;B4DGF6	Q7Z6Z7	Q7Z6Z7	HUWE1	E3 ubiquitin-protein ligase HUWE1	MSMS	Burdine_082118_lysate_19	lysate	788.471	2	559.309	1116.6	NaN	NaN	NaN	NaN	NaN	NaN	NaN	27.982	1	27.982	27.482	28.482	0								NaN	NaN	NaN	0.0050443	1	12192
AALPSHVVTMLDNFPTNLHPMSQLSAAVTALNSESNFAR	39	Unmodified	_AALPSHVVTMLDNFPTNLHPMSQLSAAVTALNSESNFAR_					0	0	0	0	O75390;A0A024RB75;B4DJV2;A0A0C4DGI3;B7Z1E1;F8VRI6;H0YH82;F8VPA1;F8VPF9;F8VR34;F8W1S4;F8VX68;F8VRP1;B3KTN4	O75390;B3KTN4	B3KTN4	CS	Citrate synthase, mitochondrial;Citrate synthase	MULTI-MSMS	Burdine_082118_lysate_11	lysate	1096.81	4	1038.77	4151.06	1.0805	0.0011224	55150	57.289	55151	57.29	1096.56	54.322	0.37782	54.322	54.113	54.491	0					22	8	3	0.675575	0.00141137	0.0128864	1.0307e-05	1	28247
AALQALKR	8	Unmodified	_AALQALKR_					0	0	0	1	Q9H444;Q96CF2	Q9H444	Q9H444	CHMP4B;CHMP4C	Charged multivesicular body protein 4b;Charged multivesicular body protein 4c	MULTI-MSMS	Burdine_082118_lysate_10	lysate	443.63	3	290.856	869.545	-3.3073	-0.00096194	525260	152.78	525260	152.78	443.631	22.71	0.23756	22.71	22.614	22.852	0					13	5	3	0.972076	0.0241371	0.164818	0.012139	2	9223
AALQEEEQASK	11	Unmodified	_AALQEEEQASK_					0	0	0	0	B0AZS5;A0A6Q8PFA6;A0A6Q8PH57;O00139;A0A6Q8PGH7;A0A6Q8PG37;B4DM85;A0A6Q8PGG1	B0AZS5	B0AZS5	KIF2A	Kinesin-like protein;Kinesin-like protein KIF2A	MULTI-MSMS	Burdine_082118_lysate_07	lysate	554.642	3	401.867	1202.58	0.82866	0.00033301	380160	152.77	380160	152.77	554.641	21.95	0.43219	21.95	21.702	22.134	3.5527e-15					22	8	4	0.980604	0.0222593	0.172931	0.00013525	1	8888
AALQEEEQASK	11	Unmodified	_AALQEEEQASK_					0	0	0	0	B0AZS5;A0A6Q8PFA6;A0A6Q8PH57;O00139;A0A6Q8PGH7;A0A6Q8PG37;B4DM85;A0A6Q8PGG1	B0AZS5	B0AZS5	KIF2A	Kinesin-like protein;Kinesin-like protein KIF2A	MULTI-MSMS	Burdine_082118_lysate_07	lysate	831.458	2	602.296	1202.58	1.4504	0.00087354	380480	229.16	380480	229.16	831.457	21.951	0.27641	21.951	21.819	22.095	0					18	6	4	1	0.000724594	0.00540081	0.00072359	1	8942
AALQEEEQASK	11	Unmodified	_AALQEEEQASK_					0	0	0	0	B0AZS5;A0A6Q8PFA6;A0A6Q8PH57;O00139;A0A6Q8PGH7;A0A6Q8PG37;B4DM85;A0A6Q8PGG1	B0AZS5	B0AZS5	KIF2A	Kinesin-like protein;Kinesin-like protein KIF2A	MULTI-MSMS	Burdine_082118_lysate_08	lysate	554.641	3	401.867	1202.58	-1.2252	-0.00049236	380160	152.78	380160	152.77	554.642	21.965	0.39412	21.965	21.793	22.187	0					24	9	4	0.698585	0.00681533	0.089112	0.010509	1	8764
AALQEELQLCK	11	Unmodified	_AALQEELQLCK_					0	0	0	0	P49327;A0A0U1RQF0;Q6PJJ3	P49327	P49327	FASN	Fatty acid synthase;[Acyl-carrier-protein] S-acetyltransferase;[Acyl-carrier-protein] S-malonyltransferase;3-oxoacyl-[acyl-carrier-protein] synthase;3-oxoacyl-[acyl-carrier-protein] reductase;3-hydroxyacyl-[acyl-carrier-protein] dehydratase;Enoyl-[acyl-carrier-protein] reductase;Oleoyl-[acyl-carrier-protein] hydrolase	MULTI-MSMS	Burdine_082118_lysate_15	lysate	587.671	3	434.896	1301.66	0.41908	0.00018225	351290	152.77	351290	152.77	587.67	34.429	0.35236	34.429	34.227	34.579	0					19	8	4	0.835589	0.0104491	0.129264	0.0023257	3	16695
AALQEELQLCK	11	Unmodified	_AALQEELQLCK_					0	0	0	0	P49327;A0A0U1RQF0;Q6PJJ3	P49327	P49327	FASN	Fatty acid synthase;[Acyl-carrier-protein] S-acetyltransferase;[Acyl-carrier-protein] S-malonyltransferase;3-oxoacyl-[acyl-carrier-protein] synthase;3-oxoacyl-[acyl-carrier-protein] reductase;3-hydroxyacyl-[acyl-carrier-protein] dehydratase;Enoyl-[acyl-carrier-protein] reductase;Oleoyl-[acyl-carrier-protein] hydrolase	MULTI-MSMS	Burdine_082118_lysate_15	lysate	881.002	2	651.84	1301.66	0.47655	0.00031064	351560	229.16	351560	229.16	881.002	34.445	0.23645	34.445	34.342	34.579	0					18	5	5	0.978014	0.00349241	0.160074	3.8944e-06	2	16710
AALQEELQLCK	11	Unmodified	_AALQEELQLCK_					0	0	0	0	P49327;A0A0U1RQF0;Q6PJJ3	P49327	P49327	FASN	Fatty acid synthase;[Acyl-carrier-protein] S-acetyltransferase;[Acyl-carrier-protein] S-malonyltransferase;3-oxoacyl-[acyl-carrier-protein] synthase;3-oxoacyl-[acyl-carrier-protein] reductase;3-hydroxyacyl-[acyl-carrier-protein] dehydratase;Enoyl-[acyl-carrier-protein] reductase;Oleoyl-[acyl-carrier-protein] hydrolase	MULTI-MSMS	Burdine_082118_lysate_16	lysate	587.671	3	434.896	1301.66	2.6007	0.001131	351290	152.77	351290	152.78	587.67	34.403	0.37874	34.403	34.16	34.538	0					24	8	5	0.967981	0.0142013	0.227094	0.00052754	1	16668
AALQEGHQFLCSIEA	15	Unmodified	_AALQEGHQFLCSIEA_					0	0	0	0	P50583	P50583	P50583	NUDT2	Bis(5-nucleosyl)-tetraphosphatase [asymmetrical]	MULTI-MSMS	Burdine_082118_lysate_13	lysate	951.983	2	837.401	1672.79	-2.1326	-0.0017858	136830	114.58	136830	114.58	951.985	39.799	0.28534	39.799	39.659	39.944	0					20	6	4	0.984674	0.00735695	0.085087	4.4635e-05	2	19775
AALQELLSK	9	Unmodified	_AALQELLSK_					0	0	0	0	P62851	P62851	P62851	RPS25	40S ribosomal protein S25	MULTI-MSMS	Burdine_082118_lysate_25	lysate	715.954	2	486.79	971.565	3.9384	0.0019172	470760	229.16	470760	229.16	715.951	40.629	0.20972	40.629	40.525	40.735	0					9	4	3	0.926741	0.0040986	0.132419	0.00016918	1	19275
AALQELLSK	9	Unmodified	_AALQELLSK_					0	0	0	0	P62851	P62851	P62851	RPS25	40S ribosomal protein S25	MULTI-MSMS	Burdine_082118_lysate_26	lysate	715.953	2	486.79	971.565	-0.40375	-0.00019654	470760	229.16	470760	229.16	715.953	40.562	0.28938	40.562	40.415	40.704	-7.1054e-15					18	6	4	0.989636	0.0146473	0.106471	0.00015774	2	19903
AALQELLSK	9	Unmodified	_AALQELLSK_					0	0	0	0	P62851	P62851	P62851	RPS25	40S ribosomal protein S25	MULTI-MSMS	Burdine_082118_lysate_27	lysate	715.953	2	486.79	971.565	-2.6373	-0.0012838	470770	229.16	470760	229.16	715.954	40.187	0.68173	40.187	40.052	40.734	0					71	17	6	0.997329	0.234587	1	0.00041014	1	19902
AALQELLSK	9	Unmodified	_AALQELLSK_					0	0	0	0	P62851	P62851	P62851	RPS25	40S ribosomal protein S25	MULTI-MSMS	Burdine_082118_lysate_27	lysate	477.972	3	324.862	971.565	-2.6365	-0.00085649	470280	152.78	470280	152.78	477.638	40.216	0.43685	40.216	40.052	40.489	0					38	11	4	0.98226	0.0159958	0.0333838	0.00065241	2	19928
AALQELLSK	9	Unmodified	_AALQELLSK_					0	0	0	0	P62851	P62851	P62851	RPS25	40S ribosomal protein S25	MULTI-MSMS	Burdine_082118_lysate_28	lysate	715.953	2	486.79	971.565	2.089	0.0010169	470760	229.16	470760	229.16	715.952	40.237	0.26506	40.237	40.069	40.334	0					14	6	3	0.975255	0.00170186	0.0708589	0.00041014	1	19768
AALQELTR	8	Unmodified	_AALQELTR_					0	0	0	0	Q9H9Y6;Q9NVC2;C9JJG2;C9JS83;F8WDS4;F8WAK7;F8WBB9;F8WCS3	Q9H9Y6	Q9H9Y6	POLR1B	DNA-directed RNA polymerase I subunit RPA2	MSMS	Burdine_082118_lysate_15	lysate	565.84	2	451.259	900.503	NaN	NaN	NaN	NaN	NaN	NaN	NaN	25.718	1	25.718	25.218	26.218	0								NaN	NaN	NaN	0.040687	1	11104
AALQSQAEALR	11	Unmodified	_AALQSQAEALR_					0	0	0	0	Q8WZA9	Q8WZA9	Q8WZA9	IRGQ	Immunity-related GTPase family Q protein	MULTI-MSMS	Burdine_082118_lysate_01	lysate	693.898	2	579.317	1156.62	1.9592	0.001135	197780	114.58	197790	114.58	693.897	23.973	0.23208	23.973	23.835	24.067	0					11	5	3	0.974663	0.00242465	0.026849	0.00092013	1	10262
AALQSQAEALRR	12	Unmodified	_AALQSQAEALRR_					0	0	0	1	Q8WZA9	Q8WZA9	Q8WZA9	IRGQ	Immunity-related GTPase family Q protein	MULTI-MSMS	Burdine_082118_lysate_16	lysate	514.968	3	438.581	1312.72	-0.36552	-0.00016031	174170	76.388	174170	76.387	514.968	20.219	0.35814	20.219	20.081	20.439	0					16	8	4	0.953901	0.023662	0.233068	0.0027819	2	7485
AALRDYETVVK	11	Unmodified	_AALRDYETVVK_					0	0	0	1	P53041;Q9BPW0;H0YDU8;A0A024R0Q7;B2R6R6;B4DDZ8;Q53FR0;B4DLP6;A8MU39	P53041	P53041	PPP5C	Serine/threonine-protein phosphatase 5;Serine/threonine-protein phosphatase	MULTI-MSMS	Burdine_082118_lysate_16	lysate	575.01	3	422.235	1263.68	1.245	0.00052567	361820	152.77	361820	152.78	575.009	27.735	0.23943	27.735	27.592	27.831	0					20	5	5	0.982539	0.0535594	0.774526	0.00035197	2	12403
AALRPTDVVLEVGPGTGNMTVK	22	Unmodified	_AALRPTDVVLEVGPGTGNMTVK_					0	0	0	1	Q9UNQ2;A0A494C0G7;A8K9K8;A0A0C4DGB1;B4DRY2;D6RCL3	Q9UNQ2	Q9UNQ2	DIMT1	Probable dimethyladenosine transferase	MULTI-MSMS	Burdine_082118_lysate_21	lysate	895.513	3	742.403	2224.19	2.9728	0.002207	205780	152.77	205790	152.78	895.511	36.265	0.2848	36.265	36.151	36.435	0					26	7	5	0.981625	0.0145639	0.0351228	1.5521e-18	2	17358
AALSALESFLK	11	Unmodified	_AALSALESFLK_					0	0	0	0	P78527;B4DL41	P78527	P78527	PRKDC	DNA-dependent protein kinase catalytic subunit	MULTI-MSMS	Burdine_082118_lysate_11	lysate	804.492	2	575.329	1148.64	1.432	0.00082385	398310	229.16	398320	229.16	804.491	53.434	0.36616	53.434	53.252	53.618	7.1054e-15					30	8	6	0.995333	0.0203951	0.598214	2.0918e-08	2	27730
AALSALESFLK	11	Unmodified	_AALSALESFLK_					0	0	0	0	P78527;B4DL41	P78527	P78527	PRKDC	DNA-dependent protein kinase catalytic subunit	MULTI-MSMS	Burdine_082118_lysate_11	lysate	536.664	3	383.889	1148.64	1.4316	0.00054959	397970	152.77	397970	152.78	536.663	53.436	0.28304	53.436	53.293	53.576	0					25	6	5	0.980859	0.022882	0.651446	0.00094544	2	27752
AALSALESFLK	11	Unmodified	_AALSALESFLK_					0	0	0	0	P78527;B4DL41	P78527	P78527	PRKDC	DNA-dependent protein kinase catalytic subunit	MULTI-MSMS	Burdine_082118_lysate_12	lysate	804.492	2	575.329	1148.64	-1.5429	-0.00088766	398320	229.16	398320	229.16	804.493	53.495	0.27603	53.495	53.301	53.577	0					11	6	2	0.979895	0.00433685	0.0352507	9.5036e-09	2	27458
AALSASEGEEVPQDK	15	Unmodified	_AALSASEGEEVPQDK_					0	0	0	0	O95831;A0A6Q8PFE1;A0A6Q8PFM5;A0A6Q8PG15;A0A6Q8PFQ8;A0A6Q8PFS4;A0A6Q8PFA7;A0A6Q8PFW2;Q5RZA0;A0A6Q8PF87	O95831	O95831	AIFM1	Apoptosis-inducing factor 1, mitochondrial	MULTI-MSMS	Burdine_082118_lysate_08	lysate	664.023	3	510.914	1529.72	-3.7266	-0.001904	299020	152.78	299020	152.77	664.024	25.172	0.35455	25.172	25.031	25.386	0					20	8	4	0.981469	0.00773168	0.0890963	0.0012662	2	10786
AALSEEELEK	10	Unmodified	_AALSEEELEK_					0	0	0	0	Q04637;Q4LE58;B2RU06;B2RU10;B4DGF1;B4DSI9;Q96I65;E7EUU4;E7EX73;E9PGM1	Q04637;E7EUU4	E7EUU4	EIF4G1;EIF4G1 variant protein	Eukaryotic translation initiation factor 4 gamma 1	MULTI-MSMS	Burdine_082118_lysate_07	lysate	788.945	2	559.782	1117.55	1.0665	0.00059703	409380	229.16	409380	229.16	788.944	28.272	0.23951	28.272	28.128	28.368	3.5527e-15					19	5	5	0.995152	0.0119967	0.364944	4.9547e-08	2	12781
AALSEEELEKK	11	Unmodified	_AALSEEELEKK_					0	0	0	1	Q04637;Q4LE58;B2RU06;B2RU10;B4DGF1;B4DSI9;Q96I65;E7EUU4;E7EX73;E9PGM1	Q04637;E7EUU4	E7EUU4	EIF4G1;EIF4G1 variant protein	Eukaryotic translation initiation factor 4 gamma 1	MULTI-MSMS	Burdine_082118_lysate_01	lysate	645.385	3	416.222	1245.65	1.0568	0.00043985	550580	229.16	550580	229.16	645.384	26.229	0.28398	26.229	26.081	26.365	0					29	6	6	0.980194	0.0666064	0.381876	0.0015401	2	11703
AALSEMVEYITHNR	14	Unmodified	_AALSEMVEYITHNR_					0	0	0	0	Q13362;Q96L52;Q7L7W2;H0YJ75;Q96B13;B4DI74;G3V2U3	Q13362	Q13362	PPP2R5C	Serine/threonine-protein phosphatase 2A 56 kDa regulatory subunit gamma isoform	MULTI-MSMS	Burdine_082118_lysate_23	lysate	621.993	3	545.272	1632.79	-2.274	-0.0012399	140090	76.388	140090	76.387	621.66	44.85	0.24866	44.85	44.699	44.948	0					16	5	4	0.958248	0.00196974	0.0687262	5.0007e-05	1	22626
AALSEMVEYITHNR	14	Unmodified	_AALSEMVEYITHNR_					0	0	0	0	Q13362;Q96L52;Q7L7W2;H0YJ75;Q96B13;B4DI74;G3V2U3	Q13362	Q13362	PPP2R5C	Serine/threonine-protein phosphatase 2A 56 kDa regulatory subunit gamma isoform	MULTI-MSMS	Burdine_082118_lysate_24	lysate	621.993	3	545.272	1632.79	2.1937	0.0011962	140090	76.386	140090	76.387	621.992	44.77	0.24754	44.77	44.594	44.841	0					13	5	3	0.977363	0.000897257	0.00572017	4.4017e-05	1	22562
AALSGSYVNFGVFR	14	Unmodified	_AALSGSYVNFGVFR_					0	0	0	0	Q9UIA9;A8K607;E7ESC6;B4DSP8;D3DSQ7;E5RIW1	Q9UIA9	Q9UIA9	XPO7	Exportin-7	MULTI-MSMS	Burdine_082118_lysate_27	lysate	858.966	2	744.386	1486.76	-2.0692	-0.0015403	153930	114.58	153930	114.58	859.47	41.101	0.15364	41.101	40.969	41.123	0					9	3	4	0.901744	0.00267297	0.0279619	1.0932e-10	1	20436
AALSGSYVNFGVFR	14	Unmodified	_AALSGSYVNFGVFR_					0	0	0	0	Q9UIA9;A8K607;E7ESC6;B4DSP8;D3DSQ7;E5RIW1	Q9UIA9	Q9UIA9	XPO7	Exportin-7	MULTI-MSMS	Burdine_082118_lysate_27	lysate	572.98	3	496.593	1486.76	-2.0687	-0.0010273	153830	76.389	153820	76.387	572.981	41.101	0.11334	41.101	41.009	41.123	0					6	2	3	0.901767	0.00193797	0.012296	0.00017993	1	20445
AALSLPAK	8	Unmodified	_AALSLPAK_					0	0	0	0	Q14978;A0A0A0MRM9;B2RAU8;Q96J17	Q14978	Q14978	NOLC1	Nucleolar and coiled-body phosphoprotein 1	MULTI-MSMS	Burdine_082118_lysate_29	lysate	614.905	2	385.742	769.47	0.80986	0.0003124	594080	229.16	594080	229.16	614.905	28.504	0.51796	28.504	28.239	28.757	0					42	12	4	0.997054	0.03362	0.246281	0.00089955	2	12781
AALSLPAK	8	Unmodified	_AALSLPAK_					0	0	0	0	Q14978;A0A0A0MRM9;B2RAU8;Q96J17	Q14978	Q14978	NOLC1	Nucleolar and coiled-body phosphoprotein 1	MULTI-MSMS	Burdine_082118_lysate_30	lysate	614.905	2	385.742	769.47	-0.87081	-0.00033591	594090	229.16	594090	229.16	614.905	28.581	0.30666	28.581	28.343	28.65	3.5527e-15					19	7	4	0.888028	0.00241423	0.0439665	0.0058584	1	12900
AALSSFQK	8	Unmodified	_AALSSFQK_					0	0	0	0	P61201;Q53HJ0;B2R6N0;Q59EL2;H0YKU5	P61201	P61201	COPS2	COP9 signalosome complex subunit 2	MULTI-MSMS	Burdine_082118_lysate_29	lysate	655.398	2	426.235	850.455	0.86346	0.00036804	537640	229.16	537640	229.16	655.397	26.951	0.31443	26.951	26.813	27.127	3.5527e-15					23	7	5	0.966524	0.0483981	1	0.00036076	2	11784
AALSSPR	7	Unmodified	_AALSSPR_					0	0	0	0	Q68E01	Q68E01	Q68E01	INTS3	Integrator complex subunit 3	MULTI-MSMS	Burdine_082118_lysate_13	lysate	465.782	2	351.201	700.387	1.7046	0.00059867	326260	114.58	326260	114.58	465.782	14.808	0.41577	14.808	14.482	14.898	0					17	9	3	0.818043	0.00483265	0.0348914	0.0052835	1	4015
AALSSQQQQQLALLLQQFQTLK	22	Unmodified	_AALSSQQQQQLALLLQQFQTLK_					0	0	0	0	Q6Y7W6;A0A024R4A5;I1E4Y6;E7ESB6;B4DZM1;B4DRT8;C9JHW1	Q6Y7W6	Q6Y7W6	GIGYF2;TNRC15	PERQ amino acid-rich with GYF domain-containing protein 2	MULTI-MSMS	Burdine_082118_lysate_10	lysate	736.932	4	622.1	2484.37	-2.3524	-0.0014634	184190	114.58	184180	114.58	736.933	55.832	0.32773	55.832	55.662	55.99	0					30	7	7	0.913617	0.00753617	0.0615198	1.4682e-05	1	29040
AALTGLLHR	9	Unmodified	_AALTGLLHR_					0	0	0	0	P55084;B4DY96;B5MD38;D6W539;C9JEY0;C9JE81	P55084	P55084	HADHB	Trifunctional enzyme subunit beta, mitochondrial;3-ketoacyl-CoA thiolase	MULTI-MSMS	Burdine_082118_lysate_27	lysate	590.872	2	476.29	950.566	-2.2244	-0.0010594	240570	114.58	240570	114.58	590.873	27.353	0.2335	27.353	27.229	27.462	0					13	5	4	0.896187	0.00669121	0.123546	0.033657	1	11999
AALTIDEK	8	Unmodified	_AALTIDEK_					0	0	0	0	CON__P34955	CON__P34955	CON__P34955			MULTI-MSMS	Burdine_082118_lysate_14	lysate	659.903	2	430.74	859.465	-3.0367	-0.001308	532020	229.16	532020	229.16	659.904	26.516	0.54366	26.516	26.384	26.928	0					26	13	5	0.953318	0.0186172	0.453892	0.000329	2	11547
AALTLTPSAVNK	12	Unmodified	_AALTLTPSAVNK_					0	0	0	0	Q9BUE6;Q5TBE9	Q9BUE6	Q9BUE6	ISCA1	Iron-sulfur cluster assembly 1 homolog, mitochondrial	MSMS	Burdine_082118_lysate_29	lysate	822.509	2	593.346	1184.68	NaN	NaN	NaN	NaN	NaN	NaN	NaN	30.464	1	30.464	29.964	30.964	0								NaN	NaN	NaN	3.1453e-06	1	14021
AALTRDPQFQK	11	Acetyl (Protein N-term)	_(Acetyl (Protein N-term))AALTRDPQFQK_					1	0	0	1	B4DVJ0;P06744;A0A1W6AYU6;B4DE36;A0A0J9YXP8;A0A2R8Y6C7;K7ERC6;K7EPY4;K7EP41;K7ENA0;A0A0J9YXM3	B4DVJ0;P06744	B4DVJ0	GPI	Glucose-6-phosphate isomerase	MULTI-MSMS	Burdine_082118_lysate_03	lysate	773.433	2	658.852	1315.69	-1.0745	-0.00070796	173910	114.58	173910	114.58	773.434	27.327	0.26733	27.327	27.191	27.458	3.5527e-15					23	6	5	0.952843	0.0203843	0.333078	0.018435	1	12302
AALTRDPQFQK	11	Acetyl (Protein N-term)	_(Acetyl (Protein N-term))AALTRDPQFQK_					1	0	0	1	B4DVJ0;P06744;A0A1W6AYU6;B4DE36;A0A0J9YXP8;A0A2R8Y6C7;K7ERC6;K7EPY4;K7EP41;K7ENA0;A0A0J9YXM3	B4DVJ0;P06744	B4DVJ0	GPI	Glucose-6-phosphate isomerase	MULTI-MSMS	Burdine_082118_lysate_03	lysate	515.958	3	439.57	1315.69	0.11114	4.8854e-05	173780	76.388	173780	76.388	515.958	27.327	0.2678	27.327	27.153	27.421	0					16	6	4	0.975562	0.0100028	0.0816368	0.00076315	2	12306
AALTSAR	7	Unmodified	_AALTSAR_					0	0	0	0	O00231;B4DTS5;J3QS13	O00231	O00231	PSMD11	26S proteasome non-ATPase regulatory subunit 11	MULTI-MSMS	Burdine_082118_phos_18	Phospho	459.782	2	345.201	688.387	-0.50361	-0.00017385	331930	114.58	331930	114.58	459.782	14.993	0.2699	14.993	14.863	15.133	0					18	6	4	0.961094	0.0430605	0.799569	0.0079351	1	4238
AALTTLFK	8	Acetyl (Protein N-term)	_(Acetyl (Protein N-term))AALTTLFK_					1	0	0	0	Q96KP4;B4DV28;A0A024R382;J3QKT2;J3QRA8;J3KSV5;A0A087WYZ1;J3QKQ0;J3QRD0;J3QL02;J3QLU1;J3QR27;J3QQN6;J3KSS4;J3QRP4	Q96KP4	Q96KP4	CNDP2	Cytosolic non-specific dipeptidase	MULTI-MSMS	Burdine_082118_lysate_23	lysate	568.35	2	453.768	905.522	-3.6383	-0.0016509	252510	114.58	252510	114.58	568.351	49.89	0.45882	49.89	49.706	50.164	0					36	10	5	0.995244	0.0541136	1	0.040252	1	25455
AALTTLFK	8	Acetyl (Protein N-term)	_(Acetyl (Protein N-term))AALTTLFK_					1	0	0	0	Q96KP4;B4DV28;A0A024R382;J3QKT2;J3QRA8;J3KSV5;A0A087WYZ1;J3QKQ0;J3QRD0;J3QL02;J3QLU1;J3QR27;J3QQN6;J3KSS4;J3QRP4	Q96KP4	Q96KP4	CNDP2	Cytosolic non-specific dipeptidase	MULTI-MSMS	Burdine_082118_lysate_24	lysate	568.349	2	453.768	905.522	3.5453	0.0016087	252510	114.58	252510	114.58	568.348	49.846	0.24088	49.846	49.708	49.949	0					9	5	2	0.874224	0.00125636	0.0256432	0.0087938	1	25481
AALVLEDGSVLR	12	Acetyl (Protein N-term)	_(Acetyl (Protein N-term))AALVLEDGSVLR_					1	0	0	0	F8VPD4;P27708;G1UI39;Q53SZ4	F8VPD4	F8VPD4	CAD	CAD protein;Glutamine-dependent carbamoyl-phosphate synthase;Aspartate carbamoyltransferase;Dihydroorotase	MULTI-MSMS	Burdine_082118_lysate_09	lysate	643.363	2	642.862	1283.71	-0.33072	-0.0002126	-0.49477	-0.00031807	-0.82549	-0.00053067	642.861	46.616	0.41328	46.616	46.446	46.859	0					14	9	2	0.951215	0.00212396	0.0230527	0.0010461	1	23830
AALVLEDGSVLR	12	Acetyl (Protein N-term)	_(Acetyl (Protein N-term))AALVLEDGSVLR_					1	0	0	0	F8VPD4;P27708;G1UI39;Q53SZ4	F8VPD4	F8VPD4	CAD	CAD protein;Glutamine-dependent carbamoyl-phosphate synthase;Aspartate carbamoyltransferase;Dihydroorotase	MULTI-MSMS	Burdine_082118_lysate_10	lysate	642.861	2	642.862	1283.71	-2.142	-0.001377	1.9213	0.0012351	-0.22072	-0.00014189	642.863	46.587	0.64754	46.587	46.374	47.021	0					45	15	5	0.994061	0.0524288	1	6.8652e-11	1	23989
AALYGIHDIFFVMDAAER	18	Unmodified	_AALYGIHDIFFVMDAAER_					0	0	0	0	O43303;A0A024QYV8;B4DTZ1	O43303	O43303	CCP110;CP110	Centriolar coiled-coil protein of 110 kDa	MULTI-MSMS	Burdine_082118_lysate_24	lysate	757.061	3	680.34	2038	1.4092	0.00095874	112280	76.386	112280	76.387	757.06	51.354	0.2093	51.354	51.214	51.423	0					13	4	4	0.966972	0.00119085	0.0115221	0.010497	1	26346
AAMAAAQSGTPGPVFVELPVDVLYPYFMVQK	31	Unmodified	_AAMAAAQSGTPGPVFVELPVDVLYPYFMVQK_					0	0	0	0	A1L0T0;M0R026;E9PJS0;M0R1B5	A1L0T0	A1L0T0	ILVBL	Acetolactate synthase-like protein	MULTI-MSMS	Burdine_082118_lysate_25	lysate	940.006	4	824.924	3295.67	3.0501	0.0025161	138900	114.58	138900	114.58	939.753	59.606	0.31249	59.606	59.37	59.682	0					21	7	5	0.971539	0.0124537	0.0755582	8.1326e-05	1	29605
AAMAQWR	7	Unmodified	_AAMAQWR_					0	0	0	0	Q8TDD1;H0YHZ9	Q8TDD1	Q8TDD1	DDX54	ATP-dependent RNA helicase DDX54	MULTI-MSMS	Burdine_082118_lysate_19	lysate	531.79	2	417.208	832.401	-1.2056	-0.00050297	274640	114.58	274640	114.58	531.79	22.714	0.31608	22.714	22.582	22.898	0					14	7	3	0.949275	0.00677679	0.0392231	0.02803	1	8768
AAMAVGGAGGSR	12	Acetyl (Protein N-term),Oxidation (M)	_(Acetyl (Protein N-term))AAM(Oxidation (M))AVGGAGGSR_	AAM(1)AVGGAGGSR		AAM(64)AVGGAGGSR		1	1	0	0	O14744;B2RDD7;G3V580;G3V2L6;C9JSX3;G3V2X6;G3V507;G3V2F5	O14744	O14744	PRMT5	Protein arginine N-methyltransferase 5;Protein arginine N-methyltransferase 5, N-terminally processed;Protein arginine N-methyltransferase 5	MULTI-MSMS	Burdine_082118_lysate_27	lysate	531.753	2	531.753	1061.49	-1.7931	-0.0009535	1.4053	0.00074725	-0.38787	-0.00020625	531.754	14.47	0.31273	14.47	14.231	14.544	0					23	7	4	0.966662	0.0033802	0.0631178	0.00043905	2	4060
AAMAVGGAGGSR	12	Acetyl (Protein N-term),Oxidation (M)	_(Acetyl (Protein N-term))AAM(Oxidation (M))AVGGAGGSR_	AAM(1)AVGGAGGSR		AAM(98)AVGGAGGSR		1	1	0	0	O14744;B2RDD7;G3V580;G3V2L6;C9JSX3;G3V2X6;G3V507;G3V2F5	O14744	O14744	PRMT5	Protein arginine N-methyltransferase 5;Protein arginine N-methyltransferase 5, N-terminally processed;Protein arginine N-methyltransferase 5	MULTI-MSMS	Burdine_082118_lysate_29	lysate	531.753	2	531.753	1061.49	1.0901	0.00057968	-1.091	-0.00058013	-0.00084555	-4.4963e-07	531.753	14.342	0.44036	14.342	14.203	14.644	0					15	10	2	0.995268	0.0275556	0.435681	2.0973e-05	2	3970
AAMAVGGAGGSR	12	Acetyl (Protein N-term)	_(Acetyl (Protein N-term))AAMAVGGAGGSR_					1	0	0	0	O14744;B2RDD7;G3V580;G3V2L6;C9JSX3;G3V2X6;G3V507;G3V2F5	O14744	O14744	PRMT5	Protein arginine N-methyltransferase 5;Protein arginine N-methyltransferase 5, N-terminally processed;Protein arginine N-methyltransferase 5	MULTI-MSMS	Burdine_082118_lysate_29	lysate	523.756	2	523.756	1045.5	0.88138	0.00046163	-0.83036	-0.00043491	0.051012	2.6718e-05	523.756	19.674	0.42605	19.674	19.504	19.93	0					27	11	4	0.994398	0.0729546	1	5.7015e-06	2	7193
AAMAVGGAGGSR	12	Acetyl (Protein N-term)	_(Acetyl (Protein N-term))AAMAVGGAGGSR_					1	0	0	0	O14744;B2RDD7;G3V580;G3V2L6;C9JSX3;G3V2X6;G3V507;G3V2F5	O14744	O14744	PRMT5	Protein arginine N-methyltransferase 5;Protein arginine N-methyltransferase 5, N-terminally processed;Protein arginine N-methyltransferase 5	MULTI-MSMS	Burdine_082118_lysate_30	lysate	523.756	2	523.756	1045.5	0.73449	0.00038469	-4.0067	-0.0020985	-3.2722	-0.0017138	523.755	19.746	0.52585	19.746	19.398	19.924	3.5527e-15					26	12	3	0.751751	0.00572212	0.0599866	0.0065868	1	7274
AAMCKPLMQNR	11	Unmodified	_AAMCKPLMQNR_					0	0	0	1	Q14202;A6NHB5;A6NHN7	Q14202	Q14202	ZMYM3	Zinc finger MYM-type protein 3	MULTI-MSMS	Burdine_082118_lysate_27	lysate	593.326	3	440.551	1318.63	-2.4151	-0.001064	346780	152.78	346780	152.77	593.327	21.838	0.34596	21.838	21.601	21.947	0					19	8	4	0.849248	0.0104514	0.104197	0.039828	1	8531
AAMDAVCAK	9	Unmodified	_AAMDAVCAK_					0	0	0	0	Q86UY6;F2YHM7;A0A024R5C6;F5H2C9;F5GY41;F5GXF6	Q86UY6	Q86UY6	NAA40;NAT11	N-alpha-acetyltransferase 40	MULTI-MSMS	Burdine_082118_lysate_16	lysate	697.88	2	468.718	935.42	0.851	0.00039888	488910	229.16	488910	229.16	697.879	23.832	0.31484	23.832	23.617	23.931	-3.5527e-15					13	7	3	0.843059	0.00468917	0.0264107	0.0010437	2	9881
AAMDNSEIAGEK	12	Unmodified	_AAMDNSEIAGEK_					0	0	0	0	Q16891;B9A067;C9J406;B4DS66;B4DT20;B4DKR1;H7C463;B4E2B5;Q05DN3	Q16891	Q16891	IMMT	MICOS complex subunit MIC60	MULTI-MSMS	Burdine_082118_lysate_06	lysate	847.444	2	618.282	1234.55	-5.8456	-0.0036142	370650	229.17	370640	229.16	847.447	23.795	0.23897	23.795	23.652	23.891	0					16	5	4	0.991003	0.00365797	0.0480808	0.00034698	1	9904
AAMDNSEIAGEKK	13	Unmodified	_AAMDNSEIAGEKK_					0	0	0	1	Q16891;B9A067;C9J406;B4DS66;B4DT20;B4DKR1;H7C463;B4E2B5;Q05DN3	Q16891	Q16891	IMMT	MICOS complex subunit MIC60	MULTI-MSMS	Burdine_082118_lysate_13	lysate	684.385	3	455.222	1362.64	-4.3765	-0.0019923	503410	229.16	503410	229.16	684.721	22.101	0.27741	22.101	21.924	22.202	0					18	6	4	0.83625	0.0571458	0.366768	0.011128	1	8705
AAMEALVVEVTK	12	Unmodified	_AAMEALVVEVTK_					0	0	0	0	Q08211;B3KU66	Q08211	Q08211	DHX9	ATP-dependent RNA helicase A	MULTI-MSMS	Burdine_082118_lysate_19	lysate	860.01	2	630.847	1259.68	-0.10037	-6.3318e-05	363260	229.16	363260	229.16	860.009	44.706	0.72288	44.706	44.56	45.283	0					62	17	6	0.997515	0.0483169	1	1.1238e-10	2	22593
AAMEALVVEVTK	12	Unmodified	_AAMEALVVEVTK_					0	0	0	0	Q08211;B3KU66	Q08211	Q08211	DHX9	ATP-dependent RNA helicase A	MULTI-MSMS	Burdine_082118_lysate_19	lysate	573.676	3	420.9	1259.68	-0.31713	-0.00013348	362970	152.78	362970	152.78	573.676	44.706	0.76649	44.706	44.517	45.283	0					61	18	5	0.992566	0.0545863	0.608548	0.0099083	2	22594
AAMEALVVEVTKQPAIISQLDPVNER	26	Unmodified	_AAMEALVVEVTKQPAIISQLDPVNER_					0	0	0	1	Q08211;B3KU66	Q08211	Q08211	DHX9	ATP-dependent RNA helicase A	MULTI-MSMS	Burdine_082118_lysate_22	lysate	820.966	4	706.134	2820.51	-4.3065	-0.003041	162270	114.58	162270	114.58	821.219	53.778	0.41797	53.778	53.583	54.001	0					51	9	7	0.98965	0.0713554	1	1.6361e-06	2	27445
AAMEALVVEVTKQPAIISQLDPVNER	26	Unmodified	_AAMEALVVEVTKQPAIISQLDPVNER_					0	0	0	1	Q08211;B3KU66	Q08211	Q08211	DHX9	ATP-dependent RNA helicase A	MULTI-MSMS	Burdine_082118_lysate_22	lysate	1094.28	3	941.176	2820.51	-4.4937	-0.0042294	162330	152.78	162320	152.77	1094.29	53.752	0.37445	53.752	53.583	53.958	0					34	8	6	0.981012	0.00881794	0.141301	1.8632e-17	1	27469
AAMEALVVEVTKQPAIISQLDPVNER	26	Unmodified	_AAMEALVVEVTKQPAIISQLDPVNER_					0	0	0	1	Q08211;B3KU66	Q08211	Q08211	DHX9	ATP-dependent RNA helicase A	MULTI-MSMS	Burdine_082118_lysate_23	lysate	820.965	4	706.134	2820.51	-4.7899	-0.0033823	162270	114.58	162270	114.58	820.969	53.803	0.37635	53.803	53.616	53.993	0					39	8	7	0.968632	0.0392036	0.238465	2.2958e-08	2	27596
AAMEALVVEVTKQPAIISQLDPVNER	26	Unmodified	_AAMEALVVEVTKQPAIISQLDPVNER_					0	0	0	1	Q08211;B3KU66	Q08211	Q08211	DHX9	ATP-dependent RNA helicase A	MULTI-MSMS	Burdine_082118_lysate_23	lysate	1094.28	3	941.176	2820.51	-5.3403	-0.0050262	162330	152.78	162320	152.77	1094.29	53.839	0.29631	53.839	53.657	53.954	0					23	6	5	0.966961	0.0131277	0.125438	2.7605e-08	1	27648
AAMEPIVISAK	11	Unmodified	_AAMEPIVISAK_					0	0	0	0	Q9Y490;A0A1S5UZ07	Q9Y490	Q9Y490	TLN1	Talin-1	MULTI-MSMS	Burdine_082118_lysate_20	lysate	794.48	2	565.318	1128.62	-0.046424	-2.6244e-05	405370	229.16	405370	229.16	794.48	33.029	0.28079	33.029	32.89	33.171	0					20	6	4	0.98713	0.0262933	0.910546	0.00011993	2	15521
AAMEPIVISAK	11	Unmodified	_AAMEPIVISAK_					0	0	0	0	Q9Y490;A0A1S5UZ07	Q9Y490	Q9Y490	TLN1	Talin-1	MULTI-MSMS	Burdine_082118_lysate_20	lysate	529.99	3	377.214	1128.62	-0.22163	-8.3603e-05	405010	152.78	405010	152.78	529.99	33.029	0.24033	33.029	32.89	33.13	0					23	5	5	0.98323	0.0166597	0.22354	0.0056424	2	15546
AAMGNFVDLCR	11	Unmodified	_AAMGNFVDLCR_					0	0	0	0	Q8IZ69;F2Z2W7	Q8IZ69	Q8IZ69	TRMT2A	tRNA (uracil-5-)-methyltransferase homolog A	MULTI-MSMS	Burdine_082118_lysate_18	lysate	741.873	2	627.292	1252.57	0.061859	3.8803e-05	182660	114.58	182660	114.58	741.873	33.129	0.26624	33.129	32.998	33.264	0					18	6	5	0.887552	0.0041722	0.111852	0.00011331	1	15641
AAMGPGISR	9	Unmodified	_AAMGPGISR_					0	0	0	0	Q96G03;E7ENQ8;Q4W5D6;E9PD70	Q96G03	Q96G03	PGM2;FLJ10983	Phosphoglucomutase-2	MULTI-MSMS	Burdine_082118_lysate_14	lysate	544.808	2	430.226	858.438	-4.0956	-0.001762	266330	114.58	266330	114.58	544.809	17.998	0.45312	17.998	17.853	18.306	0					17	10	3	0.987833	0.080308	0.632141	2.8099e-05	2	5932
AAMIWIVGEYAER	13	Unmodified	_AAMIWIVGEYAER_					0	0	0	0	P63010;A0A140VJE8;A8K916;A8K0G3;H0UID3;H0UID4;H0UID5;A0A087X253;B4DWG4;A0A087WZQ6;A0A087WU93;B4E261;A0A087WYD1;Q96EL6;K7EJ01;Q10567;C9J1E7;H7C034	P63010;Q10567	P63010	AP2B1;AP1B1	AP-2 complex subunit beta;AP complex subunit beta;AP-1 complex subunit beta-1	MULTI-MSMS	Burdine_082118_lysate_24	lysate	869.463	2	754.882	1507.75	-0.13611	-0.00010274	151790	114.58	151790	114.58	869.463	46.877	1.1761	46.877	46.674	47.85	0					53	29	6	0.956562	0.0107428	0.139011	0.00012777	2	23762
AAMIWIVGEYAER	13	Unmodified	_AAMIWIVGEYAER_					0	0	0	0	P63010;A0A140VJE8;A8K916;A8K0G3;H0UID3;H0UID4;H0UID5;A0A087X253;B4DWG4;A0A087WZQ6;A0A087WU93;B4E261;A0A087WYD1;Q96EL6;K7EJ01;Q10567;C9J1E7;H7C034	P63010;Q10567	P63010	AP2B1;AP1B1	AP-2 complex subunit beta;AP complex subunit beta;AP-1 complex subunit beta-1	MULTI-MSMS	Burdine_082118_lysate_24	lysate	579.978	3	503.59	1507.75	2.8509	0.0014357	151680	76.386	151690	76.387	579.976	46.865	0.24545	46.865	46.716	46.962	0					19	5	5	0.957812	0.0088242	0.108438	0.0010254	2	23749
AAMLAPLLEVIK	12	Unmodified	_AAMLAPLLEVIK_					0	0	0	0	Q14191	Q14191	Q14191	WRN	Werner syndrome ATP-dependent helicase	MSMS	Burdine_082118_lysate_10	lysate	864.049	2	634.886	1267.76	NaN	NaN	NaN	NaN	NaN	NaN	NaN	55.603	1	55.603	55.103	56.103	0								NaN	NaN	NaN	5.6097e-06	1	28891
AAMLAPLLEVIK	12	Unmodified	_AAMLAPLLEVIK_					0	0	0	0	Q14191	Q14191	Q14191	WRN	Werner syndrome ATP-dependent helicase	MSMS	Burdine_082118_lysate_10	lysate	864.049	2	634.886	1267.76	NaN	NaN	NaN	NaN	NaN	NaN	NaN	55.645	1	55.645	55.145	56.145	0								NaN	NaN	NaN	1.0687e-14	1	28913
AAMLSLLR	8	Unmodified	_AAMLSLLR_					0	0	0	0	O15111;Q59GT1;Q562E6	O15111	O15111	CHUK	Inhibitor of nuclear factor kappa-B kinase subunit alpha	MULTI-MSMS	Burdine_082118_lysate_11	lysate	552.344	2	437.763	873.511	1.2921	0.00056565	261740	114.58	261740	114.58	552.344	38.053	0.19431	38.053	37.925	38.12	0					13	4	4	0.839123	0.00398743	0.100657	0.008758	1	18930
AAMQSHMER	9	Unmodified	_AAMQSHMER_					0	0	0	0	Q96EY9;D6W601	Q96EY9	Q96EY9	ADAT3	Probable inactive tRNA-specific adenosine deaminase-like protein 3	MULTI-MSMS	Burdine_082118_lysate_05	lysate	430.548	3	354.16	1059.46	1.1567	0.00040965	215680	76.387	215690	76.387	430.547	12.899	0.18017	12.899	12.821	13.001	0					12	4	4	0.663379	0.0017761	0.0128194	0.0058903	1	3146
AAMWNPSIFLK	11	Unmodified	_AAMWNPSIFLK_					0	0	0	0	Q9NX74;E7EUN9;B4DKP8;A0A024R6Z7	Q9NX74	Q9NX74	DUS2;DUS2L	tRNA-dihydrouridine(20) synthase [NAD(P)+]-like	MULTI-MSMS	Burdine_082118_lysate_10	lysate	868.502	2	639.339	1276.66	-0.33684	-0.00021535	358440	229.16	358440	229.16	869.004	47.704	0.28905	47.704	47.524	47.813	0					23	6	5	0.951671	0.00335443	0.063896	0.00058613	2	24681
AAMWNPSIFLK	11	Unmodified	_AAMWNPSIFLK_					0	0	0	0	Q9NX74;E7EUN9;B4DKP8;A0A024R6Z7	Q9NX74	Q9NX74	DUS2;DUS2L	tRNA-dihydrouridine(20) synthase [NAD(P)+]-like	MULTI-MSMS	Burdine_082118_lysate_10	lysate	579.672	3	426.562	1276.66	-3.7752	-0.0016104	358160	152.78	358150	152.78	579.673	47.698	0.28788	47.698	47.567	47.855	0					10	6	2	0.799598	0.00248712	0.0258599	0.031727	1	24662
AANAAENDFSVSQAEMSSR	19	Unmodified	_AANAAENDFSVSQAEMSSR_					0	0	0	0	Q8NE71;A0A1U9X609;Q2L6I2;Q59F96;H0YGW7;B4DNU2;Q5STZ8	Q8NE71;Q5STZ8	Q8NE71	ABCF1	ATP-binding cassette sub-family F member 1	MULTI-MSMS	Burdine_082118_lysate_10	lysate	739.015	3	662.294	1983.86	0.014902	9.8698e-06	115340	76.387	115340	76.387	738.68	28.279	0.20053	28.279	28.143	28.344	0					18	4	5	0.969989	0.031345	0.333772	4.8884e-13	1	12762
AANATTNPSQLLPLELVDK	19	Acetyl (Protein N-term)	_(Acetyl (Protein N-term))AANATTNPSQLLPLELVDK_					1	0	0	0	Q9Y4Y9;B8ZZF8;A0A090N8Y5	Q9Y4Y9	Q9Y4Y9	LSM5	U6 snRNA-associated Sm-like protein LSm5	MULTI-MSMS	Burdine_082118_lysate_15	lysate	1134.13	2	1019.05	2036.08	1.2494	0.0012732	112440	114.58	112440	114.58	1134.13	51.926	0.39916	51.926	51.689	52.088	0					36	9	5	0.985937	0.0162878	0.141442	3.3393e-57	1	26831
AANDAGYFNDEMAPIEVK	18	Unmodified	_AANDAGYFNDEMAPIEVK_					0	0	0	0	P42765;B2RB23;A0A0B4J2A4;B3KNP8;K7EME0	P42765	P42765	ACAA2	3-ketoacyl-CoA thiolase, mitochondrial	MULTI-MSMS	Burdine_082118_lysate_04	lysate	805.409	3	652.3	1953.88	-0.26252	-0.00017124	234210	152.77	234210	152.77	805.409	38.655	0.65041	38.655	38.421	39.072	0					76	15	8	0.991124	0.0670174	1	2.774e-07	2	19113
AANEDPDEKRR	11	Unmodified	_AANEDPDEKRR_					0	0	0	2	P15336;B8ZZU6;A4D7V5;F5H629;A4D7U9;B3KY57;A4D7U3;E9PBF9;H7C2N6;A4D7U7	P15336	P15336	ATF2	Cyclic AMP-dependent transcription factor ATF-2	MULTI-MSMS	Burdine_082118_lysate_10	lysate	440.493	4	325.911	1299.62	-2.1673	-0.00070634	351570	114.58	351570	114.58	440.494	11.673	0.23671	11.673	11.54	11.776	-1.7764e-15					12	5	3	0.989646	0.00481133	0.0209169	0.049321	1	2377
AANEKYAQEVAGLK	14	Unmodified	_AANEKYAQEVAGLK_					0	0	0	1	Q9UDT6;A7E2F7;A0A140VJG6	Q9UDT6	Q9UDT6	CLIP2	CAP-Gly domain-containing linker protein 2	MULTI-MSMS	Burdine_082118_lysate_25	lysate	727.431	3	497.932	1490.77	3.9113	0.0019476	460230	229.16	460240	229.17	727.095	33.214	0.39775	33.214	32.978	33.376	0					31	9	5	0.979554	0.00488797	0.0106466	0.047714	1	14807
AANFVHMDTAQK	12	Oxidation (M)	_AANFVHM(Oxidation (M))DTAQK_	AANFVHM(1)DTAQK		AANFVHM(100)DTAQK		0	1	0	0	Q16566;B2R747	Q16566	Q16566	CAMK4	Calcium/calmodulin-dependent protein kinase type IV	MULTI-MSMS	Burdine_082118_lysate_18	lysate	603.015	3	450.215	1347.62	-1.0663	-0.00048006	339340	152.78	339340	152.78	602.991	19.874	0.16933	19.874	19.765	19.935	0					5	3	2	0.729752	0.00177559	0.00464796	0.022144	1	7048
AANFVHMDTAQK	12	Unmodified	_AANFVHMDTAQK_					0	0	0	0	Q16566;B2R747	Q16566	Q16566	CAMK4	Calcium/calmodulin-dependent protein kinase type IV	MULTI-MSMS	Burdine_082118_lysate_18	lysate	597.659	3	444.884	1331.63	-0.81602	-0.00036304	343410	152.78	343400	152.78	597.659	24.692	0.31372	24.692	24.553	24.867	0					22	7	4	0.942654	0.0273301	0.151425	0.00020669	2	10203
AANGVVLATEK	11	Unmodified	_AANGVVLATEK_					0	0	0	0	P25787;A0A024RA52;Q53GF5	P25787	P25787	PSMA2	Proteasome subunit alpha type-2;Proteasome subunit alpha type	MULTI-MSMS	Burdine_082118_lysate_16	lysate	765.966	2	536.803	1071.59	-1.6936	-0.00090913	426900	229.16	426900	229.16	765.967	25.694	0.2758	25.694	25.559	25.834	0					18	6	4	0.945712	0.0166314	0.203092	4.3638e-09	2	11075
AANGVVLATEK	11	Unmodified	_AANGVVLATEK_					0	0	0	0	P25787;A0A024RA52;Q53GF5	P25787	P25787	PSMA2	Proteasome subunit alpha type-2;Proteasome subunit alpha type	MULTI-MSMS	Burdine_082118_lysate_16	lysate	510.98	3	358.205	1071.59	0.69844	0.00025019	426500	152.77	426500	152.77	511.314	25.68	0.19481	25.68	25.559	25.753	0					13	4	4	0.942699	0.0093074	0.0580235	0.0050342	2	11086
AANGVVLATEK	11	Unmodified	_AANGVVLATEK_					0	0	0	0	P25787;A0A024RA52;Q53GF5	P25787	P25787	PSMA2	Proteasome subunit alpha type-2;Proteasome subunit alpha type	MULTI-MSMS	Burdine_082118_lysate_17	lysate	765.966	2	536.803	1071.59	-1.6239	-0.00087174	426900	229.16	426900	229.16	765.967	25.602	0.2007	25.602	25.485	25.686	-3.5527e-15					11	4	3	0.554055	0.0012184	0.0215824	0.023344	1	10990
AANGVVLATEKK	12	Unmodified	_AANGVVLATEKK_					0	0	0	1	P25787;A0A024RA52;Q53GF5	P25787	P25787	PSMA2	Proteasome subunit alpha type-2;Proteasome subunit alpha type	MSMS	Burdine_082118_lysate_22	lysate	630.067	3	400.903	1199.69	NaN	NaN	NaN	NaN	NaN	NaN	NaN	23.999	1	23.999	23.499	24.499	0								NaN	NaN	NaN	1.2984e-10	1	9443
AANILVSDTLSCK	13	Unmodified	_AANILVSDTLSCK_					0	0	0	0	P06239;A0A0S2Z3Y4;A0A0S2Z3Y8;Q573B4;A0A0S2Z3T3;B4DZS7;B3KUV3	P06239	P06239	LCK	Tyrosine-protein kinase Lck;Non-specific protein-tyrosine kinase	MULTI-MSMS	Burdine_082118_lysate_21	lysate	617.354	3	464.578	1390.71	1.1568	0.00053744	328850	152.78	328850	152.78	617.353	35.313	0.58684	35.313	35.168	35.755	7.1054e-15					40	14	5	0.937566	0.00131132	0.0201863	0.00029701	2	16893
AANILVSDTLSCK	13	Unmodified	_AANILVSDTLSCK_					0	0	0	0	P06239;A0A0S2Z3Y4;A0A0S2Z3Y8;Q573B4;A0A0S2Z3T3;B4DZS7;B3KUV3	P06239	P06239	LCK	Tyrosine-protein kinase Lck;Non-specific protein-tyrosine kinase	MULTI-MSMS	Burdine_082118_lysate_21	lysate	925.527	2	696.364	1390.71	3.5814	0.002494	329080	229.16	329090	229.16	925.524	35.319	0.39297	35.319	35.168	35.561	0					29	9	5	0.99411	0.00240335	0.0506264	7.4165e-23	2	16842
AANLEMFK	8	Unmodified	_AANLEMFK_					0	0	0	0	Q8WXI9;A0A0U1RRM1;B3KSZ4;A0A0U1RR34	Q8WXI9	Q8WXI9	GATAD2B	Transcriptional repressor p66-beta	MULTI-MSMS	Burdine_082118_lysate_21	lysate	691.4	2	462.236	922.458	2.1066	0.00097373	495770	229.16	495770	229.16	691.399	33.413	0.28329	33.413	33.289	33.572	0					11	4	3	0.756292	0.00352491	0.0582682	0.012359	1	15571
AANMPDSELFELISENR	17	Unmodified	_AANMPDSELFELISENR_					0	0	0	0	Q07864;Q9UNF3;F5H1D6;Q9Y5S4;Q9Y5S5;D3DXI9;Q59EA9;A0A5F9ZHA7	Q07864	Q07864	POLE;POLE1	DNA polymerase epsilon catalytic subunit A;DNA polymerase	MULTI-MSMS	Burdine_082118_lysate_02	lysate	722.697	3	645.975	1934.9	1.9815	0.00128	118250	76.386	118250	76.387	722.696	48.375	0.36847	48.375	48.198	48.567	0					38	8	6	0.989673	0.0284035	0.260112	4.1549e-10	2	24707
AANNGSAMVR	10	Unmodified	_AANNGSAMVR_					0	0	0	0	Q6P2E9;B7Z7V8	Q6P2E9	Q6P2E9	EDC4	Enhancer of mRNA-decapping protein 4	MULTI-MSMS	Burdine_082118_lysate_06	lysate	610.323	2	495.743	989.471	-6.1082	-0.0030281	231140	114.58	231130	114.58	610.327	13.837	0.18564	13.837	13.753	13.939	0					10	4	4	0.98451	0.00557373	0.0588503	4.9547e-08	1	3642
AANNIASLLTK	11	Unmodified	_AANNIASLLTK_					0	0	0	0	Q9BV44;A0A024R2D3;H7C0R6	Q9BV44	Q9BV44	THUMPD3	THUMP domain-containing protein 3	MULTI-MSMS	Burdine_082118_lysate_27	lysate	787.488	2	558.325	1114.63	-2.5291	-0.001412	410450	229.16	410450	229.16	787.489	37.894	0.24002	37.894	37.776	38.016	0					18	5	4	0.948118	0.0121164	0.166801	1.9647e-24	2	18548
AANNIASLLTK	11	Unmodified	_AANNIASLLTK_					0	0	0	0	Q9BV44;A0A024R2D3;H7C0R6	Q9BV44	Q9BV44	THUMPD3	THUMP domain-containing protein 3	MULTI-MSMS	Burdine_082118_lysate_27	lysate	525.328	3	372.552	1114.63	-2.5282	-0.00094187	410080	152.78	410080	152.78	525.329	37.908	0.24002	37.908	37.776	38.016	0					13	5	3	0.970256	0.00176011	0.0209177	0.00037828	2	18595
AANPGCSLEDFVR	13	Unmodified	_AANPGCSLEDFVR_					0	0	0	0	Q15042;B9A6J2;D3DP75	Q15042	Q15042	RAB3GAP1	Rab3 GTPase-activating protein catalytic subunit	MULTI-MSMS	Burdine_082118_lysate_02	lysate	832.918	2	718.335	1434.66	1.9075	0.0013702	159510	114.58	159510	114.58	832.917	33.503	0.39888	33.503	33.213	33.612	0					19	6	4	0.9026	0.00371127	0.0645303	4.0635e-11	1	16188
AANPVDFLSK	10	Unmodified	_AANPVDFLSK_					0	0	0	0	Q8IY81;B4DKU3	Q8IY81	Q8IY81	FTSJ3	pre-rRNA processing protein FTSJ3	MULTI-MSMS	Burdine_082118_lysate_23	lysate	760.447	2	531.285	1060.56	-0.78673	-0.00041798	431340	229.16	431340	229.16	760.448	36.384	0.42818	36.384	36.157	36.586	0					27	10	3	0.975916	0.0109883	0.271408	0.00034922	2	17481
AANQVEETLHTHLPQTPETNFR	22	Unmodified	_AANQVEETLHTHLPQTPETNFR_					0	0	0	0	Q5VZL5	Q5VZL5	Q5VZL5	ZMYM4	Zinc finger MYM-type protein 4	MULTI-MSMS	Burdine_082118_lysate_03	lysate	691.608	4	634.066	2532.24	-0.51604	-0.0003272	90355	57.291	90355	57.291	691.608	31.835	0.47267	31.835	31.544	32.017	-3.5527e-15					40	11	4	0.832078	0.00435835	0.0263142	0.0068133	1	15141
AANSLEAFIFETQDK	15	Unmodified	_AANSLEAFIFETQDK_					0	0	0	0	A0A087X054;A0A494C039;A0A384P5T6;Q9Y4L1;B7Z2N4;B3KXH0;B7Z766;B7Z602	A0A087X054	A0A087X054	HYOU1	Hypoxia up-regulated protein 1	MULTI-MSMS	Burdine_082118_lysate_17	lysate	714.721	3	561.946	1682.82	-0.44033	-0.00024744	271870	152.78	271870	152.78	715.055	47.155	0.29066	47.155	47.026	47.317	0					24	6	5	0.969275	0.0166713	0.262549	4.4272e-08	1	24328
AANSLLR	7	Unmodified	_AANSLLR_					0	0	0	0	P36915;A0A1U9X7R2;A0A024RCR2;Q0EFC6;B4DYK6;B4DNS8;Q6P458;B4DWZ0;B7ZAS6;A0A140T8Y2;Q96QB8;A8MPZ0;Q86Z07	P36915	P36915	GNL1;HSR1	Guanine nucleotide-binding protein-like 1	MULTI-MSMS	Burdine_082118_lysate_16	lysate	487.303	2	372.722	743.429	-0.51043	-0.00019025	307420	114.58	307420	114.58	487.303	20.022	0.51534	20.022	19.761	20.276	0					23	12	4	0.95372	0.0208538	0.592928	0.011583	1	7379
AANSLLR	7	Unmodified	_AANSLLR_					0	0	0	0	P36915;A0A1U9X7R2;A0A024RCR2;Q0EFC6;B4DYK6;B4DNS8;Q6P458;B4DWZ0;B7ZAS6;A0A140T8Y2;Q96QB8;A8MPZ0;Q86Z07	P36915	P36915	GNL1;HSR1	Guanine nucleotide-binding protein-like 1	MULTI-MSMS	Burdine_082118_phos_19	Phospho	487.303	2	372.722	743.429	0	0	307420	114.58	307420	114.58	487.303	20.523	0.42956	20.523	20.347	20.777	0					16	10	3	0.98856	0.00708881	0.157698	0.02514	1	6389
AANVGSMFQYWK	12	Acetyl (Protein N-term)	_(Acetyl (Protein N-term))AANVGSMFQYWK_					1	0	0	0	A0A2R8Y852;A0A2R8YDI1;A0A097ZMP4;A0A097ZMP6;B4DMN0;O14529;Q9BZV4;Q13948	A0A2R8Y852;Q13948	A0A2R8Y852	CUX1-RETc;CUX1-RETa;CUX2;CUX1	Homeobox protein cut-like 2;Protein CASP	MULTI-MSMS	Burdine_082118_lysate_22	lysate	837.423	2	722.34	1442.67	-3.5803	-0.0025862	158630	114.58	158630	114.58	836.924	50.899	0.24565	50.899	50.773	51.018	0					14	5	3	0.879245	0.0039421	0.0559388	0.0010891	2	25889
AANVLITR	8	Unmodified	_AANVLITR_					0	0	0	0	P50750;B5BU53;A0A024R880;B2R9L6	P50750	P50750	CDK9	Cyclin-dependent kinase 9	MULTI-MSMS	Burdine_082118_lysate_19	lysate	543.845	2	429.264	856.513	-1.184	-0.00050824	266930	114.58	266930	114.58	543.846	22.836	0.23865	22.836	22.699	22.938	0					15	5	3	0.978821	0.00779051	0.110538	0.026184	1	8870
AANVLLSEQGDVK	13	Unmodified	_AANVLLSEQGDVK_					0	0	0	0	Q9P289;Q8NBY1;B4E0Y9;Q499L9;Q9NWX4;C9JJV0	Q9P289	Q9P289	STK26;MST4;STK25	Serine/threonine-protein kinase 26	MULTI-MSMS	Burdine_082118_lysate_15	lysate	601.352	3	448.577	1342.71	0.20649	9.2627e-05	340580	152.77	340580	152.77	601.352	30.761	0.50091	30.761	30.63	31.131	0					21	12	2	0.885121	0.0105437	0.0612907	1.658e-07	2	14394
AANVLLSEQGDVK	13	Unmodified	_AANVLLSEQGDVK_					0	0	0	0	Q9P289;Q8NBY1;B4E0Y9;Q499L9;Q9NWX4;C9JJV0	Q9P289	Q9P289	STK26;MST4;STK25	Serine/threonine-protein kinase 26	MULTI-MSMS	Burdine_082118_lysate_15	lysate	901.524	2	672.362	1342.71	0.26382	0.00017738	340830	229.16	340830	229.16	901.523	30.761	0.38366	30.761	30.63	31.014	0					22	9	3	0.939454	0.00477435	0.0448718	2.3484e-10	2	14393
AANVQEPEKK	10	Unmodified	_AANVQEPEKK_					0	0	0	1	P56182;Q6PJJ2;Q53FR7;Q96J73	P56182	P56182	RRP1	Ribosomal RNA processing protein 1 homolog A	MULTI-MSMS	Burdine_082118_lysate_14	lysate	601.366	3	371.868	1112.58	-6.576	-0.0024454	616250	229.17	616250	229.16	601.033	17.559	0.32488	17.559	17.373	17.697	0					23	7	4	0.990258	0.0190392	0.0760545	0.013789	2	5651
AANVVASTK	9	Unmodified	_AANVVASTK_					0	0	0	0	O75146;A0A024RBR4;B3KN98;H0YH66;B4DI31	O75146	O75146	HIP1R	Huntingtin-interacting protein 1-related protein	MULTI-MSMS	Burdine_082118_lysate_19	lysate	659.908	2	430.745	859.476	-1.4774	-0.00063639	532020	229.16	532010	229.16	659.909	19.815	0.20006	19.815	19.706	19.906	0					8	4	2	0.98959	0.0021913	0.00872775	0.00050316	2	6880
AANWYER	7	Unmodified	_AANWYER_					0	0	0	0	O75489;Q9UF24;Q53FM7	O75489	O75489	NDUFS3;DKFZp586K0821	NADH dehydrogenase [ubiquinone] iron-sulfur protein 3, mitochondrial	MULTI-MSMS	Burdine_082118_lysate_02	lysate	569.796	2	455.214	908.414	0.37977	0.00017287	251710	114.58	251710	114.58	569.795	22.481	0.28044	22.481	22.301	22.582	0					22	6	5	0.902237	0.016139	0.381055	0.038461	1	9182
AANYSSTSTR	10	Acetyl (Protein N-term)	_(Acetyl (Protein N-term))AANYSSTSTR_					1	0	0	0	Q9BTV4;A0A024R2F9;A0A0S2Z5N2	Q9BTV4	Q9BTV4	TMEM43	Transmembrane protein 43	MULTI-MSMS	Burdine_082118_lysate_26	lysate	550.254	2	550.254	1098.49	2.1614	0.0011893	-3.3061	-0.0018192	-1.1448	-0.00062992	550.252	14.274	0.40474	14.274	14.055	14.46	1.7764e-15					13	9	3	NaN	0	0	0.024284	1	4052
AAPAALQLFLSR	12	Unmodified	_AAPAALQLFLSR_					0	0	0	0	Q6F5E8	Q6F5E8	Q6F5E8	RLTPR	Leucine-rich repeat-containing protein 16C	MULTI-MSMS	Burdine_082118_lysate_12	lysate	743.951	2	629.369	1256.72	-0.78418	-0.00049354	182060	114.58	182060	114.58	743.951	45.189	0.28018	45.189	45.02	45.3	7.1054e-15					21	6	4	0.971998	0.00617997	0.253465	0.00023872	2	22962
AAPAAQAEPER	11	Unmodified	_AAPAAQAEPER_					0	0	0	0	Q96JN8;K7EPS7;I3L2Z9;D3DTP5;I3L100;I3L2W2	Q96JN8	Q96JN8	NEURL4;hCG_42028	Neuralized-like protein 4	MULTI-MSMS	Burdine_082118_lysate_12	lysate	670.362	2	555.781	1109.55	-1.0575	-0.00058776	206160	114.58	206160	114.58	670.362	13.836	0.1663	13.836	13.733	13.899	0					11	3	4	0.992859	0.00384536	0.0482246	0.0002353	1	3757
AAPAEPDFIFR	11	Unmodified	_AAPAEPDFIFR_					0	0	0	0	Q8NCN4	Q8NCN4	Q8NCN4	RNF169	E3 ubiquitin-protein ligase RNF169	MULTI-MSMS	Burdine_082118_lysate_01	lysate	731.897	2	617.317	1232.62	0.92155	0.00056889	185610	114.58	185610	114.58	731.897	35.943	0.43749	35.943	35.784	36.221	0					34	10	4	0.929227	0.00518321	0.256832	0.0022081	1	17850
AAPAGGFQNIACLR	14	Unmodified	_AAPAGGFQNIACLR_					0	0	0	0	Q9UBP6;A0A024RB62;H0YIH0	Q9UBP6	Q9UBP6	METTL1	tRNA (guanine-N(7)-)-methyltransferase	MULTI-MSMS	Burdine_082118_lysate_19	lysate	838.453	2	723.37	1444.72	-0.56559	-0.00040913	158400	114.58	158400	114.58	838.453	31.888	0.19815	31.888	31.766	31.964	3.5527e-15					13	4	4	0.989991	0.0029601	0.0305861	0.00016051	1	14752
AAPAPGLISVFSSSQELGAALAQLVAQR	28	Acetyl (Protein N-term)	_(Acetyl (Protein N-term))AAPAPGLISVFSSSQELGAALAQLVAQR_					1	0	0	0	O95336;A0A0K0K1K7;M0R261;M0R0U3	O95336	O95336	PGLS	6-phosphogluconolactonase	MULTI-MSMS	Burdine_082118_lysate_28	lysate	932.509	3	932.175	2793.5	-0.16978	-0.00015826	0.051132	4.7664e-05	-0.11865	-0.0001106	932.509	61.673	0.3122	61.673	61.524	61.836	0					31	7	5	0.819726	0.00294092	0.0369187	1.2818e-05	2	31345
AAPAQQTTQPGGGK	14	Acetyl (Protein N-term)	_(Acetyl (Protein N-term))AAPAQQTTQPGGGK_					1	0	0	0	Q9NXG2;A0A024R388;H3BNW0	Q9NXG2	Q9NXG2	THUMPD1	THUMP domain-containing protein 1	MULTI-MSMS	Burdine_082118_lysate_10	lysate	791.923	2	677.341	1352.67	1.4936	0.0010117	169160	114.58	169160	114.58	791.922	17.163	0.28003	17.163	17.023	17.303	0					18	6	4	0.976304	0.00595084	0.0841551	0.00014088	2	5646
AAPAQQTTQPGGGKR	15	Acetyl (Protein N-term)	_(Acetyl (Protein N-term))AAPAQQTTQPGGGKR_					1	0	0	1	Q9NXG2;A0A024R388;H3BNW0	Q9NXG2	Q9NXG2	THUMPD1	THUMP domain-containing protein 1	MULTI-MSMS	Burdine_082118_lysate_08	lysate	580.318	3	503.93	1508.77	-2.5605	-0.0012903	151590	76.389	151580	76.388	580.32	13.949	0.28003	13.949	13.849	14.129	0					25	6	6	0.940549	0.0376321	0.18166	0.0097198	1	3743
AAPAQQTTQPGGGKR	15	Acetyl (Protein N-term)	_(Acetyl (Protein N-term))AAPAQQTTQPGGGKR_					1	0	0	1	Q9NXG2;A0A024R388;H3BNW0	Q9NXG2	Q9NXG2	THUMPD1	THUMP domain-containing protein 1	MSMS	Burdine_082118_lysate_09	lysate	869.973	2	755.392	1508.77	NaN	NaN	NaN	NaN	NaN	NaN	NaN	14.001	1	14.001	13.501	14.501	0								NaN	NaN	NaN	8.3496e-05	1	3778
AAPASSAGASDAR	13	Unmodified	_AAPASSAGASDAR_					0	0	0	0	Q8NF37	Q8NF37	Q8NF37	LPCAT1	Lysophosphatidylcholine acyltransferase 1	MULTI-MSMS	Burdine_082118_lysate_09	lysate	680.854	2	566.273	1130.53	2.1911	0.0012408	202340	114.58	202340	114.58	680.853	12.353	0.19743	12.353	12.254	12.451	0					14	4	4	0.980362	0.00547582	0.0456533	0.00024552	1	2819
AAPASSAGASDAR	13	Unmodified	_AAPASSAGASDAR_					0	0	0	0	Q8NF37	Q8NF37	Q8NF37	LPCAT1	Lysophosphatidylcholine acyltransferase 1	MULTI-MSMS	Burdine_082118_lysate_10	lysate	680.854	2	566.273	1130.53	0.61201	0.00034656	202340	114.58	202340	114.58	680.854	12.306	0.2372	12.306	12.208	12.445	0					19	5	5	0.997369	0.0402467	0.253319	7.3993e-06	1	2728
AAPASSAGASDAR	13	Unmodified	_AAPASSAGASDAR_					0	0	0	0	Q8NF37	Q8NF37	Q8NF37	LPCAT1	Lysophosphatidylcholine acyltransferase 1	MULTI-MSMS	Burdine_082118_lysate_10	lysate	454.239	3	377.851	1130.53	-1.7569	-0.00066386	202170	76.388	202160	76.388	454.239	12.305	0.19588	12.305	12.208	12.404	0					12	4	3	0.859553	0.00619288	0.0229737	0.0030218	2	2733
AAPAVQTK	8	Unmodified	_AAPAVQTK_					0	0	0	0	P55084;B4DY96;F5GZQ3;B5MD38;D6W539;B4DDC9;C9JEY0;C9JE81;C9K0M0	P55084	P55084	HADHB	Trifunctional enzyme subunit beta, mitochondrial;3-ketoacyl-CoA thiolase	MULTI-MSMS	Burdine_082118_lysate_17	lysate	622.392	2	393.229	784.444	-2.5546	-0.0010045	582770	229.16	582770	229.16	622.393	17.289	0.23888	17.289	17.188	17.426	0					19	5	5	0.970177	0.0473224	0.457955	0.007829	1	5472
AAPCIYWLPLTDSQIVQK	18	Unmodified	_AAPCIYWLPLTDSQIVQK_					0	0	0	0	E7EQT4;Q9UKV3;Q69YJ6;G3V3B0;S4R3H4	E7EQT4;S4R3H4	E7EQT4	ACIN1;DKFZp667N107	Apoptotic chromatin condensation inducer in the nucleus	MULTI-MSMS	Burdine_082118_lysate_28	lysate	1281.71	2	1052.05	2102.09	-4.1414	-0.0043569	217830	229.17	217820	229.16	1281.72	49.238	0.20358	49.238	49.073	49.277	0					6	5	2	0.977981	0.00116651	0.00890654	1.367e-10	1	24964
AAPDDPSGFAVLASCAR	17	Unmodified	_AAPDDPSGFAVLASCAR_					0	0	0	0	B3KP31;A0A0B4J2A0;Q9UHJ6	B3KP31	B3KP31	TRPV1;SHPK	Sedoheptulokinase	MULTI-MSMS	Burdine_082118_lysate_01	lysate	645.326	3	568.939	1703.79	0.21107	0.00012008	134260	76.387	134260	76.387	645.326	34.734	0.23205	34.734	34.597	34.829	0					21	5	5	0.592205	0.00304879	0.049827	0.003157	1	17111
AAPDEDREPESAR	13	Unmodified	_AAPDEDREPESAR_					0	0	0	1	Q99856	Q99856	Q99856	ARID3A	AT-rich interactive domain-containing protein 3A	MULTI-MSMS	Burdine_082118_lysate_27	lysate	557.943	3	481.555	1441.64	-2.0774	-0.0010004	158630	76.388	158630	76.387	557.944	12.447	0.32402	12.447	12.247	12.571	0					16	7	3	0.97435	0.00868392	0.0307281	0.0015836	2	2941
AAPDILIATPGR	12	Unmodified	_AAPDILIATPGR_					0	0	0	0	B3GQE6;Q96GQ7;B7Z6D5;A0A087X059	B3GQE6	B3GQE6	DDX27	Probable ATP-dependent RNA helicase DDX27	MULTI-MSMS	Burdine_082118_lysate_17	lysate	712.427	2	597.846	1193.68	-1.1428	-0.00068324	191660	114.58	191660	114.58	712.428	31.57	0.38373	31.57	31.389	31.773	-3.5527e-15					23	9	4	0.925261	0.0068942	0.100175	0.00076573	2	14856
AAPEASGTPSSDAVSR	16	Unmodified	_AAPEASGTPSSDAVSR_					0	0	0	0	P31146;A0A024R611;Q59G88	P31146	P31146	CORO1A	Coronin-1A;Coronin	MULTI-MSMS	Burdine_082118_lysate_11	lysate	866.438	2	751.858	1501.7	1.1801	0.00088724	152400	114.58	152400	114.58	866.437	16.796	0.15994	16.796	16.695	16.855	0					12	3	4	0.996706	0.0138917	0.349417	1.482e-42	2	5536
AAPEASGTPSSDAVSR	16	Unmodified	_AAPEASGTPSSDAVSR_					0	0	0	0	P31146;A0A024R611;Q59G88	P31146	P31146	CORO1A	Coronin-1A;Coronin	MULTI-MSMS	Burdine_082118_lysate_12	lysate	866.438	2	751.858	1501.7	-3.6387	-0.0027358	152400	114.58	152400	114.58	866.441	16.845	0.32402	16.845	16.676	17	0					26	7	6	0.995735	0.0774832	1	8.9723e-12	1	5581
AAPEASGTPSSDAVSR	16	Unmodified	_AAPEASGTPSSDAVSR_					0	0	0	0	P31146;A0A024R611;Q59G88	P31146	P31146	CORO1A	Coronin-1A;Coronin	MULTI-MSMS	Burdine_082118_lysate_12	lysate	577.962	3	501.574	1501.7	0.40748	0.00020438	152290	76.387	152300	76.387	577.961	16.819	0.28241	16.819	16.676	16.959	0					23	6	6	0.99299	0.109291	0.682393	0.00013524	2	5582
AAPEASGTPSSDAVSR	16	Unmodified	_AAPEASGTPSSDAVSR_					0	0	0	0	P31146;A0A024R611;Q59G88	P31146	P31146	CORO1A	Coronin-1A;Coronin	MULTI-MSMS	Burdine_082118_phos_06	Phospho	577.962	3	501.574	1501.7	-2.8645	-0.0014368	152300	76.389	152300	76.388	577.963	16.956	0.23157	16.956	16.861	17.093	0					16	5	4	0.690881	0.00530542	0.034854	0.04396	1	5153
AAPEASGTPSSDAVSRLEEEMR	22	Oxidation (M)	_AAPEASGTPSSDAVSRLEEEM(Oxidation (M))R_	AAPEASGTPSSDAVSRLEEEM(1)R		AAPEASGTPSSDAVSRLEEEM(95)R		0	1	0	1	P31146;A0A024R611;Q59G88	P31146	P31146	CORO1A	Coronin-1A;Coronin	MULTI-MSMS	Burdine_082118_lysate_10	lysate	845.744	3	769.357	2305.05	1.2678	0.00097536	99286	76.386	99287	76.387	846.077	25.443	0.39181	25.443	25.181	25.573	0					22	9	5	1	0.00208688	0.0134523	0.043917	1	10994
AAPEASGTPSSDAVSRLEEEMR	22	Unmodified	_AAPEASGTPSSDAVSRLEEEMR_					0	0	0	1	P31146;A0A024R611;Q59G88	P31146	P31146	CORO1A	Coronin-1A;Coronin	MULTI-MSMS	Burdine_082118_lysate_10	lysate	840.746	3	764.025	2289.05	0.63778	0.00048728	99978	76.386	99979	76.387	840.746	32.755	0.2757	32.755	32.616	32.891	0					33	6	7	0.985373	0.0651399	1	3.1115e-08	2	15597
AAPEASGTPSSDAVSRLEEEMR	22	Unmodified	_AAPEASGTPSSDAVSRLEEEMR_					0	0	0	1	P31146;A0A024R611;Q59G88	P31146	P31146	CORO1A	Coronin-1A;Coronin	MULTI-MSMS	Burdine_082118_lysate_11	lysate	840.748	3	764.025	2289.05	1.1265	0.00086065	99980	76.387	99981	76.388	840.747	32.782	0.23566	32.782	32.648	32.884	0					25	5	6	0.983346	0.0861846	0.592639	2.1429e-06	1	15602
AAPEASGTPSSDAVSRLEEEMRK	23	Unmodified	_AAPEASGTPSSDAVSRLEEEMRK_					0	0	0	2	P31146;A0A024R611;Q59G88	P31146	P31146	CORO1A	Coronin-1A;Coronin	MULTI-MSMS	Burdine_082118_lysate_04	lysate	720.127	4	605.295	2417.15	0.14399	8.7157e-05	189300	114.58	189300	114.58	720.126	32.578	0.27435	32.578	32.402	32.676	0					22	6	4	0.961258	0.0286428	0.278927	0.0012865	1	15532
AAPEASSPPASPLQHLLPGK	20	2 Phospho (STY)	_AAPEAS(Phospho (STY))SPPAS(Phospho (STY))PLQHLLPGK_		AAPEAS(0.967)S(0.033)PPAS(1)PLQHLLPGK		AAPEAS(15)S(-15)PPAS(40)PLQHLLPGK	0	0	2	0	Q96TA1;Q9H8K1;A0A024R872;Q9H6L6;Q2YD88	Q96TA1	Q96TA1	FAM129B;C9orf88	Niban-like protein 1	MULTI-MSMS	Burdine_082118_phos_17	Phospho	863.11	3	710.001	2126.98	0.36705	0.00026061	215180	152.77	215180	152.77	863.11	40.953	1.4458	40.953	40.142	41.588	7.1054e-15					196	42	7	0.994282	0.0963267	0.739312	1.1201e-08	4	14973
AAPEEFRK	8	Unmodified	_AAPEEFRK_					0	0	0	1	P78318	P78318	P78318	IGBP1	Immunoglobulin-binding protein 1	MULTI-MSMS	Burdine_082118_lysate_14	lysate	469.278	3	316.503	946.487	-2.9049	-0.00091942	482700	152.78	482700	152.78	469.279	19.18	0.24603	19.18	19.037	19.283	0					14	5	4	0.924907	0.0123085	0.063553	0.058145	1	6704
AAPEEHDSPTEASQPIVEEEETK	23	Acetyl (Protein N-term),2 Phospho (STY)	_(Acetyl (Protein N-term))AAPEEHDS(Phospho (STY))PTEAS(Phospho (STY))QPIVEEEETK_		AAPEEHDS(0.532)PT(0.509)EAS(0.96)QPIVEEEETK		AAPEEHDS(0.21)PT(-0.21)EAS(11)QPIVEEEET(-48)K	1	0	2	0	Q9H0S4;Q9H4E3;A0A024RAS3;F5H1N9;B4DYP6	Q9H0S4	Q9H0S4	DDX47;E4-DBP;hCG_27698	Probable ATP-dependent RNA helicase DDX47	MULTI-MSMS	Burdine_082118_phos_20	Phospho	985.753	3	909.032	2724.07	-1.2994	-0.0011812	84033	76.388	84031	76.387	985.754	33.32	0.42514	33.32	33.107	33.532	0					35	10	5	0.993516	0.0174006	0.0848609	9.952e-05	1	12089
AAPEEHDSPTEASQPIVEEEETK	23	Acetyl (Protein N-term),2 Phospho (STY)	_(Acetyl (Protein N-term))AAPEEHDS(Phospho (STY))PTEAS(Phospho (STY))QPIVEEEETK_		AAPEEHDS(0.817)PT(0.279)EAS(0.904)QPIVEEEETK		AAPEEHDS(6)PT(-6)EAS(8.8)QPIVEEEET(-45)K	1	0	2	0	Q9H0S4;Q9H4E3;A0A024RAS3;F5H1N9;B4DYP6	Q9H0S4	Q9H0S4	DDX47;E4-DBP;hCG_27698	Probable ATP-dependent RNA helicase DDX47	MULTI-MSMS	Burdine_082118_phos_21	Phospho	985.753	3	909.032	2724.07	-0.50187	-0.00045622	84032	76.388	84031	76.387	985.754	33.331	0.60307	33.331	33.094	33.697	0					70	15	7	0.995055	0.100072	0.706519	0.00012375	2	12127
AAPEEHDSPTEASQPIVEEEETK	23	Acetyl (Protein N-term),Phospho (STY)	_(Acetyl (Protein N-term))AAPEEHDS(Phospho (STY))PTEASQPIVEEEETK_		AAPEEHDS(0.955)PT(0.044)EAS(0.001)QPIVEEEETK		AAPEEHDS(13)PT(-13)EAS(-29)QPIVEEEET(-74)K	1	0	1	0	Q9H0S4;Q9H4E3;A0A024RAS3;F5H1N9;B4DYP6	Q9H0S4	Q9H0S4	DDX47;E4-DBP;hCG_27698	Probable ATP-dependent RNA helicase DDX47	MULTI-MSMS	Burdine_082118_phos_21	Phospho	959.098	3	882.376	2644.11	-0.50305	-0.00044388	86570	76.388	86570	76.387	959.098	31.042	0.76518	31.042	30.704	31.47	-3.5527e-15					108	19	8	0.987516	0.05658	0.285038	4.7324e-18	2	11115
AAPEEHDSPTEASQPIVEEEETK	23	Acetyl (Protein N-term),Phospho (STY)	_(Acetyl (Protein N-term))AAPEEHDS(Phospho (STY))PTEASQPIVEEEETK_		AAPEEHDS(0.991)PT(0.009)EASQPIVEEEETK		AAPEEHDS(20)PT(-20)EAS(-56)QPIVEEEET(-100)K	1	0	1	0	Q9H0S4;Q9H4E3;A0A024RAS3;F5H1N9;B4DYP6	Q9H0S4	Q9H0S4	DDX47;E4-DBP;hCG_27698	Probable ATP-dependent RNA helicase DDX47	MULTI-MSMS	Burdine_082118_phos_21	Phospho	1438.14	2	1323.06	2644.11	-0.50306	-0.00066558	86603	114.58	86602	114.58	1438.14	31.064	0.33911	31.064	30.86	31.199	0					36	8	5	0.974629	0.00164359	0.0219891	7.6626e-08	2	11189
AAPEEHDSPTEASQPIVEEEETK	23	Acetyl (Protein N-term),Phospho (STY)	_(Acetyl (Protein N-term))AAPEEHDS(Phospho (STY))PTEASQPIVEEEETK_		AAPEEHDS(0.933)PT(0.061)EAS(0.007)QPIVEEEETK		AAPEEHDS(12)PT(-12)EAS(-22)QPIVEEEET(-56)K	1	0	1	0	Q9H0S4;Q9H4E3;A0A024RAS3;F5H1N9;B4DYP6	Q9H0S4	Q9H0S4	DDX47;E4-DBP;hCG_27698	Probable ATP-dependent RNA helicase DDX47	MULTI-MSMS	Burdine_082118_phos_21	Phospho	959.098	3	882.376	2644.11	-0.50304	-0.00044387	86570	76.388	86570	76.387	959.098	31.719	0.49385	31.719	31.47	31.963	0					40	12	5	0.961153	0.00451162	0.0309271	5.753e-05	1	11454
AAPEEHDSPTEASQPIVEEEETK	23	Acetyl (Protein N-term),Phospho (STY)	_(Acetyl (Protein N-term))AAPEEHDS(Phospho (STY))PTEASQPIVEEEETK_		AAPEEHDS(0.956)PT(0.044)EASQPIVEEEETK		AAPEEHDS(13)PT(-13)EAS(-47)QPIVEEEET(-83)K	1	0	1	0	Q9H0S4;Q9H4E3;A0A024RAS3;F5H1N9;B4DYP6	Q9H0S4	Q9H0S4	DDX47;E4-DBP;hCG_27698	Probable ATP-dependent RNA helicase DDX47	MULTI-MSMS	Burdine_082118_phos_22	Phospho	1437.64	2	1323.06	2644.11	-2.2049	-0.0029172	86604	114.58	86602	114.58	1438.14	31.041	0.35063	31.041	30.824	31.174	0					35	8	5	0.985211	0.00233977	0.019585	5.2007e-17	2	11368
AAPEEHDSPTEASQPIVEEEETK	23	Acetyl (Protein N-term),Phospho (STY)	_(Acetyl (Protein N-term))AAPEEHDS(Phospho (STY))PTEASQPIVEEEETK_		AAPEEHDS(0.861)PT(0.134)EAS(0.005)QPIVEEEETK		AAPEEHDS(8.1)PT(-8.1)EAS(-22)QPIVEEEET(-52)K	1	0	1	0	Q9H0S4;Q9H4E3;A0A024RAS3;F5H1N9;B4DYP6	Q9H0S4	Q9H0S4	DDX47;E4-DBP;hCG_27698	Probable ATP-dependent RNA helicase DDX47	MULTI-MSMS	Burdine_082118_phos_23	Phospho	959.431	3	882.376	2644.11	-0.75487	-0.00066608	86571	76.388	86570	76.387	959.098	30.984	0.31285	30.984	30.859	31.172	3.5527e-15					31	7	6	0.943821	0.0074793	0.026508	0.0029686	1	11543
AAPEERDLTQEQTEK	15	Acetyl (Protein N-term)	_(Acetyl (Protein N-term))AAPEERDLTQEQTEK_					1	0	0	1	Q96CS3;B4E2M8	Q96CS3	Q96CS3	FAF2	FAS-associated factor 2	MULTI-MSMS	Burdine_082118_lysate_27	lysate	672.674	3	596.287	1785.84	-2.0228	-0.0012061	128110	76.389	128110	76.388	673.01	23.063	0.27496	23.063	22.892	23.167	0					17	6	4	0.977424	0.0123037	0.0853549	0.00049832	1	9287
AAPEERDLTQEQTEK	15	Acetyl (Protein N-term)	_(Acetyl (Protein N-term))AAPEERDLTQEQTEK_					1	0	0	1	Q96CS3;B4E2M8	Q96CS3	Q96CS3	FAF2	FAS-associated factor 2	MULTI-MSMS	Burdine_082118_lysate_27	lysate	1008.51	2	893.926	1785.84	-2.0227	-0.0018082	128180	114.58	128180	114.58	1008.51	23.066	0.19429	23.066	22.932	23.127	0					9	4	3	0.943171	0.000920605	0.016294	1.9555e-06	1	9313
AAPEGSGLGEDAR	13	Acetyl (Protein N-term)	_(Acetyl (Protein N-term))AAPEGSGLGEDAR_					1	0	0	0	Q96G03;E7ENQ8;Q4W5D6;E9PD70	Q96G03	Q96G03	PGM2;FLJ10983	Phosphoglucomutase-2	MULTI-MSMS	Burdine_082118_lysate_25	lysate	636.297	2	636.297	1270.58	2.6782	0.0017041	-2.8877	-0.0018374	-0.20956	-0.00013334	636.295	20.414	0.26666	20.414	20.287	20.554	0					23	6	5	0.997398	0.0566455	0.772626	0.00052914	1	7186
AAPEGSGLGEDAR	13	Acetyl (Protein N-term)	_(Acetyl (Protein N-term))AAPEGSGLGEDAR_					1	0	0	0	Q96G03;E7ENQ8;Q4W5D6;E9PD70	Q96G03	Q96G03	PGM2;FLJ10983	Phosphoglucomutase-2	MULTI-MSMS	Burdine_082118_lysate_26	lysate	636.297	2	636.297	1270.58	1.9468	0.0012387	-2.2731	-0.0014464	-0.32635	-0.00020765	636.295	20.355	0.34269	20.355	20.239	20.581	0					16	8	3	0.939696	0.00188628	0.0316508	0.013394	1	7601
AAPEGSGLGEDAR	13	Acetyl (Protein N-term)	_(Acetyl (Protein N-term))AAPEGSGLGEDAR_					1	0	0	0	Q96G03;E7ENQ8;Q4W5D6;E9PD70	Q96G03	Q96G03	PGM2;FLJ10983	Phosphoglucomutase-2	MULTI-MSMS	Burdine_082118_phos_21	Phospho	636.297	2	636.297	1270.58	-0.46296	-0.00029458	0.23525	0.00014969	-0.22771	-0.00014489	636.297	20.682	0.23403	20.682	20.551	20.785	0					17	5	4	0.965859	0.00246265	0.064116	0.003509	1	6681
AAPEGSGLGEDARLDQETAQWLR	23	Acetyl (Protein N-term)	_(Acetyl (Protein N-term))AAPEGSGLGEDARLDQETAQWLR_					1	0	0	1	Q96G03;E7ENQ8;Q4W5D6;E9PD70	Q96G03	Q96G03	PGM2;FLJ10983	Phosphoglucomutase-2	MULTI-MSMS	Burdine_082118_lysate_12	lysate	838.408	3	838.074	2511.2	-1.9803	-0.0016596	1.6227	0.00136	-0.35756	-0.00029966	838.409	40.343	0.35784	40.343	40.162	40.52	0					28	8	5	0.980756	0.0466482	0.410704	1.3517e-07	1	20161
AAPEINNLIEEATEFIK	17	Unmodified	_AAPEINNLIEEATEFIK_					0	0	0	0	Q8IVP5	Q8IVP5	Q8IVP5	FUNDC1	FUN14 domain-containing protein 1	MULTI-MSMS	Burdine_082118_lysate_19	lysate	787.776	3	634.667	1900.98	0.40473	0.00025687	240720	152.77	240720	152.78	787.776	58.816	0.2838	58.816	58.633	58.917	0					25	6	6	0.986533	0.0241589	0.156864	1.1166e-05	2	30360
AAPEMVSLLK	10	Unmodified	_AAPEMVSLLK_					0	0	0	0	Q92947;A0A2H4G1S8;A0A2H4G235;A0A2L2DH39;A0A2H4FWZ7;A0A2L2DH10;A0A2H4FX55;A0A024R7F9;A0A2L2DH19;A0A2L2DH25;A0A2L2DH21;A0A2H4FX70;A0A1L3A5U7;A0A2H4G245;A0A2H4FX57;A0A2H4FX81;A0A2H4G0V0;A0A2H4FX52;B4DK85;B4DUY0;K7ESA6;K7EQ99	Q92947	Q92947	GCDH	Glutaryl-CoA dehydrogenase, mitochondrial	MULTI-MSMS	Burdine_082118_lysate_23	lysate	758.962	2	529.799	1057.58	-1.2285	-0.00065084	432550	229.16	432540	229.16	758.962	37.93	0.22217	37.93	37.86	38.082	0					11	5	3	0.820209	0.00281058	0.0333231	0.00066185	1	18475
AAPEPQQPMELYQPSAESLR	20	Unmodified	_AAPEPQQPMELYQPSAESLR_					0	0	0	0	Q96BH1	Q96BH1	Q96BH1	RNF25	E3 ubiquitin-protein ligase RNF25	MULTI-MSMS	Burdine_082118_lysate_06	lysate	824.755	3	748.032	2241.07	-1.5209	-0.0011377	102120	76.39	102120	76.389	824.757	32.941	0.29487	32.941	32.747	33.042	0					15	6	3	0.912636	0.00704924	0.0240296	0.00035207	1	15437
AAPFSLEYR	9	Unmodified	_AAPFSLEYR_					0	0	0	0	Q15181;V9HWB5;Q5SQT6	Q15181	Q15181	PPA1;HEL-S-66p	Inorganic pyrophosphatase	MULTI-MSMS	Burdine_082118_lysate_17	lysate	641.853	2	527.272	1052.53	-1.277	-0.00067331	217310	114.58	217310	114.58	641.854	31.178	0.49842	31.178	31.007	31.505	-3.5527e-15					42	12	6	0.996198	0.132067	1	8.7205e-05	2	14584
AAPFSLEYR	9	Unmodified	_AAPFSLEYR_					0	0	0	0	Q15181;V9HWB5;Q5SQT6	Q15181	Q15181	PPA1;HEL-S-66p	Inorganic pyrophosphatase	MULTI-MSMS	Burdine_082118_lysate_18	lysate	641.853	2	527.272	1052.53	-0.40808	-0.00021517	217310	114.58	217310	114.58	641.854	31.207	0.39209	31.207	30.913	31.305	0					15	9	2	0.967404	0.000997916	0.00597066	0.0022264	2	14441
AAPFSLEYR	9	Unmodified	_AAPFSLEYR_					0	0	0	0	Q15181;V9HWB5;Q5SQT6	Q15181	Q15181	PPA1;HEL-S-66p	Inorganic pyrophosphatase	MULTI-MSMS	Burdine_082118_phos_21	Phospho	641.853	2	527.272	1052.53	-0.56359	-0.00029717	217310	114.58	217310	114.58	641.853	31.866	0.42435	31.866	31.654	32.078	3.5527e-15					33	10	5	0.993438	0.0464848	0.913091	0.00024038	2	11511
AAPGAEFAPNK	11	Unmodified	_AAPGAEFAPNK_					0	0	0	0	Q15233;A8K525;A0A0S2Z4Z9	Q15233	Q15233	NONO	Non-POU domain-containing octamer-binding protein	MULTI-MSMS	Burdine_082118_lysate_14	lysate	765.937	2	536.775	1071.53	-4.9345	-0.0026487	426930	229.17	426930	229.16	765.94	24.192	0.26988	24.192	24.039	24.309	0					20	6	4	0.986812	0.00401882	0.0468354	0.00024633	2	10041
AAPGAEFAPNK	11	Unmodified	_AAPGAEFAPNK_					0	0	0	0	Q15233;A8K525;A0A0S2Z4Z9	Q15233	Q15233	NONO	Non-POU domain-containing octamer-binding protein	MULTI-MSMS	Burdine_082118_lysate_15	lysate	765.937	2	536.775	1071.53	-0.14692	-7.8863e-05	426920	229.16	426920	229.16	765.937	24.258	0.3936	24.258	24.119	24.512	0					24	9	4	0.986006	0.0113763	0.558375	0.00023158	2	10167
AAPGAEFAPNK	11	Unmodified	_AAPGAEFAPNK_					0	0	0	0	Q15233;A8K525;A0A0S2Z4Z9	Q15233	Q15233	NONO	Non-POU domain-containing octamer-binding protein	MULTI-MSMS	Burdine_082118_lysate_15	lysate	510.96	3	358.186	1071.53	-0.19934	-7.14e-05	426520	152.77	426520	152.77	510.961	24.276	0.23922	24.276	24.158	24.397	0					19	5	5	0.924102	0.0137921	0.361854	0.045563	1	10171
AAPGAEFAPNKR	12	Unmodified	_AAPGAEFAPNKR_					0	0	0	1	Q15233;A8K525;A0A0S2Z4Z9	Q15233	Q15233	NONO	Non-POU domain-containing octamer-binding protein	MULTI-MSMS	Burdine_082118_lysate_17	lysate	562.995	3	410.219	1227.64	-2.1584	-0.00088543	372430	152.78	372420	152.78	562.995	19.951	0.3557	19.951	19.736	20.092	0					34	8	6	0.990348	0.0769729	0.635719	0.00076912	2	7192
AAPGAEFAPNKR	12	Unmodified	_AAPGAEFAPNKR_					0	0	0	1	Q15233;A8K525;A0A0S2Z4Z9	Q15233	Q15233	NONO	Non-POU domain-containing octamer-binding protein	MULTI-MSMS	Burdine_082118_lysate_18	lysate	562.994	3	410.219	1227.64	-1.1079	-0.00045448	372420	152.78	372420	152.78	562.995	19.971	0.37097	19.971	19.765	20.136	0					35	8	6	0.992498	0.190427	0.800867	0.00038181	1	7110
AAPGAEFAPNKR	12	Unmodified	_AAPGAEFAPNKR_					0	0	0	1	Q15233;A8K525;A0A0S2Z4Z9	Q15233	Q15233	NONO	Non-POU domain-containing octamer-binding protein	MULTI-MSMS	Burdine_082118_lysate_18	lysate	843.987	2	614.825	1227.64	0.9505	0.00058439	372730	229.16	372730	229.16	843.987	19.995	0.20195	19.995	19.895	20.097	0					11	4	3	0.969578	0.00057617	0.00368068	0.0011828	1	7148
AAPGEFR	7	Unmodified	_AAPGEFR_					0	0	0	0	P55265;A0A024DAK3;A0A3B3IRQ9;D3DV75;A0A3B3ISX1;A0A3B3ITG9;Q59EC0;B7Z8Y3	P55265;Q59EC0	Q59EC0	ADAR	Double-stranded RNA-specific adenosine deaminase	MULTI-MSMS	Burdine_082118_lysate_07	lysate	488.774	2	374.193	746.371	0.84866	0.00031756	306210	114.58	306210	114.58	488.774	17.547	0.27591	17.547	17.41	17.686	0					14	6	3	0.960696	0.0057873	0.133139	0.041823	1	6114
AAPGEFR	7	Unmodified	_AAPGEFR_					0	0	0	0	P55265;A0A024DAK3;A0A3B3IRQ9;D3DV75;A0A3B3ISX1;A0A3B3ITG9;Q59EC0;B7Z8Y3	P55265;Q59EC0	Q59EC0	ADAR	Double-stranded RNA-specific adenosine deaminase	MULTI-MSMS	Burdine_082118_phos_01	Phospho	488.774	2	374.193	746.371	1.8882	0.00070657	306210	114.58	306210	114.58	488.774	17.704	0.23631	17.704	17.568	17.804	0					13	5	3	0.952816	0.00473386	0.130853	0.041823	1	5337
AAPGPALCLFDVDGTLTAPR	20	Acetyl (Protein N-term)	_(Acetyl (Protein N-term))AAPGPALCLFDVDGTLTAPR_					1	0	0	0	O15305;A0A0S2Z4J6;B2R6D4;A0A291FGD1;H3BRM0;B7Z3M6;H3BM92;H3BNY9;H3BT06;H3BV34;H3BR08	O15305	O15305	PMM2	Phosphomannomutase 2;Phosphomannomutase	MULTI-MSMS	Burdine_082118_lysate_01	lysate	1043.03	2	1042.53	2083.04	-0.32319	-0.00033693	-0.90661	-0.00094517	-1.2298	-0.0012821	1043.03	52.485	0.53347	52.485	52.195	52.729	-7.1054e-15					41	12	4	0.986174	0.00755471	0.281751	1.5269e-08	1	27090
AAPLDSIHSLAAYYIDCIR	19	Unmodified	_AAPLDSIHSLAAYYIDCIR_					0	0	0	0	P49327;A0A0U1RQF0	P49327	P49327	FASN	Fatty acid synthase;[Acyl-carrier-protein] S-acetyltransferase;[Acyl-carrier-protein] S-malonyltransferase;3-oxoacyl-[acyl-carrier-protein] synthase;3-oxoacyl-[acyl-carrier-protein] reductase;3-hydroxyacyl-[acyl-carrier-protein] dehydratase;Enoyl-[acyl-carrier-protein] reductase;Oleoyl-[acyl-carrier-protein] hydrolase	MULTI-MSMS	Burdine_082118_lysate_29	lysate	793.751	3	717.03	2148.07	-0.4657	-0.00033392	106530	76.387	106530	76.387	793.751	50.908	0.33179	50.908	50.761	51.093	0					21	7	5	0.915113	0.00635015	0.0569584	2.1323e-10	2	26036
AAPLWDSK	8	Unmodified	_AAPLWDSK_					0	0	0	0	P54619;A0A024R125;F8VYY9;H0YIC9;F8VVA3;F8VZX1;F8VSL2;B4E094;F8VRY2;F8VSH3;B4DT70;Q9UGI9;B4DUK8	P54619	P54619	PRKAG1;PRKAG3	5-AMP-activated protein kinase subunit gamma-1;5-AMP-activated protein kinase subunit gamma-3	MULTI-MSMS	Burdine_082118_lysate_20	lysate	673.397	2	444.235	886.455	-0.23155	-0.00010286	515860	229.16	515860	229.16	673.397	29.73	0.24126	29.73	29.633	29.875	0					13	5	3	0.752693	0.00435193	0.0393733	0.016933	1	13454
AAPPDVGEER	10	Unmodified	_AAPPDVGEER_					0	0	0	0	Q7L2J0;A8K5Q1	Q7L2J0	Q7L2J0	MEPCE	7SK snRNA methylphosphate capping enzyme	MULTI-MSMS	Burdine_082118_lysate_30	lysate	635.334	2	520.754	1039.49	0.63059	0.00032838	220030	114.58	220030	114.58	635.334	17.387	0.39283	17.387	17.253	17.646	0					28	9	4	0.97763	0.0394685	0.946473	0.002146	2	5792
AAPPQIPDTR	10	Unmodified	_AAPPQIPDTR_					0	0	0	0	Q9HAF1	Q9HAF1	Q9HAF1	MEAF6	Chromatin modification-related protein MEAF6	MULTI-MSMS	Burdine_082118_lysate_04	lysate	647.869	2	533.288	1064.56	1.1365	0.0006061	214860	114.58	214860	114.58	647.869	21.879	0.91402	21.879	21.543	22.458	0					51	22	4	0.990145	0.00602076	0.0164184	0.002146	2	8800
AAPPQPVTHLIFDMDGLLLDTER	23	Acetyl (Protein N-term)	_(Acetyl (Protein N-term))AAPPQPVTHLIFDMDGLLLDTER_					1	0	0	0	Q08623	Q08623	Q08623	HDHD1	Pseudouridine-5-phosphatase	MULTI-MSMS	Burdine_082118_lysate_13	lysate	864.778	3	864.444	2590.31	-2.3324	-0.0020162	1.6573	0.0014326	-0.67506	-0.00058355	864.78	59.349	0.98137	59.349	59.034	60.016	0					119	24	7	0.972448	0.019021	0.10624	8.8997e-06	2	30123
AAPQDVHVR	9	Acetyl (Protein N-term)	_(Acetyl (Protein N-term))AAPQDVHVR_					1	0	0	0	Q12981	Q12981	Q12981	BNIP1	Vesicle transport protein SEC20	MULTI-MSMS	Burdine_082118_lysate_27	lysate	517.773	2	517.773	1033.53	-1.7932	-0.00092845	2.4004	0.0012428	0.60722	0.0003144	517.774	15.135	0.23683	15.135	15.034	15.271	0					14	5	4	0.993209	0.0236167	0.227809	0.023428	1	4517
AAPQPLNLVSSVTLSK	16	Unmodified	_AAPQPLNLVSSVTLSK_					0	0	0	0	Q9H334;G5E965;Q8TEA2;Q548T7;A0A3B3IST0;A0A3B3IRS5;A0A3B3IUB6;A0A3B3IST6;C9J0F0;A0A3B3IT66;A0A0B4J2F3;A0A3B3IRW5;B4DMV4;H0Y882;A0A3B3IS87;A0A3B3IT14;A3KMG1;Q8IXF4;Q8N2P0;A0A3B3ISQ6	Q9H334	Q9H334	FOXP1;hFKHLB	Forkhead box protein P1	MULTI-MSMS	Burdine_082118_lysate_27	lysate	695.089	3	542.314	1623.92	-2.298	-0.0012463	281710	152.78	281710	152.77	695.09	42.092	0.19336	42.092	41.992	42.186	0					8	4	3	0.865774	0.000348806	0.00183566	0.00102	1	21062
AAPQSPSVPK	10	Unmodified	_AAPQSPSVPK_					0	0	0	0	O75694;B4DLT2;A0A024R071;E9PF10	O75694	O75694	NUP155	Nuclear pore complex protein Nup155	MULTI-MSMS	Burdine_082118_lysate_16	lysate	720.435	2	491.272	980.529	-0.47066	-0.00023122	466470	229.16	466470	229.16	720.936	20.25	0.316	20.25	20.001	20.317	-3.5527e-15					17	7	3	0.991036	0.00496585	0.076802	0.0023277	2	7520
AAPQSPSVPK	10	Phospho (STY)	_AAPQS(Phospho (STY))PSVPK_		AAPQS(0.992)PS(0.008)VPK		AAPQS(21)PS(-21)VPK	0	0	1	0	O75694;B4DLT2;A0A024R071;E9PF10	O75694	O75694	NUP155	Nuclear pore complex protein Nup155	MULTI-MSMS	Burdine_082118_phos_13	Phospho	760.418	2	531.255	1060.5	-1.3578	-0.00072131	431360	229.16	431360	229.16	760.418	22.617	0.15016	22.617	22.523	22.673	0					9	3	3	0.768753	0.0012154	0.0128336	0.03911	1	7525
AAPQSPSVPK	10	Phospho (STY)	_AAPQS(Phospho (STY))PSVPK_		AAPQS(1)PSVPK		AAPQS(33)PS(-33)VPK	0	0	1	0	O75694;B4DLT2;A0A024R071;E9PF10	O75694	O75694	NUP155	Nuclear pore complex protein Nup155	MULTI-MSMS	Burdine_082118_phos_14	Phospho	507.281	3	354.506	1060.5	-0.60915	-0.00021595	430950	152.78	430950	152.78	507.281	22.631	0.38784	22.631	22.454	22.842	0					33	9	5	0.977284	0.0543784	0.536904	0.02666	2	7372
AAPQSPSVPK	10	Phospho (STY)	_AAPQS(Phospho (STY))PSVPK_		AAPQS(0.999)PS(0.001)VPK		AAPQS(33)PS(-33)VPK	0	0	1	0	O75694;B4DLT2;A0A024R071;E9PF10	O75694	O75694	NUP155	Nuclear pore complex protein Nup155	MULTI-MSMS	Burdine_082118_phos_14	Phospho	760.417	2	531.255	1060.5	-0.60932	-0.0003237	431360	229.16	431360	229.16	760.418	22.63	0.3496	22.63	22.454	22.804	0					29	8	4	0.881871	0.0135373	0.454745	0.0028722	2	7409
AAPRPAPVAQPPAAAPPSAVGSSAAAPR	28	Unmodified	_AAPRPAPVAQPPAAAPPSAVGSSAAAPR_					0	0	0	1	Q9Y6H1;Q5T1J5	Q9Y6H1	Q9Y6H1	CHCHD2;CHCHD2P9	Coiled-coil-helix-coiled-coil-helix domain-containing protein 2;Putative coiled-coil-helix-coiled-coil-helix domain-containing protein CHCHD2P9, mitochondrial	MULTI-MSMS	Burdine_082118_lysate_15	lysate	691.385	4	634.096	2532.36	-0.22059	-0.00013988	90349	57.29	90349	57.29	691.637	22.259	0.61224	22.259	21.831	22.443	0					47	15	6	0.927715	0.00528934	0.00811434	0.02396	2	8830
AAPRPAPVAQPPAAAPPSAVGSSAAAPR	28	Unmodified	_AAPRPAPVAQPPAAAPPSAVGSSAAAPR_					0	0	0	1	Q9Y6H1;Q5T1J5	Q9Y6H1	Q9Y6H1	CHCHD2;CHCHD2P9	Coiled-coil-helix-coiled-coil-helix domain-containing protein 2;Putative coiled-coil-helix-coiled-coil-helix domain-containing protein CHCHD2P9, mitochondrial	MULTI-MSMS	Burdine_082118_lysate_15	lysate	921.846	3	845.126	2532.36	-0.18334	-0.00015494	90385	76.387	90385	76.387	921.847	22.24	0.53505	22.24	21.868	22.403	0					28	13	4	0.962937	0.00584571	0.00849908	2.6348e-06	1	8852
AAPSGGVNCEEFAEFQELLK	20	Acetyl (Protein N-term)	_(Acetyl (Protein N-term))AAPSGGVNCEEFAEFQELLK_					1	0	0	0	Q4VC31	Q4VC31	Q4VC31	CCDC58	Coiled-coil domain-containing protein 58	MULTI-MSMS	Burdine_082118_lysate_05	lysate	1234.61	2	1119.52	2237.03	0.56336	0.0006307	102350	114.58	102350	114.58	1234.1	54.282	0.26897	54.282	54.137	54.406	0					23	6	4	0.983179	0.00303222	0.0270478	1.2375e-06	2	26949
AAPSGGVNCEEFAEFQELLK	20	Acetyl (Protein N-term)	_(Acetyl (Protein N-term))AAPSGGVNCEEFAEFQELLK_					1	0	0	0	Q4VC31	Q4VC31	Q4VC31	CCDC58	Coiled-coil domain-containing protein 58	MULTI-MSMS	Burdine_082118_lysate_06	lysate	1234.1	2	1119.52	2237.03	-2.4856	-0.0027827	102350	114.58	102350	114.58	1234.61	54.27	0.31052	54.27	54.108	54.419	-7.1054e-15					27	7	5	0.957089	0.00255113	0.0248578	4.1824e-05	2	26385
AAPSGTVSDSESSNSSSDAEELER	24	Acetyl (Protein N-term),Phospho (STY)	_(Acetyl (Protein N-term))AAPSGTVSDSESSNSSS(Phospho (STY))DAEELER_		AAPSGTVSDSES(0.003)S(0.002)NS(0.158)S(0.102)S(0.734)DAEELER		AAPS(-56)GT(-46)VS(-45)DS(-40)ES(-24)S(-25)NS(-6.7)S(-8.6)S(6.7)DAEELER	1	0	1	0	Q96C57;F5H7W8;G5EA44;B4DWJ9;H0YGK4	Q96C57	Q96C57	C12orf43	Uncharacterized protein C12orf43	MULTI-MSMS	Burdine_082118_phos_19	Phospho	845.34	3	845.34	2533	0	0	-0.30286	-0.00025602	-0.30286	-0.00025602	845.674	28.095	0.30702	28.095	27.959	28.266	0					28	7	5	0.97536	0.00458961	0.0136993	5.7906e-05	2	9651
[truncated: 106,005 more rows]
[truncated: 45 more columns]
