# Supplementary material for: DNA-PKcs kinase activity stabilizes the transcription factor Egr1 in activated immune cells
Source: J Biol Chem. 2021 Sep 23;297(4):101209. doi: 10.1016/j.jbc.2021.101209 (PMC8551498; doi:10.1016/j.jbc.2021.101209)
Supplement: Supporting information 4 [file mmc6.xlsx]

## Sheet: Peptides
Sequence	N-term cleavage window	C-term cleavage window	Amino acid before	First amino acid	Second amino acid	Second last amino acid	Last amino acid	Amino acid after	A Count	R Count	N Count	D Count	C Count	Q Count	E Count	G Count	H Count	I Count	L Count	K Count	M Count	F Count	P Count	S Count	T Count	W Count	Y Count	V Count	U Count	O Count	Length	Missed cleavages	Mass	Proteins	Leading razor protein	Start position	End position	Gene names	Protein names	Unique (Groups)	Unique (Proteins)	Charges	PEP	Score	Experiment lysate	Experiment Phospho	Reporter intensity corrected 1	Reporter intensity corrected 2	Reporter intensity corrected 3
AAAAAAAAAAAAAAAGAGAGAK	QSRFQVDLVSENAGRAAAAAAAAAAAAAAA	AAAAAAAAGAGAGAKQTPADGEASGESEPA	R	A	A	A	K	Q	18	0	0	0	0	0	0	3	0	0	0	1	0	0	0	0	0	0	0	0	0	0	22	0	1595.84	P55011;Q53ZR1;G3XAL9;B7ZM24	P55011	93	114	SLC12A2	Solute carrier family 12 member 2	yes	no	3	0.0019455	95.873	1		84242	95080	102830
AAAAAAAAAAGAAGGR	______________________________	AAAAAAAAAGAAGGRGSGPGRRRHLVPGAG	M	A	A	G	R	G	12	1	0	0	0	0	0	3	0	0	0	0	0	0	0	0	0	0	0	0	0	0	16	0	1197.62	Q86U42	Q86U42	2	17	PABPN1	Polyadenylate-binding protein 2	yes	yes	2	8.1287e-17	96.171	2	1	0	0	31974
AAAAAAAAAAGAAGGRGSGPGR	______________________________	AAAGAAGGRGSGPGRRRHLVPGAGGEAGEG	M	A	A	G	R	R	12	2	0	0	0	0	0	6	0	0	0	0	0	0	1	1	0	0	0	0	0	0	22	1	1708.87	Q86U42	Q86U42	2	23	PABPN1	Polyadenylate-binding protein 2	yes	yes	2;3	8.9034e-29	155.54		2	0	0	0
AAAAAAAAAVSR	TTSSRVLRGGRDRGRAAAAAAAAAVSRRRK	RGRAAAAAAAAAVSRRRKAEYPRRRRSSPS	R	A	A	S	R	R	9	1	0	0	0	0	0	0	0	0	0	0	0	0	0	1	0	0	0	1	0	0	12	0	999.546	Q96JP5;A0A0A6YYC7;A0A024R4Z4;A0A024R4Z1	Q96JP5	59	70	ZFP91;ZFP91-CNTF;hCG_2042749	E3 ubiquitin-protein ligase ZFP91	yes	no	2;3	0.00075346	175.93	1	2	300300	265400	382120
AAAAAAAATMALAAPSSPTPESPTMLTK	TVVGENGSVLRRVTRAAAAAAAATMALAAP	APSSPTPESPTMLTKKPEDNHTQCQLVPVV	R	A	A	T	K	K	11	0	0	0	0	0	1	0	0	0	2	1	2	0	4	3	4	0	0	0	0	0	28	0	2598.3	Q9NQS7;B3KPD3;E9PM67	Q9NQS7	127	154	INCENP	Inner centromere protein	yes	no	4;5	1.3734e-06	152.51		5	0	0	0
AAAAAAAGDSDSWDADAFSVEDPVR	______________________________	DSWDADAFSVEDPVRKVGGGGTAGGDRWEG	M	A	A	V	R	K	9	1	0	5	0	0	1	1	0	0	0	0	0	1	1	3	0	1	0	2	0	0	25	0	2464.08	O75822;A0A024R5S5	O75822	2	26	EIF3J;EIF3S1	Eukaryotic translation initiation factor 3 subunit J	yes	no	3	2.855e-05	54.728		1	0	0	0
AAAAAAAGDSDSWDADAFSVEDPVRK	______________________________	SWDADAFSVEDPVRKVGGGGTAGGDRWEGE	M	A	A	R	K	V	9	1	0	5	0	0	1	1	0	0	0	1	0	1	1	3	0	1	0	2	0	0	26	1	2592.17	O75822;A0A024R5S5	O75822	2	27	EIF3J;EIF3S1	Eukaryotic translation initiation factor 3 subunit J	yes	no	3	5.0711e-17	81.665	1	4	650800	615940	682820
AAAAAAALQAK	TILRQARNHKLRVDKAAAAAAALQAKSDEK	RVDKAAAAAAALQAKSDEKAAVAGKKPVVG	K	A	A	A	K	S	8	0	0	0	0	1	0	0	0	0	1	1	0	0	0	0	0	0	0	0	0	0	11	0	955.545	P36578;Q59GY2;H3BM89;B4DMJ6;H3BU31	P36578	354	364	RPL4	60S ribosomal protein L4	yes	no	2;3	1.8167e-06	225.57	2		29138000	22422000	25342000
AAAAAAGAGPEMVR	______________________________	MAAAAAAGAGPEMVRGQVFDVGPRYTNLSY	M	A	A	V	R	G	7	1	0	0	0	0	1	2	0	0	0	0	1	0	1	0	0	0	0	1	0	0	14	0	1241.62	P28482;Q1HBJ4;Q499G7	P28482	2	15	MAPK1	Mitogen-activated protein kinase 1;Mitogen-activated protein kinase	yes	no	2	0.00038773	74.533	2		11770	31007	30350
AAAAAAGEAR	______________________________	______________________________	M	A	A	A	R	R	7	1	0	0	0	0	1	1	0	0	0	0	0	0	0	0	0	0	0	0	0	0	10	0	857.436	P09417;A0A140VKA9;B7Z415;D6RGG7;D6RHJ7	P09417	2	11	QDPR	Dihydropteridine reductase	yes	no	2	0.0018731	83.948	1		10559	8095.1	7391.9
AAAAAAGPSPGSGPGDSPEGPEGEAPER	______________________________	PGDSPEGPEGEAPERRRKAHGMLKLYYGLS	M	A	A	E	R	R	7	1	0	1	0	0	4	6	0	0	0	0	0	0	6	3	0	0	0	0	0	0	28	0	2488.11	Q9UID3;E9PKX7;E9PRV0;E9PQD5;E9PKE5;A0A1W2PQZ2	Q9UID3	2	29	VPS51	Vacuolar protein sorting-associated protein 51 homolog	yes	no	3	1.5302e-05	71.071		2	0	0	0
AAAAAAGPSPGSGPGDSPEGPEGEAPERR	______________________________	GDSPEGPEGEAPERRRKAHGMLKLYYGLSE	M	A	A	R	R	R	7	2	0	1	0	0	4	6	0	0	0	0	0	0	6	3	0	0	0	0	0	0	29	1	2644.21	Q9UID3;E9PKX7;E9PRV0;E9PQD5;E9PKE5;A0A1W2PQZ2	Q9UID3	2	30	VPS51	Vacuolar protein sorting-associated protein 51 homolog	yes	no	3	0.00082745	49.593		1	0	0	0
AAAAAALSGAGTPPAGGGAGGGGAGGGGSPPGGWAVAR	______________________________	AGGGGSPPGGWAVARLEGREFEYLMKKRSV	M	A	A	A	R	L	12	1	0	0	0	0	0	15	0	0	1	0	0	0	4	2	1	1	0	1	0	0	38	0	2943.43	Q01167	Q01167	2	39	FOXK2	Forkhead box protein K2	yes	yes	3	6.3129e-09	52.347		1	0	0	0
AAAAAASAGSSASSGNQPPQELGLGELLEEFSR	______________________________	PQELGLGELLEEFSRTQYRAKDGSGTGGSK	R	A	A	S	R	T	8	1	1	0	0	2	4	4	0	0	4	0	0	1	2	6	0	0	0	0	0	0	33	0	3172.53	Q8NCE2;Q8WYY9;C9JSR1;B4DJ23;F8WEA3;F8WCC0;B4DQK9	Q8NCE2	6	38	MTMR14	Myotubularin-related protein 14	yes	no	3;4	1.0811e-06	109.46	2		23274	29204	27907
AAAAAATAAAAASIR	______________________________	AAAAAATAAAAASIRERQTVALKRMLNFNV	M	A	A	I	R	E	11	1	0	0	0	0	0	0	0	1	0	0	0	0	0	1	1	0	0	0	0	0	15	0	1256.68	Q8WVM8;Q53GW1;J3KNG4;G3V4I1;G3V5F3;G3V3K9	Q8WVM8	2	16	SCFD1	Sec1 family domain-containing protein 1	yes	no	2	7.7961e-23	159.09	1		8131.6	5510.2	15612
AAAAAATAPPSPGPAQPGPR	PPAPVAAAAPARAPRAAAAAATAPPSPGPA	ATAPPSPGPAQPGPRAQRAAPLAAPPPAPA	R	A	A	P	R	A	8	1	0	0	0	1	0	2	0	0	0	0	0	0	6	1	1	0	0	0	0	0	20	0	1754.91	Q6SPF0	Q6SPF0	151	170	SAMD1	Atherin	yes	yes	3	3.18e-08	178.47		1	0	0	0
AAAAAAVGPGAGGAGSAVPGGAGPCATVSVFPGAR	______________________________	GAGPCATVSVFPGARLLTIGDANGEIQRHA	M	A	A	A	R	L	12	1	0	0	1	0	0	9	0	0	0	0	0	1	4	2	1	0	0	4	0	0	35	0	2906.45	Q86X55;K7EK20;K7EPK1	Q86X55	2	36	CARM1	Histone-arginine methyltransferase CARM1	yes	no	3	6.8672e-14	69.77	1		0	0	0
AAAAADLANR	YLGFGTPSNLGKGRRAAAAADLANRSGESN	GKGRRAAAAADLANRSGESNTHQDIEEKDR	R	A	A	N	R	S	6	1	1	1	0	0	0	0	0	0	1	0	0	0	0	0	0	0	0	0	0	0	10	0	942.488	O76031;A0A024R5X7;Q9H072	O76031	453	462	CLPX;DKFZp586J151	ATP-dependent Clp protease ATP-binding subunit clpX-like, mitochondrial	yes	no	2	0.0016645	154.12	1	1	367690	342870	430700
AAAAAEQQQFYLLLGNLLSPDNVVR	______________________________	YLLLGNLLSPDNVVRKQAEETYENIPGQSK	M	A	A	V	R	K	5	1	2	1	0	3	1	1	0	0	5	0	0	1	1	1	0	0	1	2	0	0	25	0	2700.42	O00410;A0A024RDY0;B4E0R6;E7ETV3;E7EQT5;E7EV12;E7EX05;E7EWK4;E7ESZ1;E7ETV8;C9JZD8;C9JQT6;C9J875;C9JXE0;C9JZ53;F8WF30;C9J583	O00410	2	26	IPO5;RANBP5	Importin-5	yes	no	2;3	1.6485e-44	153.41	2		0	0	0
AAAAAGAGSGPWAAQEK	______________________________	AAAGAGSGPWAAQEKQFPPALLSFFIYNPR	M	A	A	E	K	Q	8	0	0	0	0	1	1	3	0	0	0	1	0	0	1	1	0	1	0	0	0	0	17	0	1512.73	P86791;P86790;F8WD66	P86791	2	18	CCZ1;CCZ1B	Vacuolar fusion protein CCZ1 homolog;Vacuolar fusion protein CCZ1 homolog B	yes	no	2	2.5918e-17	114.87	1		238260	214660	266580
AAAAAGLGGGGAGPGPEAGDFLAR	______________________________	GGAGPGPEAGDFLARYRLVSNKLKKRFLRK	M	A	A	A	R	Y	8	1	0	1	0	0	1	8	0	0	2	0	0	1	2	0	0	0	0	0	0	0	24	0	2009.99	P23610	P23610	2	25	F8A1	Factor VIII intron 22 protein	yes	yes	3	6.1497e-05	67.312	1		47655	46786	55330
AAAAAGTATSQR	______________________________	______________________________	M	A	A	Q	R	F	6	1	0	0	0	1	0	1	0	0	0	0	0	0	0	1	2	0	0	0	0	0	12	0	1074.54	Q9Y2Z0;A8K5T7;A8K7W3	Q9Y2Z0	2	13	SUGT1	Suppressor of G2 allele of SKP1 homolog	no	no		1	NaN			0	0	0
AAAAAMAEQESAR	______________________________	______________________________	M	A	A	A	R	N	7	1	0	0	0	1	2	0	0	0	0	0	1	0	0	1	0	0	0	0	0	0	13	0	1275.59	Q7L5D6	Q7L5D6	2	14	GET4	Golgi to ER traffic protein 4 homolog	yes	yes	2	1.4571e-24	177.78	1		0	0	0
AAAAAPASED	DEDEDEDEIEPAAMKAAAAAPASED_____	PAAMKAAAAAPASED_______________	K	A	A	E	D	-	6	0	0	1	0	0	1	0	0	0	0	0	0	0	1	1	0	0	0	0	0	0	10	0	872.388	C9JWL1	C9JWL1	161	170	NCL		yes	yes	2	0.00034072	202.44		1	0	0	0
AAAAAQGGGGGEPR	______________________________	MAAAAAQGGGGGEPRRTEGVGPGVPGEVEM	M	A	A	P	R	R	5	1	0	0	0	1	1	5	0	0	0	0	0	0	1	0	0	0	0	0	0	0	14	0	1168.56	P27361;L7RXH5;E9PQW4;E9PJF0;Q8NHX0	P27361	2	15	MAPK3	Mitogen-activated protein kinase 3;Mitogen-activated protein kinase	yes	no	2	3.6246e-10	110.93	2		0	0	1793.4
AAAAASAAGPGGLVAGKEEK	______________________________	SAAGPGGLVAGKEEKKKAGGGVLNRLKARR	K	A	A	E	K	K	8	0	0	0	0	0	2	4	0	0	1	2	0	0	1	1	0	0	0	1	0	0	20	1	1724.91	A6NIH7;B3KX02	A6NIH7	8	27	UNC119B	Protein unc-119 homolog B	yes	no	3	1.8855e-20	260.96	1		87794	69585	106600
AAAAASHLNLDALR	______________________________	MAAAAASHLNLDALREVLECPICMESFTEE	M	A	A	L	R	E	6	1	1	1	0	0	0	0	1	0	3	0	0	0	0	1	0	0	0	0	0	0	14	0	1392.75	Q13049;A0A024R843;Q5JVY0	Q13049	2	15	TRIM32	E3 ubiquitin-protein ligase TRIM32	yes	no	2	7.2331e-17	166.86	1		30747	37625	46475
AAAAAWEEPSSGNGTAR	______________________________	AAAWEEPSSGNGTARAGPRKRGGPAGRKRE	K	A	A	A	R	A	6	1	1	0	0	0	2	2	0	0	0	0	0	0	1	2	1	1	0	0	0	0	17	0	1644.75	Q9P258;A0A024RAC5	Q9P258	6	22	RCC2	Protein RCC2	yes	no	2;3	6.9418e-83	378.42	2		731480	780830	800480
AAAACLDK	ILSVLAKGDHSPVTRAAAACLDKAVEYGLI	DHSPVTRAAAACLDKAVEYGLIQPNQDGE_	R	A	A	D	K	A	4	0	0	1	1	0	0	0	0	0	1	1	0	0	0	0	0	0	0	0	0	0	8	0	818.396	Q9H3U1;A0A1W2PNX8	Q9H3U1	923	930	UNC45A	Protein unc-45 homolog A	yes	no	2	0.0039387	143.11	1		1083800	1031400	1242000
AAAAECDVVMAATEPELLDDQEAK	______________________________	MAATEPELLDDQEAKREAETFKEQGNAYYA	M	A	A	A	K	R	7	0	0	3	1	1	4	0	0	0	2	1	1	0	1	0	1	0	0	2	0	0	24	0	2546.15	Q99615;A0A6I8PU73;A0A6I8PIK4;A0A6I8PR89;A0A6I8PU89;K7ESP1;K7ELJ8;K7ENB7	Q99615	2	25	DNAJC7	DnaJ homolog subfamily C member 7	yes	no	3	9.9834e-18	94.234	1		43653	37998	55749
AAAAECDVVMAATEPELLDDQEAKR	______________________________	AATEPELLDDQEAKREAETFKEQGNAYYAK	M	A	A	K	R	E	7	1	0	3	1	1	4	0	0	0	2	1	1	0	1	0	1	0	0	2	0	0	25	1	2702.25	Q99615;A0A6I8PU73;A0A6I8PIK4;A0A6I8PR89;A0A6I8PU89;K7ESP1;K7ELJ8	Q99615	2	26	DNAJC7	DnaJ homolog subfamily C member 7	yes	no	3	5.7216e-05	60.278	1		792570	604720	821580
AAAAELSLLEK	______________________________	______________________________	M	A	A	E	K	S	4	0	0	0	0	0	2	0	0	0	3	1	0	0	0	1	0	0	0	0	0	0	11	0	1114.62	O43324;D6RBD7;C9J1V9	O43324	2	12	EEF1E1;EEF1E1-BLOC1S5	Eukaryotic translation elongation factor 1 epsilon-1	yes	no	2	2.395e-13	161.27	1	1	3838700	3324000	4164200
AAAAGAAAAAAAEGEAPAEMGALLLEK	______________________________	EGEAPAEMGALLLEKETRGATERVHGSLGD	M	A	A	E	K	E	14	0	0	0	0	0	4	3	0	0	3	1	1	0	1	0	0	0	0	0	0	0	27	0	2395.21	Q96KQ7;A0A0G2JIS2;A0A1U9X7P8;A0A024RCN9	Q96KQ7	2	28	EHMT2	Histone-lysine N-methyltransferase EHMT2	yes	no	3	3.5609e-07	55.846	2		120580	107150	150320
AAAAGGGGPGTAVGATGSGIAAAAAGLAVYR	______________________________	GSGIAAAAAGLAVYRRKDGGPATKFWESPE	M	A	A	Y	R	R	12	1	0	0	0	0	0	9	0	1	1	0	0	0	1	1	2	0	1	2	0	0	31	0	2513.3	Q92922;Q58EY4;Q05CR1;Q05BW5;F8WE13	Q92922	2	32	SMARCC1	SWI/SNF complex subunit SMARCC1	yes	no	3	0.0012149	45.511	1		0	0	0
AAAAGGPCVR	______________________________	______________________________	M	A	A	V	R	S	4	1	0	0	1	0	0	2	0	0	0	0	0	0	1	0	0	0	0	1	0	0	10	0	928.455	Q5SRE5	Q5SRE5	2	11	NUP188	Nucleoporin NUP188 homolog	yes	yes	2	0.0088215	49.097	1		47903	54656	63906
AAAAGLGHPASPGGSEDGPPGSEEEDAAR	ARMQRAQMAALAAMRAAAAGLGHPASPGGS	SEDGPPGSEEEDAAREGTPGSPGRGREGPG	R	A	A	A	R	E	7	1	0	2	0	0	4	6	1	0	1	0	0	0	4	3	0	0	0	0	0	0	29	0	2659.17	Q99856	Q99856	67	95	ARID3A	AT-rich interactive domain-containing protein 3A	yes	yes	3;4	1.4047e-18	226.34		4	0	0	0
AAAAGSLDR	ETSVQGGGGLAMNDRAAAAGSLDRSRNLEE	LAMNDRAAAAGSLDRSRNLEEAAAAEQGGG	R	A	A	D	R	S	4	1	0	1	0	0	0	1	0	0	1	0	0	0	0	1	0	0	0	0	0	0	9	0	830.425	Q9Y2U8;A0A024RBB9	Q9Y2U8	322	330	LEMD3	Inner nuclear membrane protein Man1	yes	no	2	0.00059357	166.68	1	1	229850	183670	236800
AAAAKPNNLSLVVHGPGDLR	______________________________	PNNLSLVVHGPGDLRLENYPIPEPGPNEVL	M	A	A	L	R	L	4	1	2	1	0	0	0	2	1	0	3	1	0	0	2	1	0	0	0	2	0	0	20	1	1999.1	V9HW89;Q00796;A0A6I8PIS1;H0YKB3;A0A6I8PRA7	V9HW89	2	21	HEL-S-95n;SORD	Sorbitol dehydrogenase	yes	no	3	9.0915e-07	101.28	1		1153900	993450	1217600
AAAAMAAAAGGGAGAAR	______________________________	AAMAAAAGGGAGAARSLSRFRGCLAGALLG	M	A	A	A	R	S	11	1	0	0	0	0	0	4	0	0	0	0	1	0	0	0	0	0	0	0	0	0	17	0	1314.65	Q9NX46	Q9NX46	2	18	ADPRHL2	Poly(ADP-ribose) glycohydrolase ARH3	yes	yes	2	2.1821e-09	82.171	1		24422	20988	24181
AAAAPAAAAASSEAPAASATAEPEAGDQDSR	______________________________	ASATAEPEAGDQDSREVRVLQSLRGKICEA	M	A	A	S	R	E	15	1	0	2	0	1	3	1	0	0	0	0	0	0	3	4	1	0	0	0	0	0	31	0	2782.26	Q15283;A0A0A0MSJ9;D6RBA9	Q15283	2	32	RASA2	Ras GTPase-activating protein 2	yes	no	3	8.0258e-08	55.204		1	0	0	0
AAAAPAGGNPEQR	______________________________	FKAAAAPAGGNPEQRLDYERAAALGGPEDE	K	A	A	Q	R	L	5	1	1	0	0	1	1	2	0	0	0	0	0	0	2	0	0	0	0	0	0	0	13	0	1208.59	Q68DK7;J3QQY0;J3KSZ8	Q68DK7	10	22	MSL1	Male-specific lethal 1 homolog	yes	no	2	0.0021647	153.1	1		6683.7	11980	9156.1
AAAAPDSRVSEEENLK	______________________________	AAAPDSRVSEEENLKKTPKKKMKMVTGAVA	M	A	A	L	K	K	4	1	1	1	0	0	3	0	0	0	1	1	0	0	1	2	0	0	0	1	0	0	16	1	1685.82	Q9Y3B9;A0JLN3	Q9Y3B9	2	17	RRP15	RRP15-like protein	yes	no	2	0.04791	96.673		1	0	0	0
AAAAPDSRVSEEENLKK	______________________________	AAPDSRVSEEENLKKTPKKKMKMVTGAVAS	M	A	A	K	K	T	4	1	1	1	0	0	3	0	0	0	1	2	0	0	1	2	0	0	0	1	0	0	17	2	1813.92	Q9Y3B9;A0JLN3	Q9Y3B9	2	18	RRP15	RRP15-like protein	no	no		1	NaN			0	0	0
AAAAPVAADDDERR	______________________________	MAAAAPVAADDDERRRRPGAALEDSRSQEG	M	A	A	R	R	R	6	2	0	3	0	0	1	0	0	0	0	0	0	0	1	0	0	0	0	1	0	0	14	1	1426.68	Q9H5N1;B3KRW4;B4DHR0;Q49AT6	Q9H5N1	2	15	RABEP2	Rab GTPase-binding effector protein 2	yes	no	2	1.3491e-05	169.76	1		0	0	0
AAAAQLSLTQLSSGNPVYEK	______________________________	LSLTQLSSGNPVYEKYYRQVDTGNTGRVLA	M	A	A	E	K	Y	4	0	1	0	0	2	1	1	0	0	3	1	0	0	1	3	1	0	1	1	0	0	20	0	2047.06	P42566;Q7Z5V0;B1AUU8	P42566	2	21	EPS15	Epidermal growth factor receptor substrate 15	yes	no	3	1.7424e-16	60.938	1		354990	312540	399740
AAAASAAEAGIATTGTEDSDDALLK	SMEEQRQRQEEEARRAAAASAAEAGIATTG	IATTGTEDSDDALLKMTISQQEFGRTGLPD	R	A	A	L	K	M	9	0	0	3	0	0	2	2	0	1	2	1	0	0	0	2	3	0	0	0	0	0	25	0	2319.11	P55036;H0Y3Y9	P55036	238	262	PSMD4	26S proteasome non-ATPase regulatory subunit 4	yes	no	3;4	1.4399e-05	159.1	2		2809300	2398400	2995600
AAAAVQGGR	______________________________	______________________________	M	A	A	G	R	S	4	1	0	0	0	1	0	2	0	0	0	0	0	0	0	0	0	0	0	1	0	0	9	0	799.43	Q15005;A0A087WUC6;E9PI68;E9PL01;B4DDB9	Q15005	2	10	SPCS2	Signal peptidase complex subunit 2	yes	no	2	0.0001418	81.784	1		263790	244780	376200
AAAAVSESWPELELAER	______________________________	AAVSESWPELELAERERRRELLLTGPGLEE	M	A	A	E	R	E	5	1	0	0	0	0	4	0	0	0	2	0	0	0	1	2	0	1	0	1	0	0	17	0	1827.9	Q8N1G4	Q8N1G4	2	18	LRRC47	Leucine-rich repeat-containing protein 47	yes	yes	2;3	3.2026e-24	101.53	4		95363	65670	92472
AAAAVSESWPELELAERER	______________________________	VSESWPELELAERERRRELLLTGPGLEERV	M	A	A	E	R	R	5	2	0	0	0	0	5	0	0	0	2	0	0	0	1	2	0	1	0	1	0	0	19	1	2113.04	Q8N1G4	Q8N1G4	2	20	LRRC47	Leucine-rich repeat-containing protein 47	yes	yes	2	7.39e-13	154.23	1		0	0	0
AAAAVSSAK	______________________________	______________________________	M	A	A	A	K	R	5	0	0	0	0	0	0	0	0	0	0	1	0	0	0	2	0	0	0	1	0	0	9	0	774.424	P49914;H3BN04	P49914	2	10	MTHFS	5-formyltetrahydrofolate cyclo-ligase	no	no		1	NaN			0	0	0
AAAAVSSAKR	______________________________	______________________________	M	A	A	K	R	S	5	1	0	0	0	0	0	0	0	0	0	1	0	0	0	2	0	0	0	1	0	0	10	1	930.525	P49914;H3BN04	P49914	2	11	MTHFS	5-formyltetrahydrofolate cyclo-ligase	yes	no	2	0.034325	98.898		1	0	0	0
AAAAVVAAAAR	TAGTVAAMAATPSARAAAAVVAAAARTGSE	PSARAAAAVVAAAARTGSEARVSKAALATK	R	A	A	A	R	T	8	1	0	0	0	0	0	0	0	0	0	0	0	0	0	0	0	0	0	2	0	0	11	0	940.545	Q8WWH5	Q8WWH5	39	49	TRUB1	Probable tRNA pseudouridine synthase 1	yes	yes	2	9.7165e-09	242.21	1		407570	325100	407070
AAAAVVEFQR	______________________________	______________________________	M	A	A	Q	R	A	4	1	0	0	0	1	1	0	0	0	0	0	0	1	0	0	0	0	0	2	0	0	10	0	1060.57	O00231;B4DTS5;J3QRY4	O00231	2	11	PSMD11	26S proteasome non-ATPase regulatory subunit 11	yes	no	2	1.4389e-09	161.02	2	1	1942400	1864500	2125200
AAACPSSPHKIPLTRGRIESPEK	SPPRGLGPSIDTPPRAAACPSSPHKIPLTR	HKIPLTRGRIESPEKRRMATFGSAGSINYP	R	A	A	E	K	R	3	2	0	0	1	0	2	1	1	2	1	2	0	0	4	3	1	0	0	0	0	0	23	3	2501.32	O43295;A0A2X0U4U8	O43295	889	911	SRGAP3	SLIT-ROBO Rho GTPase-activating protein 3	yes	no	3	0.0090935	91.725	1		0	0	0
AAADGDDSLYPIAVLIDELR	______________________________	DDSLYPIAVLIDELRNEDVQLRLNSIKKLS	M	A	A	L	R	N	4	1	0	4	0	0	1	1	0	2	3	0	0	0	1	1	0	0	1	1	0	0	20	0	2116.07	P30153;B4DQY1;B4DDF7;A8K7B7;A8K3H8;C9J9C1;B4E1Q0;M0QXG4;M0R0K6	P30153	2	21	PPP2R1A	Serine/threonine-protein phosphatase 2A 65 kDa regulatory subunit A alpha isoform	yes	no	2;3	1.5944e-08	89.344	3		0	0	0
AAADGDDSLYPIAVLIDELRNEDVQLR	______________________________	AVLIDELRNEDVQLRLNSIKKLSTIALALG	M	A	A	L	R	L	4	2	1	5	0	1	2	1	0	2	4	0	0	0	1	1	0	0	1	2	0	0	27	1	2970.49	P30153;B4DQY1;B4DDF7;A8K7B7;A8K3H8;B4E1Q0	P30153	2	28	PPP2R1A	Serine/threonine-protein phosphatase 2A 65 kDa regulatory subunit A alpha isoform	no	no		1	NaN			0	0	0
AAADGGGPGGASVGTEEDGGGVGHR	______________________________	ASVGTEEDGGGVGHRTVYLFDRREKESELG	M	A	A	H	R	T	4	1	0	2	0	0	2	10	1	0	0	0	0	0	1	1	1	0	0	2	0	0	25	0	2136.94	A6NHR9	A6NHR9	2	26	SMCHD1	Structural maintenance of chromosomes flexible hinge domain-containing protein 1	yes	yes	3	0.00024072	71.001		1	0	0	0
AAADLMAYCEAHAK	QLKMEANIDRIKVSKAAADLMAYCEAHAKE	KAAADLMAYCEAHAKEDPLLTPVPASENPF	K	A	A	A	K	E	6	0	0	1	1	0	1	0	1	0	1	1	1	0	0	0	0	0	1	0	0	0	14	0	1520.68	P59768;G3V3J9;G3V2N0	P59768	33	46	GNG2	Guanine nucleotide-binding protein G(I)/G(S)/G(O) subunit gamma-2;Guanine nucleotide-binding protein subunit gamma	yes	no	3	0.00014737	169.58	2		700150	700690	792870
AAADLMAYCEAHAKEDPLLTPVPASENPFR	QLKMEANIDRIKVSKAAADLMAYCEAHAKE	DPLLTPVPASENPFREKKFFCAIL______	K	A	A	F	R	E	7	1	1	2	1	0	3	0	1	0	3	1	1	1	4	1	1	0	1	1	0	0	30	1	3283.56	P59768;G3V3J9;G3V2N0	P59768	33	62	GNG2	Guanine nucleotide-binding protein G(I)/G(S)/G(O) subunit gamma-2;Guanine nucleotide-binding protein subunit gamma	yes	no	4	4.9112e-07	119.2	1		1773900	1832100	2088600
AAADTLQGPMQAAYR	SKLLKSKNLTDAIARAAADTLQGPMQAAYR	AAADTLQGPMQAAYREAFQSVVLPAFEKSC	R	A	A	Y	R	E	5	1	0	1	0	2	0	1	0	0	1	0	1	0	1	0	1	0	1	0	0	0	15	0	1562.75	Q6P2E9;I3L2F4	Q6P2E9	1101	1115	EDC4	Enhancer of mRNA-decapping protein 4	yes	no	2;3	1.0444e-80	356.13	3		237020	253830	293320
AAAEAAAEAK	EWAAQYREAMEADLKAAAEAAAEAKARAEI	EADLKAAAEAAAEAKARAEIRARMGIGLGS	K	A	A	A	K	A	7	0	0	0	0	0	2	0	0	0	0	1	0	0	0	0	0	0	0	0	0	0	10	0	901.451	Q9UNF1;A0A024R9Y7;Q5H909;B4DX55;Q5H907	Q9UNF1	485	494	MAGED2	Melanoma-associated antigen D2	yes	no	2;3	0.00074595	166.33	2		511240	464700	591670
AAAEAANCIMEEMLKDEVR	______________________________	AANCIMEEMLKDEVRTLTYRNSMFHNRHLF	M	A	A	V	R	T	5	1	1	1	1	0	4	0	0	1	1	1	2	0	0	0	0	0	0	1	0	0	19	1	2149.98	A0A3Q8AM27;A0A3S6H7E9;A0A3S6H7Z6;A0A3S6H824;A0A3S6H7K8;A0A3Q8ATG4;A0A3Q8B9M7;A0A3Q8B032	A0A3Q8AM27	2	20			yes	no	3	8.0137e-08	96.673	1		33955	30417	44321
AAAEAANCIMEVSCGQAESSEKPNAEDMTSK	______________________________	AESSEKPNAEDMTSKDYYFDSYAHFGIHEE	M	A	A	S	K	D	7	0	2	1	2	1	5	1	0	1	0	2	2	0	1	4	1	0	0	1	0	0	31	1	3285.39	A0A3S6H812;A0A3S6H7G3;A0A3Q8ATF5;A0A3Q8APX7;A0A3S6H7Y4;A0A3Q8B027;A0A3S6H950;A0A3Q8BCJ2;A0A3S6H765;A0A3S6H7X9;A0A3S6H8B5;A0A3Q8AIS5;A0A3S6H8W3;A0A3Q8B4N0;A0A3Q8AIS8;A0A3S6H767;A0A3Q8AX95	A0A3S6H812	2	32			yes	no	4	0.00066105	49.445	1		558630	490910	652570
AAAEDVNVTFEDQQK	______________________________	AAAEDVNVTFEDQQKINKFARNTSRITELK	K	A	A	Q	K	I	3	0	1	2	0	2	2	0	0	0	0	1	0	1	0	0	1	0	0	2	0	0	15	0	1663.77	Q9NQP4;E9PQY2;B2R548	Q9NQP4	8	22	PFDN4	Prefoldin subunit 4	yes	no	2;3	1.4885e-54	343.52	3		7707200	6569600	8859500
AAAEEGHIIPR	ITAACKLRFDRIFFRAAAEEGHIIPRSLDL	IFFRAAAEEGHIIPRSLDLLGLEKLDCGRF	R	A	A	P	R	S	3	1	0	0	0	0	2	1	1	2	0	0	0	0	1	0	0	0	0	0	0	0	11	0	1162.61	O95551;A0A384MDM5;X6R5A3	O95551	322	332	TDP2	Tyrosyl-DNA phosphodiesterase 2	yes	no	3	4.2991e-07	173.64	2		1762500	1472200	1683500
AAAEEQIK	VDTLTGILSPVQEVRAAAEEQIKVLEVTEE	SPVQEVRAAAEEQIKVLEVTEEFGVHLAEL	R	A	A	I	K	V	3	0	0	0	0	1	2	0	0	1	0	1	0	0	0	0	0	0	0	0	0	0	8	0	858.445	Q96P70	Q96P70	41	48	IPO9	Importin-9	yes	yes	2	0.0015682	157.33	1		1361300	1379600	1719900
AAAEGLMSLLR	ISTITPQIQAFNLQKAAAEGLMSLLREMGK	NLQKAAAEGLMSLLREMGKGYLALCSYNCK	K	A	A	L	R	E	3	1	0	0	0	0	1	1	0	0	3	0	1	0	0	1	0	0	0	0	0	0	11	0	1130.61	P30260;B4DL80;I0EZ68	P30260	457	467	CDC27	Cell division cycle protein 27 homolog	yes	no	2	0.00031763	192.91	2		117510	92185	121400
AAAEGPVGDGELWQTWLPNHVVFLR	______________________________	ELWQTWLPNHVVFLRLREGLKNQSPTEAEK	M	A	A	L	R	L	3	1	1	1	0	1	2	3	1	0	3	0	0	1	2	0	1	2	0	3	0	0	25	0	2761.4	Q99567;B7Z5I6;I3L2W3	Q99567	2	26	NUP88	Nuclear pore complex protein Nup88	yes	no	2;3	2.4634e-06	89.911	2		0	0	0
AAAEIYEEFLAAFEGSDGNK	SKKEQEELKKKEDEKAAAEIYEEFLAAFEG	YEEFLAAFEGSDGNKVKTFVRGGVVNAAKE	K	A	A	N	K	V	5	0	1	1	0	0	4	2	0	1	1	1	0	2	0	1	0	0	1	0	0	0	20	0	2130.97	O15042;E7ET15;E7EW00;H0Y8D9;B4DK81;C9J5L1;C9JDJ7;U3KPT1	O15042	112	131	U2SURP	U2 snRNP-associated SURP motif-containing protein	yes	no	3;4	3.0915e-25	278.89	2		1274000	1144900	1248500
AAAEIYEEFLAAFEGSDGNKVK	SKKEQEELKKKEDEKAAAEIYEEFLAAFEG	EFLAAFEGSDGNKVKTFVRGGVVNAAKEEH	K	A	A	V	K	T	5	0	1	1	0	0	4	2	0	1	1	2	0	2	0	1	0	0	1	1	0	0	22	1	2358.14	O15042;E7ET15;E7EW00;H0Y8D9;B4DK81;C9J5L1;C9JDJ7;U3KPT1	O15042	112	133	U2SURP	U2 snRNP-associated SURP motif-containing protein	yes	no	4	0.03449	59.281	1		999570	972970	1272900
AAAEPSPR	______________________________	______________________________	M	A	A	P	R	R	3	1	0	0	0	0	1	0	0	0	0	0	0	0	2	1	0	0	0	0	0	0	8	0	797.403	Q53H96;F8WEI0	Q53H96	2	9	PYCRL	Pyrroline-5-carboxylate reductase 3	yes	no	2	0.035281	62.464	1		19904	11611	8973.6
AAAEQAISVR	AEQTAAREQAKEACKAAAEQAISVRQQVVL	KEACKAAAEQAISVRQQVVLENAAKKRERA	K	A	A	V	R	Q	4	1	0	0	0	1	1	0	0	1	0	0	0	0	0	1	0	0	0	1	0	0	10	0	1014.55	Q01780	Q01780	759	768	EXOSC10	Exosome component 10	yes	yes	2	1.4684e-06	223.36	1		856210	897880	1086000
AAAESDLKR	KKRTKRSSVVFADEKAAAESDLKRLSRKHE	VFADEKAAAESDLKRLSRKHEFMSDTNLSE	K	A	A	K	R	L	3	1	0	1	0	0	1	0	0	0	1	1	0	0	0	1	0	0	0	0	0	0	9	1	959.504	Q92608;A0A2X0SFD3;B3KXW9;Q5XG91;B3KY14;Q6ZNS5	Q92608	1714	1722	DOCK2	Dedicator of cytokinesis protein 2	yes	no	3	0.003654	125.31	1		5213600	4756700	5918400
AAAETQSLR	______________________________	______________________________	M	A	A	L	R	E	3	1	0	0	0	1	1	0	0	0	1	0	0	0	0	1	1	0	0	0	0	0	9	0	945.488	Q13523;A0A024QZY5	Q13523	2	10	PRPF4B	Serine/threonine-protein kinase PRP4 homolog	yes	no	2	0.00055575	110.31	1		14104	0	6951.4
AAAEVAGQFVIK	KELIERIPELNKVARAAAEVAGQFVIKLTH	VARAAAEVAGQFVIKLTHDVELNLDYERYN	R	A	A	I	K	L	4	0	0	0	0	1	1	1	0	1	0	1	0	1	0	0	0	0	0	2	0	0	12	0	1202.67	A8K6Q8;B7Z2I6;H7C3V5;P02786;G3V0E5	P02786	589	600	TFRC	Transferrin receptor protein 1;Transferrin receptor protein 1, serum form	no	no	2;3	4.2001e-07	236.35	2		1259000	1146000	1356600
AAAEVNQDYGLDPK	RMPTPVIKAFGILKRAAAEVNQDYGLDPKI	RAAAEVNQDYGLDPKIANAIMKAADEVAEG	R	A	A	P	K	I	3	0	1	2	0	1	1	1	0	0	1	1	0	0	1	0	0	0	1	1	0	0	14	0	1489.7	P07954;A0A0S2Z4C3;A0A0S2Z3X6;A0A0S2Z4H0;A0A0S2Z3S9;A0A0S2Z3W2	P07954	102	115	FH	Fumarate hydratase, mitochondrial	yes	no	2;3	8.7888e-42	331.54	2	1	18365000	14639000	20377000
AAAFEEQENETVVVK	AVKRASDNLVKAAQKAAAFEEQENETVVVK	AAAFEEQENETVVVKEKMVGGIAQIIAAQE	K	A	A	V	K	E	3	0	1	0	0	1	4	0	0	0	0	1	0	1	0	0	1	0	0	3	0	0	15	0	1662.81	Q9Y490;A0A1S5UZ07	Q9Y490	2477	2491	TLN1	Talin-1	yes	no	3	2.9711e-11	252.14	2		3559400	2771700	3221600
AAAFEQLQK	PTEKNVDLSTFYQNRAAAFEQLQKWKEVAQ	TFYQNRAAAFEQLQKWKEVAQDCTKAVELN	R	A	A	Q	K	W	3	0	0	0	0	2	1	0	0	0	1	1	0	1	0	0	0	0	0	0	0	0	9	0	1004.53	O94826;B4DZ87	O94826	160	168	TOMM70A	Mitochondrial import receptor subunit TOM70	yes	no	2;3	0.00059966	166.52	2		648010	657110	689140
AAAGACTPPCT	RTPSPAPKRKKRQQRAAAGACTPPCT____	RQQRAAAGACTPPCT_______________	R	A	A	C	T	-	4	0	0	0	2	0	0	1	0	0	0	0	0	0	2	0	2	0	0	0	0	0	11	0	1075.44	B2RD09	B2RD09	456	466			yes	yes	2	0.00078682	179.21	1	1	863460	803670	940090
AAAGAPGVR	TWLSVWVHEAKGLPRAAAGAPGVRAELWLD	AKGLPRAAAGAPGVRAELWLDGALLARTAP	R	A	A	V	R	A	4	1	0	0	0	0	0	2	0	0	0	0	0	0	1	0	0	0	0	1	0	0	9	0	768.424	Q86YV0;Q9H7J2	Q86YV0	319	327	RASAL3;FLJ00087	RAS protein activator like-3	yes	no	2	0.0087268	128.82	2		215180	166040	193090
AAAGARPVELGFAESAPAWR	______________________________	RPVELGFAESAPAWRLRSEQFPSKVGGRPA	M	A	A	W	R	L	7	2	0	0	0	0	2	2	0	0	1	0	0	1	2	1	0	1	0	1	0	0	20	1	2026.04	Q16342;F5H4V9;J3QK82;A0A087WYJ3;F5GWT2;Q6NW24	Q16342	2	21	PDCD2	Programmed cell death protein 2	no	no		1	NaN			0	0	0
AAAGEDYK	DSAVKMLVSLKMSYKAAAGEDYKADCPPGN	SLKMSYKAAAGEDYKADCPPGNPAPTSNHG	K	A	A	Y	K	A	3	0	0	1	0	0	1	1	0	0	0	1	0	0	0	0	0	0	1	0	0	0	8	0	823.371	P23381;A0A024R6K8;G3V3Y5;G3V3H8;G3V277;B4DTK8;G3V456;G3V5U1;G3V423;G3V3X0;G3V2Y7;G3V227;G3V3P2;G3V3S7;G3V5W1;G3V4N0;G3V4N8;G3V4C7;G3V2C0;G3V339;G3V313;G3V4S4	P23381	52	59	WARS	Tryptophan--tRNA ligase, cytoplasmic;T1-TrpRS;T2-TrpRS	yes	no	2	0.012051	122.74	1		187570	143090	180840
AAAGGGGGGAAAAGR	______________________________	AAAGGGGGGAAAAGRAYSFKVVLLGEGCVG	M	A	A	G	R	A	7	1	0	0	0	0	0	7	0	0	0	0	0	0	0	0	0	0	0	0	0	0	15	0	1070.52	Q9UL25;A0A024RBA9	Q9UL25	2	16	RAB21	Ras-related protein Rab-21	yes	no	2	8.7164e-06	73.841	1	1	2990	2893.3	0
AAAGLLPGGK	PPPPAAAQPPPGAPRAAAGLLPGGKAREFN	PGAPRAAAGLLPGGKAREFNRNQRKDSEGY	R	A	A	G	K	A	3	0	0	0	0	0	0	3	0	0	2	1	0	0	1	0	0	0	0	0	0	0	10	0	853.502	Q5VSL9;A8K4U4	Q5VSL9	38	47	STRIP1	Striatin-interacting protein 1	yes	no	2	0.017796	114.78	1		53439	55074	63250
AAAGLMSLLR	ISTITPQIQAFNLQKAAAGLMSLLREMGKG	FNLQKAAAGLMSLLREMGKGYLALCSYNCK	K	A	A	L	R	E	3	1	0	0	0	0	0	1	0	0	3	0	1	0	0	1	0	0	0	0	0	0	10	0	1001.57	G5EA36;I3L328	G5EA36	457	466	CDC27		yes	no	2	0.011394	126.41	1		53845	47203	64883
AAAGVVSGK	______________________________	______________________________	M	A	A	G	K	I	3	0	0	0	0	0	0	2	0	0	0	1	0	0	0	1	0	0	0	2	0	0	9	0	758.429	Q8TC07;F8WCB5;F8WDJ1;F8WF35;F8WAX5	Q8TC07	2	10	TBC1D15	TBC1 domain family member 15	no	no		1	NaN			0	0	0
AAAGWRDGSGQEK	______________________________	______________________________	M	A	A	E	K	Y	3	1	0	1	0	1	1	3	0	0	0	1	0	0	0	1	0	1	0	0	0	0	13	1	1331.62	P62070;E9PQK5;E9PQC5	P62070	2	14	RRAS2	Ras-related protein R-Ras2	yes	no	2	0.012097	135.02		1	0	0	0
AAAHHYGAQCDKPNK	ELKVDEVKISSAVLKAAAHHYGAQCDKPNK	AAAHHYGAQCDKPNKEFMLCRWEEKDPRRC	K	A	A	N	K	E	4	0	1	1	1	1	0	1	2	0	0	2	0	0	1	0	0	0	1	0	0	0	15	1	1666.76	P51970;B7Z768	P51970	27	41	NDUFA8	NADH dehydrogenase [ubiquinone] 1 alpha subcomplex subunit 8	yes	no	4	0.0012281	129.34	1		71442	73975	69350
AAAIGIDLGTTYSCVGVFQHGK	______________________________	LGTTYSCVGVFQHGKVEIIANDQGNRTTPS	K	A	A	G	K	V	3	0	0	1	1	1	0	4	1	2	1	1	0	1	0	1	2	0	1	2	0	0	22	0	2264.13	P0DMV8;P0DMV9;A0A0G2JIW1;A8K5I0;A0A1U9X7W4;Q59EJ3;B4DFN9;B4DWK5;B4DI39;B4E388;B4E1S9;B4DVU9;V9GZ37;B3KTT5;B4DNX1;B4E1T6;B4DNV4	P0DMV8	4	25	HSPA1A;HSPA1B;HEL-S-103	Heat shock 70 kDa protein 1A;Heat shock 70 kDa protein 1B	yes	no	3	5.3369e-24	234.12	1		75848	58378	91138
AAAISTSR	SKKLNSMPMEERKAKAAAISTSRVLTQEDF	MEERKAKAAAISTSRVLTQEDFQKIRMAQM	K	A	A	S	R	V	3	1	0	0	0	0	0	0	0	1	0	0	0	0	0	2	1	0	0	0	0	0	8	0	775.419	Q9NVU7;E7EW05;B4DT66	Q9NVU7	542	549	SDAD1	Protein SDA1 homolog	yes	no	2	0.0048914	139.68	1		295680	224290	288010
AAAITDMADLEELSR	______________________________	AAAITDMADLEELSRLSPLPPGSPGSAARG	M	A	A	S	R	L	4	1	0	2	0	0	2	0	0	1	2	0	1	0	0	1	1	0	0	0	0	0	15	0	1604.77	Q6ZN18;B3KXA1	Q6ZN18	2	16	AEBP2	Zinc finger protein AEBP2	yes	no	2	8.2711e-16	150.09	1		9548.7	13999	14000
AAAITDMADLEELSRLSPLPPGSPGSAAR	______________________________	RLSPLPPGSPGSAARGRAEPPEEEEEEEEE	M	A	A	A	R	G	6	2	0	2	0	0	2	2	0	1	4	0	1	0	4	4	1	0	0	0	0	0	29	1	2892.47	Q6ZN18;B3KXA1	Q6ZN18	2	30	AEBP2	Zinc finger protein AEBP2	yes	no	3	1.1386e-05	71.651		1	0	0	0
AAALAAAVAQDPAASGAPSS	KRLKEEKQKRKKEARAAALAAAVAQDPAAS	AAVAQDPAASGAPSS_______________	R	A	A	S	S	-	10	0	0	1	0	1	0	1	0	0	1	0	0	0	2	3	0	0	0	1	0	0	20	0	1695.84	Q8TAE8;Q7LAX7	Q8TAE8	203	222	GADD45GIP1	Growth arrest and DNA damage-inducible proteins-interacting protein 1	yes	no	3	4.8191e-12	209.23		2	7381.3	10577	11191
AAALASGCTVEIK	KELQVLTKKAEDCFRAAALASGCTVEIKGG	FRAAALASGCTVEIKGGAHDYYNVLPNKSL	R	A	A	I	K	G	4	0	0	0	1	0	1	1	0	1	1	1	0	0	0	1	1	0	0	1	0	0	13	0	1289.66	Q8IYS1	Q8IYS1	296	308	PM20D2	Peptidase M20 domain-containing protein 2	yes	yes	2;3	3.5394e-11	265.36	3		637010	545220	669480
AAALASLK	ASFNFLGLLDNPRVKAAALASLKKYGVGTC	LDNPRVKAAALASLKKYGVGTCGPRGFYGT	K	A	A	L	K	K	4	0	0	0	0	0	0	0	0	0	2	1	0	0	0	1	0	0	0	0	0	0	8	0	743.454	O15269;A0A024R277;Q6NUL7;Q59EQ4;A0A2R8Y4S0;A0A2R8Y6A2;B4DR90	O15269	119	126	SPTLC1	Serine palmitoyltransferase 1	yes	no	2	0.049025	101.33	1		136040	131750	151240
AAALDPAWPEPR	KYEESYGEALEGFSRAAALDPAWPEPRQRE	FSRAAALDPAWPEPRQREQQLLEFLDRLTS	R	A	A	P	R	Q	4	1	0	1	0	0	1	0	0	0	1	0	0	0	3	0	0	1	0	0	0	0	12	0	1292.65	Q86T04;Q8N0Z6	Q8N0Z6	250	261	TTC5	Tetratricopeptide repeat protein 5	no	no	2	0.031685	111.06	1		1121200	1000600	1163100
AAALEAMK	CIQLEPTFIKGYTRKAAALEAMKDYTKAMD	IKGYTRKAAALEAMKDYTKAMDVYQKALDL	K	A	A	M	K	D	4	0	0	0	0	0	1	0	0	0	1	1	1	0	0	0	0	0	0	0	0	0	8	0	803.421	P31948;V9HW72;A8K690;H0YGI8	P31948	435	442	STIP1;HEL-S-94n	Stress-induced-phosphoprotein 1	yes	no	2	0.0026503	150.84	1		157560	141420	158660
AAALEAMKDYTK	CIQLEPTFIKGYTRKAAALEAMKDYTKAMD	TRKAAALEAMKDYTKAMDVYQKALDLDSSC	K	A	A	T	K	A	4	0	0	1	0	0	1	0	0	0	1	2	1	0	0	0	1	0	1	0	0	0	12	1	1310.65	P31948;V9HW72;A8K690;H0YGI8	P31948	435	446	STIP1;HEL-S-94n	Stress-induced-phosphoprotein 1	yes	no	3	0.00045149	168.85	2		5252000	4644900	5529900
AAALEFLNR	TVDLKPDWGKGYSRKAAALEFLNRFEEAKR	KGYSRKAAALEFLNRFEEAKRTYEEGLKHE	K	A	A	N	R	F	3	1	1	0	0	0	1	0	0	0	2	0	0	1	0	0	0	0	0	0	0	0	9	0	1003.55	P31948;V9HW72;A8K690;F5H783;F5GXD8	P31948	79	87	STIP1;HEL-S-94n	Stress-induced-phosphoprotein 1	yes	no	2	4.5257e-05	221.33	1		1485200	1323100	1618500
AAALEFLNRFEEAK	TVDLKPDWGKGYSRKAAALEFLNRFEEAKR	KAAALEFLNRFEEAKRTYEEGLKHEANNPQ	K	A	A	A	K	R	4	1	1	0	0	0	3	0	0	0	2	1	0	2	0	0	0	0	0	0	0	0	14	1	1607.83	P31948;V9HW72;A8K690;F5H783;F5GXD8	P31948	79	92	STIP1;HEL-S-94n	Stress-induced-phosphoprotein 1	yes	no	3	0.0023432	135.04	1		1256700	904530	1278800
AAALEFLNRFEEAKR	TVDLKPDWGKGYSRKAAALEFLNRFEEAKR	AAALEFLNRFEEAKRTYEEGLKHEANNPQL	K	A	A	K	R	T	4	2	1	0	0	0	3	0	0	0	2	1	0	2	0	0	0	0	0	0	0	0	15	2	1763.93	P31948;V9HW72;A8K690;F5H783;F5GXD8	P31948	79	93	STIP1;HEL-S-94n	Stress-induced-phosphoprotein 1	yes	no	4	0.045509	71.513	1		591420	521560	715770
AAALEQFK	AAKSMGAIVRGFDTRAAALEQFKSLGAEPL	VRGFDTRAAALEQFKSLGAEPLEVDLKESG	R	A	A	F	K	S	3	0	0	0	0	1	1	0	0	0	1	1	0	1	0	0	0	0	0	0	0	0	8	0	876.471	Q13423;Q2TB59;A0A024R0C3;A0A590UJM2;A0A590UK29;E9PCX7;A0A590UJI3	Q13423	260	267	NNT	NAD(P) transhydrogenase, mitochondrial	yes	no	2	0.00052124	174.27	1		1481000	1250500	1276500
AAALFIAK	RRPSAPMTREEFLERAAALFIAKVKPVG__	REEFLERAAALFIAKVKPVG__________	R	A	A	A	K	V	4	0	0	0	0	0	0	0	0	1	1	1	0	1	0	0	0	0	0	0	0	0	8	0	803.491	Q6ZTW0	Q6ZTW0	278	285	TPGS1	Tubulin polyglutamylase complex subunit 1	yes	yes	2	0.012855	122.15	1		86173	73269	80462
AAALGASGGAGAGDDDFDQFDKPGAER	______________________________	GDDDFDQFDKPGAERSWRRRAADEDWDSEL	M	A	A	E	R	S	7	1	0	5	0	1	1	6	0	0	1	1	0	2	1	1	0	0	0	0	0	0	27	1	2565.14	Q96EV2;A8MTF7	Q96EV2	2	28	RBM33	RNA-binding protein 33	yes	no	3	1.4326e-08	72.916	1	1	75899	96077	98836
AAALGGPEDEPGAAEAHFLPR	APAGGNPEQRLDYERAAALGGPEDEPGAAE	PEDEPGAAEAHFLPRHRKLKEPGPPLASSQ	R	A	A	P	R	H	6	1	0	1	0	0	3	3	1	0	2	0	0	1	3	0	0	0	0	0	0	0	21	0	2075.01	Q68DK7;J3QQY0;J3KSZ8	Q68DK7	28	48	MSL1	Male-specific lethal 1 homolog	yes	no	3	5.3435e-07	175.56	1		56266	47434	73327
AAALSPEDETWEVLEEAPPPVFPLRPGGLPGLCEWLR	QVVGMKKSGGGDSERAAALSPEDETWEVLE	PLRPGGLPGLCEWLRRALPPAQAGALLLAL	R	A	A	L	R	R	4	2	0	1	1	0	6	3	0	0	6	0	0	1	7	1	1	2	0	2	0	0	37	1	4098.06	Q8WZA9;B7ZMD6	Q8WZA9	411	447	IRGQ	Immunity-related GTPase family Q protein	yes	no	4	0.011151	49.152	1		12846	4236.7	7420.2
AAAMANNLQK	GVPIIVQASQAEKNRAAAMANNLQKGSAGP	AEKNRAAAMANNLQKGSAGPMRLYVGSLHF	R	A	A	Q	K	G	4	0	2	0	0	1	0	0	0	0	1	1	1	0	0	0	0	0	0	0	0	0	10	0	1030.52	Q14498;A0A384NQ03;B4DRA0;B4E1M7;Q68DD9;B3KWX7;B4DLM0;G3XAC6;E1P5S2;Q6N037;Q6MZY7;B7Z4L7;Q7Z3L0;H0Y4X3;A0A0U1RQH7	Q14498	235	244	RBM39;DKFZp781C0423;RNPC2;DKFZp686A11192;DKFZp686C17209;DKFZp781I1140	RNA-binding protein 39	yes	no	2;3	3.9993e-12	271.65	3		7966100	7555600	9542300
AAAMDVDTPSGTNSGAGK	______________________________	MDVDTPSGTNSGAGKKRFEVKKWNAVALWA	M	A	A	G	K	K	4	0	1	2	0	0	0	3	0	0	0	1	1	0	1	2	2	0	0	1	0	0	18	0	1648.74	P62877	P62877	2	19	RBX1	E3 ubiquitin-protein ligase RBX1;E3 ubiquitin-protein ligase RBX1, N-terminally processed	yes	yes	2;3	7.7991e-08	115.57	3		1007100	983940	1174000
AAAMDVDTPSGTNSGAGKK	______________________________	DVDTPSGTNSGAGKKRFEVKKWNAVALWAW	M	A	A	K	K	R	4	0	1	2	0	0	0	3	0	0	0	2	1	0	1	2	2	0	0	1	0	0	19	1	1776.83	P62877	P62877	2	20	RBX1	E3 ubiquitin-protein ligase RBX1;E3 ubiquitin-protein ligase RBX1, N-terminally processed	yes	yes	3	3.445e-05	63.614	2		714350	662820	759490
AAAMTPPEEELKR	HAGRIIHKLFVNAQRAAAMTPPEEELKRMG	QRAAAMTPPEEELKRMGSPEERRQNSVSDF	R	A	A	K	R	M	3	1	0	0	0	0	3	0	0	0	1	1	1	0	2	0	1	0	0	0	0	0	13	1	1441.72	Q15042;B9A6J2;D3DP75	Q15042	904	916	RAB3GAP1	Rab3 GTPase-activating protein catalytic subunit	yes	no	3	0.0046792	122.55	1		225270	195720	248620
AAAMVPGR	______________________________	______________________________	M	A	A	G	R	S	3	1	0	0	0	0	0	1	0	0	0	0	1	0	1	0	0	0	0	1	0	0	8	0	771.406	O43598;H0Y8X4	O43598	2	9	DNPH1	2-deoxynucleoside 5-phosphate N-hydrolase 1	yes	no	2	0.0017415	60.788	2		173220	140560	157480
AAAMVPGRSESWER	______________________________	MAAAMVPGRSESWERGEPGRPALYFCGSIR	M	A	A	E	R	G	3	2	0	0	0	0	2	1	0	0	0	0	1	0	1	2	0	1	0	1	0	0	14	1	1545.74	O43598;H0Y8X4	O43598	2	15	DNPH1	2-deoxynucleoside 5-phosphate N-hydrolase 1	yes	no	2	0.0011825	118.52		2	0	0	0
AAANEQLTR	DQKRLKQAKELDRERAAANEQLTRAILRER	ELDRERAAANEQLTRAILRERICSEEERAK	R	A	A	T	R	A	3	1	1	0	0	1	1	0	0	0	1	0	0	0	0	0	1	0	0	0	0	0	9	0	972.499	Q9NX63;A4D1N4;C9JRZ6;F8WAR4;B7Z1X9;A0A286YEX5	Q9NX63	96	104	CHCHD3	MICOS complex subunit MIC19	yes	no	2	0.00010803	186.41	1	1	5175800	5965100	5434600
AAANFFSASCVPCADQSSFPK	KLYKELPDPQESIQRAAANFFSASCVPCAD	SASCVPCADQSSFPKLCQLCAGKGTDKCAC	R	A	A	P	K	L	5	0	1	1	2	1	0	0	0	0	0	1	0	3	2	4	0	0	0	1	0	0	21	0	2260.99	CON__Q0IIK2;CON__Q29443	CON__Q0IIK2	167	187			yes	no	3	6.2595e-05	127.67	1		410100	334880	441390
AAANFSDR	NETYRNIKVLLTSDKAAANFSDRSLLKNLG	VLLTSDKAAANFSDRSLLKNLGHWLGMITL	K	A	A	D	R	S	3	1	1	1	0	0	0	0	0	0	0	0	0	1	0	1	0	0	0	0	0	0	8	0	850.393	A5YKK6	A5YKK6	1182	1189	CNOT1	CCR4-NOT transcription complex subunit 1	yes	yes	2	0.0091738	128.61	1		67314	58148	58108
AAANYCR	NVTSRVAGRLQNCCRAAANYCRSLQYQRRS	GRLQNCCRAAANYCRSLQYQRRSSRGRDWG	R	A	A	C	R	S	3	1	1	0	1	0	0	0	0	0	0	0	0	0	0	0	0	0	1	0	0	0	7	0	824.36	Q9H6E5;A0A0A8K9B1;F5H0R1;A0A0S2Z5L2	Q9H6E5	569	575	TUT1;URLC6	Speckle targeted PIP5K1A-regulated poly(A) polymerase	yes	no	2	0.024957	118.06	1		29752	27087	32946
AAAPAPEEEMDECEQALAAEPK	EEKQKPQAERKEEKKAAAPAPEEEMDECEQ	EEMDECEQALAAEPKAKDPFAHLPKSTFVL	K	A	A	P	K	A	7	0	0	1	1	1	6	0	0	0	1	1	1	0	3	0	0	0	0	0	0	0	22	0	2356.02	P26641;Q53YD7;Q2F840	P26641	254	275	EEF1G	Elongation factor 1-gamma	yes	no	3;4	4.0046e-05	137.61	2		1538200	1311300	1591200
AAAPAPFLPMTVL	TTGGKRNAFGTYPEKAAAPAPFLPMTVL__	EKAAAPAPFLPMTVL_______________	K	A	A	V	L	-	4	0	0	0	0	0	0	0	0	0	2	0	1	1	3	0	1	0	0	1	0	0	13	0	1297.71	B3KQ75;B3KSI6	B3KQ75	170	182			yes	no	2	0.0022604	152.47	1		508070	464850	601860
AAAPCIIFFDELDSLAPSR	GQSEENVREVFARARAAAPCIIFFDELDSL	CIIFFDELDSLAPSRGRSGDSGGVMDRVVS	R	A	A	S	R	G	4	1	0	2	1	0	1	0	0	2	2	0	0	2	2	2	0	0	0	0	0	0	19	0	2092.03	Q13608;A0A024RD09	Q13608	794	812	PEX6	Peroxisome assembly factor 2	yes	no	3	7.0404e-05	136.63	1		29418	45479	40274
AAAPGVEDEPLLR	TARRIFQEPTEPKTKAAAPGVEDEPLLREN	TKAAAPGVEDEPLLRENPRRFVIFPIEYHD	K	A	A	L	R	E	3	1	0	1	0	0	2	1	0	0	2	0	0	0	2	0	0	0	0	1	0	0	13	0	1336.7	P31350;D6W4Z6;A0A286YFD6;C9JXC1	P31350	62	74	RRM2;hCG_23833	Ribonucleoside-diphosphate reductase subunit M2	yes	no	2;3	3.6069e-11	265.31	3	1	8737300	8928400	10969000
AAAPGVEDEPLLRENPR	TARRIFQEPTEPKTKAAAPGVEDEPLLREN	APGVEDEPLLRENPRRFVIFPIEYHDIWQM	K	A	A	P	R	R	3	2	1	1	0	0	3	1	0	0	2	0	0	0	3	0	0	0	0	1	0	0	17	1	1832.94	P31350;D6W4Z6;A0A286YFD6;C9JXC1	P31350	62	78	RRM2;hCG_23833	Ribonucleoside-diphosphate reductase subunit M2	yes	no	3	6.746e-05	159.41	1		455390	468800	588930
AAAPQAPGR	______________________________	______________________________	M	A	A	G	R	G	4	1	0	0	0	1	0	1	0	0	0	0	0	0	2	0	0	0	0	0	0	0	9	0	837.446	P78345;Q5VUC3;Q5VUC9	P78345	2	10	RPP38	Ribonuclease P protein subunit p38	yes	no	2	0.049371	50.703	1		11207	8939.8	5986.7
AAAPQAWAGPMEEPPQAQAPPR	ETQEPSPILDSEETRAAAPQAWAGPMEEPP	AGPMEEPPQAQAPPRGPGSPAEDLMFMESA	R	A	A	P	R	G	7	1	0	0	0	3	2	1	0	0	0	0	1	0	6	0	0	1	0	0	0	0	22	0	2270.09	Q16643;A0A2Z6ATB6;B3KSQ7;B7Z2Z0;D6R9Q9	Q16643	391	412	DBN1	Drebrin	yes	no	3	2.7088e-27	264.01	1		418850	428990	477950
AAAPTQIEAELYYLIAR	______________________________	APTQIEAELYYLIARFLQSGPCNKSAQVLV	M	A	A	A	R	F	5	1	0	0	0	1	2	0	0	2	2	0	0	0	1	0	1	0	2	0	0	0	17	0	1892	Q6RI45	Q6RI45	2	18	BRWD3	Bromodomain and WD repeat-containing protein 3	yes	yes	2	0.0024526	80.69	1		0	0	0
AAAQCYIDLIIK	AGTLVTLSSAPTAIKAAAQCYIDLIIKESD	AIKAAAQCYIDLIIKESDNNVKLIVLDRLI	K	A	A	I	K	E	3	0	0	1	1	1	0	0	0	3	1	1	0	0	0	0	0	0	1	0	0	0	12	0	1377.73	P53618;E9PP73	P53618	280	291	COPB1	Coatomer subunit beta	yes	no	2;3	2.3601e-05	222.74	3		1316600	1270700	1549100
AAAQYYLGNFR	KCADPDLNAVLYTNRAAAQYYLGNFRSALN	YTNRAAAQYYLGNFRSALNDVTAARKLKPC	R	A	A	F	R	S	3	1	1	0	0	1	0	1	0	0	1	0	0	1	0	0	0	0	2	0	0	0	11	0	1272.63	O95801	O95801	124	134	TTC4	Tetratricopeptide repeat protein 4	yes	yes	2	0.0012446	166.3	1		160060	173460	262290
AAASGQPRPEMQCPAEHEEDMYR	TPAREAAATARDGGKAAASGQPRPEMQCPA	PEMQCPAEHEEDMYRAADEIEKEKELLIHE	K	A	A	Y	R	A	4	2	0	1	1	2	4	1	1	0	0	0	2	0	3	1	0	0	1	0	0	0	23	1	2659.12	Q96BN8	Q96BN8	35	57	OTULIN	Ubiquitin thioesterase otulin	yes	yes	4	0.0039906	83.359	1		101150	87838	102740
AAASGSVLQR	______________________________	______________________________	M	A	A	Q	R	C	3	1	0	0	0	1	0	1	0	0	1	0	0	0	0	2	0	0	0	1	0	0	10	0	958.52	Q5VWZ2	Q5VWZ2	2	11	LYPLAL1	Lysophospholipase-like protein 1	no	no		1	NaN			0	0	0
AAASHLFPFEKL	QKLKGGPKKTKREKKAAASHLFPFEKL___	EKKAAASHLFPFEKL_______________	K	A	A	K	L	-	3	0	0	0	0	0	1	0	1	0	2	1	0	2	1	1	0	0	0	0	0	0	12	1	1329.71	A0A024R2M8	A0A024R2M8	929	940	XPC		yes	yes	3	0.036031	88.187	1		139810	129760	160130
AAASMGDTLSEQQLGDSDIPVIVYR	ERRLDFMGWLGAIQKAAASMGDTLSEQQLG	EQQLGDSDIPVIVYRCVDYITQCGLTSEGI	K	A	A	Y	R	C	3	1	0	3	0	2	1	2	0	2	2	0	1	0	1	3	1	0	1	2	0	0	25	0	2635.28	Q96P48;E7EU13;B7ZMI2;A0A2X0SFK3;A0A0A0MSJ2;F8WBT0	Q96P48	952	976	ARAP1	Arf-GAP with Rho-GAP domain, ANK repeat and PH domain-containing protein 1	yes	no	3	1.7498e-08	191.66	1		32783	34151	39395
AAASTDYYK	ICENNRYGMGTSVERAAASTDYYKRGDFIP	GTSVERAAASTDYYKRGDFIPGLRVDGMDI	R	A	A	Y	K	R	3	0	0	1	0	0	0	0	0	0	0	1	0	0	0	1	1	0	2	0	0	0	9	0	988.45	P08559;A0A024RBX9;Q53GE3;A5YPB6;A5PHJ9	P08559	236	244	PDHA1;PDHA1/LOC79064	Pyruvate dehydrogenase E1 component subunit alpha, somatic form, mitochondrial;Pyruvate dehydrogenase E1 component subunit alpha	yes	no	2	3.5993e-05	217.02	1		566970	514220	670800
AAASTDYYKR	ICENNRYGMGTSVERAAASTDYYKRGDFIP	TSVERAAASTDYYKRGDFIPGLRVDGMDIL	R	A	A	K	R	G	3	1	0	1	0	0	0	0	0	0	0	1	0	0	0	1	1	0	2	0	0	0	10	1	1144.55	P08559;A0A024RBX9;Q53GE3;A5YPB6;A5PHJ9	P08559	236	245	PDHA1;PDHA1/LOC79064	Pyruvate dehydrogenase E1 component subunit alpha, somatic form, mitochondrial;Pyruvate dehydrogenase E1 component subunit alpha	yes	no	3	0.011959	109.44	1		284790	344080	406950
AAASVLTTSMVTMEPGYLFLGSR	ITDGMRSVRAFHFDKAAASVLTTSMVTMEP	SMVTMEPGYLFLGSRLGNSLLLKYTEKLQE	K	A	A	S	R	L	3	1	0	0	0	0	1	2	0	0	3	0	2	1	1	3	3	0	1	2	0	0	23	0	2401.2	Q10570;D3DWL9	Q10570	365	387	CPSF1	Cleavage and polyadenylation specificity factor subunit 1	yes	no	3	1.369e-31	276.3	1		256040	234620	316320
AAASVMCHIEPDDGDDFVR	KLAGVFLGGRSMGSRAAASVMCHIEPDDGD	VMCHIEPDDGDDFVRGLICISYPLHHPKQQ	R	A	A	V	R	G	3	1	0	4	1	0	1	1	1	1	0	0	1	1	1	1	0	0	0	2	0	0	19	0	2103.9	Q5JUR7;A0A024RDZ1;A0A0C4DFW4	Q5JUR7	107	125	TEX30;RP11-484I6.3	Testis-expressed sequence 30 protein	yes	no	3	1.8433e-13	243.99	1		404720	323520	475360
AAASVTPPGSLELLQPGFSK	______________________________	TPPGSLELLQPGFSKTLLGTKLEAKYLCSA	M	A	A	S	K	T	3	0	0	0	0	1	1	2	0	0	3	1	0	1	3	3	1	0	0	1	0	0	20	0	1969.05	Q12933;B4DGI3;E5KBQ3;A0A024R8H5;B1AMY1;B1AMX7;B1AMX8	Q12933	2	21	TRAF2	TNF receptor-associated factor 2	yes	no	3	6.3942e-06	62.203		1	0	0	0
AAATAEEPDPK	KLAGDMKSKVVVTEKAAATAEEPDPKGIPE	VTEKAAATAEEPDPKGIPEFWFTIFRNVDM	K	A	A	P	K	G	4	0	0	1	0	0	2	0	0	0	0	1	0	0	2	0	1	0	0	0	0	0	11	0	1098.52	Q99733;B7ZB83;B7ZAK9;A0A024RCC9;B4DS05;B7ZAC7;C9JZI7;A0A2U9QGI0;C9J6D1;A8MXH2;E9PKT8;H0YCI4	Q99733	147	157	NAP1L4	Nucleosome assembly protein 1-like 4	yes	no	2;3	2.6577e-05	212.03	3		18680000	17442000	19430000
AAATDHRQELIECVANSDEQLGEMFLEEK	FGQIVRYGEIPAELRAAATDHRQELIECVA	ANSDEQLGEMFLEEKIPSISDLKLAIRRAT	R	A	A	E	K	I	4	1	1	2	1	2	6	1	1	1	3	1	1	1	0	1	1	0	0	1	0	0	29	1	3332.53	E5KND7;Q96RP9;E5KND5;C9IZ01;D3DNL3;F8WAU4	E5KND7	244	272	GFM1	Elongation factor G, mitochondrial	no	no	4	1.0536e-06	133.15	2		200350	159870	185030
AAATGAVAASAASGQAEGKK	______________________________	AVAASAASGQAEGKKITDLRVIDLKSELKR	M	A	A	K	K	I	9	0	0	0	0	1	1	3	0	0	0	2	0	0	0	2	1	0	0	1	0	0	20	1	1715.88	Q9NWH9;H7BXE3;H0YL55;H0YLW7;H0YMW8;H0YNF3;H0YMR6;H0YLE6	Q9NWH9	2	21	SLTM	SAFB-like transcription modulator	yes	no	3	2.2094e-08	77.191	1		1058800	902870	1154000
AAATGPSFWLGNETLK	______________________________	AATGPSFWLGNETLKVPLALFALNRQRLCE	M	A	A	L	K	V	3	0	1	0	0	0	1	2	0	0	2	1	0	1	1	1	2	1	0	0	0	0	16	0	1661.84	P12955;J3K000;A0A140VJR2	P12955	2	17	PEPD	Xaa-Pro dipeptidase	yes	no	2	1.063e-32	136.7	1		396790	279960	378050
AAATIDSLASR	EKIIKQAKHIFLRSRAAATIDSLASRIEDP	LRSRAAATIDSLASRIEDPQIQAHWSNIND	R	A	A	S	R	I	4	1	0	1	0	0	0	0	0	1	1	0	0	0	0	2	1	0	0	0	0	0	11	0	1074.57	A0A1W2PRB8;Q9NVC6;A0A384NYG5;B4DSE1;A0A1W2PS27;E9PM72;A0A1W2PS69;A0A1W2PRX4	A0A1W2PRB8	631	641	MED17	Mediator of RNA polymerase II transcription subunit 17	yes	no	2	9.5036e-09	242.39	1		470420	390670	452160
AAATLTSK	______________________________	______________________________	M	A	A	S	K	L	3	0	0	0	0	0	0	0	0	0	1	1	0	0	0	1	2	0	0	0	0	0	8	0	761.428	Q9UDW1;Q9NZY4;Q9P012	Q9UDW1	2	9	UQCR10	Cytochrome b-c1 complex subunit 9	yes	no	2	0.0028897	149.4	1		842750	817190	831860
AAATPESQEPQAK	EIGACSDEGTAQEGKAAATPESQEPQAKGA	GKAAATPESQEPQAKGAEASAASEEEAGPQ	K	A	A	A	K	G	4	0	0	0	0	2	2	0	0	0	0	1	0	0	2	1	1	0	0	0	0	0	13	0	1326.64	P49006	P49006	145	157	MARCKSL1	MARCKS-related protein	yes	yes	2;3	6.2541e-32	317.75	2	3	9019600	9120600	10853000
AAATQPDAKDTPDEPWAFPAR	QINLSNIRAGNLARRAAATQPDAKDTPDEP	DAKDTPDEPWAFPAREFLRKKLIGKEVCFT	R	A	A	A	R	E	6	1	0	3	0	1	1	0	0	0	0	1	0	1	4	0	2	1	0	0	0	0	21	1	2254.07	Q7KZF4;A0A140VK49;B2R5U1;Q59FF0;B3KU67;B4E299;I6TRR8	Q7KZF4	63	83	SND1	Staphylococcal nuclease domain-containing protein 1	no	no	3;4	1.9488e-08	183.74	2		2111300	2208700	2284500
AAATTSQPVLTSQQIETIFFK	LSHLEALLLPMKPLKAAATTSQPVLTSQQI	QPVLTSQQIETIFFKVPELYEIHKEFYDGL	K	A	A	F	K	V	3	0	0	0	0	3	1	0	0	2	1	1	0	2	1	2	4	0	0	1	0	0	21	0	2280.2	A0A2X0SFQ7;P11274;A9UEZ6;A9UEZ5;A9UEZ7;A2RQD6	A0A2X0SFQ7	529	549	BCR;BCR/ABL fusion;BCR-ABL1	Breakpoint cluster region protein;Non-specific protein-tyrosine kinase	no	no	3	2.3087e-05	143.52	1		248650	232070	247190
AAAVAAAGAGEPQSPDELLPK	______________________________	AGAGEPQSPDELLPKGDAEKPEEELEEDDD	M	A	A	P	K	G	7	0	0	1	0	1	2	2	0	0	2	1	0	0	3	1	0	0	0	1	0	0	21	0	1962.01	Q9NS69;Q549C5;Q53GB0	Q9NS69	2	22	TOMM22;MST065	Mitochondrial import receptor subunit TOM22 homolog	yes	no	2;3	2.7774e-17	93.716	2		413900	403880	422040
AAAVADEAVAR	______________________________	______________________________	M	A	A	A	R	D	6	1	0	1	0	0	1	0	0	0	0	0	0	0	0	0	0	0	0	2	0	0	11	0	1042.54	B4E074	B4E074	2	12			no	no	2	0.00088296	93.649	1		13261	11846	24267
AAAVAMETDDAGNR	______________________________	MAAAVAMETDDAGNRLRFQLELEFVQCLAN	M	A	A	N	R	L	5	1	1	2	0	0	1	1	0	0	0	0	1	0	0	0	1	0	0	1	0	0	14	0	1390.61	Q9Y3C7;I3L0P8	Q9Y3C7	2	15	MED31	Mediator of RNA polymerase II transcription subunit 31	yes	no	2	3.0639e-07	113.44		1	3103.8	1912.4	3954.7
AAAVLPVLDLAQR	KRIEAIVKNYPEGHKAAAVLPVLDLAQRQN	HKAAAVLPVLDLAQRQNGWLPISAMNKVAE	K	A	A	Q	R	Q	4	1	0	1	0	1	0	0	0	0	3	0	0	0	1	0	0	0	0	2	0	0	13	0	1335.79	P19404;Q9UEH5;Q6IPW4;A8K750;E7EPT4;Q6IB76	P19404	76	88	NDUFV2	NADH dehydrogenase [ubiquinone] flavoprotein 2, mitochondrial	yes	no	2;3	0.0010376	163.66	2		692120	616880	711860
AAAVLSGPSAGSAAGVPGGTGGLSAVSSGPR	______________________________	PGGTGGLSAVSSGPRLRLLLLESVSGLLQP	M	A	A	P	R	L	7	1	0	0	0	0	0	8	0	0	2	0	0	0	3	6	1	0	0	3	0	0	31	0	2565.31	Q8IZL8;A8K548	Q8IZL8	2	32	PELP1	Proline-, glutamic acid- and leucine-rich protein 1	yes	no	3	1.3356e-06	75.82	1		59726	62812	83294
AAAVQADDVEVLK	GPADAMELADHLVKRAAAVQADDVEVLKVG	KRAAAVQADDVEVLKVGRTQLIDAVLNLCT	R	A	A	L	K	V	4	0	0	2	0	1	1	0	0	0	1	1	0	0	0	0	0	0	0	3	0	0	13	0	1327.7	Q8N201;A4D212;A4D213	Q8N201	683	695	INTS1;DKFZP586J0619	Integrator complex subunit 1	yes	no	3	0.00030494	162.22	1		165410	128430	151840
AAAVSSVVR	______________________________	______________________________	M	A	A	V	R	R	3	1	0	0	0	0	0	0	0	0	0	0	0	0	0	2	0	0	0	3	0	0	9	0	858.492	A6NDU8;A0A0C4DGW6	A6NDU8	2	10	C5orf51	UPF0600 protein C5orf51	yes	no	2	0.00010588	107.9	1		238560	315470	439140
AAAVTLK	VKDDIKVSVNDFIIKAAAVTLKQMPDVNVS	SVNDFIIKAAAVTLKQMPDVNVSWDGEGPK	K	A	A	L	K	Q	3	0	0	0	0	0	0	0	0	0	1	1	0	0	0	0	1	0	0	1	0	0	7	0	672.417	O00330;B2R673;H0YD97	O00330	335	341	PDHX	Pyruvate dehydrogenase protein X component, mitochondrial	yes	no	2	0.04234	106.42	1		1389200	1080600	1274600
AAAVVGINSETIMKPASISEEELLNLINK	GENPASHSYVLNKTRAAAVVGINSETIMKP	PASISEEELLNLINKLNNDDNVDGLLVQLP	R	A	A	N	K	L	4	0	3	0	0	0	4	1	0	4	3	2	1	0	1	3	1	0	0	2	0	0	29	1	3053.63	P13995;B2R7W0	P13995	91	119	MTHFD2	Bifunctional methylenetetrahydrofolate dehydrogenase/cyclohydrolase, mitochondrial;NAD-dependent methylenetetrahydrofolate dehydrogenase;Methenyltetrahydrofolate cyclohydrolase	yes	no	3	6.2016e-26	244.95	1		6461.8	5161.1	3275.9
AAAYDISEDEED	KTSPPCSPANLSRHKAAAYDISEDEED___	RHKAAAYDISEDEED_______________	K	A	A	E	D	-	3	0	0	3	0	0	3	0	0	1	0	0	0	0	0	1	0	0	1	0	0	0	12	0	1326.51	P49585;B4E322;B2R8P1	P49585	356	367	PCYT1A	Choline-phosphate cytidylyltransferase A	yes	no	2	2.3955e-27	311.02		7	0	0	0
AAAYNLVQHGITNLCVIGGDGSLTGANIFR	GSARCKAFTTREGRRAAAYNLVQHGITNLC	VIGGDGSLTGANIFRSEWGSLLEELVAEGK	R	A	A	F	R	S	4	1	3	1	1	1	0	5	1	3	3	0	0	1	0	1	2	0	1	2	0	0	30	0	3101.57	P17858;B4E108	P17858	100	129	PFKL	ATP-dependent 6-phosphofructokinase, liver type	yes	no	4	1.2166e-08	140.07	1		66742	66325	79867
AAAYSAQVQPVDGATR	AQMEAEWREALRALRAAAYSAQVQPVDGAT	AAYSAQVQPVDGATRKKSQRVCRPRSIWRA	R	A	A	T	R	K	5	1	0	1	0	2	0	1	0	0	0	0	0	0	1	1	1	0	1	2	0	0	16	0	1603.8	Q9H7E9;A0A3B3IT54;A0A3B3IRR6;A0A3B3ITA3	Q9H7E9	183	198	C8orf33	UPF0488 protein C8orf33	yes	no	2;3	1.9798e-82	383.15	3		155620	138980	162610
AACCLAGAR	SQELGAALAQLVAQRAACCLAGARARFALG	QLVAQRAACCLAGARARFALGLSGGSLVSM	R	A	A	A	R	A	4	1	0	0	2	0	0	1	0	0	1	0	0	0	0	0	0	0	0	0	0	0	9	0	948.427	O95336;A0A0K0K1K7;M0R261;M0R0U3	O95336	30	38	PGLS	6-phosphogluconolactonase	yes	no	2	2.7208e-05	198.32	1		1239900	1122100	1696500
AACDLVR	IRRDLEGSDIDTRRRAACDLVRGLCKFFEG	SDIDTRRRAACDLVRGLCKFFEGPVTGIFS	R	A	A	V	R	G	2	1	0	1	1	0	0	0	0	0	1	0	0	0	0	0	0	0	0	1	0	0	7	0	803.396	P55060;A0A384NKW7;B4DM31;B4DUC5;B4DM67;B4DPS6	P55060	385	391	CSE1L	Exportin-2	yes	no	2	0.04234	106.42	1		1691500	1597200	1882200
AACEQQAVALTLQEDR	RFGLSAAEDITPRFRAACEQQAVALTLQED	ACEQQAVALTLQEDRASLTLSGGPSALAFD	R	A	A	D	R	A	4	1	0	1	1	3	2	0	0	0	2	0	0	0	0	0	1	0	0	1	0	0	16	0	1801.86	Q9BUH6	Q9BUH6	78	93	C9orf142	Protein PAXX	yes	yes	3	2.606e-09	241.39	1		473290	429500	583320
AACFAIQK	IPAYSKRGDIVFVDRAACFAIQKGLQASRS	DIVFVDRAACFAIQKGLQASRSDIKLFKHN	R	A	A	Q	K	G	3	0	0	0	1	1	0	0	0	1	0	1	0	1	0	0	0	0	0	0	0	0	8	0	907.459	O15269;A0A024R277;Q6NUL7;Q59EQ4	O15269	190	197	SPTLC1	Serine palmitoyltransferase 1	yes	no	2	0.0012662	159.14	1		212250	183780	223840
AACLLDGVPVALK	IEKKIGRGQFSEVYRAACLLDGVPVALKKV	YRAACLLDGVPVALKKVQIFDLMDAKARAD	R	A	A	L	K	K	3	0	0	1	1	0	0	1	0	0	3	1	0	0	1	0	0	0	0	2	0	0	13	0	1325.74	Q8TDX7;B2R8K8;F8WAG2	Q8TDX7	51	63	NEK7	Serine/threonine-protein kinase Nek7	yes	no	2;3	0.00018696	203.94	2		289380	281040	348830
AACLLDGVPVALKK	IEKKIGRGQFSEVYRAACLLDGVPVALKKV	RAACLLDGVPVALKKVQIFDLMDAKARADC	R	A	A	K	K	V	3	0	0	1	1	0	0	1	0	0	3	2	0	0	1	0	0	0	0	2	0	0	14	1	1453.83	Q8TDX7;B2R8K8;F8WAG2	Q8TDX7	51	64	NEK7	Serine/threonine-protein kinase Nek7	yes	no	3	3.0985e-05	207.34	1		845650	858180	998990
AACLLPK	RYKAAFTECCQAADKAACLLPKLDELRDEG	ECCQAADKAACLLPKLDELRDEGKASSAKQ	K	A	A	P	K	L	2	0	0	0	1	0	0	0	0	0	2	1	0	0	1	0	0	0	0	0	0	0	7	0	771.431	P02768;CON__P02768-1;B2RBS8;F6KPG5;A0A0C4DGB6;A8K9P0;B4DPP6;Q56G89;B4DPR2;H0YA55;B7WNR0;D6RHD5	P02768	199	205	ALB	Serum albumin	yes	no	2	0.037165	109.88	1		1613900	1442900	1514200
AACLPLPGYR	GNGYISFNELNDLFKAACLPLPGYRVREIT	NDLFKAACLPLPGYRVREITENLMATGDLD	K	A	A	Y	R	V	2	1	0	0	1	0	0	1	0	0	2	0	0	0	2	0	0	0	1	0	0	0	10	0	1116.58	V9HWJ7;P13796;Q53FI1;A0A024RDT4;Q59GX5;Q5TBN3;Q5TBN5	V9HWJ7	40	49	HEL-S-37;LCP1	Plastin-2	yes	no	2;3	4.205e-05	208.74	4		10299000	8686900	10598000
AACNLLQR	SARCQAFRTREGRLKAACNLLQRGITNLCV	TREGRLKAACNLLQRGITNLCVIGGDGSLT	K	A	A	Q	R	G	2	1	1	0	1	1	0	0	0	0	2	0	0	0	0	0	0	0	0	0	0	0	8	0	944.486	Q01813;Q5VSR5;V9GYV7	Q01813	110	117	PFKP	ATP-dependent 6-phosphofructokinase, platelet type	yes	no	2	0.0039533	143.02	2	1	2994000	2035400	3573200
AACQCVEPIK	WLHPTLKQDILEEIKAACQCVEPIKSAVCI	LEEIKAACQCVEPIKSAVCIADPLPTPSQE	K	A	A	I	K	S	2	0	0	0	2	1	1	0	0	1	0	1	0	0	1	0	0	0	0	1	0	0	10	0	1174.55	Q99575;Q96F88	Q99575	345	354	POP1	Ribonucleases P/MRP protein subunit POP1	yes	no	2	2.8694e-06	214.96	1		139290	128270	152590
AACSAAAMEEDSEASSSR	LQAKDEDKDEDEKEKAACSAAAMEEDSEAS	SAAAMEEDSEASSSRIGDSSQGDNNLQKLG	K	A	A	S	R	I	6	1	0	1	1	0	3	0	0	0	0	0	1	0	0	5	0	0	0	0	0	0	18	0	1828.72	Q05086;A0A6Q8PHE5;Q9H2G0;A0A1B0GVL3;Q9BUI6;A0A0D9SG77	Q05086	196	213	UBE3A	Ubiquitin-protein ligase E3A	yes	no	3	1.0418e-05	171.56	2		38565	29478	43267
AADAAGPGCPR	ALPCGHSLCRGCAQRAADAAGPGCPRCRAR	CAQRAADAAGPGCPRCRARGPGWARRRARD	R	A	A	P	R	C	4	1	0	1	1	0	0	2	0	0	0	0	0	0	2	0	0	0	0	0	0	0	11	0	1041.47	Q8NCN4	Q8NCN4	95	105	RNF169	E3 ubiquitin-protein ligase RNF169	yes	yes	2	0.00071526	177.7	1		304360	252890	332330
AADAEAEVASLNR	ALKDAQEKLELAEKKAADAEAEVASLNRRI	KKAADAEAEVASLNRRIQLVEEELDRAQER	K	A	A	N	R	R	5	1	1	1	0	0	2	0	0	0	1	0	0	0	0	1	0	0	0	1	0	0	13	0	1315.64	J3KN67;M1VPF4;A0A494C0P6	J3KN67	79	91	TPM3;TPM3-ROS1	Tyrosine-protein kinase receptor	no	no	3	3.2934e-16	270.67		2	132580	113150	152270
AADAEAEVASLNRR	ALKDAQEKLELAEKKAADAEAEVASLNRRI	KAADAEAEVASLNRRIQLVEEELDRAQERL	K	A	A	R	R	I	5	2	1	1	0	0	2	0	0	0	1	0	0	0	0	1	0	0	0	1	0	0	14	1	1471.74	J3KN67;M1VPF4;A0A494C0P6	J3KN67	79	92	TPM3;TPM3-ROS1	Tyrosine-protein kinase receptor	no	no	3	2.7423e-05	209.25	2	1	4561700	4685200	6318200
AADALEEQQR	SLKVTKGSLEEEKRRAADALEEQQRCISEL	EEKRRAADALEEQQRCISELKAETRSLVEQ	R	A	A	Q	R	C	3	1	0	1	0	2	2	0	0	0	1	0	0	0	0	0	0	0	0	0	0	0	10	0	1129.54	A0A024R5M9;A0A087WY61;Q59HB8;A0A024R5G4;A8K394;F5H4J1;Q14980;Q4LE64	A0A024R5M9	725	734	NUMA1;NUMA1 variant protein	Nuclear mitotic apparatus protein 1	no	no	2	0.00020038	191.17	2	1	997630	1045100	1302900
AADAVEDLR	AGYKAIYHDLEQSIRAADAVEDLRWFRANH	LEQSIRAADAVEDLRWFRANHGPGMAMNWP	R	A	A	L	R	W	3	1	0	2	0	0	1	0	0	0	1	0	0	0	0	0	0	0	0	1	0	0	9	0	958.472	Q9UNF0;Q6FIA3;A0A024R4X1;A0A0U1RR22	Q9UNF0	276	284	PACSIN2	Protein kinase C and casein kinase substrate in neurons protein 2	yes	no	2	0.015902	120.15	1		2310800	2150500	2663400
AADCEVEQWDSDEPIPAKELER	VTRRIPAEGRVALARAADCEVEQWDSDEPI	QWDSDEPIPAKELERGVAGAHGLLCLLSDH	R	A	A	E	R	G	3	1	0	3	1	1	5	0	0	1	1	1	0	0	2	1	0	1	0	1	0	0	22	1	2586.15	Q9UBQ7;A0A384N605;U3KQ56	Q9UBQ7	26	47	GRHPR	Glyoxylate reductase/hydroxypyruvate reductase	yes	no	3;4	1.3664e-19	231.4	2		598670	599640	742320
AADEAMEER	EANWGPRPRARPGGKAADEAMEERRRLLQN	ARPGGKAADEAMEERRRLLQNKRKEPPEDV	K	A	A	E	R	R	3	1	0	1	0	0	3	0	0	0	0	0	1	0	0	0	0	0	0	0	0	0	9	0	1020.42	Q9NXH9;A8K8L2;A0A024R7I5	Q9NXH9	571	579	TRMT1	tRNA (guanine(26)-N(2))-dimethyltransferase	yes	no	2	0.00010489	186.76	2		120840	111430	138770
AADEEAFEDNSEEYIR	TSICEKVIVPNMEFRAADEEAFEDNSEEYI	ADEEAFEDNSEEYIRRDLEGSDIDTRRRAA	R	A	A	I	R	R	3	1	1	2	0	0	5	0	0	1	0	0	0	1	0	1	0	0	1	0	0	0	16	0	1886.78	P55060;A0A384NKW7;B4DM31;B4DUC5;B4DM67;B4DPS6	P55060	356	371	CSE1L	Exportin-2	yes	no	2	2.4828e-298	479.94	2		9330.4	19837	14865
AADEEAFEDNSEEYIRR	TSICEKVIVPNMEFRAADEEAFEDNSEEYI	DEEAFEDNSEEYIRRDLEGSDIDTRRRAAC	R	A	A	R	R	D	3	2	1	2	0	0	5	0	0	1	0	0	0	1	0	1	0	0	1	0	0	0	17	1	2042.88	P55060;A0A384NKW7;B4DM31;B4DUC5;B4DM67;B4DPS6	P55060	356	372	CSE1L	Exportin-2	yes	no	3	8.239e-05	156.96	1		521990	436410	541420
AADETLCQTK	LATKSSPVKVGEKRKAADETLCQTKVLLDI	GEKRKAADETLCQTKVLLDIFTGVRLYLPP	K	A	A	T	K	V	2	0	0	1	1	1	1	0	0	0	1	1	0	0	0	0	2	0	0	0	0	0	10	0	1135.52	P49916;B7Z6I3	P49916	923	932	LIG3	DNA ligase 3;DNA ligase	yes	no	2	0.00022815	188.87	1		96384	100780	103440
AADEVAEGK	QDYGLDPKIANAIMKAADEVAEGKLNDHFP	ANAIMKAADEVAEGKLNDHFPLVVWQTGSG	K	A	A	G	K	L	3	0	0	1	0	0	2	1	0	0	0	1	0	0	0	0	0	0	0	1	0	0	9	0	888.419	P07954;A0A0S2Z4C3;A0A0S2Z3X6	P07954	123	131	FH	Fumarate hydratase, mitochondrial	yes	no	2;3	0.0017618	151.44	2		8730700	6547400	7998400
AADEVLAEAK	APLEIGLQRSTQVKRAADEVLAEAKKPRIE	TQVKRAADEVLAEAKKPRIEDEECVRLDKE	R	A	A	A	K	K	4	0	0	1	0	0	2	0	0	0	1	1	0	0	0	0	0	0	0	1	0	0	10	0	1015.52	Q6P1J9;A0A3B3IRP5;A0A1B0GUB2;B4DV47;A0A2R8YHB3;A0A2R8Y640	Q6P1J9	127	136	CDC73	Parafibromin	yes	no	2;3	0.0003567	178.22	4		3797300	3661100	4237600
AADFLSEPEGGPEMAK	EYLQEVARIRLCLDRAADFLSEPEGGPEMA	ADFLSEPEGGPEMAKEKQCYLQQVKQFCIR	R	A	A	A	K	E	3	0	0	1	0	0	3	2	0	0	1	1	1	1	2	1	0	0	0	0	0	0	16	0	1647.74	A0A0A0MTR7;A0A0A0MTC1;Q63HN8	A0A0A0MTR7	4239	4254	RNF213	E3 ubiquitin-protein ligase RNF213	yes	no	3	0.00032943	146.59	1		243850	202560	258600
AADHLKPFLDDSTLR	TAALNCVGKGMDKKKAADHLKPFLDDSTLR	AADHLKPFLDDSTLRFVDKLFEAVEEGRSS	K	A	A	L	R	F	2	1	0	3	0	0	0	0	1	0	3	1	0	1	1	1	1	0	0	0	0	0	15	1	1697.87	O43395;B4DLS8;B2R791;Q53GV6;B4DM28	O43395	47	61	PRPF3	U4/U6 small nuclear ribonucleoprotein Prp3	yes	no	4	0.053391	60.657	1		428450	325290	429510
AADIDQEVK	PYIKDLFTCTIKRLKAADIDQEVKERAISC	TIKRLKAADIDQEVKERAISCMGQIICNLG	K	A	A	V	K	E	2	0	0	2	0	1	1	0	0	1	0	1	0	0	0	0	0	0	0	1	0	0	9	0	987.487	Q86VP6;A8K8U1	Q86VP6	578	586	CAND1	Cullin-associated NEDD8-dissociated protein 1	yes	no	2	0.00061571	166.09	2		807650	776490	847260
AADIDQEVKER	PYIKDLFTCTIKRLKAADIDQEVKERAISC	KRLKAADIDQEVKERAISCMGQIICNLGDN	K	A	A	E	R	A	2	1	0	2	0	1	2	0	0	1	0	1	0	0	0	0	0	0	0	1	0	0	11	1	1272.63	Q86VP6;A8K8U1	Q86VP6	578	588	CAND1	Cullin-associated NEDD8-dissociated protein 1	yes	no	3	0.002927	136.81	1		9095400	8903000	11616000
AADIIDGLR	EVIHRKALQRIYADKAADIIDGLRKNPSIA	RIYADKAADIIDGLRKNPSIAVPIVLKRLK	K	A	A	L	R	K	2	1	0	2	0	0	0	1	0	2	1	0	0	0	0	0	0	0	0	0	0	0	9	0	942.513	Q96ST3	Q96ST3	677	685	SIN3A	Paired amphipathic helix protein Sin3a	yes	yes	2	0.033949	107.69	1		1050400	873930	1091200
AADISESSGADCK	______________________________	______________________________	M	A	A	C	K	G	3	0	0	2	1	0	1	1	0	1	0	1	0	0	0	3	0	0	0	0	0	0	13	0	1309.55	O43583;A0A024RBR3;F8VVL1	O43583	2	14	DENR	Density-regulated protein	yes	no	2	2.7884e-10	128.81	2		1220100	1129800	1189700
AADISESSGADCKGDPR	______________________________	DISESSGADCKGDPRNSAKLDADYPLRVLY	M	A	A	P	R	N	3	1	0	3	1	0	1	2	0	1	0	1	0	0	1	3	0	0	0	0	0	0	17	1	1734.75	O43583;A0A024RBR3;F8VVL1	O43583	2	18	DENR	Density-regulated protein	yes	no	2;3	1.9164e-07	110.98	2	1	523920	443400	592540
AADKGPAAGPR	______________________________	______________________________	M	A	A	P	R	S	4	1	0	1	0	0	0	2	0	0	0	1	0	0	2	0	0	0	0	0	0	0	11	1	1009.53	Q8TDD1	Q8TDD1	2	12	DDX54	ATP-dependent RNA helicase DDX54	yes	yes	3	0.031409	96.665	1		323860	315150	349610
AADKLAPAQYIR	EKSVSQKVAAAMPVRAADKLAPAQYIRYTP	PVRAADKLAPAQYIRYTPSQQGVAFNSGAK	R	A	A	I	R	Y	4	1	0	1	0	1	0	0	0	1	1	1	0	0	1	0	0	0	1	0	0	0	12	1	1315.72	Q13573;Q6I9S2;G3V3A4;B7Z9X2;B4DY36;A0A024R6E3;G3V4X8;Q6P151;Q0D2M5	Q13573	167	178	SNW1	SNW domain-containing protein 1	yes	no	3	0.0029804	136.5	1		502150	491740	634460
AADLFESEGAK	LVPELSSEVQSLWSKAADLFESEGAKVIEV	LWSKAADLFESEGAKVIEVSLPHTSYSIVC	K	A	A	A	K	V	3	0	0	1	0	0	2	1	0	0	1	1	0	1	0	1	0	0	0	0	0	0	11	0	1136.54	Q9H0R6;B2RBJ8	Q9H0R6	301	311	QRSL1	Glutamyl-tRNA(Gln) amidotransferase subunit A, mitochondrial	yes	no	2	0.00042309	188.87	1		768110	636080	887780
AADLLVNPLDPR	VSASSTGDLPKAKTRAADLLVNPLDPRNAD	KTRAADLLVNPLDPRNADKIRVKIADLGNA	R	A	A	P	R	N	2	1	1	2	0	0	0	0	0	0	3	0	0	0	2	0	0	0	0	1	0	0	12	0	1292.71	P78362;A0A024R704;H7C5L6	P78362	508	519	SRPK2	SRSF protein kinase 2;SRSF protein kinase 2 N-terminal;SRSF protein kinase 2 C-terminal	yes	no	2	0.037398	107.11	1		382360	357060	443270
AADLLYAMCDR	INALKTERDVSVRQRAADLLYAMCDRSNAK	VRQRAADLLYAMCDRSNAKQIVSEMLRYLE	R	A	A	D	R	S	3	1	0	2	1	0	0	0	0	0	2	0	1	0	0	0	0	0	1	0	0	0	11	0	1297.58	O95782;B4DXJ6	O95782	389	399	AP2A1	AP-2 complex subunit alpha-1	yes	no	2	7.9367e-05	208.11	1		332510	365900	417710
AADLNGDLTATR	HTFKKMLPRDERRFKAADLNGDLTATREEF	RFKAADLNGDLTATREEFTAFLHPEEFEHM	K	A	A	T	R	E	3	1	1	2	0	0	0	1	0	0	2	0	0	0	0	0	2	0	0	0	0	0	12	0	1216.6	Q15293;V9HW95;Q5J7V8;E9PP27	Q15293	177	188	RCN1;HEL-S-84	Reticulocalbin-1	yes	no	2	1.029e-10	253.71	1		255550	213650	272350
AADPPAENSSAPEAEQGGAE	RRPENPKPQDGKETKAADPPAENSSAPEAE	AENSSAPEAEQGGAE_______________	K	A	A	A	E	-	6	0	1	1	0	1	4	2	0	0	0	0	0	0	3	2	0	0	0	0	0	0	20	0	1896.8	P67809;H0Y449;A0JLU4;Q7KZ24	P67809	305	324	YBX1	Nuclease-sensitive element-binding protein 1	yes	no	2;3	2.8793e-38	308.68	6	12	6163100	7021900	7011700
AADRLEQELLR	QKRRLDKVRRKKEEKAADRLEQELLRDTVK	KEEKAADRLEQELLRDTVKFGEVVLQPPEL	K	A	A	L	R	D	2	2	0	1	0	1	2	0	0	0	3	0	0	0	0	0	0	0	0	0	0	0	11	1	1312.71	Q6PK04;H6QX63;I3L0U5	Q6PK04	183	193	CCDC137	Coiled-coil domain-containing protein 137	yes	no	3	0.001498	147.3	1		613130	519650	655910
AADRLPNLSSPSAEGPPGPPSGPAPR	VTSEEFDKFLEERAKAADRLPNLSSPSAEG	SAEGPPGPPSGPAPRKKTQEKDDDMLFAL_	K	A	A	P	R	K	4	2	1	1	0	0	1	3	0	0	2	0	0	0	8	4	0	0	0	0	0	0	26	1	2494.26	O60784;B4DKQ5;B4DJ44;B3KUF5	O60784	453	478	TOM1	Target of Myb protein 1	yes	no	3	2.6763e-07	179.07		1	0	0	0
AADSDDGAVSAPAASDGER	______________________________	DDGAVSAPAASDGERLPRGGVSKSTTSGEE	M	A	A	E	R	L	6	1	0	4	0	0	1	2	0	0	0	0	0	0	1	3	0	0	0	1	0	0	19	0	1760.74	B4DP23	B4DP23	2	20			yes	yes	2;3	6.8182e-117	417.21		3	0	0	0
AADSDDGAVSAPAASDGGVSK	______________________________	GAVSAPAASDGGVSKSTTSGEELVVQVPVV	M	A	A	S	K	S	6	0	0	4	0	0	0	3	0	0	0	1	0	0	1	4	0	0	0	2	0	0	21	0	1846.82	Q96GM8	Q96GM8	2	22	TOE1	Target of EGR1 protein 1	yes	yes	2;3	1.7059e-48	324.43		4	0	0	0
AADSICDGDLVDSQIR	AAGGDMKKHLMLLSRAADSICDGDLVDSQI	ADSICDGDLVDSQIRSKQNWSLLPAQAIYA	R	A	A	I	R	S	2	1	0	4	1	1	0	1	0	2	1	0	0	0	0	2	0	0	0	1	0	0	16	0	1733.79	P35251	P35251	911	926	RFC1	Replication factor C subunit 1	yes	yes	2;3	3.7127e-18	283.66	2		615390	611680	642630
AADSQNSGEGNTGAAESSFSQEVSR	TETEESMGGGEGNHRAADSQNSGEGNTGAA	NTGAAESSFSQEVSREQQPSSASERQAPRA	R	A	A	S	R	E	4	1	2	1	0	2	3	3	0	0	0	0	0	1	0	6	1	0	0	1	0	0	25	0	2485.06	P12270	P12270	2031	2055	TPR	Nucleoprotein TPR	yes	yes	3	1.5946e-17	225.26	1	5	3655.7	4877.4	0
AADSSDSDGAEESPAEPGAPR	______________________________	SDGAEESPAEPGAPRELPVPGSAEEEPPSG	R	A	A	P	R	E	5	1	0	3	0	0	3	2	0	0	0	0	0	0	3	4	0	0	0	0	0	0	21	0	2014.84	P16383;Q9BVX3;C9JII4	P16383	13	33	GCFC2	GC-rich sequence DNA-binding factor 2	yes	no	3	4.638e-12	204.21		3	0	0	0
AADTEEMDIEMDSGDEA	RKKLEEALMADILSRAADTEEMDIEMDSGD	DTEEMDIEMDSGDEA_______________	R	A	A	E	A	-	3	0	0	4	0	0	4	1	0	1	0	0	2	0	0	1	1	0	0	0	0	0	17	0	1827.67	Q9UBB5;O60535;Q69YZ5	Q9UBB5	395	411	MBD2;NY-CO-41;DKFZp586O0821	Methyl-CpG-binding domain protein 2	yes	no	2;3	7.4001e-135	434.76		18	0	0	0
AADTQVSETLKR	______________________________	______________________________	M	A	A	K	R	F	2	1	0	1	0	1	1	0	0	0	1	1	0	0	0	1	2	0	0	1	0	0	12	1	1317.69	E1NZA1;Q92616;B4DM32	E1NZA1	2	13	PRIC295;GCN1L1	Translational activator GCN1	yes	no	2	0.0013265	121.73	1		679400	553950	690580
AADVFMCSPR	______________________________	______________________________	M	A	A	P	R	R	2	1	0	1	1	0	0	0	0	0	0	0	1	1	1	1	0	0	0	1	0	0	10	0	1152.51	Q9HAP2	Q9HAP2	2	11	MLXIP	MLX-interacting protein	yes	yes	2	0.01333	68.676		2	0	0	0
AAEAADLGLGAAVPVELR	______________________________	AADLGLGAAVPVELRRERRMVCVEYPGVVR	M	A	A	L	R	R	6	1	0	1	0	0	2	2	0	0	3	0	0	0	1	0	0	0	0	2	0	0	18	0	1721.93	Q9Y5Q8;Q5T7U1	Q9Y5Q8	2	19	GTF3C5	General transcription factor 3C polypeptide 5	yes	no	2	0.025449	47.666	1		0	0	0
AAEAADLGLGAAVPVELRR	______________________________	ADLGLGAAVPVELRRERRMVCVEYPGVVRD	M	A	A	R	R	E	6	2	0	1	0	0	2	2	0	0	3	0	0	0	1	0	0	0	0	2	0	0	19	1	1878.03	Q9Y5Q8;Q5T7U1	Q9Y5Q8	2	20	GTF3C5	General transcription factor 3C polypeptide 5	yes	no	3	0.0010035	54.812	1		5286.4	3994.3	5934.7
AAEAAPPTQEAQGETEPTEQAPDALEQAADTSRR	IMPTLEEWEALCQQKAAEAAPPTQEAQGET	QAPDALEQAADTSRRNAETPEATTQQETDT	K	A	A	R	R	N	9	2	0	2	0	4	6	1	0	0	1	0	0	0	4	1	4	0	0	0	0	0	34	1	3535.63	Q8N163;B3KTJ9;H0YB24;G3V119	Q8N163	447	480	CCAR2	Cell cycle and apoptosis regulator protein 2	yes	no	4	9.6997e-14	149.09	1		57245	50244	52455
AAEADGPLKR	______________________________	______________________________	M	A	A	K	R	L	3	1	0	1	0	0	1	1	0	0	1	1	0	0	1	0	0	0	0	0	0	0	10	1	1026.55	O75352;J3QRD5;Q1HDL3;B4DLH7;A0A0S2Z4W8;A0A291FGE0;B2RB74;J3QS48;I3L295;A0A291FGC8;Q96N63;Q96K24;Q9H3L2;J3KT75;B4DMY7;J3QW43;A0A0S2Z4T4;I3L1D2;I3L4E0;J3KSI4	O75352	2	11	MPDU1;HBEBP2BPA	Mannose-P-dolichol utilization defect 1 protein	yes	no	2	0.012794	73.26	1		136790	105480	143330
AAECNIVVTQPR	QVPQFILDDFIQNDRAAECNIVVTQPRRIS	NDRAAECNIVVTQPRRISAVSVAERVAFER	R	A	A	P	R	R	2	1	1	0	1	1	1	0	0	1	0	0	0	0	1	0	1	0	0	2	0	0	12	0	1356.68	Q08211;Q58F26;Q6PJK6	Q08211	435	446	DHX9	ATP-dependent RNA helicase A	yes	no	2;3	2.9399e-05	220.5	2	2	10091000	9156300	11850000
AAEDDEDDDVDTK	DGDEDEEAESATGKRAAEDDEDDDVDTKKQ	KRAAEDDEDDDVDTKKQKTDEDD_______	R	A	A	T	K	K	2	0	0	6	0	0	2	0	0	0	0	1	0	0	0	0	1	0	0	1	0	0	13	0	1436.54	P06454;B8ZZQ6;Q8TBK9;V9HVW6;Q86YS2;Q53S24;H7C2N1;Q15202;Q15200;Q15204;B8ZZA1;B8ZZW7;Q7Z4R6	P06454	91	103	PTMA;PTMAP7	Prothymosin alpha;Prothymosin alpha, N-terminally processed;Thymosin alpha-1	yes	no	2;3	3.0653e-89	395.81	10		32206000	29062000	30178000
AAEDDEDDDVDTKK	DGDEDEEAESATGKRAAEDDEDDDVDTKKQ	RAAEDDEDDDVDTKKQKTDEDD________	R	A	A	K	K	Q	2	0	0	6	0	0	2	0	0	0	0	2	0	0	0	0	1	0	0	1	0	0	14	1	1564.64	P06454;B8ZZQ6;Q8TBK9;V9HVW6;Q86YS2;Q53S24;H7C2N1;Q15202;Q15200;Q15204;B8ZZA1;B8ZZW7;Q7Z4R6	P06454	91	104	PTMA;PTMAP7	Prothymosin alpha;Prothymosin alpha, N-terminally processed;Thymosin alpha-1	yes	no	3;4	6.7637e-08	244.16	10	1	25793000	22729000	24064000
AAEDDEDDDVDTKKQK	DGDEDEEAESATGKRAAEDDEDDDVDTKKQ	AEDDEDDDVDTKKQKTDEDD__________	R	A	A	Q	K	T	2	0	0	6	0	1	2	0	0	0	0	3	0	0	0	0	1	0	0	1	0	0	16	2	1820.79	P06454;B8ZZQ6;Q8TBK9;V9HVW6;Q86YS2;Q53S24;H7C2N1;Q15202;Q15200;Q15204;B8ZZA1;B8ZZW7;Q7Z4R6	P06454	91	106	PTMA;PTMAP7	Prothymosin alpha;Prothymosin alpha, N-terminally processed;Thymosin alpha-1	yes	no	4	0.0053894	104.41	2		3522000	3018600	4040100
AAEDSYAK	NLKTALEKYHDGIEKAAEDSYAKIDEKTAE	YHDGIEKAAEDSYAKIDEKTAELKRKMFKM	K	A	A	A	K	I	3	0	0	1	0	0	1	0	0	0	0	1	0	0	0	1	0	0	1	0	0	0	8	0	853.382	Q9BZD4;E9PQC4;A0A024R8Y0	Q9BZD4	440	447	NUF2;CDCA1	Kinetochore protein Nuf2	yes	no	2	0.0032339	147.34	1		477450	388700	463380
AAEEAEEAR	SVLDQLRGEAEAARRAAEEAEEARVQAERE	AEAARRAAEEAEEARVQAEREAAQSRRQVE	R	A	A	A	R	V	4	1	0	0	0	0	4	0	0	0	0	0	0	0	0	0	0	0	0	0	0	0	9	0	974.431	Q15149	Q15149	2226	2234	PLEC	Plectin	yes	yes	2	2.7813e-05	204.62	1		664190	565300	759110
AAEEEDEADPK	EEEEEEDDEGPALKRAAEEEDEADPKRQKT	ALKRAAEEEDEADPKRQKTENGASA_____	R	A	A	P	K	R	3	0	0	2	0	0	4	0	0	0	0	1	0	0	1	0	0	0	0	0	0	0	11	0	1202.49	P20962;A0A158RFU3;O15256;A2VCM6	P20962	82	92	PTMS	Parathymosin	yes	no	2	0.011008	128.81	1		58402	54294	58104
AAEEEDEADPKR	EEEEEEDDEGPALKRAAEEEDEADPKRQKT	LKRAAEEEDEADPKRQKTENGASA______	R	A	A	K	R	Q	3	1	0	2	0	0	4	0	0	0	0	1	0	0	1	0	0	0	0	0	0	0	12	1	1358.6	P20962;A0A158RFU3;O15256;A2VCM6	P20962	82	93	PTMS	Parathymosin	yes	no	3	0.00081276	154.24	1		5709800	4112800	5973900
AAEEFVNIYYETMDKR	ATSLDFKTYVDQACRAAEEFVNIYYETMDK	AEEFVNIYYETMDKRRRALTRLYLDKATLI	R	A	A	K	R	R	2	1	1	1	0	0	3	0	0	1	0	1	1	1	0	0	1	0	2	1	0	0	16	1	1977.91	Q9NPJ8	Q9NPJ8	17	32	NXT2	NTF2-related export protein 2	yes	yes	3	3.6972e-06	188	1		59858	50438	66272
AAEEIGIK	GNRDDSNLYINVKLKAAEEIGIKATHIKLP	YINVKLKAAEEIGIKATHIKLPRTTTESEV	K	A	A	I	K	A	2	0	0	0	0	0	2	1	0	2	0	1	0	0	0	0	0	0	0	0	0	0	8	0	829.455	P11586;V9GYY3;A0A384N5Y3;A0A024R652;F5H2F4;B7Z809	P11586	59	66	MTHFD1	C-1-tetrahydrofolate synthase, cytoplasmic;Methylenetetrahydrofolate dehydrogenase;Methenyltetrahydrofolate cyclohydrolase;Formyltetrahydrofolate synthetase;C-1-tetrahydrofolate synthase, cytoplasmic, N-terminally processed	yes	no	2	0.0062545	136.16	1	1	2900800	3190100	3547200
AAEELSK	QTYPSGGEEQAQYCRAAEELSKLRRAAVGR	EEQAQYCRAAEELSKLRRAAVGRPLDKHEG	R	A	A	S	K	L	2	0	0	0	0	0	2	0	0	0	1	1	0	0	0	1	0	0	0	0	0	0	7	0	746.381	Q8WUM4;Q4W4Y1;A0A3B3IT07;C9IZF9;F8WEQ7;F8WBR8	Q8WUM4	42	48	PDCD6IP;DRIP4	Programmed cell death 6-interacting protein	yes	no	2	0.013813	130.04	1		4129700	2874700	4115700
AAEEQGDDQDSEK	RSGDETPGSEVPGDKAAEEQGDDQDSEKSK	DKAAEEQGDDQDSEKSKPAGSDGERRGVKR	K	A	A	E	K	S	2	0	0	3	0	2	3	1	0	0	0	1	0	0	0	1	0	0	0	0	0	0	13	0	1420.56	Q1KMD3;H3BQZ7	Q1KMD3	175	187	HNRNPUL2;HNRNPUL2-BSCL2	Heterogeneous nuclear ribonucleoprotein U-like protein 2	yes	no	2;3	5.6116e-07	238.87	2		209100	178120	192930
AAEEQLSAR	DFLKAKSEEFRFGIKAAEEQLSARGMDASL	FRFGIKAAEEQLSARGMDASLSHQSLVALS	K	A	A	A	R	G	3	1	0	0	0	1	2	0	0	0	1	0	0	0	0	1	0	0	0	0	0	0	9	0	973.483	Q96CS2	Q96CS2	198	206	HAUS1	HAUS augmin-like complex subunit 1	yes	yes	2	3.7336e-05	217.64	1		602720	554620	767650
AAEEQRIQSLMTKMTAMANEESR	SATEKADAHEEDELRAAEEQRIQSLMTKMT	SLMTKMTAMANEESRLTASSVGQIVGLCSA	R	A	A	S	R	L	4	2	1	0	0	2	4	0	0	1	1	1	3	0	0	2	2	0	0	0	0	0	23	2	2624.24	Q567U6;F8W9X7	Q567U6	247	269	CCDC93	Coiled-coil domain-containing protein 93	yes	no	3	0.0059709	81.665	1		0	0	0
AAEEVEAK	RSSEFYRVTTEQYQKAAEEVEAKFKRYESH	TTEQYQKAAEEVEAKFKRYESHPVCADLQA	K	A	A	A	K	F	3	0	0	0	0	0	3	0	0	0	0	1	0	0	0	0	0	0	0	1	0	0	8	0	845.413	Q9NX63;A4D1N4;C9JRZ6;F8WAR4	Q9NX63	166	173	CHCHD3	MICOS complex subunit MIC19	yes	no	2	0.0015682	157.33	1		2536000	2160300	2484900
AAEEVLQTVDHYKTEIER	______________________________	EVLQTVDHYKTEIERLTKELTETTHEKIQA	M	A	A	E	R	L	2	1	0	1	0	1	4	0	1	1	1	1	0	0	0	0	2	0	1	2	0	0	18	1	2130.06	Q96G01;A8MVZ6;F8VZX7;F8W056	Q96G01	2	19	BICD1	Protein bicaudal D homolog 1	yes	no	3	0.00011331	94.461	1		161960	160810	168920
AAEFLQMLEAIK	KLMIQGEEEANDVWKAAEFLQMLEAIKALE	VWKAAEFLQMLEAIKALEVRNKENSAPLEE	K	A	A	I	K	A	3	0	0	0	0	1	2	0	0	1	2	1	1	1	0	0	0	0	0	0	0	0	12	0	1362.72	P52739;D6RFI6;D6RAT8;D6RBK1;D6RJH2;D6R9I2;B3KQ42;A0A024R087	P52739	108	119	ZNF131;hCG_36935	Zinc finger protein 131	yes	no	2;3	5.4561e-05	213.16	2		412940	384480	485820
AAEFNSNLNR	EASKVPEYIKKAAKKAAEFNSNLNRERMEE	KAAKKAAEFNSNLNRERMEERRAYFDLQTH	K	A	A	N	R	E	2	1	3	0	0	0	1	0	0	0	1	0	0	1	0	1	0	0	0	0	0	0	10	0	1134.54	Q8WUB8;S5FMB0;S5FZ81;S5FQ49;B4DK20	Q8WUB8	207	216	PHF10	PHD finger protein 10	no	no	2	3.0213e-06	214.05	1	1	58453	55453	55124
AAEGGLSSPEFSELCIWLGSQIK	LGYKGPLLEEQALTKAAEGGLSSPEFSELC	PEFSELCIWLGSQIKSLCNLEESITSAGRD	K	A	A	I	K	S	2	0	0	0	1	1	3	3	0	2	3	1	0	1	1	4	0	1	0	0	0	0	23	0	2478.21	Q52LJ0	Q52LJ0	38	60	FAM98B	Protein FAM98B	yes	yes	3;4	8.984e-06	162.82	2		695210	602980	780460
AAEGVSAADMAK	NLYLAREGLIRAGTKAAEGVSAADMAKRER	GTKAAEGVSAADMAKRERFELLKHQKLKDQ	K	A	A	A	K	R	5	0	0	1	0	0	1	1	0	0	0	1	1	0	0	1	0	0	0	1	0	0	12	0	1119.52	Q9NW13;A0A024R753	Q9NW13	454	465	RBM28	RNA-binding protein 28	yes	no	2;3	0.011409	119.53	2		1111900	1208300	1299500
AAEIYGVTHTR	EPAQQYDMFNIYIKRAAEIYGVTHTRGIYQ	YIKRAAEIYGVTHTRGIYQKAIEVLSDEHA	R	A	A	T	R	G	2	1	0	0	0	0	1	1	1	1	0	0	0	0	0	0	2	0	1	1	0	0	11	0	1216.62	Q9HCS7;Q71SV8;Q68CN2	Q9HCS7	639	649	XAB2;DKFZp762C1015	Pre-mRNA-splicing factor SYF1	yes	no	3	5.3647e-05	199.68	1		687590	614560	742290
AAELAVQNEVGLVDNPLK	SKKPGTAVVEFATVKAAELAVQNEVGLVDN	LAVQNEVGLVDNPLKISWLEGQPQDAVGRS	K	A	A	L	K	I	3	0	2	1	0	1	2	1	0	0	3	1	0	0	1	0	0	0	0	3	0	0	18	0	1879.01	Q9NVM6	Q9NVM6	226	243	DNAJC17	DnaJ homolog subfamily C member 17	yes	yes	3	1.5469e-05	161.75	1		822210	794890	898460
AAELEMELNEHSLVIDTLK	GFNRLRQEQRGLASKAAELEMELNEHSLVI	EMELNEHSLVIDTLKEVDETRKCYRMVGGV	K	A	A	L	K	E	2	0	1	1	0	0	4	0	1	1	4	1	1	0	0	1	1	0	0	1	0	0	19	0	2154.09	Q9UHV9;B1AQP2	Q9UHV9	44	62	PFDN2	Prefoldin subunit 2	yes	no	3	2.0489e-06	169.58	1		405780	292500	405100
AAELEMELNEHSLVIDTLKEVDETRK	GFNRLRQEQRGLASKAAELEMELNEHSLVI	SLVIDTLKEVDETRKCYRMVGGVLVERTVK	K	A	A	R	K	C	2	1	1	2	0	0	6	0	1	1	4	2	1	0	0	1	2	0	0	2	0	0	26	2	3011.51	Q9UHV9;B1AQP2	Q9UHV9	44	69	PFDN2	Prefoldin subunit 2	yes	no	4	4.1261e-12	199.75	1		116000	93868	121140
AAELETDIR	QAVRHLPQSVRIYIRAAELETDIRAKKRVL	VRIYIRAAELETDIRAKKRVLRKALEHVPN	R	A	A	I	R	A	2	1	0	1	0	0	2	0	0	1	1	0	0	0	0	0	1	0	0	0	0	0	9	0	1016.51	O94906	O94906	379	387	PRPF6	Pre-mRNA-processing factor 6	yes	yes	2	0.00072599	163.15	1		4631300	4733000	5477100
AAELFGLTAEEVYLVHDELDKPLGR	RPRRLMNANGRSVARAAELFGLTAEEVYLV	EVYLVHDELDKPLGRLALKLGGSARGHNGV	R	A	A	G	R	L	3	1	0	2	0	0	4	2	1	0	5	1	0	1	1	0	1	0	1	2	0	0	25	1	2784.43	Q86Y79;A0A096LP34;A0A096LP22;C9J7Z1	Q86Y79	105	129	PTRH1	Probable peptidyl-tRNA hydrolase	yes	no	4	5.478e-12	201.14	1		99110	110760	114610
AAELFHQLSQALEVLTDAAAR	KALSCHPDKNPDNPRAAELFHQLSQALEVL	QLSQALEVLTDAAARAAYDKVRKAKKQAAE	R	A	A	A	R	A	6	1	0	1	0	2	2	0	1	0	4	0	0	1	0	1	1	0	0	1	0	0	21	0	2253.18	Q9NVM6;H0YLQ7;S4R343;H0YK99	Q9NVM6	49	69	DNAJC17	DnaJ homolog subfamily C member 17	yes	no	3;4	5.6191e-18	237.66	2		74809	56922	68390
AAELGAR	LVIGGGSGGLASARRAAELGARAAVVESHK	GGLASARRAAELGARAAVVESHKLGGTCVN	R	A	A	A	R	A	3	1	0	0	0	0	1	1	0	0	1	0	0	0	0	0	0	0	0	0	0	0	7	0	686.371	P00390;V9HW90;A0A2R8YF59;H0YC68	P00390	83	89	GSR;HEL-75	Glutathione reductase, mitochondrial	yes	no	2	6.5472e-05	163.84	2	1	6831800	5059900	6669100
AAELIANSLATAGDGLIELR	QQKKAAIISAEGDSKAAELIANSLATAGDG	ANSLATAGDGLIELRKLEAAEDIAYQLSRS	K	A	A	L	R	K	5	1	1	1	0	0	2	2	0	2	4	0	0	0	0	1	1	0	0	0	0	0	20	0	1997.08	P35232;A8K401;Q6PUJ7;Q6FHP5;C9JW96	P35232	220	239	PHB;HEL-S-54e	Prohibitin	yes	no	2;3	2.4351e-120	425.69	4		1442400	1447000	1496400
AAELLMSCFR	LVKKGKSKVGDMLEKAAELLMSCFRVCASD	DMLEKAAELLMSCFRVCASDTRAGIEDSKK	K	A	A	F	R	V	2	1	0	0	1	0	1	0	0	0	2	0	1	1	0	1	0	0	0	0	0	0	10	0	1196.57	Q5JVF3;A8K097;A0A024RE04;A0A024RDZ9	Q5JVF3	141	150	PCID2;RP11-98F14.6	PCI domain-containing protein 2	yes	no	2	0.0014979	155.42	1		889340	743650	983520
AAELLQDEYSGR	ILCDLHDGFSGVGAKAAELLQDEYSGRGII	GAKAAELLQDEYSGRGIITWGLLPGPYHRG	K	A	A	G	R	G	2	1	0	1	0	1	2	1	0	0	2	0	0	0	0	1	0	0	1	0	0	0	12	0	1350.64	Q9BUK6;A0A3B3IUD2;A8K3J5;D3DVA3;B4DF47;B4DLS9	Q9BUK6	245	256	MSTO1	Protein misato homolog 1	yes	no	2;3	8.1702e-28	308.21	2		1213800	1070000	1324800
AAELTATQVEEEEEEEDFRK	KLILAQKLSELAVEKAAELTATQVEEEEEE	ATQVEEEEEEEDFRKKLNAGYSNTATEWSQ	K	A	A	R	K	K	3	1	0	1	0	1	8	0	0	0	1	1	0	1	0	0	2	0	0	1	0	0	20	1	2352.06	O75717;A8KAE0;B3KMD2;B3KMC2;B3KMD9	O75717	820	839	WDHD1	WD repeat and HMG-box DNA-binding protein 1	yes	no	3;4	1.395e-20	261.66	2		116380	119880	137610
AAELTATQVEEEEEEEDFRKK	KLILAQKLSELAVEKAAELTATQVEEEEEE	TQVEEEEEEEDFRKKLNAGYSNTATEWSQP	K	A	A	K	K	L	3	1	0	1	0	1	8	0	0	0	1	2	0	1	0	0	2	0	0	1	0	0	21	2	2480.16	O75717;A8KAE0;B3KMD2;B3KMC2;B3KMD9	O75717	820	840	WDHD1	WD repeat and HMG-box DNA-binding protein 1	yes	no	4	0.022066	69.986	1		671730	707320	720340
AAELVTQNCEAYEAHMR	RPGTENTPMIAGLGKAAELVTQNCEAYEAH	ELVTQNCEAYEAHMRDVRDYLEERLEAEFG	K	A	A	M	R	D	4	1	1	0	1	1	3	0	1	0	1	0	1	0	0	0	1	0	1	1	0	0	17	0	1991.88	Q96I15;B4DDP9;A0A0A0MQU4;B4DVB4;H7C3V9;H7C1N7	Q96I15	308	324	SCLY	Selenocysteine lyase	yes	no	3	6.1362e-13	252.1	1		232690	197390	266050
AAELWGEQAEAR	RLNREQEERLLELERAAELWGEQAEARRQI	LERAAELWGEQAEARRQILETMQNDRTTIS	R	A	A	A	R	R	4	1	0	0	0	1	3	1	0	0	1	0	0	0	0	0	0	1	0	0	0	0	12	0	1329.63	Q08379;A0A6Q8KRG2	Q08379	510	521	GOLGA2	Golgin subfamily A member 2	yes	no	2	2.505e-05	222.18	1		313450	290010	334930
AAEMLSQLDLFSR	IVQEKVFKGLDLLEKAAEMLSQLDLFSRNE	EKAAEMLSQLDLFSRNEDLEEIASTDLKYL	K	A	A	S	R	N	2	1	0	1	0	1	1	0	0	0	3	0	1	1	0	2	0	0	0	0	0	0	13	0	1479.74	P78318	P78318	52	64	IGBP1	Immunoglobulin-binding protein 1	yes	yes	2;3	4.653e-14	213.84	2		154110	115030	140510
AAEMMASLLK	ELQKLKEMTNHQKKRAAEMMASLLKDLAEI	HQKKRAAEMMASLLKDLAEIGIAVGNNDVK	R	A	A	L	K	D	3	0	0	0	0	0	1	0	0	0	2	1	2	0	0	1	0	0	0	0	0	0	10	0	1063.54	P33176;V9HW29;C1PHA2;M1VE91;D3DRX6;M1VKJ2;M1VRN1;A8K048;M1VPF9;M1V490;M1V481;M1VKI9;M1VE89;M1VRN0;M1VPF7	P33176	551	560	KIF5B;HEL-S-61;KIF5B-ALK;KIF5B-RET(NM_020630)_K24;R11;KIF5B-RET(NM_020975)_K23;R12;KIF5B-RET(NM_020630)_K23;R12;KIF5B-RET(NM_020975)_K22;R12;KIF5B-RET(NM_020630)_K22;R12;KIF5B-ALK_K17;A20;KIF5B-RET(NM_020630)_K16;R12;KIF5B-RET(NM_020975)_K16;R12;KIF5B-RET(NM_020975)_K15;R12;KIF5B-RET(NM_020630)_K15;R12	Kinesin-1 heavy chain;Kinesin-like protein	yes	no	2;3	0.00010763	200.54	2		2176500	1926800	2329800
AAEPLLTLER	VKFAVRERYPLDHARAAEPLLTLERLTEIV	LDHARAAEPLLTLERLTEIVASAPKGELLK	R	A	A	E	R	L	2	1	0	0	0	0	2	0	0	0	3	0	0	0	1	0	1	0	0	0	0	0	10	0	1111.62	O60524;G3V5V3;G3V4D9	O60524	160	169	NEMF	Nuclear export mediator factor NEMF	yes	no	2	0.0025514	147.2	1		548420	514450	583560
AAEPVSR	SPKASLRRVELSGPKAAEPVSRRTELSIDI	RVELSGPKAAEPVSRRTELSIDISSKQVEN	K	A	A	S	R	R	2	1	0	0	0	0	1	0	0	0	0	0	0	0	1	1	0	0	0	1	0	0	7	0	728.382	Q9UHD8;A0A024R8V0;A0A0S2Z5A5;Q1WWK5;K7ENL0;B4DTL7;K7EPY1;K7EJV0	Q9UHD8	100	106	2021-09-09	Septin-9	yes	no	2	0.0097961	138.37	1		97036	57344	93128
AAESAEIEPR	LQDTEISPRQNRRTRAAESAEIEPRNKRNR	NRRTRAAESAEIEPRNKRNRN_________	R	A	A	P	R	N	3	1	0	0	0	0	3	0	0	1	0	0	0	0	1	1	0	0	0	0	0	0	10	0	1071.52	A0A024R2I7;Q9NS91;Q53H10	A0A024R2I7	480	489	RAD18	E3 ubiquitin-protein ligase RAD18	yes	no	2	0.00013596	196.99	2		521990	498950	650810
AAESALQVVEK	______________________________	______________________________	M	A	A	E	K	L	3	0	0	0	0	1	2	0	0	0	1	1	0	0	0	1	0	0	0	2	0	0	11	0	1143.61	A0A024RAC6	A0A024RAC6	2	12	TCEB3		yes	yes	2	1.0366e-06	145.55	2		1778300	1632200	1696800
AAESETPGKSPEKKPK	RGKKRKALPASETPKAAESETPGKSPEKKP	AESETPGKSPEKKPKIKEEAVKEKSPSLGK	K	A	A	P	K	I	2	0	0	0	0	0	3	1	0	0	0	4	0	0	3	2	1	0	0	0	0	0	16	3	1682.88	O76021;Q32Q62	O76021	418	433	RSL1D1	Ribosomal L1 domain-containing protein 1	yes	no	5	0.029656	75.911	1		530850	635820	876600
AAESGSDFQQR	______________________________	______________________________	M	A	A	Q	R	R	2	1	0	1	0	2	1	1	0	0	0	0	0	1	0	2	0	0	0	0	0	0	11	0	1194.53	Q96BP3;A0A384MTS1;D6RA12;D6RDA4;D6RB19;D6RHV0	Q96BP3	2	12	PPWD1	Peptidylprolyl isomerase domain and WD repeat-containing protein 1	yes	no	2	6.3635e-56	96.668	2		5606	8192	5303.9
AAESIDQK	QVIPIIGKCLDGIVKAAESIDQKNDSQLVI	CLDGIVKAAESIDQKNDSQLVIEAYKSGFE	K	A	A	Q	K	N	2	0	0	1	0	1	1	0	0	1	0	1	0	0	0	1	0	0	0	0	0	0	8	0	860.424	Q96RU3;B7ZL13;B7ZL14;H0Y7W6	Q96RU3	255	262	FNBP1	Formin-binding protein 1	yes	no	2	0.0060234	136.75	1		547250	539850	619950
AAESLADPTEYENLFPGLK	VVKLWRENLSKVNQKAAESLADPTEYENLF	LADPTEYENLFPGLKEAFVVEEWVKETHAD	K	A	A	L	K	E	3	0	1	1	0	0	3	1	0	0	3	1	0	1	2	1	1	0	1	0	0	0	19	0	2064.01	P35606	P35606	784	802	COPB2	Coatomer subunit beta	yes	yes	3	4.8819e-06	159.14	1		5204200	4763900	5538100
AAESPDQKDTDGGPKEEESPV	ETSIDVAGKPNEVTKAAESPDQKDTDGGPK	QKDTDGGPKEEESPV_______________	K	A	A	P	V	-	2	0	0	3	0	1	4	2	0	0	0	2	0	0	3	2	1	0	0	1	0	0	21	2	2184.97	P53985;B4DKS0;B2R6A5;A0A024R0H1	P53985	480	500	SLC16A1	Monocarboxylate transporter 1	yes	no	3	0.0010707	121.26	1		100920	105450	126800
AAESTEEVSSLRPPR	GIVDMASSTFQGIQRAAESTEEVSSLRPPR	AAESTEEVSSLRPPRLIHEDGIIRPYDRQE	R	A	A	P	R	L	2	2	0	0	0	0	3	0	0	0	1	0	0	0	2	3	1	0	0	1	0	0	15	1	1627.82	Q709C8;A0A3B3IU50;B4E2S9;B3KW10	Q709C8	3584	3598	VPS13C	Vacuolar protein sorting-associated protein 13C	yes	no	3	8.4211e-05	173.76	1		179400	175850	191950
AAETIIDTK	MNRVGNESLNRAVAKAAETIIDTKGVTALV	NRAVAKAAETIIDTKGVTALVSDAIHNDLQ	K	A	A	T	K	G	2	0	0	1	0	0	1	0	0	2	0	1	0	0	0	0	2	0	0	0	0	0	9	0	960.513	Q9GZS1;B4E005;B4DYB1	Q9GZS1	171	179	POLR1E	DNA-directed RNA polymerase I subunit RPA49	yes	no	2	1.9734e-05	245.16	1		815260	763510	836080
AAETQTLNFGPEWLR	______________________________	AAETQTLNFGPEWLRALSSGGSITSPPLSP	M	A	A	L	R	A	2	1	1	0	0	1	2	1	0	0	2	0	0	1	1	0	2	1	0	0	0	0	15	0	1731.86	Q6Y7W6;A0A024R4A5;I1E4Y6;E7ESB6;B4DRT8;C9JHW1;C9JW88;B4DLU7;C9JXQ0;C9JRZ2;F8WCD5;C9JHT0;C9JPV7;C9J0V6	Q6Y7W6	2	16	GIGYF2;TNRC15	PERQ amino acid-rich with GYF domain-containing protein 2	yes	no	2	4.5994e-54	208.84	1		2959.7	0	4301.7
AAETVLK	HSWFQTLSTQEPCQRAAETVLKQQGVLALR	STQEPCQRAAETVLKQQGVLALRPYLQKQP	R	A	A	L	K	Q	2	0	0	0	0	0	1	0	0	0	1	1	0	0	0	0	1	0	0	1	0	0	7	0	730.423	P56192;A8K492;B4E0E9;A0A024RBA2;H0YHV5;Q8NAB3	P56192	185	191	MARS	Methionine--tRNA ligase, cytoplasmic	yes	no	2	0.013332	131.04	1		992030	1036200	1118700
AAETVVDPEMTPYLDIANQTGR	QIQRTKRGLEILAKRAAETVVDPEMTPYLD	PEMTPYLDIANQTGRSIRIPPSERKALMLA	R	A	A	G	R	S	3	1	1	2	0	1	2	1	0	1	1	0	1	0	2	0	3	0	1	2	0	0	22	0	2390.14	Q9Y5A7;A0A090N8Q5;H3BM14;H3BM74;C9JRT6;F8WDB6	Q9Y5A7	200	221	NUB1;NYREN18	NEDD8 ultimate buster 1	yes	no	3	1.194e-28	267.6	1		332150	279610	325590
AAEVLNK	GCAVVEFKMEESMKKAAEVLNKHSLSGRPL	KMEESMKKAAEVLNKHSLSGRPLKVKEDPD	K	A	A	N	K	H	2	0	1	0	0	0	1	0	0	0	1	1	0	0	0	0	0	0	0	1	0	0	7	0	743.418	P52272;A0A087X0X3;M0R2T0;M0R0N3;M0QYQ7;Q59ES8	P52272	128	134	HNRNPM	Heterogeneous nuclear ribonucleoprotein M	no	no	2	0.024016	118.69	1	1	15849000	12407000	16551000
AAEVPNEELINLLLK	EPQTCKSMKGSELKKAAEVPNEELINLLLK	AAEVPNEELINLLLKFEIKEVILEFTKQQK	K	A	A	L	K	F	2	0	2	0	0	0	3	0	0	1	4	1	0	0	1	0	0	0	0	1	0	0	15	0	1664.93	Q709C8	Q709C8	900	914	VPS13C	Vacuolar protein sorting-associated protein 13C	yes	yes	3	0.0098145	101.36	1		67801	73847	90127
AAEVWMDEYK	FPGGSGTVFARNTRRAAEVWMDEYKNFYYA	RNTRRAAEVWMDEYKNFYYAAVPSARNVPY	R	A	A	Y	K	N	2	0	0	1	0	0	2	0	0	0	0	1	1	0	0	0	0	1	1	1	0	0	10	0	1240.54	Q10471;A0A1L7NY50;G3V1S6;A0A1L7NY41;B7Z6K2;B7Z462;Q8N4A0;F8VUJ3	Q10471	384	393	GALNT2;GALNT4;POC1B-GALNT4	Polypeptide N-acetylgalactosaminyltransferase 2;Polypeptide N-acetylgalactosaminyltransferase 2 soluble form;Polypeptide N-acetylgalactosaminyltransferase;Polypeptide N-acetylgalactosaminyltransferase 4	no	no	2;3	0.00034725	179	2		2059100	2246700	2103000
AAEVWMDEYKNFYYAAVPSAR	FPGGSGTVFARNTRRAAEVWMDEYKNFYYA	DEYKNFYYAAVPSARNVPYGNIQSRLELRK	R	A	A	A	R	N	5	1	1	1	0	0	2	0	0	0	0	1	1	1	1	1	0	1	3	2	0	0	21	1	2480.15	Q10471;A0A1L7NY50;G3V1S6;A0A1L7NY41;B7Z6K2;B7Z462	Q10471	384	404	GALNT2	Polypeptide N-acetylgalactosaminyltransferase 2;Polypeptide N-acetylgalactosaminyltransferase 2 soluble form;Polypeptide N-acetylgalactosaminyltransferase	yes	no	3	0.00028414	120.56	1		199930	219430	265130
AAEVYFGDLELFEPFDHPEESIPKPVHTR	______________________________	FDHPEESIPKPVHTRFKDDDGDEEDENGVG	M	A	A	T	R	F	2	1	0	2	0	0	5	1	2	1	2	1	0	3	4	1	1	0	1	2	0	0	29	1	3368.64	Q6NZY4	Q6NZY4	2	30	ZCCHC8	Zinc finger CCHC domain-containing protein 8	no	no		1	NaN			0	0	0
AAEVYTR	KKIRRYKANKDVMEKAAEVYTRLKSRVLGP	ANKDVMEKAAEVYTRLKSRVLGPKIEAVQK	K	A	A	T	R	L	2	1	0	0	0	0	1	0	0	0	0	0	0	0	0	0	1	0	1	1	0	0	7	0	808.408	K7EPS6;K7ERA4;Q7Z4V5	Q7Z4V5	539	545	HDGFRP2	Hepatoma-derived growth factor-related protein 2	no	no	2	0.0052522	154.01	1		2499500	2651800	3232200
AAEWQLDQPSWSGR	HVYRIPPRATNRGYRAAEWQLDQPSWSGRL	RAAEWQLDQPSWSGRLRITAKGQMAYIKLE	R	A	A	G	R	L	2	1	0	1	0	2	1	1	0	0	1	0	0	0	1	2	0	2	0	0	0	0	14	0	1629.75	Q9NVZ3;Q53FE5;B4DUR7;F6SKB8;D6RAN6;H0Y970	Q9NVZ3	32	45	NECAP2	Adaptin ear-binding coat-associated protein 2	yes	no	2;3	0.00032059	174.72	2		1482500	1308200	1552900
AAEWYNIDFSLQNQLR	RENPNLVMPPKPADRAAEWYNIDFSLQNQL	AEWYNIDFSLQNQLRLAGASPATVAAAAAA	R	A	A	L	R	L	2	1	2	1	0	2	1	0	0	1	2	0	0	1	0	1	0	1	1	0	0	0	16	0	1966.95	Q13045;B4DIX0;Q59H95;J3KS54;B4DNA8	Q13045	386	401	FLII	Protein flightless-1 homolog	yes	no	3	1.4983e-33	320.35	1		130280	116610	146140
AAFAHFPELYDFALSNVAEVDTR	EMTTIHYDRITSLQRAAFAHFPELYDFALS	LYDFALSNVAEVDTRESLVKFFGPLSSNTL	R	A	A	T	R	E	5	1	1	2	0	0	2	0	1	0	2	0	0	3	1	1	1	0	1	2	0	0	23	0	2582.24	O60306;A0A024R9L1;B0AZM4;A8K6F0;H0YH15	O60306	340	362	AQR	Intron-binding protein aquarius	yes	no	3	1.3918e-17	214.94	1		967570	576700	577460
AAFALGGLGSGFASNR	AQAAAERLGYPVLVRAAFALGGLGSGFASN	AFALGGLGSGFASNREELSALVAPAFAHTS	R	A	A	N	R	E	4	1	1	0	0	0	0	4	0	0	2	0	0	2	0	2	0	0	0	0	0	0	16	0	1494.76	F8VPD4;P27708;Q53SY7	F8VPD4	556	571	CAD	CAD protein;Glutamine-dependent carbamoyl-phosphate synthase;Aspartate carbamoyltransferase;Dihydroorotase	yes	no	2;3	5.1292e-32	307.03	3		635110	555450	678640
AAFAPFGR	FVGDLSPEITTEDIKAAFAPFGRISDARVV	ITTEDIKAAFAPFGRISDARVVKDMATGKS	K	A	A	G	R	I	3	1	0	0	0	0	0	1	0	0	0	0	0	2	1	0	0	0	0	0	0	0	8	0	835.434	P31483;F8W8I6;C9JTN7;E5RGV5;H7BY49;Q59G98	Q59G98	162	169	TIA1	Nucleolysin TIA-1 isoform p40	no	no	2	0.0026533	150.82	1		882530	965920	984460
AAFDDAIAELDTLSEESYK	YEILNSPDRACRLAKAAFDDAIAELDTLSE	DAIAELDTLSEESYKDSTLIMQLLRDNLTL	K	A	A	Y	K	D	4	0	0	3	0	0	3	0	0	1	2	1	0	1	0	2	1	0	1	0	0	0	19	0	2086.96	P62258;V9HW98;G9K389;G9K388;B7ZA86;K7EM20	P62258	197	215	YWHAE;HEL2;YWHAE/FAM22B fusion;YWHAE/FAM22A fusion	14-3-3 protein epsilon	yes	no	2;3;4	1.4591e-27	300.49	7		4972600	4511100	5093900
AAFDDAIAELDTLSEESYKDSTLIMQLLR	YEILNSPDRACRLAKAAFDDAIAELDTLSE	EESYKDSTLIMQLLRDNLTLWTSDMQGDGE	K	A	A	L	R	D	4	1	0	4	0	1	3	0	0	2	5	1	1	1	0	3	2	0	1	0	0	0	29	1	3257.6	P62258;V9HW98;G9K389;G9K388;B7ZA86;K7EM20	P62258	197	225	YWHAE;HEL2;YWHAE/FAM22B fusion;YWHAE/FAM22A fusion	14-3-3 protein epsilon	yes	no	4	8.4803e-17	221.05	1		18333	23274	25000
AAFEALQVK	NKAISQILQESAMQKAAFEALQVKKDLMHR	ESAMQKAAFEALQVKKDLMHRQIRSQIKLI	K	A	A	V	K	K	3	0	0	0	0	1	1	0	0	0	1	1	0	1	0	0	0	0	0	1	0	0	9	0	975.539	Q6UWE0;A0A024R870;A0A6Q8PGF7;A0A6Q8PG02;A0A6Q8PFL5;A0A6Q8PGT8;A0A6Q8PGB2;A0A6Q8PGW1;A0A6Q8PFT9;A0A6Q8PFD4;A0A6Q8PGY0	Q6UWE0	455	463	LRSAM1	E3 ubiquitin-protein ligase LRSAM1	yes	no	2	0.0049287	137	1		346990	306960	374940
AAFFVTLDETEEGYRSEDPDTSMDSYAK	FGRGKNKQSLDAVEKAAFFVTLDETEEGYR	YRSEDPDTSMDSYAKSLLHGRCYDRWFDKS	K	A	A	A	K	S	3	1	0	4	0	0	4	1	0	0	1	1	1	2	1	3	3	0	2	1	0	0	28	1	3173.37	P50416;B2RAQ8;A0A024R5F4	P50416	414	441	CPT1A	Carnitine O-palmitoyltransferase 1, liver isoform	yes	no	4	5.6181e-05	100.85	1		333360	383710	364600
AAFGCFGNWLATVEQR	EYINDYGLIQIELTKAAFGCFGNWLATVEQ	AFGCFGNWLATVEQRQEKETELELQMKLWM	K	A	A	Q	R	Q	3	1	1	0	1	1	1	2	0	0	1	0	0	2	0	0	1	1	0	1	0	0	16	0	1825.86	Q8IWA0;A8K330	Q8IWA0	393	408	WDR75	WD repeat-containing protein 75	yes	no	2;3	1.393e-24	302.58	2		81766	72445	112400
AAFGEEVDAVDTGISR	LEKEGSLLSKQEESKAAFGEEVDAVDTGIS	AFGEEVDAVDTGISRETSSDVALASHILTA	K	A	A	S	R	E	3	1	0	2	0	0	2	2	0	1	0	0	0	1	0	1	1	0	0	2	0	0	16	0	1635.77	O00273;Q53HN4;A0A024R4H5	O00273	214	229	DFFA	DNA fragmentation factor subunit alpha	yes	no	3	2.1047e-12	255.28	1		1160200	1156900	1546000
AAFGISDSYVDGSSFDPQRR	HQLAELNEKKNERLRAAFGISDSYVDGSSF	SDSYVDGSSFDPQRRAREAKQPAPEPPKPY	R	A	A	R	R	A	2	2	0	3	0	1	0	2	0	1	0	0	0	2	1	4	0	0	1	1	0	0	20	1	2174	Q9UQ35;A0A140VK53;I3L4D8;Q9UQ39;I3L182;I3L1I8;A0A087X1W1;Q05BI2;Q05CV9;I3L1C0	Q9UQ35	137	156	SRRM2	Serine/arginine repetitive matrix protein 2	yes	no	3	9.8973e-07	171.15	1		306750	425400	400760
AAFGLSEAGFNTACVTK	EFDAVVVGAGGAGLRAAFGLSEAGFNTACV	FGLSEAGFNTACVTKLFPTRSHTVAAQGGI	R	A	A	T	K	L	4	0	1	0	1	0	1	2	0	0	1	1	0	2	0	1	2	0	0	1	0	0	17	0	1742.83	P31040;A0A024QZ30;D6RFM5;Q0QF12;B4DYN5;A0A494C1T6;A0A087X1I3	P31040	76	92	SDHA	Succinate dehydrogenase [ubiquinone] flavoprotein subunit, mitochondrial	yes	no	3	0.00039294	133.9	1		634720	618240	801400
AAFGQGSGPIMLDEVQCTGTEASLADCK	CRALGFENATQALGRAAFGQGSGPIMLDEV	EVQCTGTEASLADCKSLGWLKSNCRHERDA	R	A	A	C	K	S	4	0	0	2	2	2	2	4	0	1	2	1	1	1	1	2	2	0	0	1	0	0	28	0	2912.3	Q08380;A0A0S2Z3Y1;K7EP36;K7ESM3;K7EKQ5;K7ERZ6;K7EJD3	Q08380	77	104	LGALS3BP	Galectin-3-binding protein	yes	no	3;4	1.0245e-06	152.96	2		471710	440910	535600
AAFLEAK	KLAVDTFPARVIKHRAAFLEAKGQGALDPN	PARVIKHRAAFLEAKGQGALDPNGTRVRHG	R	A	A	A	K	G	3	0	0	0	0	0	1	0	0	0	1	1	0	1	0	0	0	0	0	0	0	0	7	0	748.412	Q9HC52	Q9HC52	289	295	CBX8	Chromobox protein homolog 8	yes	yes	2	0.043869	105.39	1		15940	10734	7558.5
AAFLGCLTDVR	RVARERLGHHLQGLRAAFLGCLTDVRQALA	QGLRAAFLGCLTDVRQALAAPRVAGKEGPG	R	A	A	V	R	Q	2	1	0	1	1	0	0	1	0	0	2	0	0	1	0	0	1	0	0	1	0	0	11	0	1221.62	Q9UID3	Q9UID3	416	426	VPS51	Vacuolar protein sorting-associated protein 51 homolog	yes	yes	2	0.0030133	150.36	1		145260	119100	173680
AAFLNFFR	PLSSEPPAAKASAVRAAFLNFFRDRHGHRL	AKASAVRAAFLNFFRDRHGHRLVPSASVRP	R	A	A	F	R	D	2	1	1	0	0	0	0	0	0	0	1	0	0	3	0	0	0	0	0	0	0	0	8	0	984.518	Q5JTZ9	Q5JTZ9	44	51	AARS2	Alanine--tRNA ligase, mitochondrial	yes	yes	2	0.000504	210.37	1		579980	598690	743680
AAFLQYCR	KNETIAQEDKIKLLKAAFLQYCRKDLGHAQ	DKIKLLKAAFLQYCRKDLGHAQMVVDELFS	K	A	A	C	R	K	2	1	0	0	1	1	0	0	0	0	1	0	0	1	0	0	0	0	1	0	0	0	8	0	1027.49	Q8WUM0;B4E206;A0A024R3R6;B4E3T7	Q8WUM0	524	531	NUP133	Nuclear pore complex protein Nup133	yes	no	2	0.0053554	138.48	1		246430	232640	372490
AAFNSGK	VGVNGFGRIGRLVTRAAFNSGKVDIVAIND	RIGRLVTRAAFNSGKVDIVAINDPFIDLNY	R	A	A	G	K	V	2	0	1	0	0	0	0	1	0	0	0	1	0	1	0	1	0	0	0	0	0	0	7	0	693.345	P04406;V9HVZ4;Q2TSD0;B4DRV9	P04406	21	27	GAPDH;HEL-S-162eP	Glyceraldehyde-3-phosphate dehydrogenase	yes	no	2	0.0090624	125.25	3		6045800	2283100	3123500
AAFPLHDCK	SKFGINRLVNSGIYKAAFPLHDCKFRRQSE	NSGIYKAAFPLHDCKFRRQSEDPSCPNERY	K	A	A	C	K	F	2	0	0	1	1	0	0	0	1	0	1	1	0	1	1	0	0	0	0	0	0	0	9	0	1057.5	Q4KMQ2;B3KX12;B4E1V1;B4DZA5	Q4KMQ2	243	251	ANO6	Anoctamin-6;Anoctamin	yes	no	3	0.030043	85.676	1		82472	96859	116130
AAFQSLLDAQADEAVLDHPDLK	DPRSFDSNAFTLLLRAAFQSLLDAQADEAV	DAQADEAVLDHPDLKHIDPVVLKHCHAAAA	R	A	A	L	K	H	5	0	0	4	0	2	1	0	1	0	4	1	0	1	1	1	0	0	0	1	0	0	22	0	2366.18	R4GMX3;R4GMW6;Q9UBI1;B3KY73;H0Y4W0;R4GN54;H0Y6Z9	R4GMX3	31	52	COMMD3-BMI1;COMMD3	COMM domain-containing protein 3	yes	no	3	8.3139e-48	321.88	1		657890	585050	683980
AAFSQEK	EWSDDEMDEKSEEGKAAFSQEKSRRVKEEN	DEKSEEGKAAFSQEKSRRVKEENPEIAVSA	K	A	A	E	K	S	2	0	0	0	0	1	1	0	0	0	0	1	0	1	0	1	0	0	0	0	0	0	7	0	779.381	Q9UEW8;X5DP03;X5D2U3;Q6E0B2;X5D7P8	Q9UEW8	398	404	STK39	STE20/SPS1-related proline-alanine-rich protein kinase	no	no	2	0.0031827	168.45	1		4085900	3775200	4511200
AAFTAFEEAQLPR	VAEEAADRHPERRMRAAFTAFEEAQLPRLK	MRAAFTAFEEAQLPRLKQENPNMRLSQLKQ	R	A	A	P	R	L	4	1	0	0	0	1	2	0	0	0	1	0	0	2	1	0	1	0	0	0	0	0	13	0	1449.73	Q96CT7;A0A024R7M8	Q96CT7	171	183	CCDC124;LOC115098	Coiled-coil domain-containing protein 124	yes	no	2;3	4.7375e-24	303.26	2	1	1618800	1432700	1809600
AAFTAGR	RKTTALKQLQGHMWRAAFTAGRMKAEFFAD	QLQGHMWRAAFTAGRMKAEFFADVVPAVRK	R	A	A	G	R	M	3	1	0	0	0	0	0	1	0	0	0	0	0	1	0	0	1	0	0	0	0	0	7	0	692.361	Q9UHY7;D6RA00;A0A0C4DGY8;Q7Z508	Q9UHY7	120	126	ENOPH1	Enolase-phosphatase E1	yes	no	2	0.0052323	154.09	1		2618100	2068700	2812400
AAFTECCQAADK	YFYAPELLFFAKRYKAAFTECCQAADKAAC	RYKAAFTECCQAADKAACLLPKLDELRDEG	K	A	A	D	K	A	4	0	0	1	2	1	1	0	0	0	0	1	0	1	0	0	1	0	0	0	0	0	12	0	1370.56	P02768;CON__P02768-1;B2RBS8;F6KPG5;A0A0C4DGB6;A8K9P0;B4DPP6;Q56G89;B4DPR2;H0YA55;B7WNR0;D6RHD5	P02768	187	198	ALB	Serum albumin	yes	no	2	3.8369e-16	275.11	1		643040	743290	678290
AAFTVSLDPGPLEQFPHSMEPQLR	FTKYTEMDYARAGNKAAFTVSLDPGPLEQF	GPLEQFPHSMEPQLRQLGLPTALKRGVVTL	K	A	A	L	R	Q	2	1	0	1	0	2	2	1	1	0	3	0	1	2	4	2	1	0	0	1	0	0	24	0	2666.32	Q9UKD2;A0A024RAE1	Q9UKD2	131	154	MRTO4;C1orf33	mRNA turnover protein 4 homolog	yes	no	3;4	0.00012264	112.41	2		1025300	892090	1168200
AAFVLPEFAR	VAQMQLKYYNSDVHRAAFVLPEFARKALND	SDVHRAAFVLPEFARKALNDVS________	R	A	A	A	R	K	3	1	0	0	0	0	1	0	0	0	1	0	0	2	1	0	0	0	0	1	0	0	10	0	1119.61	P19623;K7EL89	P19623	286	295	SRM	Spermidine synthase	yes	no	2	0.0007152	167.23	1		1152500	843090	1228500
AAFYEEQINYYDTYIK	ELAKLQQTLNALNKKAAFYEEQINYYDTYI	AFYEEQINYYDTYIKTCLDNLKRKNTRRSI	K	A	A	I	K	T	2	0	1	1	0	1	2	0	0	2	0	1	0	1	0	0	1	0	4	0	0	0	16	0	2029.93	A0A024RAJ8;Q13576;F5H7S7;E7EWC2;Q59HA3;B7Z7U6;B7Z881	A0A024RAJ8	1432	1447	IQGAP2	Ras GTPase-activating-like protein IQGAP2	yes	no	3	8.3947e-08	224.34	1		178710	174700	227460
AAGAAEAAVAAVEEVGSAGQFEELLR	______________________________	VEEVGSAGQFEELLRLKAKSLLVVHFWAPW	M	A	A	L	R	L	9	1	0	0	0	1	5	3	0	0	2	0	0	1	0	1	0	0	0	3	0	0	26	0	2515.26	O76003;A0A140VJK1	O76003	2	27	GLRX3	Glutaredoxin-3	yes	no	2;3	1.0831e-114	230.67	7	1	0	0	0
AAGADPGEGEEGR	SFSVASASRPGRRNKAAGADPGEGEEGRIL	NKAAGADPGEGEEGRILLPEGFNPMQALEE	K	A	A	G	R	I	3	1	0	1	0	0	3	4	0	0	0	0	0	0	1	0	0	0	0	0	0	0	13	0	1214.52	Q562E7;A0A0J9YXM6	Q562E7	706	718	WDR81	WD repeat-containing protein 81	yes	no	2	0.00033565	191.4	1		223770	209110	251580
AAGAEPDSILKPELLSAIEK	LLTFSWDMAVLEDIKAAGAEPDSILKPELL	PDSILKPELLSAIEKLL_____________	K	A	A	E	K	L	4	0	0	1	0	0	3	1	0	2	3	2	0	0	2	2	0	0	0	0	0	0	20	1	2051.11	Q9BZV1;K7EP32	Q9BZV1	420	439	UBXN6	UBX domain-containing protein 6	yes	no	3	4.2472e-12	207.53	1		78182	73109	91422
AAGARPLTSPESLSR	GPQLLLSEAVSRAAKAAGARPLTSPESLSR	AAGARPLTSPESLSRDLEAPEVQESYRQQL	K	A	A	S	R	D	3	2	0	0	0	0	1	1	0	0	2	0	0	0	2	3	1	0	0	0	0	0	15	1	1511.81	P46379;A0A024RCR6;A0A1U9X7A9;A0A1U9X7A6;A0A0G2JK23	P46379	1073	1087	BAG6;BAT3	Large proline-rich protein BAG6	yes	no	3	0.00024883	160.48	1	1	215710	191050	298760
AAGASDVVLYK	TSEKEIISKEQGNVKAAGASDVVLYKIDVP	GNVKAAGASDVVLYKIDVPANRYDLLCLEG	K	A	A	Y	K	I	3	0	0	1	0	0	0	1	0	0	1	1	0	0	0	1	0	0	1	2	0	0	11	0	1092.58	Q9NSD9;Q9BR63	Q9NSD9	54	64	FARSB	Phenylalanine--tRNA ligase beta subunit	yes	no	2;3	1.4912e-08	237.92	3		3608100	3536100	4034900
AAGCDFTNVVK	EEAKQALKNMGEILKAAGCDFTNVVKTTVL	EILKAAGCDFTNVVKTTVLLADINDFNTVN	K	A	A	V	K	T	2	0	1	1	1	0	0	1	0	0	0	1	0	1	0	0	1	0	0	2	0	0	11	0	1180.55	P52758;H0YBX3;A0A024R9H2;H0YB34	P52758	68	78	HRSP12	Ribonuclease UK114	yes	no	2	1.1936e-08	240.38	2		495340	446400	535960
AAGDGDCGTTHSR	STLLGLEEHLNALDRAAGDGDCGTTHSRAA	DRAAGDGDCGTTHSRAARAIQEWLKEGPPP	R	A	A	S	R	A	2	1	0	2	1	0	0	3	1	0	0	0	0	0	0	1	2	0	0	0	0	0	13	0	1303.52	A0A024R529;Q3LXA3;A0A140VJH7;H0YCY6;I3L252	A0A024R529	398	410	DAK;TKFC	Bifunctional ATP-dependent dihydroxyacetone kinase/FAD-AMP lyase (cyclizing);ATP-dependent dihydroxyacetone kinase;FAD-AMP lyase (cyclizing)	yes	no	3	0.0040448	133.88	1		4220.2	4063.6	2859.3
AAGDGDVK	______________________________	______________________________	M	A	A	V	K	L	2	0	0	2	0	0	0	2	0	0	0	1	0	0	0	0	0	0	0	1	0	0	8	0	731.345	O15173;Q8NB07	O15173	2	9	PGRMC2	Membrane-associated progesterone receptor component 2	yes	no	2	0.0095054	69.198	2		998740	995410	1288100
AAGDGGSGPPEK	______________________________	NKRAAGDGGSGPPEKKLSREEKTTTTLIEP	R	A	A	E	K	K	2	0	0	1	0	0	1	4	0	0	0	1	0	0	2	1	0	0	0	0	0	0	12	0	1041.47	O75150;A0A0S2Z537;A8K6K1;A0A0S2Z4Z2;H3BP71;B4DMM1;Q6ZN99;H3BQ99;H3BUL6;I3L332	O75150	9	20	RNF40	E3 ubiquitin-protein ligase BRE1B	yes	no	2	0.00060287	181.87	1		161100	142480	171450
AAGEELEK	LIAKLPTSVQGHVLKAAGEELEKGQHLGSS	VQGHVLKAAGEELEKGQHLGSSSRKERDRQ	K	A	A	E	K	G	2	0	0	0	0	0	3	1	0	0	1	1	0	0	0	0	0	0	0	0	0	0	8	0	845.413	Q93074;B4DYQ3;Q7Z3Z5;Q86YW9;F8WAE6;B7ZMI1;B3KXY0	Q93074	1446	1453	MED12;TNRC11;MED12L	Mediator of RNA polymerase II transcription subunit 12;Mediator of RNA polymerase II transcription subunit 12-like protein	no	no	2	0.0025121	141.39	1		102130	85533	98892
AAGELEGGKPLSGLLNALAQDTFHGYPGITEELLR	______________________________	DTFHGYPGITEELLRSQLYPEVPPEEFRPF	M	A	A	L	R	S	4	1	1	1	0	1	4	6	1	1	7	1	0	1	2	1	2	0	1	0	0	0	35	1	3636.88	Q8N668;Q53QP8;E9PE85	Q8N668	2	36	COMMD1;C2orf5	COMM domain-containing protein 1	yes	no	3	0.00014041	49.744	1		0	0	0
AAGEQEKLEATNR	LKYKRRVRDLAREYRAAGEQEKLEATNRYH	YRAAGEQEKLEATNRYHMPKETRGQPARAV	R	A	A	N	R	Y	3	1	1	0	0	1	3	1	0	0	1	1	0	0	0	0	1	0	0	0	0	0	13	1	1415.7	O60231;Q5SQH4;A0A1U9X7L7;A0A1U9X7L6;A0A140T947;B4DZ28;A2AB15	O60231	285	297	DHX16;DBP2	Putative pre-mRNA-splicing factor ATP-dependent RNA helicase DHX16	yes	no	3	0.0051741	123.67	1		2059000	2052300	2390400
AAGEVLEPANLLAEEKDEDLLFE	KILKEKSEKDLEQRRAAGEVLEPANLLAEE	ANLLAEEKDEDLLFE_______________	R	A	A	F	E	-	4	0	1	2	0	0	6	1	0	0	5	1	0	1	1	0	0	0	0	1	0	0	23	1	2514.24	Q9Y5K8;G3V2S6;Q9H3H0;A0A024R683;Q8N5Z9;G3V2V6;H0YJH8;Q6PJ05	Q9Y5K8	225	247	ATP6V1D;VATD	V-type proton ATPase subunit D	yes	no	3;4	8.7851e-05	122.16	3		216490	199240	215130
AAGFDEIEQDLTQRFEEK	KDALDYLKDFFSNVRAAGFDEIEQDLTQRF	FDEIEQDLTQRFEEKLQELESVSRDPSNEN	R	A	A	E	K	L	2	1	0	2	0	2	4	1	0	1	1	1	0	2	0	0	1	0	0	0	0	0	18	1	2125	O95786;B3KWW1;A2A376;B3KN51;B4DWT9	O95786	576	593	DDX58	Probable ATP-dependent RNA helicase DDX58	yes	no	3	2.1456e-05	163.34	1		241160	412230	296110
AAGFKDPLLASGTDGVGTK	CKVDLGGFAGLFDLKAAGFKDPLLASGTDG	KDPLLASGTDGVGTKLKIAQLCNKHDTIGQ	K	A	A	T	K	L	3	0	0	2	0	0	0	4	0	0	2	2	0	1	1	1	2	0	0	1	0	0	19	1	1803.94	P22102;Q59HH3;Q3B7A7;B4DJ93;O14660;Q71VH3	P22102	481	499	GART	Trifunctional purine biosynthetic protein adenosine-3;Phosphoribosylamine--glycine ligase;Phosphoribosylformylglycinamidine cyclo-ligase;Phosphoribosylglycinamide formyltransferase	yes	no	3;4	5.1014e-14	248.7	3		5230200	4757100	5880300
AAGGAVAAAPECR	______________________________	______________________________	M	A	A	C	R	L	6	1	0	0	1	0	1	2	0	0	0	0	0	0	1	0	0	0	0	1	0	0	13	0	1199.57	Q9UL63;F8WEY7	Q9UL63	2	14	MKLN1	Muskelin	yes	no	2	0.001261	65.5	1		0	0	0
AAGGDHGSPDSYR	______________________________	______________________________	M	A	A	Y	R	S	2	1	0	2	0	0	0	3	1	0	0	0	0	0	1	2	0	0	1	0	0	0	13	0	1288.54	P30566;X5D8S6;A0A1B0GTJ7;A0A1B0GWJ0;A0A0A6YY92;B4DP46;Q71UA4;A0A1B0GWF8;A0A1B0GTG9;X5DP48;X5D2Z4;A0A096LNY5;A0A096LNY4;A0A096LP72;B4DEP1;A0A1W2PRX2;X5D7V4;X5D7W4	P30566	2	14	ADSL	Adenylosuccinate lyase	yes	no	2	1.7562e-10	109.99	1	3	0	0	0
AAGGDHGSPDSYRSPLASR	______________________________	DHGSPDSYRSPLASRYASPEMCFVFSDRYK	M	A	A	S	R	Y	3	2	0	2	0	0	0	3	1	0	1	0	0	0	2	4	0	0	1	0	0	0	19	1	1899.88	P30566;X5D8S6;A0A1B0GTJ7;A0A1B0GWJ0;A0A0A6YY92;B4DP46;Q71UA4;A0A1B0GWF8;A0A1B0GTG9;X5DP48;X5D2Z4;A0A096LNY5;A0A096LNY4;A0A096LP72;B4DEP1;A0A1W2PRX2;X5D7V4;X5D7W4	P30566	2	20	ADSL	Adenylosuccinate lyase	yes	no	3	0.0034563	45.577		2	0	0	0
AAGGFTHDELLK	AVRKLRKYIVARTQRAAGGFTHDELLKVWK	TQRAAGGFTHDELLKVWKGLFYCMWMQDKP	R	A	A	L	K	V	2	0	0	1	0	0	1	2	1	0	2	1	0	1	0	0	1	0	0	0	0	0	12	0	1257.64	P56182;Q6PJJ2;Q53FR7;B4DZM3	P56182	43	54	RRP1	Ribosomal RNA processing protein 1 homolog A	yes	no	3	0.001046	145.28	1		1838000	1822800	1869400
AAGGGAGSSEDDAQSR	QRRTEASRNAADKERAAGGGAGSSEDDAQS	AGGGAGSSEDDAQSRRDEQDDDDKGDSKET	R	A	A	S	R	R	4	1	0	2	0	1	1	4	0	0	0	0	0	0	0	3	0	0	0	0	0	0	16	0	1434.6	Q9H4A6;D6REM1	Q9H4A6	28	43	GOLPH3	Golgi phosphoprotein 3	yes	no	2;3	2.3709e-11	264.01		2	0	0	0
AAGGIELFVGGIGPDGHIAFNEPGSSLVSR	VDLQAECDAFEEKIKAAGGIELFVGGIGPD	GHIAFNEPGSSLVSRTRVKTLAMDTILANA	K	A	A	S	R	T	3	1	1	1	0	0	2	7	1	3	2	0	0	2	2	3	0	0	0	2	0	0	30	0	2923.48	P46926;A8K3S1;D6RAY7;D6R9P4;D6RFF8;B3KMV2;D6RB13	P46926	127	156	GNPDA1	Glucosamine-6-phosphate isomerase 1;Glucosamine-6-phosphate isomerase	yes	no	3;4	1.0153e-08	142.14	2		535390	451500	594870
AAGGQLPPR	RELLLTGPGLEERVRAAGGQLPPRLFTLPL	LEERVRAAGGQLPPRLFTLPLLHYLEVSGC	R	A	A	P	R	L	2	1	0	0	0	1	0	2	0	0	1	0	0	0	2	0	0	0	0	0	0	0	9	0	865.477	Q8N1G4	Q8N1G4	37	45	LRRC47	Leucine-rich repeat-containing protein 47	yes	yes	2	0.0017785	151.29	2		1133800	1080200	1271100
AAGGSGVGGK	______________________________	______________________________	M	A	A	G	K	R	2	0	0	0	0	0	0	5	0	0	0	1	0	0	0	1	0	0	0	1	0	0	10	0	759.388	Q9NZM5;Q53YP0;B4E1N4;B4DVK1;B4E013;B4DND9	Q9NZM5	2	11	GLTSCR2	Glioma tumor suppressor candidate region gene 2 protein	yes	no	2	0.0093604	57.96	1		1575800	1391300	1477300
AAGGSPAVGCTTR	MESRVADAGTGETARAAGGSPAVGCTTRGP	ARAAGGSPAVGCTTRGPVVSAPLGAARWKL	R	A	A	T	R	G	3	1	0	0	1	0	0	3	0	0	0	0	0	0	1	1	2	0	0	1	0	0	13	0	1203.57	Q7Z624;B5MC79;B5MC16	Q7Z624	16	28	CAMKMT	Calmodulin-lysine N-methyltransferase	yes	no	2	0.00035832	189.17	1		12434	19849	22294
AAGHPGDPESQQR	DVLDKASSLIEEAKKAAGHPGDPESQQRLA	KKAAGHPGDPESQQRLAQVAKAVTQALNRC	K	A	A	Q	R	L	2	1	0	1	0	2	1	2	1	0	0	0	0	0	2	1	0	0	0	0	0	0	13	0	1348.61	Q9Y490;A0A1S5UZ07	Q9Y490	1172	1184	TLN1	Talin-1	yes	no	2;3	4.3484e-05	206.36	3		2402300	2232500	2528300
AAGLATMISTMRPDIDNMDEYVR	YARVEGREIISNLAKAAGLATMISTMRPDI	STMRPDIDNMDEYVRNTTARAFAVVASALG	K	A	A	V	R	N	3	2	1	3	0	0	1	1	0	2	1	0	3	0	1	1	2	0	1	1	0	0	23	1	2569.2	O75533;Q7Z497	O75533	603	625	SF3B1	Splicing factor 3B subunit 1	yes	no	3;4	5.769e-05	137.85	2		1099100	847810	1134100
AAGLFGLSAR	______________________________	______________________________	M	A	A	A	R	R	3	1	0	0	0	0	0	2	0	0	2	0	0	1	0	1	0	0	0	0	0	0	10	0	961.535	Q9NX14	Q9NX14	2	11	NDUFB11	NADH dehydrogenase [ubiquinone] 1 beta subcomplex subunit 11, mitochondrial	yes	yes	2	0.0025093	65.224		1	0	0	0
AAGMNMEEEEELQQNLWGLK	NPAEVGAAGKGYLWKAAGMNMEEEEELQQN	MEEEEELQQNLWGLKINMEEESESESEQSM	K	A	A	L	K	I	2	0	2	0	0	2	5	2	0	0	3	1	2	0	0	0	0	1	0	0	0	0	20	0	2319.05	Q13144;A0A3B3IUB1;A0A3B3ITG6;Q59HD8	Q13144	499	518	EIF2B5	Translation initiation factor eIF-2B subunit epsilon	yes	no	3;4	6.1097e-07	172.56	2		738890	662300	844090
AAGNASFSK	GQLCCLREDGERCGRAAGNASFSKRIQKSI	GERCGRAAGNASFSKRIQKSISQKKVKIEL	R	A	A	S	K	R	3	0	1	0	0	0	0	1	0	0	0	1	0	1	0	2	0	0	0	0	0	0	9	0	851.414	O75446	O75446	79	87	SAP30	Histone deacetylase complex subunit SAP30	yes	yes	2	0.00026188	175.51	1		439330	331350	450990
AAGNESFR	______________________________	DSVEELRAAGNESFRNGQYAEASALYGRAL	R	A	A	F	R	N	2	1	1	0	0	0	1	1	0	0	0	0	0	1	0	1	0	0	0	0	0	0	8	0	850.393	Q15785;Q6ZPD0	Q15785	14	21	TOMM34	Mitochondrial import receptor subunit TOM34	yes	no	2	0.0067745	134.81	2		516450	536210	627420
AAGPEPQALDEFTSLLIADDTR	ETMTKTKEDVESQNKAAGPEPQALDEFTSL	ALDEFTSLLIADDTRVVVDLLKLSVCSRAG	K	A	A	T	R	V	4	1	0	3	0	1	2	1	0	1	3	0	0	1	2	1	2	0	0	0	0	0	22	0	2329.14	O95714;A0A0J9YVP0;A0A3B3IRP6	O95714	3526	3547	HERC2	E3 ubiquitin-protein ligase HERC2	yes	no	3	1.0505e-24	246.67	1		78709	51582	76427
AAGPGLGNVAMGPR	SGQGPNGGMGDPYSRAAGPGLGNVAMGPRQ	RAAGPGLGNVAMGPRQHYPYGGPYDRVRTE	R	A	A	P	R	Q	3	1	1	0	0	0	0	4	0	0	1	0	1	0	2	0	0	0	0	1	0	0	14	0	1266.65	O14497;A0A0S2Q0B1;H0Y488;A0A1B0GTU5;Q4LE49;Q96TA9;A0A087WUV6;H0YCU6	O14497	1263	1276	ARID1A;ARID1A variant protein	AT-rich interactive domain-containing protein 1A	yes	no	2	5.4567e-41	275.33	2		53653	41346	82875
AAGPISER	______________________________	______________________________	M	A	A	E	R	N	2	1	0	0	0	0	1	1	0	1	0	0	0	0	1	1	0	0	0	0	0	0	8	0	799.419	Q15427;Q53FG6;B3KUJ0	Q15427	2	9	SF3B4	Splicing factor 3B subunit 4	yes	no	2	0.0077763	51.346	1		0	7806.4	25711
AAGPLLTDECR	SSLLGGGGVDGCIHRAAGPLLTDECRTLQS	CIHRAAGPLLTDECRTLQSCKTGKAKITGG	R	A	A	C	R	T	2	1	0	1	1	0	1	1	0	0	2	0	0	0	1	0	1	0	0	0	0	0	11	0	1201.58	Q9BQ69;A0A6Q8PH91	Q9BQ69	190	200	MACROD1	O-acetyl-ADP-ribose deacetylase MACROD1	yes	no	2	1.4503e-17	286.87	1		599690	589790	713200
AAGPLQLR	MYSAPGRDLGMEPHRAAGPLQLRFSPYVFN	LGMEPHRAAGPLQLRFSPYVFNGGTILAIA	R	A	A	L	R	F	2	1	0	0	0	1	0	1	0	0	2	0	0	0	1	0	0	0	0	0	0	0	8	0	824.487	P20618;Q53FT8;A0A140VK45;Q59GN1	P20618	22	29	PSMB1	Proteasome subunit beta type-1;Proteasome subunit beta type	yes	no	2	0.053663	99.919	1		133490	116380	133380
AAGQGDMRQEPK	______________________________	KRKAAGQGDMRQEPKRRSARLSAMLVPVTP	K	A	A	P	K	R	2	1	0	1	0	2	1	2	0	0	0	1	1	0	1	0	0	0	0	0	0	0	12	1	1286.6	P82970;Q5JSK7;Q5JSK8;Q5JSL0;B2RE40	P82970	6	17	HMGN5	High mobility group nucleosome-binding domain-containing protein 5	yes	no	3	0.0047741	128.51	1		2579200	2842200	3706700
AAGQPYEQHAK	KKHYRRAVLAVHPDKAAGQPYEQHAKMIFM	HPDKAAGQPYEQHAKMIFMELNDAWSEFEN	K	A	A	A	K	M	3	0	0	0	0	2	1	1	1	0	0	1	0	0	1	0	0	0	1	0	0	0	11	0	1198.57	O14976;Q59HA5;B4DS37;Q6P490;Q86U72;A0A087X1U9;Q6ZTD0;H0Y8H5	O14976	1279	1289	GAK	Cyclin-G-associated kinase	yes	no	3	0.00011434	152.69	2		592450	493520	604510
AAGSDGTELFDQVHR	PYMEYHPGGEDELMRAAGSDGTELFDQVHR	AAGSDGTELFDQVHRWVNYESMLKECLVGR	R	A	A	H	R	W	2	1	0	2	0	1	1	2	1	0	1	0	0	1	0	1	1	0	0	1	0	0	15	0	1601.74	Q7L1T6;B2R7W7;A0A0A0MRM6	Q7L1T6	99	113	CYB5R4	Cytochrome b5 reductase 4	yes	no	3	2.2583e-16	267.77	1		449630	461250	520750
AAGSGELGVTMK	GVRIRETTDFKVDTKAAGSGELGVTMKGPK	DTKAAGSGELGVTMKGPKGLEELVKQKDFL	K	A	A	M	K	G	2	0	0	0	0	0	1	3	0	0	1	1	1	0	0	1	1	0	0	1	0	0	12	0	1119.56	O75369;A0A024R321;Q68CT4;E7EN95	O75369	481	492	FLNB;DKFZp686A1668	Filamin-B	yes	no	2;3	3.6469e-28	315.8	2		3431000	3023000	3355200
AAGSPSPLPAPDPAPK	SPSAADVLVARYMSRAAGSPSPLPAPDPAP	AGSPSPLPAPDPAPKSEPAAEEGALVPPEP	R	A	A	P	K	S	4	0	0	1	0	0	0	1	0	0	1	1	0	0	6	2	0	0	0	0	0	0	16	0	1471.77	Q9BZE9;J3KRY8;J3KRF7	Q9BZE9	497	512	ASPSCR1	Tether containing UBX domain for GLUT4	yes	no	3	0.017136	102.5		1	0	0	0
AAGTAAALAFLSQESR	______________________________	AGTAAALAFLSQESRTRAGGVGGLRVPAPV	M	A	A	S	R	T	6	1	0	0	0	1	1	1	0	0	2	0	0	1	0	2	1	0	0	0	0	0	16	0	1562.81	O75607	O75607	2	17	NPM3	Nucleoplasmin-3	yes	yes	2	5.4225e-98	201.46	3	2	0	6523	12273
AAGTDGSDFQHR	______________________________	GPRAAGTDGSDFQHRERVAMHYQMSVTLKY	R	A	A	H	R	E	2	1	0	2	0	1	0	2	1	0	0	0	0	1	0	1	1	0	0	0	0	0	12	0	1260.55	Q8N5M9;A0A3B3ITE9	Q8N5M9	9	20	JAGN1	Protein jagunal homolog 1	yes	no	3	1.237e-05	214.67	1		1003400	967630	1025600
AAGTLYTYPENWR	______________________________	______________________________	M	A	A	W	R	A	2	1	1	0	0	0	1	1	0	0	1	0	0	0	1	0	2	1	2	0	0	0	13	0	1540.73	P26641;Q53YD7;B4DUK7;B4DSR4;Q2F838	P26641	2	14	EEF1G	Elongation factor 1-gamma	yes	no	2	1.267e-41	142.83	2	1	0	0	0
AAGTSSYWEDLRK	______________________________	______________________________	M	A	A	R	K	Q	2	1	0	1	0	0	1	1	0	0	1	1	0	0	0	2	1	1	1	0	0	0	13	1	1482.71	E9PCW1;B4DQA8;O95249;A8K5R6;K7EJC8;Q96QI9;F6RU00	E9PCW1	2	14	GOSR1	Golgi SNAP receptor complex member 1	yes	no	2	0.00044762	108.43	1		172510	160530	208600
AAGVCLMLLATCCEDDIVPHVLPFIK	KQDENDDDDDWNPCKAAGVCLMLLATCCED	CCEDDIVPHVLPFIKEHIKNPDWRYRDAAV	K	A	A	I	K	E	3	0	0	2	3	0	1	1	1	2	4	1	1	1	2	0	1	0	0	3	0	0	26	0	2941.46	Q14974;B2RBR9;B7Z752;J3KTM9;B7Z5M1	Q14974	347	372	KPNB1	Importin subunit beta-1	yes	no	3;4	6.9625e-06	160.02	2		369690	327220	447320
AAGVDCGDGVGAR	______________________________	______________________________	M	A	A	A	R	Q	3	1	0	2	1	0	0	4	0	0	0	0	0	0	0	0	0	0	0	2	0	0	13	0	1203.53	Q5TBB1;Q8N451;A0A2R8Y7R8;A0A2R8Y6Y1;A0A2R8YGP2;A0A2R8YCJ4;A0A087WZJ6;A0A2R8Y761;A0A2R8YCX2;A0A2R8Y883;A0A2R8YCP1;A0A2R8YEB4;A0A2R8Y7A3;A0A2R8YEQ4	Q5TBB1	2	14	RNASEH2B	Ribonuclease H2 subunit B	yes	no	2	0.00013243	90.149	1	2	8036.2	4219.2	5454.3
AAGVEAAAEVAATEIK	______________________________	AGVEAAAEVAATEIKMEEESGAPGVPSGNG	M	A	A	I	K	M	7	0	0	0	0	0	3	1	0	1	0	1	0	0	0	0	1	0	0	2	0	0	16	0	1499.78	P52272;A0A087X0X3;M0R2T0;M0R0N3;M0QYQ7;M0R0Y6	P52272	2	17	HNRNPM	Heterogeneous nuclear ribonucleoprotein M	no	no		1	NaN			0	0	0
AAGVEAAAEVAATEIKMEEESGAPGVPSGNGAPGPK	______________________________	GAPGVPSGNGAPGPKGEGERPAQNEKRKEK	M	A	A	P	K	G	9	0	1	0	0	0	6	6	0	1	0	2	1	0	4	2	1	0	0	3	0	0	36	1	3348.61	P52272;A0A087X0X3;M0R2T0;M0R0N3;M0QYQ7;M0R0Y6	P52272	2	37	HNRNPM	Heterogeneous nuclear ribonucleoprotein M	no	no		1	NaN			0	0	0
AAGVNVEPFWPGLFAK	DEVTVTEDKINALIKAAGVNVEPFWPGLFA	AGVNVEPFWPGLFAKALANVNIGSLICNVG	K	A	A	A	K	A	3	0	1	0	0	0	1	2	0	0	1	1	0	2	2	0	0	1	0	2	0	0	16	0	1701.89	P05386;A0A024R608;Q6ICQ4;Q6FG99;Q7Z612	P05386	34	49	RPLP1	60S acidic ribosomal protein P1	no	no	2;3;4	5.481e-24	298.82	14		37914000	36374000	46593000
AAGVVLEMIR	RQASQGMVGQLAARRAAGVVLEMIREGKIA	LAARRAAGVVLEMIREGKIAGRAVLIAGQP	R	A	A	I	R	E	2	1	0	0	0	0	1	1	0	1	1	0	1	0	0	0	0	0	0	2	0	0	10	0	1057.6	Q9Y230;B3KNL2;M0R0Y3;B4DW30;X6R2L4;M0QXI6	Q9Y230	55	64	RUVBL2	RuvB-like 2	yes	no	2	0.0017972	153.08	1		1978900	1904700	2027500
AAGYDLYSAYDYTIPPMEK	RLSEHATAPTRGSARAAGYDLYSAYDYTIP	DLYSAYDYTIPPMEKAVVKTDIQIALPSGC	R	A	A	E	K	A	3	0	0	2	0	0	1	1	0	1	1	1	1	0	2	1	1	0	4	0	0	0	19	0	2166.98	P33316;H0YNW5;A0A0C4DGL3;H0YKC5;H0YMM5;H0YNJ9;H0YKI0	P33316	133	151	DUT	Deoxyuridine 5-triphosphate nucleotidohydrolase, mitochondrial	yes	no	3	1.3562e-06	172.42	1		6610900	5540300	7467500
AAGYNFYGTER	SEENSALEYFGEMLKAAGYNFYGTERLYSG	EMLKAAGYNFYGTERLYSGISGLELEADIF	K	A	A	E	R	L	2	1	1	0	0	0	1	2	0	0	0	0	0	1	0	0	1	0	2	0	0	0	11	0	1247.56	Q9H9Y6;B7Z1W6;Q6DKI9;Q9BSR4;Q4QRK8;Q9H6S8	Q9H9Y6	968	978	POLR1B	DNA-directed RNA polymerase I subunit RPA2;DNA-directed RNA polymerase	yes	no	2	0.00079397	175.93	1		31634	14859	26530
AAHEALGQFCCALHK	EVFKLLECPHLNVRKAAHEALGQFCCALHK	AAHEALGQFCCALHKACQSCPSEPNTAALQ	K	A	A	H	K	A	4	0	0	0	2	1	1	1	2	0	2	1	0	1	0	0	0	0	0	0	0	0	15	0	1711.79	Q59FI4;Q8TEX9;B3KQ33;H0YN14;D3DS63;B3KT38;B3KPY9;Q6I9Y8;B3KSQ4;Q59H62;B4DXR7;H0YMR4	Q8TEX9	716	730	IPO4	Importin-4	no	no	4	0.00047807	142.89	1		1003200	899170	1168300
AAHEEDLQR	VQAEREAQASLREQRAAHEEDLQRLQREKE	SLREQRAAHEEDLQRLQREKEAAWRELEAE	R	A	A	Q	R	L	2	1	0	1	0	1	2	0	1	0	1	0	0	0	0	0	0	0	0	0	0	0	9	0	1067.5	Q5TZA2;A1L0S9;A1L0S8;B1AKD8;A0A4D6DSY5	Q5TZA2	989	997	CROCC	Rootletin	yes	no	3	0.013854	101.72	1		94450	56463	109530
AAHFLHGCNSK	YTLAKAYFDVKEYDRAAHFLHGCNSKKAYF	EYDRAAHFLHGCNSKKAYFLYMYSRYLSGE	R	A	A	S	K	K	2	0	1	0	1	0	0	1	2	0	1	1	0	1	0	1	0	0	0	0	0	0	11	0	1240.58	Q9UJX2	Q9UJX2	102	112	CDC23	Cell division cycle protein 23 homolog	yes	yes	4	0.0084714	106.88	1		230620	198980	244540
AAHGCVTAVSGK	ETKDSTDISAVLGTKAAHGCVTAVSGKALP	GTKAAHGCVTAVSGKALPSSPPDALQDEAM	K	A	A	G	K	A	3	0	0	0	1	0	0	2	1	0	0	1	0	0	0	1	1	0	0	2	0	0	12	0	1156.57	O75410;R4GMT7;E5RFM9	O75410	170	181	TACC1	Transforming acidic coiled-coil-containing protein 1	yes	no	3	0.024442	92.112	1		770720	642400	993140
AAHGVLLQALDEMR	WPAGGAAATGGLGYRAAHGVLLQALDEMRA	RAAHGVLLQALDEMRADAEAVLAPPEPAQ_	R	A	A	M	R	A	3	1	0	1	0	1	1	1	1	0	3	0	1	0	0	0	0	0	0	1	0	0	14	0	1522.79	Q8WZA9;B7ZMD6	Q8WZA9	596	609	IRGQ	Immunity-related GTPase family Q protein	yes	no	3	1.9345e-05	210.79	1		355810	314150	385440
AAHLCAEAALR	AQGTQVTGRKADVIKAAHLCAEAALRLVKP	DVIKAAHLCAEAALRLVKPGNQNTQVTEAW	K	A	A	L	R	L	5	1	0	0	1	0	1	0	1	0	2	0	0	0	0	0	0	0	0	0	0	0	11	0	1181.6	Q9UQ80;A0A024RB85;A8K6Y1;Q6PIN5;Q05D08;F8VR77;F8W0A3;H0YIN7	Q9UQ80	145	155	PA2G4	Proliferation-associated protein 2G4	yes	no	2;3	9.9334e-05	191.4	4		15735000	15771000	16941000
AAHRPGPLK	______________________________	______________________________	M	A	A	L	K	Q	2	1	0	0	0	0	0	1	1	0	1	1	0	0	2	0	0	0	0	0	0	0	9	1	945.551	Q2NL82;I3L1Q5;I3L4T0	Q2NL82	2	10	TSR1	Pre-rRNA-processing protein TSR1 homolog	no	no		1	NaN			0	0	0
AAHSEGNTTAGLDMR	DNAGYDSADLVAQLRAAHSEGNTTAGLDMR	AAHSEGNTTAGLDMREGTIGDMAILGITES	R	A	A	M	R	E	3	1	1	1	0	0	1	2	1	0	1	0	1	0	0	1	2	0	0	0	0	0	15	0	1529.69	P78371;V9HW96;B7Z4R3;Q9H369	P78371	467	481	CCT2;HEL-S-100n	T-complex protein 1 subunit beta	yes	no	2;3	5.4318e-16	273.74	13	2	18660000	18560000	21725000
AAHTEDINACTLTTSPR	LPKINRSASEPSLHRAAHTEDINACTLTTS	HTEDINACTLTTSPRLPVF___________	R	A	A	P	R	L	3	1	1	1	1	0	1	0	1	1	1	0	0	0	1	1	4	0	0	0	0	0	17	0	1856.87	P04049;A0A0S2Z4L5;L7RRS6;A0A0S2Z559;H7C155;B4E1N6;B4E0X2;D7PBN3;C7TPG7	P04049	628	644	RAF1;SRGAP3:RAF1	RAF proto-oncogene serine/threonine-protein kinase	yes	no	3	1.7518e-24	293.63	1	2	196270	171160	192730
AAHTEDINACTLTTSPRLPVF	LPKINRSASEPSLHRAAHTEDINACTLTTS	INACTLTTSPRLPVF_______________	R	A	A	V	F	-	3	1	1	1	1	0	1	0	1	1	2	0	0	1	2	1	4	0	0	1	0	0	21	1	2313.14	P04049;A0A0S2Z4L5;L7RRS6;A0A0S2Z559;H7C155;B4E1N6;B4E0X2;D7PBN3;C7TPG7	P04049	628	648	RAF1;SRGAP3:RAF1	RAF proto-oncogene serine/threonine-protein kinase	yes	no	3	4.095e-07	180.32		1	0	0	0
AAHVFFTDSCPDALFNELVK	SLISDFKDPPTAKYRAAHVFFTDSCPDALF	FTDSCPDALFNELVKSRAAKVIKTLTEINI	R	A	A	V	K	S	3	0	1	2	1	0	1	0	1	0	2	1	0	3	1	1	1	0	0	2	0	0	20	0	2280.09	P61764;A0A1B0GTP9;A0A0D9SG72;A0A2R8Y5D4;A0A1B0GVQ5;A0A1B0GWF2;B7Z2V7;B7Z1V5;A0A1B0GW76;A0A0D9SFW6;A0A0D9SFQ7;A0A0D9SEP9	P61764	101	120	STXBP1	Syntaxin-binding protein 1	yes	no	3	1.829e-09	193.19	1		382970	320000	457030
AAHVPENSDTEQDVLTVKPVRK	GSKKKKKLRKKKSLRAAHVPENSDTEQDVL	SDTEQDVLTVKPVRKVKAGKLIKGGKVTTS	R	A	A	R	K	V	2	1	1	2	0	1	2	0	1	0	1	2	0	0	2	1	2	0	0	4	0	0	22	2	2432.27	Q9H2Y7;A0A024R9R5;H3BSS6;A0A0C4DGM5;Q86T35;H3BS99	Q9H2Y7	1363	1384	ZNF106;ZFP106;DKFZp451A177	Zinc finger protein 106	yes	no	4	0.03295	67.645		1	0	0	0
AAIAASEVLVDSAEEGSLAAAAELAAQK	______________________________	EEGSLAAAAELAAQKREQRLRKFRELHLMR	M	A	A	Q	K	R	11	0	0	1	0	1	4	1	0	1	3	1	0	0	0	3	0	0	0	2	0	0	28	0	2655.36	O95926;B2RBX8;B4E0Y8	O95926	2	29	SYF2	Pre-mRNA-splicing factor SYF2	yes	no	3	5.4337e-13	84.602	2		9537.3	8903	24977
AAIAASEVLVDSAEEGSLAAAAELAAQKR	______________________________	EGSLAAAAELAAQKREQRLRKFRELHLMRN	M	A	A	K	R	E	11	1	0	1	0	1	4	1	0	1	3	1	0	0	0	3	0	0	0	2	0	0	29	1	2811.46	O95926;B2RBX8;B4E0Y8	O95926	2	30	SYF2	Pre-mRNA-splicing factor SYF2	yes	no	3	5.3781e-19	94.463	2		29578	29268	30097
AAIAECEEVR	PDKGKKIFDSFAKLKAAIAECEEVRRKSEL	FAKLKAAIAECEEVRRKSELFNPVSLDCKL	K	A	A	V	R	R	3	1	0	0	1	0	3	0	0	1	0	0	0	0	0	0	0	0	0	1	0	0	10	0	1146.53	P0CAP2;Q53ER8;H8Y6P7;Q9BZD3	P0CAP2	60	69	POLR2M;GCOM1;GCOM2	DNA-directed RNA polymerase II subunit GRINL1A;Putative GRINL1B complex locus protein 2	yes	no	2	0.01033	128.38	1		6548.4	5929.8	16883
AAIAECEEVRR	PDKGKKIFDSFAKLKAAIAECEEVRRKSEL	AKLKAAIAECEEVRRKSELFNPVSLDCKLR	K	A	A	R	R	K	3	2	0	0	1	0	3	0	0	1	0	0	0	0	0	0	0	0	0	1	0	0	11	1	1302.63	P0CAP2;Q53ER8;H8Y6P7;Q9BZD3	P0CAP2	60	70	POLR2M;GCOM1;GCOM2	DNA-directed RNA polymerase II subunit GRINL1A;Putative GRINL1B complex locus protein 2	yes	no	3	0.0017373	140.49	1		133300	108310	123530
AAIAFLHALWQDR	SQQQDRYWCPPLLHRAAIAFLHALWQDRRD	HRAAIAFLHALWQDRRDSAMLVLRTKPKFW	R	A	A	D	R	R	4	1	0	1	0	1	0	0	1	1	2	0	0	1	0	0	0	1	0	0	0	0	13	0	1510.8	Q5SRE5;Q9BS12	Q5SRE5	983	995	NUP188	Nucleoporin NUP188 homolog	yes	no	3	0.00038472	158.3	1		73117	47361	60461
AAIAQALAGEVSVVPPSR	PREAYPDGSSKEKRRAAIAQALAGEVSVVP	AQALAGEVSVVPPSRLMALLGQALKWQQHQ	R	A	A	S	R	L	5	1	0	0	0	1	1	1	0	1	1	0	0	0	2	2	0	0	0	3	0	0	18	0	1734.96	Q2TAY7;A0MNN4	Q2TAY7	143	160	SMU1	WD40 repeat-containing protein SMU1;WD40 repeat-containing protein SMU1, N-terminally processed	yes	no	2;3	1.0338e-19	269.87	2		221030	192120	177160
AAIAQLNGK	KDYAFVHMEKEADAKAAIAQLNGKEVKGKR	KEADAKAAIAQLNGKEVKGKRINVELSTKG	K	A	A	G	K	E	3	0	1	0	0	1	0	1	0	1	1	1	0	0	0	0	0	0	0	0	0	0	9	0	884.508	Q96PK6;A0A0S2Z4Z0;A0A0S2Z567;Q59GV2	Q96PK6	127	135	RBM14	RNA-binding protein 14	yes	no	2	2.7079e-05	196.98	1		663240	560360	682280
AAIDWFDGK	KGEATVSFDDPPSAKAAIDWFDGKEFHGNI	DPPSAKAAIDWFDGKEFHGNIIKVSFATRR	K	A	A	G	K	E	2	0	0	2	0	0	0	1	0	1	0	1	0	1	0	0	0	1	0	0	0	0	9	0	1021.49	P35637;A8K4H1;Q8TBR3;Q6IBQ5;H3BPE7;Q59H57;B4DR70;Q13344;Q70T18;Q92804;B4E312;A0A075B7D9	Q92804	298	306	FUS;TAF15	RNA-binding protein FUS;TATA-binding protein-associated factor 2N	no	no	2;3	2.8314e-05	209.87	4		12707000	11015000	12534000
AAIDWFDGKEFHGNIIK	KGEATVSFDDPPSAKAAIDWFDGKEFHGNI	IDWFDGKEFHGNIIKVSFATRRPEFMRGGG	K	A	A	I	K	V	2	0	1	2	0	0	1	2	1	3	0	2	0	2	0	0	0	1	0	0	0	0	17	1	1959.98	Q92804;B4E312;A0A075B7D9	Q92804	298	314	TAF15	TATA-binding protein-associated factor 2N	yes	no	3;4	4.7103e-08	219.84	3		27578000	24564000	30704000
AAIDWFDGKEFSGNPIK	KGEATVSFDDPPSAKAAIDWFDGKEFSGNP	IDWFDGKEFSGNPIKVSFATRRADFNRGGG	K	A	A	I	K	V	2	0	1	2	0	0	1	2	0	2	0	2	0	2	1	1	0	1	0	0	0	0	17	1	1893.93	P35637;A8K4H1;Q8TBR3;Q6IBQ5;H3BPE7;Q59H57;B4DR70;Q13344;Q70T18	P35637	349	365	FUS	RNA-binding protein FUS	yes	no	2;3;4	2.6451e-05	183.06	5		8321500	7352100	8781900
AAIEAFNK	AYLSGMLRFEHQEWKAAIEAFNKCKTIYEK	FEHQEWKAAIEAFNKCKTIYEKLASAFTEE	K	A	A	N	K	C	3	0	1	0	0	0	1	0	0	1	0	1	0	1	0	0	0	0	0	0	0	0	8	0	862.455	Q9UHB9;B4DVI7;B3KMI9	Q9UHB9	206	213	SRP68	Signal recognition particle subunit SRP68	yes	no	2	0.0026503	150.84	1		2365500	2185800	2753500
AAIGCGIVESILNWVK	KSFGSTCQLSEKFIKAAIGCGIVESILNWV	AIGCGIVESILNWVKFKAQVQLNKKCSAVK	K	A	A	V	K	F	2	0	1	0	1	0	1	2	0	3	1	1	0	0	0	1	0	1	0	2	0	0	16	0	1728.92	P11388;A0A4D6UXC9	P11388	401	416	TOP2A	DNA topoisomerase 2-alpha	yes	no	3	2.7623e-06	188.48	1		111700	116170	133800
AAIGLLAR	FRDISPVLKDPASFRAAIGLLARHLKATHG	KDPASFRAAIGLLARHLKATHGGRIDYIAG	R	A	A	A	R	H	3	1	0	0	0	0	0	1	0	1	2	0	0	0	0	0	0	0	0	0	0	0	8	0	783.497	P07741;H3BQZ9;H3BQB1;H3BQF1;H3BSW3	P07741	41	48	APRT	Adenine phosphoribosyltransferase	yes	no	2	0.00013237	196.81	2		6315500	4921100	6753800
AAIISAEGDSK	ERARFVVEKAEQQKKAAIISAEGDSKAAEL	QQKKAAIISAEGDSKAAELIANSLATAGDG	K	A	A	S	K	A	3	0	0	1	0	0	1	1	0	2	0	1	0	0	0	2	0	0	0	0	0	0	11	0	1060.54	P35232;A8K401;Q6PUJ7;Q6FHP5;Q53FV0;C9JW96	P35232	209	219	PHB;HEL-S-54e	Prohibitin	yes	no	2	1.5498e-08	237.44	1		2602300	2563400	2671200
AAILDLEK	KNSKSEFEKENQKGKAAILDLEKTCKELKH	KENQKGKAAILDLEKTCKELKHQLQVQMEN	K	A	A	E	K	T	2	0	0	1	0	0	1	0	0	1	2	1	0	0	0	0	0	0	0	0	0	0	8	0	871.501	Q15075	Q15075	885	892	EEA1	Early endosome antigen 1	yes	yes	2	0.016614	119.41	1		278040	275030	297060
AAILETAPK	AVSSVVNSIQVLTSKAAILETAPKEVPMVV	QVLTSKAAILETAPKEVPMVVVPPVGAKGN	K	A	A	P	K	E	3	0	0	0	0	0	1	0	0	1	1	1	0	0	1	0	1	0	0	0	0	0	9	0	912.528	Q9P2E9;A7BI36;A2A2S5;Q32NB1	Q9P2E9	167	175	RRBP1	Ribosome-binding protein 1	yes	no	2	0.0019619	149.65	1		151110	123870	186570
AAILPTSIFLTNK	PSNHVIDRWLGEPIKAAILPTSIFLTNKKG	IKAAILPTSIFLTNKKGFPVLSKMHQRLIF	K	A	A	N	K	K	2	0	1	0	0	0	0	0	0	2	2	1	0	1	1	1	2	0	0	0	0	0	13	0	1387.81	O14744;B2RDD7;B4DV00;H0YJX6	O14744	228	240	PRMT5	Protein arginine N-methyltransferase 5;Protein arginine N-methyltransferase 5, N-terminally processed;Protein arginine N-methyltransferase 5	yes	no	2;3	0.00010028	197.73	3		8112800	7031200	8051600
AAILPTSIFLTNKK	PSNHVIDRWLGEPIKAAILPTSIFLTNKKG	KAAILPTSIFLTNKKGFPVLSKMHQRLIFR	K	A	A	K	K	G	2	0	1	0	0	0	0	0	0	2	2	2	0	1	1	1	2	0	0	0	0	0	14	1	1515.9	O14744;B2RDD7;B4DV00;H0YJX6	O14744	228	241	PRMT5	Protein arginine N-methyltransferase 5;Protein arginine N-methyltransferase 5, N-terminally processed;Protein arginine N-methyltransferase 5	yes	no	3;4	6.6881e-05	183.06	2		1029100	927240	1321400
AAILSVPAAQNPEDLR	RMTENLLASLSEHERAAILSVPAAQNPEDL	AILSVPAAQNPEDLRMFARLLHYFRGRHHL	R	A	A	L	R	M	4	1	1	1	0	1	1	0	0	1	2	0	0	0	2	1	0	0	0	1	0	0	16	0	1663.89	Q12980;Q4TT55;B7Z6Q0;Q9BTE2;B7Z5D6;B7Z220	Q12980	496	511	NPRL3;C16orf35	Nitrogen permease regulator 3-like protein	yes	no	3	0.032293	78.814	1		23029	19321	32471
AAIPAGEQAR	RMSLQEKLLTYYRNRAAIPAGEQARAKQAA	YYRNRAAIPAGEQARAKQAAVDICAELRSF	R	A	A	A	R	A	4	1	0	0	0	1	1	1	0	1	0	0	0	0	1	0	0	0	0	0	0	0	10	0	982.52	Q9NQG6;A0A024R1L3;Q9H0J7;B0QY95	Q9NQG6	147	156	MIEF1;RP5-1104E15.5;DKFZp434F0116	Mitochondrial dynamics protein MID51	yes	no	2	0.0013265	156.75	1		421840	438170	493240
AAIQSQLDGVR	RREARKKASVEARLKAAIQSQLDGVRTGLS	ARLKAAIQSQLDGVRTGLSQLHNALNDVKD	K	A	A	V	R	T	2	1	0	1	0	2	0	1	0	1	1	0	0	0	0	1	0	0	0	1	0	0	11	0	1156.62	O60645;A0A024QYZ6;D6RB59;D6RBR9	O60645	49	59	EXOC3	Exocyst complex component 3	yes	no	2	0.00036845	190.96	1		41943	67991	56989
AAIVYHTK	RGLERNDSWGSFDLRAAIVYHTKEMESIWN	WGSFDLRAAIVYHTKEMESIWNLQKQDPKR	R	A	A	T	K	E	2	0	0	0	0	0	0	0	1	1	0	1	0	0	0	0	1	0	1	1	0	0	8	0	901.502	Q7Z417	Q7Z417	660	667	NUFIP2	Nuclear fragile X mental retardation-interacting protein 2	yes	yes	3	0.0029137	125.25	1		393870	318360	464710
AAKFEEMCGLVMGMFTR	CKGKDSEKIEEWRSRAAKFEEMCGLVMGMF	KFEEMCGLVMGMFTRLSNCANRTILYDMYS	R	A	A	T	R	L	2	1	0	0	1	0	2	2	0	0	1	1	3	2	0	0	1	0	0	1	0	0	17	1	1976.9	O60502;B3KMK2	O60502	611	627	MGEA5	Protein O-GlcNAcase	yes	no	3	0.005585	105	1		26000	24552	36613
AAKLEILQQQLQVANEAR	RDAALKQLEALEKEKAAKLEILQQQLQVAN	LEILQQQLQVANEARDSAQTSVTQAQREKA	K	A	A	A	R	D	4	1	1	0	0	4	2	0	0	1	3	1	0	0	0	0	0	0	0	1	0	0	18	1	2022.12	A0A024R5M9;A0A087WY61;Q59HB8;A0A024R5G4;A8K394;F5H4J1;F5H6Y5;Q3SYK8;Q14980;Q4LE64	A0A024R5M9	614	631	NUMA1;NUMA1 variant protein	Nuclear mitotic apparatus protein 1	no	no	3	4.2666e-07	184.21	2		85044	78910	113890
AAKLSEGSQPAEEEEDQETPSR	PRKGERRSSRVRQARAAKLSEGSQPAEEEE	SQPAEEEEDQETPSRNLRVRADRNLKTEEE	R	A	A	S	R	N	3	1	0	1	0	2	6	1	0	0	1	1	0	0	2	3	1	0	0	0	0	0	22	1	2387.07	B4DQZ7;E7EQT4;Q9UKV3;S4R3H4	E7EQT4	196	217	ACIN1	Apoptotic chromatin condensation inducer in the nucleus	no	no	3;4	0.0035893	90.442		2	0	0	0
AAKPEQIQK	SDNGPLFTELKFYQRAAKPEQIQKWIRTRK	LKFYQRAAKPEQIQKWIRTRKLKYLGVPKY	R	A	A	Q	K	W	2	0	0	0	0	2	1	0	0	1	0	2	0	0	1	0	0	0	0	0	0	0	9	1	1011.57	Q99986;A8K245	Q99986	90	98	VRK1	Serine/threonine-protein kinase VRK1	yes	no	3	0.00028608	164.68	2		7046200	7318400	7602500
AAKPGPAEAPSPTASPSGDASPPATAPYDPR	DPRLQKPTDSTASSRAAKPGPAEAPSPTAS	SGDASPPATAPYDPRVLAAGGLGQGGGGGQ	R	A	A	P	R	V	8	1	0	2	0	0	1	2	0	0	0	1	0	0	9	4	2	0	1	0	0	0	31	1	2930.4	Q9UPT8;M0QY97	Q9UPT8	1094	1124	ZC3H4	Zinc finger CCCH domain-containing protein 4	yes	no	4	5.1721e-05	97.784		2	0	0	0
AAKPQEVFWASPWGPGR	ADSDKRHASDFALWKAAKPQEVFWASPWGP	KPQEVFWASPWGPGRPGWHIECSAIASMVF	K	A	A	G	R	P	3	1	0	0	0	1	1	2	0	0	0	1	0	1	3	1	0	2	0	1	0	0	17	1	1882.95	Q9HA77;B7Z7E6	Q9HA77	234	250	CARS2	Probable cysteine--tRNA ligase, mitochondrial	yes	no	3	1.4019e-05	174.4	1		88575	87686	104230
AALAAER	VNRSQKDIEGKKDIRAALAAERKFFLSHPA	IEGKKDIRAALAAERKFFLSHPAYRHMADR	R	A	A	E	R	K	4	1	0	0	0	0	1	0	0	0	1	0	0	0	0	0	0	0	0	0	0	0	7	0	700.387	P50570;Q59G96;K7EMQ3	P50570	250	256	DNM2	Dynamin-2	no	no	2	0.029937	114.72	1		9360100	8401400	9567400
AALADDFDTPR	AMLWERLSSTKRAVKAALADDFDTPRVVDA	RAVKAALADDFDTPRVVDAILGLAHHGNGQ	K	A	A	P	R	V	3	1	0	3	0	0	0	0	0	0	1	0	0	1	1	0	1	0	0	0	0	0	11	0	1190.56	Q9HA77;Q6AW83;H0YFF0;A0A087WWV1	Q9HA77	408	418	CARS2;DKFZp686G08243	Probable cysteine--tRNA ligase, mitochondrial	yes	no	2	1.4912e-08	237.92	1		931570	851490	998410
AALAFGFLDLLK	EKTQTFYKELNRLRKAALAFGFLDLLKGVA	LRKAALAFGFLDLLKGVADMLERECTLLPE	K	A	A	L	K	G	3	0	0	1	0	0	0	1	0	0	4	1	0	2	0	0	0	0	0	0	0	0	12	0	1277.74	Q96SY0;H3BRY6;B4DWZ3;B4DVT3;B4DJL6	Q96SY0	443	454	VWA9	von Willebrand factor A domain-containing protein 9	yes	no	2;3	5.161e-06	229.88	2		299870	239500	353050
AALAGGTTMIIDHVVPEPGTSLLAAFDQWR	DQGMTSADDFFQGTKAALAGGTTMIIDHVV	PEPGTSLLAAFDQWREWADSKSCCDYSLHV	K	A	A	W	R	E	5	1	0	2	0	1	1	3	1	2	3	0	1	1	2	1	3	1	0	2	0	0	30	0	3136.6	A0A1C7CYX9;Q59GB4;Q16555;Q53ET2;Q86U75	A0A1C7CYX9	200	229	DPYSL2	Dihydropyrimidinase-related protein 2	no	no	3;4	4.4139e-20	222.18	3		476570	389030	552730
AALAGVFVWDEER	______________________________	______________________________	M	A	A	E	R	I	3	1	0	1	0	0	2	1	0	0	1	0	0	1	0	0	0	1	0	2	0	0	13	0	1461.73	A8K575	A8K575	2	14			no	no		1	NaN			0	0	0
AALAHPFFQDVTKPVPHLR	SQMLHYDPNKRISAKAALAHPFFQDVTKPV	HPFFQDVTKPVPHLRL______________	K	A	A	L	R	L	3	1	0	1	0	1	0	0	2	0	2	1	0	2	3	0	1	0	0	2	0	0	19	1	2143.17	P24941;A0A024RB77;G3V5T9;A0A024RB10;E7ESI2;B4DDL9	P24941	279	297	CDK2	Cyclin-dependent kinase 2	yes	no	4	0.0029992	100.68	1		424870	410620	419010
AALALQITNLLTR	HDEVRYLVREEDRYRAALALQITNLLTRCM	YRAALALQITNLLTRCMFAYKLGLNDLPQS	R	A	A	T	R	C	3	1	1	0	0	1	0	0	0	1	4	0	0	0	0	0	2	0	0	0	0	0	13	0	1396.84	P54098;E5KNX5;E5KNW2;E5KNU5;A8K5G6;E5KNV8	P54098	1149	1161	POLG	DNA polymerase subunit gamma-1	yes	no	2;3	1.1829e-05	226.33	2		7670.2	7719.2	14466
AALANLCIGDVITAIDGENTSNMTHLEAQNR	FEQPLAISRVTPGSKAALANLCIGDVITAI	GENTSNMTHLEAQNRIKGCTDNLTLTVARS	K	A	A	N	R	I	5	1	4	2	1	1	2	2	1	3	3	0	1	0	0	1	3	0	0	1	0	0	31	0	3311.59	O00151;V9HW92	O00151	39	69	PDLIM1;HEL-S-112	PDZ and LIM domain protein 1	yes	no	4	5.9515e-08	122.84	1		87642	92395	108830
AALAPAK	TLAQVKPSGKTHQIRAALAPAKESPRKGAA	SGKTHQIRAALAPAKESPRKGAAPTPPGKT	R	A	A	A	K	E	4	0	0	0	0	0	0	0	0	0	1	1	0	0	1	0	0	0	0	0	0	0	7	0	640.391	E7ETY2;A0A3B3IS06;H0Y8Y7;B4DRA2;B4DLB1;H0YAB7;Q13428;A0A6I8PRA0;Q59FZ2	Q13428	898	904	TCOF1	Treacle protein	no	no	2	0.01574	126.05	1		925770	670480	831350
AALAPAKESPR	TLAQVKPSGKTHQIRAALAPAKESPRKGAA	HQIRAALAPAKESPRKGAAPTPPGKTGPSA	R	A	A	P	R	K	4	1	0	0	0	0	1	0	0	0	1	1	0	0	2	1	0	0	0	0	0	0	11	1	1109.62	E7ETY2;A0A3B3IS06;H0Y8Y7;B4DRA2;B4DLB1;H0YAB7;Q13428;A0A6I8PRA0;Q59FZ2	Q13428	898	908	TCOF1	Treacle protein	no	no	2;3	0.020296	158.86	1	3	0	0	0
AALAPLPPLPAQFK	______________________________	MAALAPLPPLPAQFKSIQHHLRTAQEHDKR	M	A	A	F	K	S	4	0	0	0	0	1	0	0	0	0	3	1	0	1	4	0	0	0	0	0	0	0	14	0	1432.84	Q9NP79;A0A087WY55	Q9NP79	2	15	VTA1	Vacuolar protein sorting-associated protein VTA1 homolog	yes	no	2;3	0.025638	56.632	3		2364300	2237900	2694600
AALAVLK	INPEKAAPVQQPRTRAALAVLKSGNPRGLA	PVQQPRTRAALAVLKSGNPRGLAQQQRPKT	R	A	A	L	K	S	3	0	0	0	0	0	0	0	0	0	2	1	0	0	0	0	0	0	0	1	0	0	7	0	684.453	P20248	P20248	48	54	CCNA2	Cyclin-A2	yes	yes	2	0.0066911	148.12	2		259640	254380	305570
AALCAVHVIR	VEKLLKTSNSYLRKKAALCAVHVIRKVPEL	YLRKKAALCAVHVIRKVPELMEMFLPATKN	K	A	A	I	R	K	3	1	0	0	1	0	0	0	1	1	1	0	0	0	0	0	0	0	0	2	0	0	10	0	1108.62	O43747;B3KXW5;A0A140VJE7;Q8IY97;B4DS96;B4DDL1;H3BR36;H3BNR4;H3BUN9	O43747	157	166	AP1G1	AP-1 complex subunit gamma-1	yes	no	2;3	4.3256e-05	194.9	2		297890	273850	298910
AALCHFCIDMLNAK	DSPLLKYSAKDYFFKAALCHFCIDMLNAKL	KAALCHFCIDMLNAKLAVQKYEELFPAFSD	K	A	A	A	K	L	3	0	1	1	2	0	0	0	1	1	2	1	1	1	0	0	0	0	0	0	0	0	14	0	1662.77	P54920;A0A024R0R9;M0R0Y2;M0R2M1;M0R0I4;A0A024R0V6	P54920	209	222	NAPA	Alpha-soluble NSF attachment protein	yes	no	3;4	3.7378e-05	198.55	3		5220400	5474100	6437400
AALDSLSLFTSLGLSEQK	______________________________	DSLSLFTSLGLSEQKARETLKNSALSAQLR	M	A	A	Q	K	A	2	0	0	1	0	1	1	1	0	0	5	1	0	1	0	4	1	0	0	0	0	0	18	0	1878.99	P47897;Q53HS0;A8K3A8;B4DNN3;C9J165;A0A0U1RQT0;A0A0U1RQM8;A0A0U1RQE9;A0A0U1RQU2;A0A0U1RRI9;B4DTH6;F2Z2V6;A0A0U1RQC3	P47897	2	19	QARS	Glutamine--tRNA ligase	yes	no	2	2.4439e-10	87.719	1		42522	36283	32658
AALEACHK	VDYSFECIGNVKVMRAALEACHKGWGVSVV	GNVKVMRAALEACHKGWGVSVVVGVAASGE	R	A	A	H	K	G	3	0	0	0	1	0	1	0	1	0	1	1	0	0	0	0	0	0	0	0	0	0	8	0	898.433	P11766;Q6IRT1;Q6FI45;Q5U043	P11766	277	284	ADH5	Alcohol dehydrogenase class-3;S-(hydroxymethyl)glutathione dehydrogenase	yes	no	2;3	0.027143	101.99	3		9056700	5919400	8564100
AALEAIDELDLFGAHGGR	QGIPELNASSVGMAKAALEAIDELDLFGAH	EAIDELDLFGAHGGRKSVIHVLPDEVEHCQ	K	A	A	G	R	K	4	1	0	2	0	0	2	3	1	1	3	0	0	1	0	0	0	0	0	0	0	0	18	0	1853.93	P46019	P46019	207	224	PHKA2	Phosphorylase b kinase regulatory subunit alpha, liver isoform	yes	yes	3	0.0003437	125.61	1		100490	73114	93351
AALEALDELDLFGVK	QGISELNASSVGMAKAALEALDELDLFGVK	AALEALDELDLFGVKGGPQSVIHVLADEVQ	K	A	A	V	K	G	3	0	0	2	0	0	2	1	0	0	4	1	0	1	0	0	0	0	0	1	0	0	15	0	1602.85	P46020;A6NIT2;A6NMN0	P46020	207	221	PHKA1	Phosphorylase b kinase regulatory subunit alpha, skeletal muscle isoform	yes	no	3	1.9835e-05	185.59	1		270840	223950	305620
AALEALGSCLNNK	CRGLELIASENFCSRAALEALGSCLNNKYS	SRAALEALGSCLNNKYSEGYPGKRYYGGAE	R	A	A	N	K	Y	3	0	2	0	1	0	1	1	0	0	3	1	0	0	0	1	0	0	0	0	0	0	13	0	1359.68	P34897;V9HW06;A0A024RB99;Q53ET4;B4DJQ3;Q5HYG8;B4E1G2;B4DW25;G3V5L0;G3V4W5;G3V540;G3V2W0;G3V2E4;G3V4X0;G3V4T0;G3V3Y8;G3V241	P34897	83	95	SHMT2;HEL-S-51e;DKFZp686P09201	Serine hydroxymethyltransferase, mitochondrial;Serine hydroxymethyltransferase	yes	no	2;3	8.8434e-43	339.71	2		10543000	9355000	11385000
AALEALLPYTER	RREAPEELLAYEGVRAALEALLPYTERHFQ	GVRAALEALLPYTERHFQRLSRTLQAAAFL	R	A	A	E	R	H	3	1	0	0	0	0	2	0	0	0	3	0	0	0	1	0	1	0	1	0	0	0	12	0	1345.72	Q12788;J3KNP2;A0JLS5	Q12788	755	766	TBL3	Transducin beta-like protein 3	yes	no	2	0.00060287	181.87	2		452680	420380	494210
AALEAQNALHNIK	PQSKGCCFVTFYTRKAALEAQNALHNIKTL	RKAALEAQNALHNIKTLPGMHHPIQMKPAD	K	A	A	I	K	T	4	0	2	0	0	1	1	0	1	1	2	1	0	0	0	0	0	0	0	0	0	0	13	0	1391.75	O95319;Q5VZZ6;A0A1B0GUN8;E9PC62;A0A1B0GU44;B4DS31;A0A0J9YX66;B2RA86;B4DDE7;B4DT00;A0A0J9YXJ0;V9GYD9;B4DSZ2	O95319	95	107	CELF2	CUGBP Elav-like family member 2	yes	no	3	0.00077864	148.89	1		1294900	1154600	1535900
AALEAQNALHNMK	PQSKGCCFVTFYTRKAALEAQNALHNMKVL	RKAALEAQNALHNMKVLPGMHHPIQMKPAD	K	A	A	M	K	V	4	0	2	0	0	1	1	0	1	0	2	1	1	0	0	0	0	0	0	0	0	0	13	0	1409.71	Q92879;G5EA30;E9PQK4;E9PSH0;E9PKU1	Q92879	71	83	CELF1	CUGBP Elav-like family member 1	yes	no	3	7.1901e-05	198.32	1		296590	278180	323790
AALEAVGGTVVLE	EIKANVAKAEAEKIKAALEAVGGTVVLE__	IKAALEAVGGTVVLE_______________	K	A	A	L	E	-	3	0	0	0	0	0	2	2	0	0	2	0	0	0	0	0	1	0	0	3	0	0	13	0	1227.67	P52815;Q96Q74	P52815	186	198	MRPL12;MRPL7/L12	39S ribosomal protein L12, mitochondrial	yes	no	2	0.00089745	167.12	1		1337200	1184900	1686500
AALEEANGEIEK	SVPSEKLTTAMNRFKAALEEANGEIEKFSN	RFKAALEEANGEIEKFSNRSNICRFLTASQ	K	A	A	E	K	F	3	0	1	0	0	0	4	1	0	1	1	1	0	0	0	0	0	0	0	0	0	0	12	0	1272.62	Q8NB16;Q5JPC5;I3L2T9;I3L4Z5	Q8NB16	67	78	MLKL;DKFZp667E1714	Mixed lineage kinase domain-like protein	yes	no	3	0.00056164	155.99	1		221410	195720	250340
AALEEEK	EMKRKASEIKEAEAKAALEEEKRRQQAELE	EIKEAEAKAALEEEKRRQQAELEAFENRLK	K	A	A	E	K	R	2	0	0	0	0	0	3	0	0	0	1	1	0	0	0	0	0	0	0	0	0	0	7	0	788.392	Q6ZNB6;B1Q2B0;Q8J028	Q6ZNB6	844	850	NFXL1;URCC5;HOZFP	NF-X1-type zinc finger protein NFXL1	yes	no	2	0.029845	114.78	1		213360	182810	175090
AALEEFSR	LASVVDPRVASAAAKAALEEFSRVREEVPL	VASAAAKAALEEFSRVREEVPLELVEAHVK	K	A	A	S	R	V	2	1	0	0	0	0	2	0	0	0	1	0	0	1	0	1	0	0	0	0	0	0	8	0	921.456	Q92922;Q58EY4;B4DYQ1;Q05CR1;Q05BW5;B4DYF9	Q92922	717	724	SMARCC1	SWI/SNF complex subunit SMARCC1	yes	no	2	0.000329	201.49	1	1	4633700	3715700	4479500
AALEELQR	DQIIELQNAQDAIYRAALEELQRRLQFEEK	AQDAIYRAALEELQRRLQFEEKKKQREIEG	R	A	A	Q	R	R	2	1	0	0	0	1	2	0	0	0	2	0	0	0	0	0	0	0	0	0	0	0	8	0	928.498	Q96CW5;B4DYP7;A0A0J9YX56;A0A0J9YX63	Q96CW5	795	802	TUBGCP3	Gamma-tubulin complex component 3	yes	no	2	0.012825	122.18	1		761770	619070	738770
AALEELVK	______________________________	______________________________	R	A	A	V	K	L	2	0	0	0	0	0	2	0	0	0	2	1	0	0	0	0	0	0	0	1	0	0	8	0	871.501	P12081;E7ETE2;A0A6Q8PHA5;A0A6Q8PF47;B4DDD8;A0A6Q8PFF2;A0A6Q8PHE3;B4E1C5;B4DEA2;A0A6Q8PFN6;A0A6Q8PFG9;A0A6Q8PHQ0;D6RF05;A0A2R8YCI2	P12081	5	12	HARS	Histidine--tRNA ligase, cytoplasmic	yes	no	2	0.0051947	138.9	1		4605900	4665600	5192200
AALEEVEGDVAELELK	TVDFEECLKDSPRFRAALEEVEGDVAELEL	ALEEVEGDVAELELKLDKLVKLCIAMIDTG	R	A	A	L	K	L	3	0	0	1	0	0	5	1	0	0	3	1	0	0	0	0	0	0	0	2	0	0	16	0	1713.87	Q15057;A0A087X1H5;A0A0U1RQT1	Q15057	19	34	ACAP2	Arf-GAP with coiled-coil, ANK repeat and PH domain-containing protein 2	yes	no	3	4.7112e-24	288.29	1		464960	465060	540050
AALEEVEGDVAELELKLDK	TVDFEECLKDSPRFRAALEEVEGDVAELEL	EVEGDVAELELKLDKLVKLCIAMIDTGKAF	R	A	A	D	K	L	3	0	0	2	0	0	5	1	0	0	4	2	0	0	0	0	0	0	0	2	0	0	19	1	2070.07	Q15057;A0A087X1H5;A0A0U1RQT1	Q15057	19	37	ACAP2	Arf-GAP with coiled-coil, ANK repeat and PH domain-containing protein 2	yes	no	4	0.0056932	92.575	1		3528.6	7335.7	7811.7
AALEEVYPDLTPEETRR	QGVALLPFVDERRLRAALEEVYPDLTPEET	LEEVYPDLTPEETRRNSLGGDVLFVGKHHP	R	A	A	R	R	N	2	2	0	1	0	0	4	0	0	0	2	0	0	0	2	0	2	0	1	1	0	0	17	1	1987.99	Q9H0D6;B3KMC9;B4DZC3;B4E0B9	Q9H0D6	660	676	XRN2	5-3 exoribonuclease 2	yes	no	3;4	1.205e-07	201.72	2		876310	788870	981060
AALELLSLDLK	RGQIQELEKQREMQKAALELLSLDLKKRNQ	EMQKAALELLSLDLKKRNQEVDLQQEQIQE	K	A	A	L	K	K	2	0	0	1	0	0	1	0	0	0	5	1	0	0	0	1	0	0	0	0	0	0	11	0	1184.7	Q9BV73	Q9BV73	1456	1466	CEP250	Centrosome-associated protein CEP250	yes	yes	2;3	0.00051666	185.29	2		92011	112930	100760
AALETDENLLLCAPTGAGK	EGFKTLNRIQSKLYRAALETDENLLLCAPT	TDENLLLCAPTGAGKTNVALMCMLREIGKH	R	A	A	G	K	T	4	0	1	1	1	0	2	2	0	0	4	1	0	0	1	0	2	0	0	0	0	0	19	0	1942.97	O75643;A4FU77;A0A494C1A5	O75643	491	509	SNRNP200	U5 small nuclear ribonucleoprotein 200 kDa helicase	yes	no	2;3	4.9423e-16	255.72	2		9974100	8199500	10675000
AALEYLEDIDLK	LLLANTDVFLSKPQKAALEYLEDIDLKTLE	PQKAALEYLEDIDLKTLEKEPRTFKAKELW	K	A	A	L	K	T	2	0	0	2	0	0	2	0	0	1	3	1	0	0	0	0	0	0	1	0	0	0	12	0	1391.72	Q9BRX8	Q9BRX8	44	55	FAM213A	Redox-regulatory protein FAM213A	yes	yes	3	0.00017999	179.57	1		602490	559870	662300
AALFALQNLFEEK	DILLIETIFDTANAKAALFALQNLFEEKYA	AKAALFALQNLFEEKYAPRPIFISGTIVDK	K	A	A	E	K	Y	3	0	1	0	0	1	2	0	0	0	3	1	0	2	0	0	0	0	0	0	0	0	13	0	1492.79	Q99707;B7ZLW8;A0A6Q8PGK3;B4DST3;A0A494C064;A0A494C1A2	Q99707	204	216	MTR	Methionine synthase	yes	no	2;3	3.1743e-138	378.24	3		1189800	972260	1252400
AALFLQTLK	KESKEKQLQAERKRKAALFLQTLKNPLPEA	AERKRKAALFLQTLKNPLPEAEAGKIEESP	K	A	A	L	K	N	2	0	0	0	0	1	0	0	0	0	3	1	0	1	0	0	1	0	0	0	0	0	9	0	1003.61	Q12872;Q59H38;H0YFR9	Q12872	687	695	SFSWAP	Splicing factor, suppressor of white-apricot homolog	yes	no	2	0.00016769	179.68	1		476520	482590	485560
AALFVSNNSR	PGAPELLERLARAGKAALFVSNNSRRARPE	ARAGKAALFVSNNSRRARPELALRFARLGF	K	A	A	S	R	R	2	1	2	0	0	0	0	0	0	0	1	0	0	1	0	2	0	0	0	1	0	0	10	0	1077.56	Q96GD0;A0A024R1I3	Q96GD0	53	62	PDXP	Pyridoxal phosphate phosphatase	yes	no	2	7.6574e-08	233.46	1		589070	529760	616020
AALGEPVRLER	______________________________	______________________________	M	A	A	E	R	D	2	2	0	0	0	0	2	1	0	0	2	0	0	0	1	0	0	0	0	1	0	0	11	1	1209.68	Q9NUP9;G3V1D4;Q53FX5	Q9NUP9	2	12	LIN7C	Protein lin-7 homolog C	yes	no	2	0.025244	76.17	1		0	0	0
AALGHLAGEAAAAPGPGTPCASR	______________________________	EAAAAPGPGTPCASRGARLPGPVSSARNPS	M	A	A	S	R	G	8	1	0	0	1	0	1	4	1	0	2	0	0	0	3	1	1	0	0	0	0	0	23	0	2102.03	Q9H7E9;A0A3B3IT54;A0A3B3IRR6;A0A3B3ITA3	Q9H7E9	2	24	C8orf33	UPF0488 protein C8orf33	no	no		1	NaN			0	0	0
AALGLQDSDDEDAAVDIDEQIESMFNSK	ETEQALANERKKLQKAALGLQDSDDEDAAV	AVDIDEQIESMFNSKKRVKDMAAPGTSSVP	K	A	A	S	K	K	4	0	1	6	0	2	3	1	0	2	2	1	1	1	0	3	0	0	0	1	0	0	28	0	3025.33	A8K6X3;A0A0C4DG89;D3DQA6;Q7L014	A8K6X3	797	824	DDX46	Probable ATP-dependent RNA helicase DDX46	no	no	3;4	1.2052e-18	227.43	1	14	0	0	0
AALGPLVTGLYDVQAFK	______________________________	LGPLVTGLYDVQAFKFGDFVLKSGLSSPIY	R	A	A	F	K	F	3	0	0	1	0	1	0	2	0	0	3	1	0	1	1	0	1	0	1	2	0	0	17	0	1761.97	P11172;A8K5J1;B5LY71;E9PFD2;B5LY67;B5LY69;F2Z3P2;F2Z303;F8WDG4	P11172	6	22	UMPS	Uridine 5-monophosphate synthase;Orotate phosphoribosyltransferase;Orotidine 5-phosphate decarboxylase	yes	no	3	9.2836e-08	202.25	1		1330400	1209100	1417400
AALGVLESDLPSAVTLLK	______________________________	GVLESDLPSAVTLLKNLQEQVMAVTAQVKS	M	A	A	L	K	N	3	0	0	1	0	0	1	1	0	0	5	1	0	0	1	2	1	0	0	2	0	0	18	0	1796.03	Q8NEJ9	Q8NEJ9	2	19	NGDN	Neuroguidin	yes	yes	2;3	2.8161e-15	101.39	2		754820	686990	799560
AALGYDYK	GFGGRYGVEKDKWDKAALGYDYKGETEKHE	EKDKWDKAALGYDYKGETEKHESQRDYAKG	K	A	A	Y	K	G	2	0	0	1	0	0	0	1	0	0	1	1	0	0	0	0	0	0	2	0	0	0	8	0	899.439	P14317	P14317	171	178	HCLS1	Hematopoietic lineage cell-specific protein	yes	yes	2	0.051912	100.45	1		131780	95516	150140
AALHTTPDSPAAQLER	______________________________	ALHTTPDSPAAQLERAEDGSECDPDQEEEE	M	A	A	E	R	A	4	1	0	1	0	1	1	0	1	0	2	0	0	0	2	1	2	0	0	0	0	0	16	0	1676.85	A6NFI3	A6NFI3	2	17	ZNF316	Zinc finger protein 316	yes	yes	2;3	4.3738e-68	131.61		3	0	0	0
AALIYTCTVCR	GQKKKQGHDQKAAAKAALIYTCTVCRTQMP	AAAKAALIYTCTVCRTQMPDPKTFKQHFES	K	A	A	C	R	T	2	1	0	0	2	0	0	0	0	1	1	0	0	0	0	0	2	0	1	1	0	0	11	0	1326.64	Q9Y5V0;Q9HB72;E5RHV4;H0YAP1;E5RHR6	Q9Y5V0	35	45	ZNF706	Zinc finger protein 706	yes	no	2	0.012623	125.71	1		195210	221920	222490
AALKLEPSNK	LAQQGEYSEAIPILRAALKLEPSNKTIHAE	IPILRAALKLEPSNKTIHAELSKLVKKHAA	R	A	A	N	K	T	2	0	1	0	0	0	1	0	0	0	2	2	0	0	1	1	0	0	0	0	0	0	10	1	1069.61	B2R8G6;Q14318;A0A024R7P2;B7Z6M0;A0A0A0MTJ1;U3KQI1	B2R8G6	275	284	FKBP8	Peptidyl-prolyl cis-trans isomerase FKBP8	yes	no	3	0.0048319	120.45	2		3312600	3247500	4034200
AALKNPVK	LFSATMTKKVQKLQRAALKNPVKCAVSSKY	KVQKLQRAALKNPVKCAVSSKYQTVEKLQQ	R	A	A	V	K	C	2	0	1	0	0	0	0	0	0	0	1	2	0	0	1	0	0	0	0	1	0	0	8	1	839.523	Q9H0S4;Q9H4E3;A0A024RAS3;Q53GJ1;F5H1N9	Q9H0S4	218	225	DDX47;E4-DBP;hCG_27698	Probable ATP-dependent RNA helicase DDX47	yes	no	3	0.037218	86.472	1		527720	465560	552800
AALLEAGMPECTEDK	KGFIKSIRGVLTQFRAALLEAGMPECTEDK	AALLEAGMPECTEDK_______________	R	A	A	D	K	-	3	0	0	1	1	0	3	1	0	0	2	1	1	0	1	0	1	0	0	0	0	0	15	0	1633.73	Q9C0C9;K7ES11	Q9C0C9	1278	1292	UBE2O	E2/E3 hybrid ubiquitin-protein ligase UBE2O	yes	no	3	2.2874e-05	180.3	1		1850000	1643300	2029400
AALLEFEERER	RRNIPETLELSAEAKAALLEFEERERQHKQ	AEAKAALLEFEERERQHKQGRYSSRRGGRR	K	A	A	E	R	Q	2	2	0	0	0	0	4	0	0	0	2	0	0	1	0	0	0	0	0	0	0	0	11	1	1361.69	Q96EV2;H0Y3K4;H7C0H2;H7BXM6	Q96EV2	254	264	RBM33	RNA-binding protein 33	yes	no	3	0.0026711	137.95	1		280490	269560	337480
AALLELWELR	SDEVREKLTVLSEERAALLELWELRRQQYE	LSEERAALLELWELRRQQYEQCMDLQLFYR	R	A	A	L	R	R	2	1	0	0	0	0	2	0	0	0	4	0	0	0	0	0	0	1	0	0	0	0	10	0	1212.69	Q13813;A0A0D9SGF6;A0A0D9SF54;A0A384P5S9;A0A024R889;B4DGT1;B4DTV8	Q13813	450	459	SPTAN1	Spectrin alpha chain, non-erythrocytic 1	yes	no	2	0.00013596	196.99	1		131020	100430	89761
AALLELWELRR	SDEVREKLTVLSEERAALLELWELRRQQYE	SEERAALLELWELRRQQYEQCMDLQLFYRD	R	A	A	R	R	Q	2	2	0	0	0	0	2	0	0	0	4	0	0	0	0	0	0	1	0	0	0	0	11	1	1368.79	Q13813;A0A0D9SGF6;A0A0D9SF54;A0A384P5S9;A0A024R889;B4DGT1;B4DTV8	Q13813	450	460	SPTAN1	Spectrin alpha chain, non-erythrocytic 1	yes	no	3	3.4576e-05	206.73	1		3186500	2865200	2994400
AALLNQHYQVNFK	FPPEASGYLHIGHAKAALLNQHYQVNFKGK	AKAALLNQHYQVNFKGKLIMRFDDTNPEKE	K	A	A	F	K	G	2	0	2	0	0	2	0	0	1	0	2	1	0	1	0	0	0	0	1	1	0	0	13	0	1544.81	P07814;V9GYZ6;Q3KQZ8;B4DKX5;H6WCP5	P07814	217	229	EPRS	Bifunctional glutamate/proline--tRNA ligase;Glutamate--tRNA ligase;Proline--tRNA ligase	yes	no	3	0.0001956	171.92	2		633240	580570	716160
AALLSGPPGVGK	KFGKFSGKDDGSSFKAALLSGPPGVGKTTT	SFKAALLSGPPGVGKTTTASLVCQELGYSY	K	A	A	G	K	T	2	0	0	0	0	0	0	3	0	0	2	1	0	0	2	1	0	0	0	1	0	0	12	0	1065.62	P35251	P35251	646	657	RFC1	Replication factor C subunit 1	yes	yes	2;3	0.0001739	205.83	2		975850	906090	1115900
AALLTER	EEKDEAEDLLGRGSRAALLTERTRNEMTAE	DLLGRGSRAALLTERTRNEMTAEEKRRAHQ	R	A	A	E	R	T	2	1	0	0	0	0	1	0	0	0	2	0	0	0	0	0	1	0	0	0	0	0	7	0	772.444	Q9Y5B9	Q9Y5B9	457	463	SUPT16H	FACT complex subunit SPT16	yes	yes	2	0.0054632	153.15	1	1	2780900	2630300	3061300
AALMESQGQQQEER	EREAEQMGNELERLRAALMESQGQQQEERG	RAALMESQGQQQEERGQQEREVARLTQERG	R	A	A	E	R	G	2	1	0	0	0	4	3	1	0	0	1	0	1	0	0	1	0	0	0	0	0	0	14	0	1603.73	A0A024R5M9;A0A087WY61;Q59HB8;A0A024R5G4;Q7Z757;Q9UPG3;Q14980;Q4LE64	A0A024R5M9	986	999	NUMA1;NuMA;NUMA1 variant protein	Nuclear mitotic apparatus protein 1	no	no	2;3	2.2506e-145	452.87	3	2	3634100	3268400	3460200
AALMFANAEEEFFYEEQGKPEVLGGPDTR	AGKNNSKKKPSNKKKAALMFANAEEEFFYE	EEQGKPEVLGGPDTRRGLEPVPIQHNGWSV	K	A	A	T	R	R	4	1	1	1	0	1	6	3	0	0	2	1	1	3	2	0	1	0	1	1	0	0	29	1	3244.5	B4E318	B4E318	214	242			yes	yes	4	6.2321e-06	106.88	1		71479	39283	84142
AALMFANAEEEFFYEK	AGKNNSKKKPSNKKKAALMFANAEEEFFYE	ALMFANAEEEFFYEKAILKFNYSVQEESDT	K	A	A	E	K	A	4	0	1	0	0	0	4	0	0	0	1	1	1	3	0	0	0	0	1	0	0	0	16	0	1908.86	Q9P287	Q9P287	244	259	BCCIP	BRCA2 and CDKN1A-interacting protein	yes	yes	3	1.9464e-07	213.99	1		466600	424160	498490
AALNAVR	NVEKETHQQVVSRIRAALNAVRLLVVDPET	QQVVSRIRAALNAVRLLVVDPETDEQLQKL	R	A	A	V	R	L	3	1	1	0	0	0	0	0	0	0	1	0	0	0	0	0	0	0	0	1	0	0	7	0	713.418	O14745;B2R6A3;J3QRP6;B3KSV9	O14745	81	87	SLC9A3R1	Na(+)/H(+) exchange regulatory cofactor NHE-RF1;Na(+)/H(+) exchange regulatory cofactor NHE-RF	yes	no	2	0.0038987	159.75	1	1	8335900	6930500	9195800
AALNELLK	LCALGLAMQDATLSKAALNELLKHIKHKDS	QDATLSKAALNELLKHIKHKDSNYQRCLLT	K	A	A	L	K	H	2	0	1	0	0	0	1	0	0	0	3	1	0	0	0	0	0	0	0	0	0	0	8	0	870.517	Q6PGP7	Q6PGP7	1143	1150	TTC37	Tetratricopeptide repeat protein 37	yes	yes	2	0.0053302	138.54	1		127570	108070	112140
AALNLPEAASYDEVR	RIIEESTHCGPQAVRAALNLPEAASYDEVR	AALNLPEAASYDEVRGKWQDAHLGKDQRDF	R	A	A	V	R	G	4	1	1	1	0	0	2	0	0	0	2	0	0	0	1	1	0	0	1	1	0	0	15	0	1617.8	O95602;B9ZVN9;B7ZKR9;B7Z284;B7Z8X7;Q53T12	O95602	829	843	POLR1A	DNA-directed RNA polymerase I subunit RPA1;DNA-directed RNA polymerase	yes	no	2;3	2.7454e-68	372.75	2		941360	824260	890250
AALPDLTK	YYRRATVFLAMGKSKAALPDLTKVIQLKMD	LAMGKSKAALPDLTKVIQLKMDFTAARLQR	K	A	A	T	K	V	2	0	0	1	0	0	0	0	0	0	2	1	0	0	1	0	1	0	0	0	0	0	8	0	827.475	Q13217;A8KA82;X6R9L0	Q13217	89	96	DNAJC3	DnaJ homolog subfamily C member 3	yes	no	2	0.057914	98.629	1		695740	637220	744180
AALPLTTSDTK	QVVNQVWEAADVLIKAALPLTTSDTKTVSE	VLIKAALPLTTSDTKTVSEWISQMATLPQA	K	A	A	T	K	T	2	0	0	1	0	0	0	0	0	0	2	1	0	0	1	1	3	0	0	0	0	0	11	0	1116.6	Q7Z6Z7;A0A024R9W5;A0A024R9U8;A0A024R9Y3;Q5H924;Q5H962;B4DGF6	Q7Z6Z7	1498	1508	HUWE1	E3 ubiquitin-protein ligase HUWE1	yes	no	2	0.0050443	133.23	1		47944	46113	66428
AALPSHVVTMLDNFPTNLHPMSQLSAAVTALNSESNFAR	TEEQVSWLSKEWAKRAALPSHVVTMLDNFP	SAAVTALNSESNFARAYAQGISRTKYWELI	R	A	A	A	R	A	6	1	4	1	0	1	1	0	2	0	5	0	2	2	3	5	3	0	0	3	0	0	39	0	4151.06	O75390;A0A024RB75;B4DJV2;A0A0C4DGI3;B7Z1E1;F8VRI6;H0YH82;F8VPA1;F8VPF9;F8VR34;F8W1S4;F8VX68;F8VRP1;B3KTN4	B3KTN4	100	138	CS	Citrate synthase, mitochondrial;Citrate synthase	no	no	4	1.0307e-05	81.876	1		1628	4082.5	0
AALQALKR	QELTAAKKHGTKNKRAALQALKRKKRYEKQ	HGTKNKRAALQALKRKKRYEKQLAQIDGTL	R	A	A	K	R	K	3	1	0	0	0	1	0	0	0	0	2	1	0	0	0	0	0	0	0	0	0	0	8	1	869.545	Q9H444;Q96CF2	Q9H444	64	71	CHMP4B;CHMP4C	Charged multivesicular body protein 4b;Charged multivesicular body protein 4c	yes	no	3	0.012139	106.42	1		2327300	2423000	2726000
AALQEEEQASK	IDILTELRDKVKSFRAALQEEEQASKQINP	KSFRAALQEEEQASKQINPKRPRAL_____	R	A	A	S	K	Q	3	0	0	0	0	2	3	0	0	0	1	1	0	0	0	1	0	0	0	0	0	0	11	0	1202.58	B0AZS5;A0A6Q8PFA6;A0A6Q8PH57;O00139;A0A6Q8PGH7;A0A6Q8PG37;B4DM85;A0A6Q8PGG1	B0AZS5	640	650	KIF2A	Kinesin-like protein;Kinesin-like protein KIF2A	yes	no	2;3	0.00013525	186.46	3		1804000	1604900	1908200
AALQEELQLCK	FCFTPHTEEGCLSERAALQEELQLCKGLVQ	LSERAALQEELQLCKGLVQALQTKVTQQGL	R	A	A	C	K	G	2	0	0	0	1	2	2	0	0	0	3	1	0	0	0	0	0	0	0	0	0	0	11	0	1301.66	P49327;A0A0U1RQF0;Q6PJJ3	P49327	1132	1142	FASN	Fatty acid synthase;[Acyl-carrier-protein] S-acetyltransferase;[Acyl-carrier-protein] S-malonyltransferase;3-oxoacyl-[acyl-carrier-protein] synthase;3-oxoacyl-[acyl-carrier-protein] reductase;3-hydroxyacyl-[acyl-carrier-protein] dehydratase;Enoyl-[acyl-carrier-protein] reductase;Oleoyl-[acyl-carrier-protein] hydrolase	yes	no	2;3	3.8944e-06	218.52	3		3845300	3403300	4131500
AALQEGHQFLCSIEA	GLEEACQLAQFKEMKAALQEGHQFLCSIEA	AALQEGHQFLCSIEA_______________	K	A	A	E	A	-	3	0	0	0	1	2	2	1	1	1	2	0	0	1	0	1	0	0	0	0	0	0	15	0	1672.79	P50583	P50583	133	147	NUDT2	Bis(5-nucleosyl)-tetraphosphatase [asymmetrical]	yes	yes	2	4.4635e-05	198.97	1		567440	529480	700660
AALQELLSK	AVVSERLKIRGSLARAALQELLSKGLIKLV	RGSLARAALQELLSKGLIKLVSKHRAQVIY	R	A	A	S	K	G	2	0	0	0	0	1	1	0	0	0	3	1	0	0	0	1	0	0	0	0	0	0	9	0	971.565	P62851	P62851	86	94	RPS25	40S ribosomal protein S25	yes	yes	2;3	0.00015774	180.8	5		19561000	17636000	18690000
AALQELTR	HLTDPSYGIPREQQKAALQELTRAHVESFN	IPREQQKAALQELTRAHVESFNYAVHEGLG	K	A	A	T	R	A	2	1	0	0	0	1	1	0	0	0	2	0	0	0	0	0	1	0	0	0	0	0	8	0	900.503	Q9H9Y6;Q9NVC2;C9JJG2;C9JS83;F8WDS4;F8WAK7;F8WBB9;F8WCS3	Q9H9Y6	33	40	POLR1B	DNA-directed RNA polymerase I subunit RPA2	yes	no	2	0.040687	100.02	1		246640	249070	281140
AALQSQAEALR	NCGSSDGCEELERLRAALQSQAEALRRLLP	ERLRAALQSQAEALRRLLPPAQDGFEVLGA	R	A	A	L	R	R	4	1	0	0	0	2	1	0	0	0	2	0	0	0	0	1	0	0	0	0	0	0	11	0	1156.62	Q8WZA9	Q8WZA9	166	176	IRGQ	Immunity-related GTPase family Q protein	yes	yes	2	0.00092013	173.24	1		123210	150630	127180
AALQSQAEALRR	NCGSSDGCEELERLRAALQSQAEALRRLLP	RLRAALQSQAEALRRLLPPAQDGFEVLGAA	R	A	A	R	R	L	4	2	0	0	0	2	1	0	0	0	2	0	0	0	0	1	0	0	0	0	0	0	12	1	1312.72	Q8WZA9	Q8WZA9	166	177	IRGQ	Immunity-related GTPase family Q protein	yes	yes	3	0.0027819	134.75	1		672400	598730	796440
AALRDYETVVK	YYRRAASNMALGKFRAALRDYETVVKVKPH	GKFRAALRDYETVVKVKPHDKDAKMKYQEC	R	A	A	V	K	V	2	1	0	1	0	0	1	0	0	0	1	1	0	0	0	0	1	0	1	2	0	0	11	1	1263.68	P53041;Q9BPW0;H0YDU8;A0A024R0Q7;B2R6R6;B4DDZ8;Q53FR0;B4DLP6;A8MU39	P53041	114	124	PPP5C	Serine/threonine-protein phosphatase 5;Serine/threonine-protein phosphatase	yes	no	3	0.00035197	175.33	1		2440900	2201500	2459600
AALRPTDVVLEVGPGTGNMTVK	HILKNPLIINSIIDKAALRPTDVVLEVGPG	VVLEVGPGTGNMTVKLLEKAKKVVACELDP	K	A	A	V	K	L	2	1	1	1	0	0	1	3	0	0	2	1	1	0	2	0	3	0	0	4	0	0	22	1	2224.19	Q9UNQ2;A0A494C0G7;A8K9K8;A0A0C4DGB1;B4DRY2;D6RCL3	Q9UNQ2	52	73	DIMT1	Probable dimethyladenosine transferase	yes	no	3	1.5521e-18	228.65	1		653900	650520	765460
AALSALESFLK	VLLKWCAHTNVELKKAALSALESFLKQVSN	ELKKAALSALESFLKQVSNMVAKNAEMHKN	K	A	A	L	K	Q	3	0	0	0	0	0	1	0	0	0	3	1	0	1	0	2	0	0	0	0	0	0	11	0	1148.64	P78527;B4DL41	P78527	311	321	PRKDC	DNA-dependent protein kinase catalytic subunit	yes	no	2;3	9.5036e-09	242.39	3		2234800	1787500	2128200
AALSASEGEEVPQDK	RISGLGLTPEQKQKKAALSASEGEEVPQDK	AALSASEGEEVPQDKAPSHVPFLLIGGGTA	K	A	A	D	K	A	3	0	0	1	0	1	3	1	0	0	1	1	0	0	1	2	0	0	0	1	0	0	15	0	1529.72	O95831;A0A6Q8PFE1;A0A6Q8PFM5;A0A6Q8PG15;A0A6Q8PFQ8;A0A6Q8PFS4;A0A6Q8PFA7;A0A6Q8PFW2;Q5RZA0;A0A6Q8PF87	O95831	113	127	AIFM1	Apoptosis-inducing factor 1, mitochondrial	yes	no	3	0.0012662	132.06	1		351030	308820	325700
AALSEEELEK	AVKREAALPPVSPLKAALSEEELEKKSKAI	VSPLKAALSEEELEKKSKAIIEEYLHLNDM	K	A	A	E	K	K	2	0	0	0	0	0	4	0	0	0	2	1	0	0	0	1	0	0	0	0	0	0	10	0	1117.55	Q04637;Q4LE58;B2RU06;B2RU10;B4DGF1;B4DSI9;Q96I65;E7EUU4;E7EX73;E9PGM1	E7EUU4	1196	1205	EIF4G1;EIF4G1 variant protein	Eukaryotic translation initiation factor 4 gamma 1	no	no	2	4.9547e-08	239.6	1		583570	541030	639850
AALSEEELEKK	AVKREAALPPVSPLKAALSEEELEKKSKAI	SPLKAALSEEELEKKSKAIIEEYLHLNDMK	K	A	A	K	K	S	2	0	0	0	0	0	4	0	0	0	2	2	0	0	0	1	0	0	0	0	0	0	11	1	1245.65	Q04637;Q4LE58;B2RU06;B2RU10;B4DGF1;B4DSI9;Q96I65;E7EUU4;E7EX73;E9PGM1	E7EUU4	1196	1206	EIF4G1;EIF4G1 variant protein	Eukaryotic translation initiation factor 4 gamma 1	no	no	3	0.0015401	141.89	1		4193600	3654200	4615100
AALSEMVEYITHNR	VSDPLSDLKWKEVKRAALSEMVEYITHNRN	RAALSEMVEYITHNRNVITEPIYPEVVHMF	R	A	A	N	R	N	2	1	1	0	0	0	2	0	1	1	1	0	1	0	0	1	1	0	1	1	0	0	14	0	1632.79	Q13362;Q96L52;Q7L7W2;H0YJ75;Q96B13;B4DI74;G3V2U3	Q13362	71	84	PPP2R5C	Serine/threonine-protein phosphatase 2A 56 kDa regulatory subunit gamma isoform	no	no	3	4.4017e-05	193	2		83600	63272	78360
AALSGSYVNFGVFR	ALKLKGISICFSMLKAALSGSYVNFGVFRL	KAALSGSYVNFGVFRLYGDDALDNALQTFI	K	A	A	F	R	L	2	1	1	0	0	0	0	2	0	0	1	0	0	2	0	2	0	0	1	2	0	0	14	0	1486.76	Q9UIA9;A8K607;E7ESC6;B4DSP8;D3DSQ7;E5RIW1	Q9UIA9	841	854	XPO7	Exportin-7	yes	no	2;3	1.0932e-10	262.07	2		42637	48110	58583
AALSLPAK	TKKMVATTKPKATAKAALSLPAKQAPQGSR	KPKATAKAALSLPAKQAPQGSRDSSSDSDS	K	A	A	A	K	Q	3	0	0	0	0	0	0	0	0	0	2	1	0	0	1	1	0	0	0	0	0	0	8	0	769.47	Q14978;A0A0A0MRM9;B2RAU8;Q96J17	Q14978	453	460	NOLC1	Nucleolar and coiled-body phosphoprotein 1	yes	no	2	0.00089955	166.17	2		8225400	7872200	8475200
AALSSFQK	NQYYNSKALKEDDPKAALSSFQKVLELEGE	LKEDDPKAALSSFQKVLELEGEKGEWGFKA	K	A	A	Q	K	V	2	0	0	0	0	1	0	0	0	0	1	1	0	1	0	2	0	0	0	0	0	0	8	0	850.455	P61201;Q53HJ0;B2R6N0;Q59EL2;H0YKU5	P61201	49	56	COPS2	COP9 signalosome complex subunit 2	yes	no	2	0.00036076	178.08	1		3238300	2727100	3538400
AALSSPR	EYEDSSTKPPKSRRKAALSSPRSRKNATQP	KPPKSRRKAALSSPRSRKNATQPPNAEEES	K	A	A	P	R	S	2	1	0	0	0	0	0	0	0	0	1	0	0	0	1	2	0	0	0	0	0	0	7	0	700.387	Q68E01	Q68E01	991	997	INTS3	Integrator complex subunit 3	yes	yes	2	0.0052835	153.88	1		123180	93400	112170
AALSSQQQQQLALLLQQFQTLK	LIQQQYAQVLAQQQKAALSSQQQQQLALLL	QQQLALLLQQFQTLKMRISDQNIIPSVTRS	K	A	A	L	K	M	3	0	0	0	0	8	0	0	0	0	6	1	0	1	0	2	1	0	0	0	0	0	22	0	2484.37	Q6Y7W6;A0A024R4A5;I1E4Y6;E7ESB6;B4DZM1;B4DRT8;C9JHW1	Q6Y7W6	646	667	GIGYF2;TNRC15	PERQ amino acid-rich with GYF domain-containing protein 2	yes	no	4	1.4682e-05	153.06	1		57598	58248	78746
AALTAEHFAALQSLLK	______________________________	ALTAEHFAALQSLLKASSKDVVRQLCQESF	M	A	A	L	K	A	5	0	0	0	0	1	1	0	1	0	4	1	0	1	0	1	1	0	0	0	0	0	16	0	1682.94	Q9P000;B4DQW0;Q53FR9;B4DIH0;E9PJ95	Q9P000	2	17	COMMD9	COMM domain-containing protein 9	no	no		1	NaN			0	0	0
AALTGLLHR	SGTSYKDLMPHDLARAALTGLLHRTSVPKE	PHDLARAALTGLLHRTSVPKEVVDYIIFGT	R	A	A	H	R	T	2	1	0	0	0	0	0	1	1	0	3	0	0	0	0	0	1	0	0	0	0	0	9	0	950.566	P55084;B4DY96;B5MD38;D6W539;C9JEY0;C9JE81	P55084	82	90	HADHB	Trifunctional enzyme subunit beta, mitochondrial;3-ketoacyl-CoA thiolase	yes	no	2	0.033657	107.9	1		139160	100980	142190
AALTIDEK	ITKEQPLKVSKALHKAALTIDEKGTEAVGS	VSKALHKAALTIDEKGTEAVGSTFLEAIPM	K	A	A	E	K	G	2	0	0	1	0	0	1	0	0	1	1	1	0	0	0	0	1	0	0	0	0	0	8	0	859.465	CON__P34955	CON__P34955	358	365			yes	yes	2	0.000329	201.49	1		4273300	2886700	3628700
AALTLTPSAVNK	ATVRAVSKRKLQPTRAALTLTPSAVNKIKQ	PTRAALTLTPSAVNKIKQLLKDKPEHVGVK	R	A	A	N	K	I	3	0	1	0	0	0	0	0	0	0	2	1	0	0	1	1	2	0	0	1	0	0	12	0	1184.68	Q9BUE6;Q5TBE9	Q9BUE6	23	34	ISCA1	Iron-sulfur cluster assembly 1 homolog, mitochondrial	yes	no	2	3.1453e-06	182.71	1		33226	27455	38997
AALTRDPQFQK	______________________________	______________________________	M	A	A	Q	K	L	2	1	0	1	0	2	0	0	0	0	1	1	0	1	1	0	1	0	0	0	0	0	11	1	1273.68	B4DVJ0;P06744;A0A1W6AYU6;B4DE36;A0A0J9YXP8;A0A2R8Y6C7;K7ERC6;K7EPY4;K7EP41;K7ENA0;A0A0J9YXM3	B4DVJ0	2	12	GPI	Glucose-6-phosphate isomerase	no	no	2;3	0.00076315	74.301	2		1423100	1378000	1971500
AALTSAR	ESKTYHALSNLPKARAALTSARTTANAIYC	LSNLPKARAALTSARTTANAIYCPPKLQAT	R	A	A	A	R	T	3	1	0	0	0	0	0	0	0	0	1	0	0	0	0	1	1	0	0	0	0	0	7	0	688.387	O00231;B4DTS5;J3QS13	O00231	188	194	PSMD11	26S proteasome non-ATPase regulatory subunit 11	yes	no	2	0.0079351	143.02		1	26393	28310	21986
AALTTLFK	______________________________	______________________________	M	A	A	F	K	Y	2	0	0	0	0	0	0	0	0	0	2	1	0	1	0	0	2	0	0	0	0	0	8	0	863.512	Q96KP4;B4DV28;A0A024R382;J3QKT2;J3QRA8;J3KSV5;A0A087WYZ1;J3QKQ0;J3QRD0;J3QL02;J3QLU1;J3QR27;J3QQN6;J3KSS4;J3QRP4	Q96KP4	2	9	CNDP2	Cytosolic non-specific dipeptidase	yes	no	2	0.0087938	64.757	2		5591700	4945900	5841800
AALVLEDGSVLR	______________________________	______________________________	M	A	A	L	R	G	2	1	0	1	0	0	1	1	0	0	3	0	0	0	0	1	0	0	0	2	0	0	12	0	1241.7	F8VPD4;P27708;G1UI39;Q53SZ4	F8VPD4	2	13	CAD	CAD protein;Glutamine-dependent carbamoyl-phosphate synthase;Aspartate carbamoyltransferase;Dihydroorotase	yes	no	2	6.8652e-11	112.71	2		2090.3	0	3849.2
AALYGIHDIFFVMDAAER	AQDASLQERVLAQLRAALYGIHDIFFVMDA	YGIHDIFFVMDAAERMSILHHDREVRKEKM	R	A	A	E	R	M	4	1	0	2	0	0	1	1	1	2	1	0	1	2	0	0	0	0	1	1	0	0	18	0	2038	O43303;A0A024QYV8;B4DTZ1	O43303	865	882	CCP110;CP110	Centriolar coiled-coil protein of 110 kDa	yes	no	3	0.010497	89.311	1		25333	26035	27602
AAMAAAQSGTPGPVFVELPVDVLYPYFMVQK	CVSVRRVRDIVPTLRAAMAAAQSGTPGPVF	ELPVDVLYPYFMVQKEMVPAKPPKGLVGRV	R	A	A	Q	K	E	5	0	0	1	0	2	1	2	0	0	2	1	2	2	4	1	1	0	2	5	0	0	31	0	3295.67	A1L0T0;M0R026;E9PJS0;M0R1B5	A1L0T0	191	221	ILVBL	Acetolactate synthase-like protein	yes	no	4	8.1326e-05	89.345	1		17978	18368	29176
AAMAQWR	______________________________	PAAGPRSRAAMAQWRKKKGLRKRRGAASQA	R	A	A	W	R	K	3	1	0	0	0	1	0	0	0	0	0	0	1	0	0	0	0	1	0	0	0	0	7	0	832.401	Q8TDD1;H0YHZ9	Q8TDD1	15	21	DDX54	ATP-dependent RNA helicase DDX54	yes	no	2	0.02803	116	1		239880	229500	276680
AAMAVGGAGGSR	______________________________	______________________________	M	A	A	S	R	V	4	1	0	0	0	0	0	4	0	0	0	0	1	0	0	1	0	0	0	1	0	0	12	0	1003.49	O14744;B2RDD7;G3V580;G3V2L6;C9JSX3;G3V2X6;G3V507;G3V2F5	O14744	2	13	PRMT5	Protein arginine N-methyltransferase 5;Protein arginine N-methyltransferase 5, N-terminally processed;Protein arginine N-methyltransferase 5	yes	no	2	5.7015e-06	128.35	4		362170	348390	456670
AAMCKPLMQNR	TPPPPPPPATPRKNKAAMCKPLMQNRGVSC	RKNKAAMCKPLMQNRGVSCKVEMKSKGSQT	K	A	A	N	R	G	2	1	1	0	1	1	0	0	0	0	1	1	2	0	1	0	0	0	0	0	0	0	11	1	1318.63	Q14202;A6NHB5;A6NHN7	Q14202	832	842	ZMYM3	Zinc finger MYM-type protein 3	yes	no	3	0.039828	91.265	1		193530	175820	250080
AAMDAVCAK	SSKAKEKKQKRLEERAAMDAVCAKVDAANR	KRLEERAAMDAVCAKVDAANRLGDPLEAFP	R	A	A	A	K	V	4	0	0	1	1	0	0	0	0	0	0	1	1	0	0	0	0	0	0	1	0	0	9	0	935.42	Q86UY6;F2YHM7;A0A024R5C6;F5H2C9;F5GY41;F5GXF6	Q86UY6	20	28	NAA40;NAT11	N-alpha-acetyltransferase 40	yes	no	2	0.0010437	157.86	1		869810	823430	910110
AAMDNSEIAGEK	NAAVQAVNAHSNILKAAMDNSEIAGEKKSA	ILKAAMDNSEIAGEKKSAQWRTVEGALKER	K	A	A	E	K	K	3	0	1	1	0	0	2	1	0	1	0	1	1	0	0	1	0	0	0	0	0	0	12	0	1234.55	Q16891;B9A067;C9J406;B4DS66;B4DT20;B4DKR1;H7C463;B4E2B5;Q05DN3	Q16891	258	269	IMMT	MICOS complex subunit MIC60	yes	no	2	0.00034698	195.25	1		164220	158670	200870
AAMDNSEIAGEKK	NAAVQAVNAHSNILKAAMDNSEIAGEKKSA	LKAAMDNSEIAGEKKSAQWRTVEGALKERR	K	A	A	K	K	S	3	0	1	1	0	0	2	1	0	1	0	2	1	0	0	1	0	0	0	0	0	0	13	1	1362.64	Q16891;B9A067;C9J406;B4DS66;B4DT20;B4DKR1;H7C463;B4E2B5;Q05DN3	Q16891	258	270	IMMT	MICOS complex subunit MIC60	yes	no	3	0.011128	107.99	1		3283500	3018000	3472700
AAMEALVVEVTK	LQISHEAAACITGLRAAMEALVVEVTKQPA	GLRAAMEALVVEVTKQPAIISQLDPVNERM	R	A	A	T	K	Q	3	0	0	0	0	0	2	0	0	0	1	1	1	0	0	0	1	0	0	3	0	0	12	0	1259.68	Q08211;B3KU66	Q08211	1105	1116	DHX9	ATP-dependent RNA helicase A	yes	no	2;3	1.1238e-10	252.42	2		13252000	11558000	13609000
AAMEALVVEVTKQPAIISQLDPVNER	LQISHEAAACITGLRAAMEALVVEVTKQPA	KQPAIISQLDPVNERMLNMIRQISRPSAAG	R	A	A	E	R	M	4	1	1	1	0	2	3	0	0	2	2	1	1	0	2	1	1	0	0	4	0	0	26	1	2820.51	Q08211;B3KU66	Q08211	1105	1130	DHX9	ATP-dependent RNA helicase A	yes	no	3;4	1.8632e-17	214.14	4		2162900	2121300	2955100
AAMEPIVISAK	PEFSSIPAQISPEGRAAMEPIVISAKTMLE	PEGRAAMEPIVISAKTMLESAGGLIQTARA	R	A	A	A	K	T	3	0	0	0	0	0	1	0	0	2	0	1	1	0	1	1	0	0	0	1	0	0	11	0	1128.62	Q9Y490;A0A1S5UZ07	Q9Y490	1594	1604	TLN1	Talin-1	yes	no	2;3	0.00011993	205.09	2		4508300	3921300	4658600
AAMGNFVDLCR	AKNLRRLLYVSCNPRAAMGNFVDLCRAPSN	CNPRAAMGNFVDLCRAPSNRVKGIPFRPVK	R	A	A	C	R	A	2	1	1	1	1	0	0	1	0	0	1	0	1	1	0	0	0	0	0	1	0	0	11	0	1252.57	Q8IZ69;F2Z2W7	Q8IZ69	542	552	TRMT2A	tRNA (uracil-5-)-methyltransferase homolog A	yes	no	2	0.00011331	205.59	1		216260	172400	182880
AAMGPGISR	KCFGARMEFGTAGLRAAMGPGISRMNDLTI	GTAGLRAAMGPGISRMNDLTIIQTTQGFCR	R	A	A	S	R	M	2	1	0	0	0	0	0	2	0	1	0	0	1	0	1	1	0	0	0	0	0	0	9	0	858.438	Q96G03;E7ENQ8;Q4W5D6;E9PD70	Q96G03	64	72	PGM2;FLJ10983	Phosphoglucomutase-2	yes	no	2	2.8099e-05	207.6	1		3240200	3140500	3852400
AAMIWIVGEYAER	TLCENLDSLDEPDARAAMIWIVGEYAERID	ARAAMIWIVGEYAERIDNADELLESFLEGF	R	A	A	E	R	I	3	1	0	0	0	0	2	1	0	2	0	0	1	0	0	0	0	1	1	1	0	0	13	0	1507.75	P63010;A0A140VJE8;A8K916;A8K0G3;H0UID3;H0UID4;H0UID5;A0A087X253;B4DWG4;A0A087WZQ6;A0A087WU93;B4E261;A0A087WYD1;Q96EL6;K7EJ01;Q10567;C9J1E7;H7C034	P63010	446	458	AP2B1;AP1B1	AP-2 complex subunit beta;AP complex subunit beta;AP-1 complex subunit beta-1	no	no	2;3	0.00012777	208.6	2		961210	919110	1084000
AAMLAPLLEVIK	TVENVKRIDGVSEGKAAMLAPLLEVIKHFC	EGKAAMLAPLLEVIKHFCQTNSVQTDLFSS	K	A	A	I	K	H	3	0	0	0	0	0	1	0	0	1	3	1	1	0	1	0	0	0	0	1	0	0	12	0	1267.76	Q14191	Q14191	1209	1220	WRN	Werner syndrome ATP-dependent helicase	yes	yes	2	1.0687e-14	215.93	2		282770	285420	287460
AAMLSLLR	SGLKEDYSRLFQGQRAAMLSLLRYNANLTK	RLFQGQRAAMLSLLRYNANLTKMKNTLISA	R	A	A	L	R	Y	2	1	0	0	0	0	0	0	0	0	3	0	1	0	0	1	0	0	0	0	0	0	8	0	873.511	O15111;Q59GT1;Q562E6	O15111	450	457	CHUK	Inhibitor of nuclear factor kappa-B kinase subunit alpha	yes	no	2	0.008758	129.68	1		289630	347810	435780
AAMQSHMER	VTSALAGRLFSTQERAAMQSHMERAVWAAR	FSTQERAAMQSHMERAVWAARRAAARGLRA	R	A	A	E	R	A	2	1	0	0	0	1	1	0	1	0	0	0	2	0	0	1	0	0	0	0	0	0	9	0	1059.46	Q96EY9;D6W601	Q96EY9	171	179	ADAT3	Probable inactive tRNA-specific adenosine deaminase-like protein 3	yes	no	3	0.0058903	116.52	1		29836	20833	28769
AAMWNPSIFLK	DFRQATAASSVMVARAAMWNPSIFLKEGLR	MVARAAMWNPSIFLKEGLRPLEEVMQKYIR	R	A	A	L	K	E	2	0	1	0	0	0	0	0	0	1	1	1	1	1	1	1	0	1	0	0	0	0	11	0	1276.66	Q9NX74;E7EUN9;B4DKP8;A0A024R6Z7	Q9NX74	244	254	DUS2;DUS2L	tRNA-dihydrouridine(20) synthase [NAD(P)+]-like	yes	no	2;3	0.00058613	182.64	2		406520	402950	454020
AANAAENDFSVSQAEMSSR	LKKQMEYERQVASLKAANAAENDFSVSQAE	AENDFSVSQAEMSSRQAMLENASDIKLEKF	K	A	A	S	R	Q	5	1	2	1	0	1	2	0	0	0	0	0	1	1	0	4	0	0	0	1	0	0	19	0	1983.86	Q8NE71;A0A1U9X609;Q2L6I2;Q59F96;H0YGW7;B4DNU2;Q5STZ8	Q8NE71	276	294	ABCF1	ATP-binding cassette sub-family F member 1	no	no	3	4.8884e-13	234.51	1		184330	215630	263820
AANATTNPSQLLPLELVDK	______________________________	TTNPSQLLPLELVDKCIGSRIHIVMKSDKE	M	A	A	D	K	C	3	0	2	1	0	1	1	0	0	0	4	1	0	0	2	1	2	0	0	1	0	0	19	0	1994.07	Q9Y4Y9;B8ZZF8;A0A090N8Y5	Q9Y4Y9	2	20	LSM5	U6 snRNA-associated Sm-like protein LSm5	yes	no	2	3.3393e-57	136.01	1		791170	632040	929010
AANDAGYFNDEMAPIEVK	EECDKYALQSQQRWKAANDAGYFNDEMAPI	DAGYFNDEMAPIEVKTKKGKQTMQVDEHAR	K	A	A	V	K	T	4	0	2	2	0	0	2	1	0	1	0	1	1	1	1	0	0	0	1	1	0	0	18	0	1953.88	P42765;B2RB23;A0A0B4J2A4;B3KNP8;K7EME0	P42765	192	209	ACAA2	3-ketoacyl-CoA thiolase, mitochondrial	yes	no	3	2.774e-07	184.21	1		3143300	2763800	3522200
AANEDPDEKRR	HTTPQTQSTSGRRRRAANEDPDEKRRKFLE	RRRRAANEDPDEKRRKFLERNRAAASRCRQ	R	A	A	R	R	K	2	2	1	2	0	0	2	0	0	0	0	1	0	0	1	0	0	0	0	0	0	0	11	2	1299.62	P15336;B8ZZU6;A4D7V5;F5H629;A4D7U9;B3KY57;A4D7U3;E9PBF9;H7C2N6;A4D7U7	P15336	346	356	ATF2	Cyclic AMP-dependent transcription factor ATF-2	yes	no	4	0.049321	72.2	1		42402	52988	48548
AANEKYAQEVAGLK	EKALKAYQAEVDKLRAANEKYAQEVAGLKD	RAANEKYAQEVAGLKDKVQQATSENMGLMD	R	A	A	L	K	D	4	0	1	0	0	1	2	1	0	0	1	2	0	0	0	0	0	0	1	1	0	0	14	1	1490.77	Q9UDT6;A7E2F7;A0A140VJG6	Q9UDT6	583	596	CLIP2	CAP-Gly domain-containing linker protein 2	yes	no	3	0.047714	83.204	1		182250	160360	193930
AANFVHMDTAQK	LTTFQALQHPWVTGKAANFVHMDTAQKKLQ	TGKAANFVHMDTAQKKLQEFNARRKLKAAV	K	A	A	Q	K	K	3	0	1	1	0	1	0	0	1	0	0	1	1	1	0	0	1	0	0	1	0	0	12	0	1331.63	Q16566;B2R747	Q16566	304	315	CAMK4	Calcium/calmodulin-dependent protein kinase type IV	yes	no	3	0.00020669	176.18	2		5104200	5105000	5773900
AANGVVLATEK	ALAAVAGGAPSVGIKAANGVVLATEKKQKS	VGIKAANGVVLATEKKQKSILYDERSVHKV	K	A	A	E	K	K	3	0	1	0	0	0	1	1	0	0	1	1	0	0	0	0	1	0	0	2	0	0	11	0	1071.59	P25787;A0A024RA52;Q53GF5	P25787	40	50	PSMA2	Proteasome subunit alpha type-2;Proteasome subunit alpha type	yes	no	2;3	4.3638e-09	246.63	3		3092700	2592200	3089000
AANGVVLATEKK	ALAAVAGGAPSVGIKAANGVVLATEKKQKS	GIKAANGVVLATEKKQKSILYDERSVHKVE	K	A	A	K	K	Q	3	0	1	0	0	0	1	1	0	0	1	2	0	0	0	0	1	0	0	2	0	0	12	1	1199.69	P25787;A0A024RA52;Q53GF5	P25787	40	51	PSMA2	Proteasome subunit alpha type-2;Proteasome subunit alpha type	yes	no	3	1.2984e-10	203.03	1		620280	449520	772750
AANILVSDTLSCK	MAFIEERNYIHRDLRAANILVSDTLSCKIA	LRAANILVSDTLSCKIADFGLARLIEDNEY	R	A	A	C	K	I	2	0	1	1	1	0	0	0	0	1	2	1	0	0	0	2	1	0	0	1	0	0	13	0	1390.71	P06239;A0A0S2Z3Y4;A0A0S2Z3Y8;Q573B4;A0A0S2Z3T3;B4DZS7;B3KUV3	P06239	367	379	LCK	Tyrosine-protein kinase Lck;Non-specific protein-tyrosine kinase	yes	no	2;3	7.4165e-23	294.49	2		5420300	5378300	6726700
AANLEMFK	ASSPRSSSRMEERLKAANLEMFKGKGIEER	RMEERLKAANLEMFKGKGIEERQQLIKQLR	K	A	A	F	K	G	2	0	1	0	0	0	1	0	0	0	1	1	1	1	0	0	0	0	0	0	0	0	8	0	922.458	Q8WXI9;A0A0U1RRM1;B3KSZ4;A0A0U1RR34	Q8WXI9	148	155	GATAD2B	Transcriptional repressor p66-beta	yes	no	2	0.012359	122.52	1		292080	272480	308970
AANMPDSELFELISENR	VAKVADYWLDVLYSKAANMPDSELFELISE	NMPDSELFELISENRSMSRKLEDYGEQKST	K	A	A	N	R	S	2	1	2	1	0	0	3	0	0	1	2	0	1	1	1	2	0	0	0	0	0	0	17	0	1934.9	Q07864;Q9UNF3;F5H1D6;Q9Y5S4;Q9Y5S5;D3DXI9;Q59EA9;A0A5F9ZHA7	Q07864	1021	1037	POLE;POLE1	DNA polymerase epsilon catalytic subunit A;DNA polymerase	yes	no	3	4.1549e-10	244	1		312600	308400	356690
AANNGSAMVR	NLIAVSNSFLAYAIRAANNGSAMVRVISVS	AYAIRAANNGSAMVRVISVSTSERTLLKGF	R	A	A	V	R	V	3	1	2	0	0	0	0	1	0	0	0	0	1	0	0	1	0	0	0	1	0	0	10	0	989.471	Q6P2E9;B7Z7V8	Q6P2E9	151	160	EDC4	Enhancer of mRNA-decapping protein 4	yes	no	2	4.9547e-08	239.6	1		16713	14093	20558
AANNIASLLTK	CFHIAGDNNPLAVNRAANNIASLLTKSQIK	AVNRAANNIASLLTKSQIKEGKPSWGLPID	R	A	A	T	K	S	3	0	2	0	0	0	0	0	0	1	2	1	0	0	0	1	1	0	0	0	0	0	11	0	1114.63	Q9BV44;A0A024R2D3;H7C0R6	Q9BV44	359	369	THUMPD3	THUMP domain-containing protein 3	yes	no	2;3	1.9647e-24	315.8	2		1882900	1730600	1970500
AANPGCSLEDFVR	RMQSACLLSDMESFKAANPGCSLEDFVRWY	FKAANPGCSLEDFVRWYSPRDYIEEEVIDE	K	A	A	V	R	W	2	1	1	1	1	0	1	1	0	0	1	0	0	1	1	1	0	0	0	1	0	0	13	0	1434.66	Q15042;B9A6J2;D3DP75	Q15042	688	700	RAB3GAP1	Rab3 GTPase-activating protein catalytic subunit	yes	no	2	4.0635e-11	265	1		68073	60957	69028
AANPVDFLSK	DLTLYHRTSVTDFLRAANPVDFLSKASEIM	TDFLRAANPVDFLSKASEIMVDDEELAQHP	R	A	A	S	K	A	2	0	1	1	0	0	0	0	0	0	1	1	0	1	1	1	0	0	0	1	0	0	10	0	1060.56	Q8IY81;B4DKU3	Q8IY81	260	269	FTSJ3	pre-rRNA processing protein FTSJ3	yes	no	2	0.00034922	178.84	1		1286300	1271200	1396100
AANQVEETLHTHLPQTPETNFR	HKDLDSRLKSSFFDKAANQVEETLHTHLPQ	TLHTHLPQTPETNFRDSSYPFANKESIGSE	K	A	A	F	R	D	2	1	2	0	0	2	3	0	2	0	2	0	0	1	2	0	4	0	0	1	0	0	22	0	2532.24	Q5VZL5	Q5VZL5	202	223	ZMYM4	Zinc finger MYM-type protein 4	yes	yes	4	0.0068133	80.733	1		81301	87094	80756
AANSLEAFIFETQDK	QDLTLRDLEKQEREKAANSLEAFIFETQDK	AANSLEAFIFETQDKLYQPEYQEVSTEEQR	K	A	A	D	K	L	3	0	1	1	0	1	2	0	0	1	1	1	0	2	0	1	1	0	0	0	0	0	15	0	1682.82	A0A087X054;A0A494C039;A0A384P5T6;Q9Y4L1;B7Z2N4;B3KXH0;B7Z766;B7Z602	A0A087X054	677	691	HYOU1	Hypoxia up-regulated protein 1	yes	no	3	4.4272e-08	241.41	1		619990	518260	604280
AANSLLR	RGYKTAKAARNDVYRAANSLLRLAVDGRLS	AARNDVYRAANSLLRLAVDGRLSLCFHPPG	R	A	A	L	R	L	2	1	1	0	0	0	0	0	0	0	2	0	0	0	0	1	0	0	0	0	0	0	7	0	743.429	P36915;A0A1U9X7R2;A0A024RCR2;Q0EFC6;B4DYK6;B4DNS8;Q6P458;B4DWZ0;B7ZAS6;A0A140T8Y2;Q96QB8;A8MPZ0;Q86Z07	P36915	501	507	GNL1;HSR1	Guanine nucleotide-binding protein-like 1	yes	no	2	0.011583	134.66	1	1	672920	644530	680190
AANVGSMFQYWK	______________________________	______________________________	M	A	A	W	K	R	2	0	1	0	0	1	0	1	0	0	0	1	1	1	0	1	0	1	1	1	0	0	12	0	1400.65	A0A2R8Y852;A0A2R8YDI1;A0A097ZMP4;A0A097ZMP6;B4DMN0;O14529;Q9BZV4;Q13948	A0A2R8Y852	2	13	CUX1-RETc;CUX1-RETa;CUX2;CUX1	Homeobox protein cut-like 2;Protein CASP	no	no	2	0.0010891	71.349	1		201770	195360	282510
AANVLITR	LYYIHRNKILHRDMKAANVLITRDGVLKLA	ILHRDMKAANVLITRDGVLKLADFGLARAF	K	A	A	T	R	D	2	1	1	0	0	0	0	0	0	1	1	0	0	0	0	0	1	0	0	1	0	0	8	0	856.513	P50750;B5BU53;A0A024R880;B2R9L6	P50750	152	159	CDK9	Cyclin-dependent kinase 9	yes	no	2	0.026184	112.41	1		217710	194680	267770
AANVLLSEQGDVK	LDYLHSEKKIHRDIKAANVLLSEQGDVKLA	IKAANVLLSEQGDVKLADFGVAGQLTDTQI	K	A	A	V	K	L	2	0	1	1	0	1	1	1	0	0	2	1	0	0	0	1	0	0	0	2	0	0	13	0	1342.71	Q9P289;Q8NBY1;B4E0Y9;Q499L9;Q9NWX4;C9JJV0	Q9P289	147	159	STK26;MST4;STK25	Serine/threonine-protein kinase 26	no	no	2;3	2.3484e-10	251.81	2		3025900	2709700	3345000
AANVQEPEKK	QRRRTPRPLTSARAKAANVQEPEKKKKRRE	SARAKAANVQEPEKKKKRRE__________	K	A	A	K	K	K	2	0	1	0	0	1	2	0	0	0	0	2	0	0	1	0	0	0	0	1	0	0	10	1	1112.58	P56182;Q6PJJ2;Q53FR7;Q96J73	P56182	447	456	RRP1	Ribosomal RNA processing protein 1 homolog A	yes	no	3	0.013789	105.98	1		1292800	1444600	1385400
AANVVASTK	HLSRLQECSRTVNERAANVVASTKSGQEQI	RTVNERAANVVASTKSGQEQIEDRDTMDFS	R	A	A	T	K	S	3	0	1	0	0	0	0	0	0	0	0	1	0	0	0	1	1	0	0	2	0	0	9	0	859.476	O75146;A0A024RBR4;B3KN98;H0YH66;B4DI31	O75146	946	954	HIP1R	Huntingtin-interacting protein 1-related protein	yes	no	2	0.00050316	169.09	1		291800	232350	281160
AANWYER	TDELTPIESAVSVFKAANWYEREIWDMFGV	ESAVSVFKAANWYEREIWDMFGVFFANHPD	K	A	A	E	R	E	2	1	1	0	0	0	1	0	0	0	0	0	0	0	0	0	0	1	1	0	0	0	7	0	908.414	O75489;Q9UF24;Q53FM7	O75489	162	168	NDUFS3;DKFZp586K0821	NADH dehydrogenase [ubiquinone] iron-sulfur protein 3, mitochondrial	yes	no	2	0.038461	109.01	1		813220	749230	1024600
AANYSSTSTR	______________________________	______________________________	M	A	A	T	R	R	2	1	1	0	0	0	0	0	0	0	0	0	0	0	0	3	2	0	1	0	0	0	10	0	1056.48	Q9BTV4;A0A024R2F9;A0A0S2Z5N2	Q9BTV4	2	11	TMEM43	Transmembrane protein 43	yes	no	2	0.024284	54.416	1		23426	12922	17632
AAPAALQLFLSR	HLDASRNVFSRTKSRAAPAALQLFLSRART	KSRAAPAALQLFLSRARTLRHLGLAGCKLP	R	A	A	S	R	A	4	1	0	0	0	1	0	0	0	0	3	0	0	1	1	1	0	0	0	0	0	0	12	0	1256.72	Q6F5E8	Q6F5E8	449	460	RLTPR	Leucine-rich repeat-containing protein 16C	yes	yes	2	0.00023872	201.84	1		59450	62614	84314
AAPAAQAEPER	NAILRALSPEGALRRAAPAAQAEPERLLFH	ALRRAAPAAQAEPERLLFHPNCGQKAAITH	R	A	A	E	R	L	5	1	0	0	0	1	2	0	0	0	0	0	0	0	2	0	0	0	0	0	0	0	11	0	1109.55	Q96JN8;K7EPS7;I3L2Z9;D3DTP5;I3L100;I3L2W2	Q96JN8	510	520	NEURL4;hCG_42028	Neuralized-like protein 4	yes	no	2	0.0002353	196.52	1		3739.9	4223.8	4617.2
AAPAEPDFIFR	GGAAAAGPRPEQEPRAAPAEPDFIFRAPIK	QEPRAAPAEPDFIFRAPIKLSKPGELREEY	R	A	A	F	R	A	3	1	0	1	0	0	1	0	0	1	0	0	0	2	2	0	0	0	0	0	0	0	11	0	1232.62	Q8NCN4	Q8NCN4	162	172	RNF169	E3 ubiquitin-protein ligase RNF169	yes	yes	2	0.0022081	155.42	1		199850	149690	214760
AAPAGGFQNIACLR	VKVSDYVQDRIRALRAAPAGGFQNIACLRS	RAAPAGGFQNIACLRSNAMKHLPNFFYKGQ	R	A	A	L	R	S	4	1	1	0	1	1	0	2	0	1	1	0	0	1	1	0	0	0	0	0	0	0	14	0	1444.72	Q9UBP6;A0A024RB62;H0YIH0	Q9UBP6	125	138	METTL1	tRNA (guanine-N(7)-)-methyltransferase	yes	no	2	0.00016051	192.26	1		27899	15663	32038
AAPAPGLISVFSSSQELGAALAQLVAQR	______________________________	SQELGAALAQLVAQRAACCLAGARARFALG	M	A	A	Q	R	A	7	1	0	0	0	3	1	2	0	1	4	0	0	1	2	4	0	0	0	2	0	0	28	0	2751.49	O95336;A0A0K0K1K7;M0R261;M0R0U3	O95336	2	29	PGLS	6-phosphogluconolactonase	yes	no	3	1.2818e-05	65.213	1		0	0	0
AAPAQQTTQPGGGK	______________________________	MAAPAQQTTQPGGGKRKGKAQYVLAKRARR	M	A	A	G	K	R	3	0	0	0	0	3	0	3	0	0	0	1	0	0	2	0	2	0	0	0	0	0	14	0	1310.66	Q9NXG2;A0A024R388;H3BNW0	Q9NXG2	2	15	THUMPD1	THUMP domain-containing protein 1	yes	no	2	0.00014088	123.62	1		404100	350500	436850
AAPAQQTTQPGGGKR	______________________________	AAPAQQTTQPGGGKRKGKAQYVLAKRARRC	M	A	A	K	R	K	3	1	0	0	0	3	0	3	0	0	0	1	0	0	2	0	2	0	0	0	0	0	15	1	1466.76	Q9NXG2;A0A024R388;H3BNW0	Q9NXG2	2	16	THUMPD1	THUMP domain-containing protein 1	yes	no	2;3	8.3496e-05	136.49	2		1077500	1154300	1409600
AAPASSAGASDAR	______________________________	PRAAPASSAGASDARLLAPPGRNPFVHELR	R	A	A	A	R	L	6	1	0	1	0	0	0	1	0	0	0	0	0	0	1	3	0	0	0	0	0	0	13	0	1130.53	Q8NF37	Q8NF37	10	22	LPCAT1	Lysophosphatidylcholine acyltransferase 1	yes	yes	2;3	7.3993e-06	229.82	3		368310	348130	374000
AAPAVQTK	LRFSIRPLSCSSQLRAAPAVQTKTKKTLAK	SCSSQLRAAPAVQTKTKKTLAKPNIRNVVV	R	A	A	T	K	T	3	0	0	0	0	1	0	0	0	0	0	1	0	0	1	0	1	0	0	1	0	0	8	0	784.444	P55084;B4DY96;F5GZQ3;B5MD38;D6W539;B4DDC9;C9JEY0;C9JE81;C9K0M0	P55084	34	41	HADHB	Trifunctional enzyme subunit beta, mitochondrial;3-ketoacyl-CoA thiolase	yes	no	2	0.007829	132.08	1		1822100	1342500	1643800
AAPCEGQAFAVGVEK	______________________________	AAPCEGQAFAVGVEKNWGAVVRSPEGTPQK	M	A	A	E	K	N	4	0	0	0	1	1	2	2	0	0	0	1	0	1	1	0	0	0	0	2	0	0	15	0	1532.73	Q86WB0;C9J0I9;F8WAU5;F8WBD7;F8WDK5;F8WF13	Q86WB0	2	16	ZC3HC1	Nuclear-interacting partner of ALK	no	no		1	NaN			0	0	0
AAPCIYWLPLTDSQIVQK	EPPAKLLDDLFRKTKAAPCIYWLPLTDSQI	CIYWLPLTDSQIVQKEAERAERAKEREKRR	K	A	A	Q	K	E	2	0	0	1	1	2	0	0	0	2	2	1	0	0	2	1	1	1	1	1	0	0	18	0	2102.09	E7EQT4;Q9UKV3;Q69YJ6;G3V3B0;S4R3H4	E7EQT4	1180	1197	ACIN1;DKFZp667N107	Apoptotic chromatin condensation inducer in the nucleus	no	no	2	1.367e-10	219.92	1		47545	47014	48442
AAPDDPSGFAVLASCAR	GIDLGTTSVKAALLRAAPDDPSGFAVLASC	PDDPSGFAVLASCARAARAEAAVESAVAGP	R	A	A	A	R	A	5	1	0	2	1	0	0	1	0	0	1	0	0	1	2	2	0	0	0	1	0	0	17	0	1703.79	B3KP31;A0A0B4J2A0;Q9UHJ6	B3KP31	24	40	TRPV1;SHPK	Sedoheptulokinase	yes	no	3	0.003157	107.13	1		233440	257910	280560
AAPDEDREPESAR	QLPPDPPAAPPGRARAAPDEDREPESARMQ	ARAAPDEDREPESARMQRAQMAALAAMRAA	R	A	A	A	R	M	3	2	0	2	0	0	3	0	0	0	0	0	0	0	2	1	0	0	0	0	0	0	13	1	1441.64	Q99856	Q99856	41	53	ARID3A	AT-rich interactive domain-containing protein 3A	yes	yes	3	0.0015836	142.89	1		118590	87904	125300
AAPDILIATPGR	AVGGLDVKSQEAALRAAPDILIATPGRLID	ALRAAPDILIATPGRLIDHLHNCPSFHLSS	R	A	A	G	R	L	3	1	0	1	0	0	0	1	0	2	1	0	0	0	2	0	1	0	0	0	0	0	12	0	1193.68	B3GQE6;Q96GQ7;B7Z6D5;A0A087X059	B3GQE6	307	318	DDX27	Probable ATP-dependent RNA helicase DDX27	yes	no	2	0.00076573	175.65	1		395120	312800	402330
AAPEASGTPSSDAVSR	RELRVNRGLDTGRRRAAPEASGTPSSDAVS	APEASGTPSSDAVSRLEEEMRKLQATVQEL	R	A	A	S	R	L	4	1	0	1	0	0	1	1	0	0	0	0	0	0	2	4	1	0	0	1	0	0	16	0	1501.7	P31146;A0A024R611;Q59G88	P31146	417	432	CORO1A	Coronin-1A;Coronin	yes	no	2;3	1.482e-42	331.54	3	1	2608400	2775200	2958500
AAPEASGTPSSDAVSRLEEEMR	RELRVNRGLDTGRRRAAPEASGTPSSDAVS	TPSSDAVSRLEEEMRKLQATVQELQKRLDR	R	A	A	M	R	K	4	2	0	1	0	0	4	1	0	0	1	0	1	0	2	4	1	0	0	1	0	0	22	1	2289.05	P31146;A0A024R611;Q59G88	P31146	417	438	CORO1A	Coronin-1A;Coronin	yes	no	3	3.1115e-08	186.17	3		1052200	958790	1284400
AAPEASGTPSSDAVSRLEEEMRK	RELRVNRGLDTGRRRAAPEASGTPSSDAVS	PSSDAVSRLEEEMRKLQATVQELQKRLDRL	R	A	A	R	K	L	4	2	0	1	0	0	4	1	0	0	1	1	1	0	2	4	1	0	0	1	0	0	23	2	2417.15	P31146;A0A024R611;Q59G88	P31146	417	439	CORO1A	Coronin-1A;Coronin	yes	no	4	0.0012865	95.205	1		487480	377160	544370
AAPEASSPPASPLQHLLPGK	PLLNGAPAGESPQPKAAPEASSPPASPLQH	SSPPASPLQHLLPGKAVDLGPPKPSDQETG	K	A	A	G	K	A	4	0	0	0	0	1	1	1	1	0	3	1	0	0	5	3	0	0	0	0	0	0	20	0	1967.05	Q96TA1;Q9H8K1;A0A024R872;Q9H6L6;Q2YD88	Q96TA1	686	705	FAM129B;C9orf88	Niban-like protein 1	yes	no	3	1.1201e-08	188.48		1	0	0	0
AAPEEFRK	QHRKYGALPDQGIAKAAPEEFRKAAQQQEE	PDQGIAKAAPEEFRKAAQQQEEQEEKEEED	K	A	A	R	K	A	2	1	0	0	0	0	2	0	0	0	0	1	0	1	1	0	0	0	0	0	0	0	8	1	946.487	P78318	P78318	288	295	IGBP1	Immunoglobulin-binding protein 1	yes	yes	3	0.058145	73.616	1		607730	484840	612570
AAPEEHDSPTEASQPIVEEEETK	______________________________	PTEASQPIVEEEETKTFKDLGVTDVLCEAC	M	A	A	T	K	T	3	0	0	1	0	1	7	0	1	1	0	1	0	0	3	2	2	0	0	1	0	0	23	0	2522.13	Q9H0S4;Q9H4E3;A0A024RAS3;F5H1N9;B4DYP6	Q9H0S4	2	24	DDX47;E4-DBP;hCG_27698	Probable ATP-dependent RNA helicase DDX47	yes	no	2;3	4.7324e-18	132.24		7	0	0	0
AAPEERDLTQEQTEK	______________________________	AAPEERDLTQEQTEKLLQFQDLTGIESMDQ	M	A	A	E	K	L	2	1	0	1	0	2	4	0	0	0	1	1	0	0	1	0	2	0	0	0	0	0	15	1	1743.83	Q96CS3;B4E2M8	Q96CS3	2	16	FAF2	FAS-associated factor 2	yes	no	2;3	1.9555e-06	155.47	2		193950	206770	311390
AAPEGSGLGEDAR	______________________________	______________________________	M	A	A	A	R	L	3	1	0	1	0	0	2	3	0	0	1	0	0	0	1	1	0	0	0	0	0	0	13	0	1228.57	Q96G03;E7ENQ8;Q4W5D6;E9PD70	Q96G03	2	14	PGM2;FLJ10983	Phosphoglucomutase-2	yes	no	2	0.00052914	69.672	2	1	33028	28029	36316
AAPEGSGLGEDARLDQETAQWLR	______________________________	GEDARLDQETAQWLRWDKNSLTLEAVKRLI	M	A	A	L	R	W	4	2	0	2	0	2	3	3	0	0	3	0	0	0	1	1	1	1	0	0	0	0	23	1	2469.19	Q96G03;E7ENQ8;Q4W5D6;E9PD70	Q96G03	2	24	PGM2;FLJ10983	Phosphoglucomutase-2	yes	no	3	1.3517e-07	79.383	1		0	0	0
AAPEINNLIEEATEFIK	DVNKAKRQIKKRANKAAPEINNLIEEATEF	PEINNLIEEATEFIKQNIVISSGFVGGFLL	K	A	A	I	K	Q	3	0	2	0	0	0	4	0	0	3	1	1	0	1	1	0	1	0	0	0	0	0	17	0	1900.98	Q8IVP5	Q8IVP5	120	136	FUNDC1	FUN14 domain-containing protein 1	yes	yes	3	1.1166e-05	173.51	1		290580	272510	289800
AAPEMVSLLK	LHACLQLGRLKDQDKAAPEMVSLLKRNNCG	KDQDKAAPEMVSLLKRNNCGKALDIARQAR	K	A	A	L	K	R	2	0	0	0	0	0	1	0	0	0	2	1	1	0	1	1	0	0	0	1	0	0	10	0	1057.58	Q92947;A0A2H4G1S8;A0A2H4G235;A0A2L2DH39;A0A2H4FWZ7;A0A2L2DH10;A0A2H4FX55;A0A024R7F9;A0A2L2DH19;A0A2L2DH25;A0A2L2DH21;A0A2H4FX70;A0A1L3A5U7;A0A2H4G245;A0A2H4FX57;A0A2H4FX81;A0A2H4G0V0;A0A2H4FX52;B4DK85;B4DUY0;K7ESA6;K7EQ99	Q92947	362	371	GCDH	Glutaryl-CoA dehydrogenase, mitochondrial	yes	no	2	0.00066185	168.8	1		282410	238050	297710
AAPEPQQPMELYQPSAESLR	PVCREPLVYDLASLKAAPEPQQPMELYQPS	QQPMELYQPSAESLRQQEERKRLYQRQQER	K	A	A	L	R	Q	3	1	0	0	0	3	3	0	0	0	2	0	1	0	4	2	0	0	1	0	0	0	20	0	2241.07	Q96BH1	Q96BH1	214	233	RNF25	E3 ubiquitin-protein ligase RNF25	yes	yes	3	0.00035207	119.37	1		55550	35064	40477
AAPFSLEYR	______________________________	FSTEERAAPFSLEYRVFLKNEKGQYISPFH	R	A	A	Y	R	V	2	1	0	0	0	0	1	0	0	0	1	0	0	1	1	1	0	0	1	0	0	0	9	0	1052.53	Q15181;V9HWB5;Q5SQT6	Q15181	10	18	PPA1;HEL-S-66p	Inorganic pyrophosphatase	yes	no	2	8.7205e-05	188.76	2	1	11973000	9073100	11884000
AAPGAEFAPNK	EGIGAIGGTPPAFNRAAPGAEFAPNKRRRY	AFNRAAPGAEFAPNKRRRY___________	R	A	A	N	K	R	4	0	1	0	0	0	1	1	0	0	0	1	0	1	2	0	0	0	0	0	0	0	11	0	1071.53	Q15233;A8K525;A0A0S2Z4Z9	Q15233	457	467	NONO	Non-POU domain-containing octamer-binding protein	yes	no	2;3	0.00023158	196.79	3		2719200	2477500	2857700
AAPGAEFAPNKR	EGIGAIGGTPPAFNRAAPGAEFAPNKRRRY	FNRAAPGAEFAPNKRRRY____________	R	A	A	K	R	R	4	1	1	0	0	0	1	1	0	0	0	1	0	1	2	0	0	0	0	0	0	0	12	1	1227.64	Q15233;A8K525;A0A0S2Z4Z9	Q15233	457	468	NONO	Non-POU domain-containing octamer-binding protein	yes	no	2;3	0.00038181	183.67	3		17020000	18243000	19645000
AAPGEFR	QWATDDIPDDLNSIRAAPGEFRAIMEMPSF	PDDLNSIRAAPGEFRAIMEMPSFYSHGLPR	R	A	A	F	R	A	2	1	0	0	0	0	1	1	0	0	0	0	0	1	1	0	0	0	0	0	0	0	7	0	746.371	P55265;A0A024DAK3;A0A3B3IRQ9;D3DV75;A0A3B3ISX1;A0A3B3ITG9;Q59EC0;B7Z8Y3	Q59EC0	486	492	ADAR	Double-stranded RNA-specific adenosine deaminase	no	no	2	0.041823	106.76	1	1	369440	372960	446550
AAPGPALCLFDVDGTLTAPR	______________________________	ALCLFDVDGTLTAPRQKITKEMDDFLQKLR	M	A	A	P	R	Q	4	1	0	2	1	0	0	2	0	0	3	0	0	1	3	0	2	0	0	1	0	0	20	0	2041.03	O15305;A0A0S2Z4J6;B2R6D4;A0A291FGD1;H3BRM0;B7Z3M6;H3BM92;H3BNY9;H3BT06;H3BV34;H3BR08	O15305	2	21	PMM2	Phosphomannomutase 2;Phosphomannomutase	yes	no	2	1.5269e-08	88.78	1		0	0	0
AAPLDSIHSLAAYYIDCIR	ASRLSIPTYGLQCTRAAPLDSIHSLAAYYI	DSIHSLAAYYIDCIRQVQPEGPYRVAGYSY	R	A	A	I	R	Q	4	1	0	2	1	0	0	0	1	3	2	0	0	0	1	2	0	0	2	0	0	0	19	0	2148.07	P49327;A0A0U1RQF0	P49327	2276	2294	FASN	Fatty acid synthase;[Acyl-carrier-protein] S-acetyltransferase;[Acyl-carrier-protein] S-malonyltransferase;3-oxoacyl-[acyl-carrier-protein] synthase;3-oxoacyl-[acyl-carrier-protein] reductase;3-hydroxyacyl-[acyl-carrier-protein] dehydratase;Enoyl-[acyl-carrier-protein] reductase;Oleoyl-[acyl-carrier-protein] hydrolase	yes	no	3	2.1323e-10	195.89	1		63962	51346	63533
AAPLIPLSQQIPTGNSLYESYYK	______________________________	QQIPTGNSLYESYYKQVDPAYTGRVGASEA	M	A	A	Y	K	Q	2	0	1	0	0	2	1	1	0	2	3	1	0	0	3	3	1	0	3	0	0	0	23	0	2552.32	Q9UBC2;A5PKY0;A0A024R7G6;M0R165;A8K5P4;M0R1V5;K7EJR2;M0R330	Q9UBC2	2	24	EPS15L1	Epidermal growth factor receptor substrate 15-like 1	no	no		1	NaN			0	0	0
AAPLWDSK	QVKKAFFALVTNGVRAAPLWDSKKQSFVGM	LVTNGVRAAPLWDSKKQSFVGMLTITDFIN	R	A	A	S	K	K	2	0	0	1	0	0	0	0	0	0	1	1	0	0	1	1	0	1	0	0	0	0	8	0	886.455	P54619;A0A024R125;F8VYY9;H0YIC9;F8VVA3;F8VZX1;F8VSL2;B4E094;F8VRY2;F8VSH3;B4DT70;Q9UGI9;B4DUK8	P54619	71	78	PRKAG1;PRKAG3	5-AMP-activated protein kinase subunit gamma-1;5-AMP-activated protein kinase subunit gamma-3	yes	no	2	0.016933	119.17	1		209240	163070	203130
AAPMTPAARPEDYEAALNAALADVPELAR	______________________________	AALNAALADVPELARLLEIDPYLKPYAVDF	M	A	A	A	R	L	10	2	1	2	0	0	3	0	0	0	3	0	1	0	4	0	1	0	1	1	0	0	29	1	2993.49	Q04446	Q04446	2	30	GBE1	1,4-alpha-glucan-branching enzyme	no	no		1	NaN			0	0	0
AAPPDVGEER	AQSHGEARLSDPPGRAAPPDVGEERRGGGG	DPPGRAAPPDVGEERRGGGGTELGPPAPPR	R	A	A	E	R	R	2	1	0	1	0	0	2	1	0	0	0	0	0	0	2	0	0	0	0	1	0	0	10	0	1039.49	Q7L2J0;A8K5Q1	Q7L2J0	107	116	MEPCE	7SK snRNA methylphosphate capping enzyme	yes	no	2	0.002146	150.36	1		1019900	866730	998850
AAPPQIPDTR	______________________________	AMHNKAAPPQIPDTRRELAELVKRKQELAE	K	A	A	T	R	R	2	1	0	1	0	1	0	0	0	1	0	0	0	0	3	0	1	0	0	0	0	0	10	0	1064.56	Q9HAF1	Q9HAF1	7	16	MEAF6	Chromatin modification-related protein MEAF6	yes	yes	2	0.002146	150.36	1		648150	561100	702530
AAPPQPVTHLIFDMDGLLLDTER	______________________________	HLIFDMDGLLLDTERLYSVVFQEICNRYDK	M	A	A	E	R	L	2	1	0	3	0	1	1	1	1	1	4	0	1	1	3	0	2	0	0	1	0	0	23	0	2548.3	Q08623	Q08623	2	24	HDHD1	Pseudouridine-5-phosphatase	yes	yes	3	8.8997e-06	62.167	1		0	0	0
AAPQDVHVR	______________________________	______________________________	M	A	A	V	R	I	2	1	0	1	0	1	0	0	1	0	0	0	0	0	1	0	0	0	0	2	0	0	9	0	991.52	Q12981	Q12981	2	10	BNIP1	Vesicle transport protein SEC20	yes	yes	2	0.023428	90.37	1		0	0	0
AAPQPLNLVSSVTLSK	QAMMTHLHVKSTEPKAAPQPLNLVSSVTLS	APQPLNLVSSVTLSKSASEASPQSLPHTPT	K	A	A	S	K	S	2	0	1	0	0	1	0	0	0	0	3	1	0	0	2	3	1	0	0	2	0	0	16	0	1623.92	Q9H334;G5E965;Q8TEA2;Q548T7;A0A3B3IST0;A0A3B3IRS5;A0A3B3IUB6;A0A3B3IST6;C9J0F0;A0A3B3IT66;A0A0B4J2F3;A0A3B3IRW5;B4DMV4;H0Y882;A0A3B3IS87;A0A3B3IT14;A3KMG1;Q8IXF4;Q8N2P0;A0A3B3ISQ6	Q9H334	378	393	FOXP1;hFKHLB	Forkhead box protein P1	yes	no	3	0.00102	127.07	1		67147	56500	69126
AAPQSPSVPK	KCITDTLQELVNQSKAAPQSPSVPKKPGPP	VNQSKAAPQSPSVPKKPGPPVLSSDPNMLS	K	A	A	P	K	K	2	0	0	0	0	1	0	0	0	0	0	1	0	0	3	2	0	0	0	1	0	0	10	0	980.529	O75694;B4DLT2;A0A024R071;E9PF10	O75694	988	997	NUP155	Nuclear pore complex protein Nup155	yes	no	2;3	0.0023277	165.35	1	3	161770	141420	186110
AAPRPAPVAQPPAAAPPSAVGSSAAAPR	TSRMAPPASRAPQMRAAPRPAPVAQPPAAA	AAPPSAVGSSAAAPRQPGLMAQMATTAAGV	R	A	A	P	R	Q	11	2	0	0	0	1	0	1	0	0	0	0	0	0	8	3	0	0	0	2	0	0	28	1	2532.36	Q9Y6H1;Q5T1J5	Q9Y6H1	24	51	CHCHD2;CHCHD2P9	Coiled-coil-helix-coiled-coil-helix domain-containing protein 2;Putative coiled-coil-helix-coiled-coil-helix domain-containing protein CHCHD2P9, mitochondrial	yes	no	3;4	2.6348e-06	146	2		165980	140940	180060
AAPSGGVNCEEFAEFQELLK	______________________________	GVNCEEFAEFQELLKVMRTIDDRIVHELNT	M	A	A	L	K	V	3	0	1	0	1	1	4	2	0	0	2	1	0	2	1	1	0	0	0	1	0	0	20	0	2195.02	Q4VC31	Q4VC31	2	21	CCDC58	Coiled-coil domain-containing protein 58	yes	yes	2	1.2375e-06	107.14	2		69628	48311	63064
AAPSGTVSDSESSNSSSDAEELER	______________________________	SESSNSSSDAEELERCREAAMPAWGLEQRP	M	A	A	E	R	C	3	1	1	2	0	0	4	1	0	0	1	0	0	0	1	8	1	0	0	1	0	0	24	0	2411.02	Q96C57;F5H7W8;G5EA44;B4DWJ9;H0YGK4	Q96C57	2	25	C12orf43	Uncharacterized protein C12orf43	yes	no	3	5.7906e-05	82.362		1	0	0	0
AAPSSEGDSCDGVEATEGPGSADTEEPK	GQAGASDSPSARSGRAAPSSEGDSCDGVEA	EATEGPGSADTEEPKSQGEAEREEVPRPAE	R	A	A	P	K	S	4	0	0	3	1	0	5	4	0	0	0	1	0	0	3	4	2	0	0	1	0	0	28	0	2749.11	A0A2R8Y852;A0A2R8YDI1;P39880	P39880	1329	1356	CUX1	Homeobox protein cut-like 1	no	no	3	0.0020096	82.381		1	0	0	0
AAPTAASDQPDSAATTEK	LEETAQLPSAPQGSRAAPTAASDQPDSAAT	TAASDQPDSAATTEKAKKIKNLKKKLRQVE	R	A	A	E	K	A	6	0	0	2	0	1	1	0	0	0	0	1	0	0	2	2	3	0	0	0	0	0	18	0	1730.8	Q9BRP8	Q9BRP8	133	150	WIBG	Partner of Y14 and mago	yes	yes	3	7.1159e-10	199.05	1		1225900	1085600	1316100
AAPTSAPPSK	KLTNEDFRKLLMTPRAAPTSAPPSKSRHHE	LMTPRAAPTSAPPSKSRHHEMPREYNEDED	R	A	A	S	K	S	3	0	0	0	0	0	0	0	0	0	0	1	0	0	3	2	1	0	0	0	0	0	10	0	925.487	Q13123;Q9UK43;Q95HA6;B2R5Y4;E7EQZ7;Q9H4P6;Q9Y3Z5;D6REL4;D6RAY9;D6RCQ4	Q13123	45	54	IK;CSA2;DKFZp564B112	Protein Red	yes	no	2	0.00024814	187.22	1		643010	597250	725970
AAPVDLELK	______________________________	______________________________	M	A	A	L	K	K	2	0	0	1	0	0	1	0	0	0	2	1	0	0	1	0	0	0	0	1	0	0	9	0	954.539	O60925;E5RGS4;D6RGG5	O60925	2	10	PFDN1	Prefoldin subunit 1	yes	no	2	0.00099634	74.301	1		1910900	1459800	2269700
AAPVSGPR	VFASEFEEDVGLLNKAAPVSGPRLDFDPDI	DVGLLNKAAPVSGPRLDFDPDIVAALDDDF	K	A	A	P	R	L	2	1	0	0	0	0	0	1	0	0	0	0	0	0	2	1	0	0	0	1	0	0	8	0	753.413	Q96GA3;B4DTT8	Q96GA3	128	135	LTV1	Protein LTV1 homolog	yes	no	2	0.00082226	167.82	2		1545700	1441700	1746100
AAPVVAPPGVVVSR	______________________________	MAAPVVAPPGVVVSRANKRSGAGPGGSGGG	M	A	A	S	R	A	3	1	0	0	0	0	0	1	0	0	0	0	0	0	3	1	0	0	0	5	0	0	14	0	1317.78	Q13144;A0A3B3IUB1;A0A3B3IUF2;A0A3B3ISX3;A0A3B3ISM8;A0A3B3IS56;A0A3B3IRP4;A0A3B3IT53;C9JRD9	Q13144	2	15	EIF2B5	Translation initiation factor eIF-2B subunit epsilon	yes	no	2	0.010543	42.095	1		10028	0	0
AAQAGSLEISK	QVERERRKLKREAMRAAQAGSLEISKATAS	EAMRAAQAGSLEISKATASSPTQQDGRGQK	R	A	A	S	K	A	3	0	0	0	0	1	1	1	0	1	1	1	0	0	0	2	0	0	0	0	0	0	11	0	1073.57	Q9BV73	Q9BV73	2317	2327	CEP250	Centrosome-associated protein CEP250	yes	yes	2	0.012855	147.39		1	0	0	0
AAQALALLR	______________________________	______________________________	M	A	A	L	R	E	4	1	0	0	0	1	0	0	0	0	3	0	0	0	0	0	0	0	0	0	0	0	9	0	925.571	Q16401;A8K4T6;F2Z3J2	Q16401	2	10	PSMD5	26S proteasome non-ATPase regulatory subunit 5	yes	no	2	0.012973	68.422	1		0	0	0
AAQAPDGASEPR	KEKKSYDRQRWGFRRAAQAPDGASEPRASA	FRRAAQAPDGASEPRASASRPQPAPADGAD	R	A	A	P	R	A	4	1	0	1	0	1	1	1	0	0	0	0	0	0	2	1	0	0	0	0	0	0	12	0	1168.55	A0A2X0SFQ7;P11274;A9UF07;A9UEZ6;A9UEZ5;A9UEZ7;A9UF03;A9UF00;A9UEZ8;A9UF01;A9UF04;A9UEZ9;A9UEZ4;A9UF08;A9UF05;A9UF02;A9UF06;Q13746	A0A2X0SFQ7	80	91	BCR;BCR/ABL fusion	Breakpoint cluster region protein;Non-specific protein-tyrosine kinase	yes	no	2	1.167e-05	227.36	1		286170	257560	313850
AAQAPSSFQLLYDLK	EGGKGALALAQAVQRAAQAPSSFQLLYDLK	AAQAPSSFQLLYDLKLPVEDKIRIIAQKIY	R	A	A	L	K	L	3	0	0	1	0	2	0	0	0	0	3	1	0	1	1	2	0	0	1	0	0	0	15	0	1650.86	P11586;V9GYY3;A0A384N5Y3;A0A024R652;F5H2F4;B7Z809;V9GZ78;A0A494C1T2	P11586	805	819	MTHFD1	C-1-tetrahydrofolate synthase, cytoplasmic;Methylenetetrahydrofolate dehydrogenase;Methenyltetrahydrofolate cyclohydrolase;Formyltetrahydrofolate synthetase;C-1-tetrahydrofolate synthase, cytoplasmic, N-terminally processed	yes	no	2;3	3.4078e-54	348.78	4		19511000	17810000	21957000
AAQASDLEK	LLQDNAKLVPVLSAKAAQASDLEKIHLDEK	PVLSAKAAQASDLEKIHLDEKSFRWLHNED	K	A	A	E	K	I	3	0	0	1	0	1	1	0	0	0	1	1	0	0	0	1	0	0	0	0	0	0	9	0	931.461	P37837;A0A140VK56	P37837	278	286	TALDO1	Transaldolase	yes	no	2;3	0.00045008	170.5	3	2	38021000	31391000	43324000
AAQDFFSTCR	MRQAGRYLPEFRETRAAQDFFSTCRSPEAC	FRETRAAQDFFSTCRSPEACCELTLQPLRR	R	A	A	C	R	S	2	1	0	1	1	1	0	0	0	0	0	0	0	2	0	1	1	0	0	0	0	0	10	0	1201.52	P06132;A0A1B0GVN9;A0A494C085;A0A494C0Q8;A0A1B0GVZ4;H0Y5R6;A0A494C0S8;Q5T446;A0A494BZY8;A0A494C007;A0A494C1D8;B4DHV6;B4DEM5;A0A494C1T3;A0A494C0P4	P06132	51	60	UROD	Uroporphyrinogen decarboxylase	yes	no	2	3.4151e-05	209.73	2	1	953150	819000	1052800
AAQDLCEEALR	FMKSVKLEWVQDNIRAAQDLCEEALRHYED	DNIRAAQDLCEEALRHYEDFPKLWMMKGQI	R	A	A	L	R	H	3	1	0	1	1	1	2	0	0	0	2	0	0	0	0	0	0	0	0	0	0	0	11	0	1274.59	O94906	O94906	693	703	PRPF6	Pre-mRNA-processing factor 6	yes	yes	2	1.9205e-06	225.22	1		3725100	3164800	4191200
AAQDRDQIYR	SRSYRGGGGGGGGWRAAQDRDQIYRRRSPS	GGGWRAAQDRDQIYRRRSPSPYYSRGGYRS	R	A	A	Y	R	R	2	2	0	2	0	2	0	0	0	1	0	0	0	0	0	0	0	0	1	0	0	0	10	1	1234.61	P62995;Q8N1H4;B2RDQ3;Q68DZ9;Q59GA1;H7C2L4	P62995	252	261	TRA2B;DKFZp686F18120	Transformer-2 protein homolog beta	yes	no	2;3	2.8603e-07	238.51	5	1	32618000	33258000	33863000
AAQEDKAGNYEEALQLYQHAVQYFLHVVK	STSPNLQKAIDLASKAAQEDKAGNYEEALQ	QLYQHAVQYFLHVVKYEAQGDKAKQSIRAK	K	A	A	V	K	Y	5	0	1	1	0	4	3	1	2	0	3	2	0	1	0	0	0	0	3	3	0	0	29	1	3361.67	O75351;A0A024R2C5;A8K5D8;A8K4G7;K7EKZ3;Q6PJZ4;K7EL71	O75351	18	46	VPS4B	Vacuolar protein sorting-associated protein 4B	yes	no	5	0.040802	46.295	1		10653	9964.2	15698
AAQEEYVK	ASALKAWGGKKENLKAAQEEYVKRALANSL	GKKENLKAAQEEYVKRALANSLACQGKYTP	K	A	A	V	K	R	2	0	0	0	0	1	2	0	0	0	0	1	0	0	0	0	0	0	1	1	0	0	8	0	936.455	P04075;V9HWN7;J3KPS3;H3BQN4;A0A0M4FNU3;H3BR68	P04075	323	330	ALDOA;HEL-S-87p	Fructose-bisphosphate aldolase A;Fructose-bisphosphate aldolase	yes	no	2	0.00025781	184.49	2	1	38278000	31117000	40000000
AAQEEYVKR	ASALKAWGGKKENLKAAQEEYVKRALANSL	KKENLKAAQEEYVKRALANSLACQGKYTPS	K	A	A	K	R	A	2	1	0	0	0	1	2	0	0	0	0	1	0	0	0	0	0	0	1	1	0	0	9	1	1092.56	P04075;V9HWN7;J3KPS3;H3BQN4;A0A0M4FNU3;H3BR68	P04075	323	331	ALDOA;HEL-S-87p	Fructose-bisphosphate aldolase A;Fructose-bisphosphate aldolase	yes	no	2;3	5.7057e-05	200.54	4	1	59166000	51873000	67299000
AAQEFFQR	VQVNKEAADDKSVAKAAQEFFQRLELGDVQ	DDKSVAKAAQEFFQRLELGDVQALSLWQKF	K	A	A	Q	R	L	2	1	0	0	0	2	1	0	0	0	0	0	0	2	0	0	0	0	0	0	0	0	8	0	995.482	Q5T160;H0UI22	Q5T160	222	229	RARS2;RARSL	Probable arginine--tRNA ligase, mitochondrial	yes	no	2	0.01271	122.19	1		78750	62683	75642
AAQELQEGQR	LCGGSAGSTVAVAVKAAQELQEGQRCVVIL	AVAVKAAQELQEGQRCVVILPDSVRNYMTK	K	A	A	Q	R	C	2	1	0	0	0	3	2	1	0	0	1	0	0	0	0	0	0	0	0	0	0	0	10	0	1128.55	P35520;P0DN79;B7Z6W5;B7Z2D6;H7C2H4;Q9NTF0	P35520	360	369	CBS;DKFZp727E011	Cystathionine beta-synthase	yes	no	2	0.0018113	152.97	1		18179	10611	26688
AAQFVDLLGYFSLK	LMWSIWPELPAYGRKAAQFVDLLGYFSLKT	KAAQFVDLLGYFSLKTPQTEKKLKEYSQKA	K	A	A	L	K	T	2	0	0	1	0	1	0	1	0	0	3	1	0	2	0	1	0	0	1	1	0	0	14	0	1570.84	Q5T4S7;A0A024RAC9	Q5T4S7	3465	3478	UBR4;ZUBR1	E3 ubiquitin-protein ligase UBR4	yes	no	3	0.0536	68.972	1		12118	14253	18377
AAQGAAAAVAAGTSGVAGEGEPGPGENAAAEGTAPSPGRVSPPTPAR	______________________________	TAPSPGRVSPPTPARGEPEVTVEIGETYLC	M	A	A	A	R	G	14	2	1	0	0	1	4	9	0	0	0	0	0	0	7	3	3	0	0	3	0	0	47	1	4137.01	Q9H7Z6;A0A494C0I2	Q9H7Z6	2	48	KAT8	Histone acetyltransferase KAT8	no	no		1	NaN			0	0	0
AAQGEPQVQFK	______________________________	______________________________	M	A	A	F	K	L	2	0	0	0	0	3	1	1	0	0	0	1	0	1	1	0	0	0	0	1	0	0	11	0	1201.61	P62826;B5MDF5;A0A087X0W0	P62826	2	12	RAN	GTP-binding nuclear protein Ran	yes	no	2	0.00061765	107.57	3	1	65498000	61388000	71993000
AAQHDLPASEGEVWSMPVPVER	MKTLESFKLDSTPLKAAQHDLPASEGEVWS	ASEGEVWSMPVPVERRPSPGPRKRQSSQYS	K	A	A	E	R	R	3	1	0	1	0	1	3	1	1	0	1	0	1	0	3	2	0	1	0	3	0	0	22	0	2404.15	O75449;A8K7S5;B7ZBC8;B7ZBC9	O75449	85	106	KATNA1	Katanin p60 ATPase-containing subunit A1	yes	no	3	1.9859e-18	225.74	1		239810	222720	247740
AAQIFITELTLR	DVKMISAEAPVLFAKAAQIFITELTLRAWI	FAKAAQIFITELTLRAWIHTEDNKRRTLQR	K	A	A	L	R	A	2	1	0	0	0	1	1	0	0	2	2	0	0	1	0	0	2	0	0	0	0	0	12	0	1374.79	Q13952;Q5T6K7;E9PI99;Q5T6K5;A0A0A0MT00;E9PL11	Q13952	72	83	NFYC	Nuclear transcription factor Y subunit gamma	yes	no	2;3	1.2664e-05	214.26	2		110960	105220	124880
AAQLAIR	AHNVSSKNRKAIVERAAQLAIRVTNPNARL	NRKAIVERAAQLAIRVTNPNARLRSEENE_	R	A	A	I	R	V	3	1	0	0	0	1	0	0	0	1	1	0	0	0	0	0	0	0	0	0	0	0	7	0	741.45	P62910;D3YTB1;A0A024R2G7;F8W727	P62910	115	121	RPL32	60S ribosomal protein L32	yes	no	2	0.001904	188.45	2	1	20593000	16263000	19728000
AAQLATEIADIK	ENFNIKQMKDLFEQKAAQLATEIADIKSKY	EQKAAQLATEIADIKSKYDEERSLREAAEQ	K	A	A	I	K	S	4	0	0	1	0	1	1	0	0	2	1	1	0	0	0	0	1	0	0	0	0	0	12	0	1242.68	Q15075;A8K7J3;Q05D76	Q15075	165	176	EEA1	Early endosome antigen 1	yes	no	2	0.0009154	172.13	1		82142	73219	92845
AAQLCGAGMAAVVDK	DSILVKTVCGVVSRRAAQLCGAGMAAVVDK	AAQLCGAGMAAVVDKIRENRGLDRLNVTVG	R	A	A	D	K	I	5	0	0	1	1	1	0	2	0	0	1	1	1	0	0	0	0	0	0	2	0	0	15	0	1460.71	P19367;B4DG62;A8K7J7;A0A024QZK7;Q59FD4;B3KXY9	P19367	830	844	HK1	Hexokinase-1;Hexokinase	yes	no	3	0.0030509	118.52	1		311610	321760	353160
AAQLCGAGMAAVVDR	DSIIVKEVCTVVARRAAQLCGAGMAAVVDR	AAQLCGAGMAAVVDRIRENRGLDALKVTVG	R	A	A	D	R	I	5	1	0	1	1	1	0	2	0	0	1	0	1	0	0	0	0	0	0	2	0	0	15	0	1488.72	P52789;A8K2U2;E9PB90;Q68E10;Q53QX9	P52789	830	844	HK2;DKFZp686M1669	Hexokinase-2;Hexokinase	yes	no	2	0.0004853	151.99	1		72785	73921	85901
AAQLEGER	LVDNEQLRHELAQLRAAQLEGERSQGLREE	HELAQLRAAQLEGERSQGLREEAERKASAT	R	A	A	E	R	S	2	1	0	0	0	1	2	1	0	0	1	0	0	0	0	0	0	0	0	0	0	0	8	0	872.435	O75146;A0A024RBR4;B3KQW8;B4DPL0	O75146	421	428	HIP1R	Huntingtin-interacting protein 1-related protein	yes	no	2	0.0022838	153.04	1		359460	309130	326810
AAQLFLCSLGLK	VEALLGCYLTSCGERAAQLFLCSLGLKVLP	GERAAQLFLCSLGLKVLPVIKRTDREKALC	R	A	A	L	K	V	2	0	0	0	1	1	0	1	0	0	4	1	0	1	0	1	0	0	0	0	0	0	12	0	1319.73	Q9UPY3;H0YJZ6;A0A076VAC5;Q9UFF3;B3KMJ0	Q9UPY3	1578	1589	DICER1;DKFZp434A0427	Endoribonuclease Dicer	yes	no	2;3	0.00046335	189.17	2		283030	237390	312110
AAQLGFK	TVIGSGPGGYVAAIKAAQLGFKTVCIEKNE	GGYVAAIKAAQLGFKTVCIEKNETLGGTCL	K	A	A	F	K	T	2	0	0	0	0	1	0	1	0	0	1	1	0	1	0	0	0	0	0	0	0	0	7	0	733.412	P09622;B4DFL1;A0A024R713;E9PEX6;B4DMK9;F8WDM5;A0A1W2PR83;F2Z2E3	P09622	60	66	DLD	Dihydrolipoyl dehydrogenase, mitochondrial;Dihydrolipoyl dehydrogenase	yes	no	2	0.015645	126.24	1		5770600	5228000	5778400
AAQLIGTCSQNVAAIQEQVLGLGALR	VGRYLEAGAAGLRWRAAQLIGTCSQNVAAI	VAAIQEQVLGLGALRKLLRLLDRDACDTVR	R	A	A	L	R	K	5	1	1	0	1	4	1	3	0	2	4	0	0	0	0	1	1	0	0	2	0	0	26	0	2680.43	Q9NZL4;K7EL16;A0A024R4R7;K7EN20	Q9NZL4	165	190	HSPBP1	Hsp70-binding protein 1	yes	no	3;4	5.2376e-13	211.92	2		956410	906200	1071900
AAQLLEEK	______________________________	______________________________	M	A	A	E	K	L	2	0	0	0	0	1	2	0	0	0	2	1	0	0	0	0	0	0	0	0	0	0	8	0	900.492	Q6PJ69	Q6PJ69	2	9	TRIM65	Tripartite motif-containing protein 65	yes	yes	2	0.0055528	85.064	1		762220	720820	870180
AAQLPNDVVLQIMELCGATR	TKKVVVNGRVLELFRAAQLPNDVVLQIMEL	NDVVLQIMELCGATRLGYFGRSQFYIALKL	R	A	A	T	R	L	3	1	1	1	1	2	1	1	0	1	3	0	1	0	1	0	1	0	0	2	0	0	20	0	2198.12	Q96D71;E9PMG1;H0YDT0;F2Z3L2	Q96D71	41	60	REPS1	RalBP1-associated Eps domain-containing protein 1	yes	no	3	5.2015e-12	202.16	1		354500	324250	424150
AAQMHSGYQR	SDYARYSGSYNDYLRAAQMHSGYQRRM___	NDYLRAAQMHSGYQRRM_____________	R	A	A	Q	R	R	2	1	0	0	0	2	0	1	1	0	0	0	1	0	0	1	0	0	1	0	0	0	10	0	1147.52	Q96PK6;A0A0S2Z4Z0;B4DNG4	Q96PK6	658	667	RBM14	RNA-binding protein 14	yes	no	2;3	0.00080085	162.88	3		2357600	2307500	2643400
AAQPPAQPCQLCGR	RLGGGRGGPSRRAPRAAQPPAQPCQLCGRS	RAAQPPAQPCQLCGRSPLGEAPPGTPPCRL	R	A	A	G	R	S	3	1	0	0	2	3	0	1	0	0	1	0	0	0	3	0	0	0	0	0	0	0	14	0	1552.72	M0QXZ5;Q96B54;I6L9C8	M0QXZ5	118	131	ZNF428	Zinc finger protein 428	yes	no	2;3	3.1109e-10	251.56	2		3019900	2698300	3339900
AAQQAASSSGQGQQAQTPTGF	HQYDYTFDWTMLKQKAAQQAASSSGQGQQA	SSSGQGQQAQTPTGF_______________	K	A	A	G	F	-	5	0	0	0	0	6	0	3	0	0	0	0	0	1	1	3	2	0	0	0	0	0	21	0	2019.92	A0A5F9W493;E7ETM0;B4DFH4	A0A5F9W493	333	353	CSNK1A1		no	no	3	4.3266e-05	151.28	1	1	40435	42250	54754
AAQQAASSSGQGQQAQTPTGK	HQYDYTFDWTMLKQKAAQQAASSSGQGQQA	SSSGQGQQAQTPTGKQTDKTKSNMKGF___	K	A	A	G	K	Q	5	0	0	0	0	6	0	3	0	0	0	1	0	0	1	3	2	0	0	0	0	0	21	0	2000.95	P48729;V9HW00;U3KPX3;A0A590UJ43;B4E1D9;B4DER9;H0Y9X2;U3KQK7	P48729	305	325	CSNK1A1;HEL-S-77p	Casein kinase I isoform alpha	yes	no	3	7.6865e-08	177.29	2		365710	250470	341290
AAQQEELER	IRKLLREDQLEPVTKAAQQEELERRKRLEQ	LEPVTKAAQQEELERRKRLEQQRKDYAAPI	K	A	A	E	R	R	2	1	0	0	0	2	3	0	0	0	1	0	0	0	0	0	0	0	0	0	0	0	9	0	1072.51	Q9Y4B4	Q9Y4B4	128	136	RAD54L2	Helicase ARIP4	yes	yes	2	0.0024309	145.46	1		51734	40892	86059
AAQQFSK	VFGIVPLAKPEEKQKAAQQFSKLQAAMKVL	AKPEEKQKAAQQFSKLQAAMKVLGISPDEQ	K	A	A	S	K	L	2	0	0	0	0	2	0	0	0	0	0	1	0	1	0	1	0	0	0	0	0	0	7	0	778.397	Q92614;A0A0D9SFK2;A0A024QZ63;B4DYM1;B4E0T8	Q92614	638	644	MYO18A;hCG_27198	Unconventional myosin-XVIIIa	yes	no	2	0.010369	137.18	1		117180	74704	118100
AAQQQEEQEEKEEEDDEQTLHR	PDQGIAKAAPEEFRKAAQQQEEQEEKEEED	QEEKEEEDDEQTLHRAREWDDWKDTHPRGY	K	A	A	H	R	A	2	1	0	2	0	5	8	0	1	0	1	1	0	0	0	0	1	0	0	0	0	0	22	1	2698.16	P78318	P78318	296	317	IGBP1	Immunoglobulin-binding protein 1	yes	yes	4	3.655e-05	132.6	1		125760	124940	165360
AAQQQQPSASPR	EERAAKVAEQQERERAAQQQQPSASPRAGT	RERAAQQQQPSASPRAGTPVGALMGVVPPP	R	A	A	P	R	A	3	1	0	0	0	4	0	0	0	0	0	0	0	0	2	2	0	0	0	0	0	0	12	0	1267.63	Q86U86	Q86U86	1444	1455	PBRM1	Protein polybromo-1	yes	yes	2;3	2.1671e-23	303.71	2	4	47564	63564	67932
AAQRDNEEETTDDPRK	TAAQCLEHYEFLLDKAAQRDNEEETTDDPR	AQRDNEEETTDDPRKLKPGEIDPNPETKPA	K	A	A	R	K	L	2	2	1	3	0	1	3	0	0	0	0	1	0	0	1	0	2	0	0	0	0	0	16	2	1873.84	Q99459;B3KY60	Q99459	107	122	CDC5L	Cell division cycle 5-like protein	yes	no	4	0.05056	65.809	1		1216700	1211200	1476500
AAQSLDEMSQTITDLLSEQK	EPLHQHVLALHNLVKAAQSLDEMSQTITDL	DEMSQTITDLLSEQKASVSQTSPQSASSPR	K	A	A	Q	K	A	2	0	0	2	0	3	2	0	0	1	3	1	1	0	0	3	2	0	0	0	0	0	20	0	2207.06	Q8TDY2;A8K6N4	Q8TDY2	621	640	RB1CC1	RB1-inducible coiled-coil protein 1	yes	no	3	1.2955e-05	151.44		1	0	0	0
AAQSTAMNR	ETKNFSGAELEGLVRAAQSTAMNRHIKAST	LEGLVRAAQSTAMNRHIKASTKVEVDMEKA	R	A	A	N	R	H	3	1	1	0	0	1	0	0	0	0	0	0	1	0	0	1	1	0	0	0	0	0	9	0	948.445	P46459;B7Z9U2;B4DH19;B4DSK5;I3L0N3;B7Z5J7;A0A384MTI6;B4DGR3;Q96D47	P46459	447	455	NSF	Vesicle-fusing ATPase	yes	no	2	0.00057291	167.23	2		277690	308870	321670
AAQTELGQQILADFEEAFPSQGTK	YMGIPQIRQLSERVKAAQTELGQQILADFE	ILADFEEAFPSQGTKRPGGPSNVLRDACLV	K	A	A	T	K	R	4	0	0	1	0	4	3	2	0	1	2	1	0	2	1	1	2	0	0	0	0	0	24	0	2578.26	B1AA17;B3KS06;Q5VIR6;F6VX93;B1AA15	Q5VIR6	206	229	HCCS1;VPS53	Vacuolar protein sorting-associated protein 53 homolog	no	no	3	0.029757	60.207	1		337480	294460	379520
AAQTTIETAIHSLIETLK	EAESASENEEIDISKAAQTTIETAIHSLIE	TTIETAIHSLIETLKNKEFISAVAQVKAFR	K	A	A	L	K	N	3	0	0	0	0	1	2	0	1	3	2	1	0	0	0	1	4	0	0	0	0	0	18	0	1939.06	O94915;B3KXG5;A0A286YEZ9;A0A2C9F2R7;B3KY15	O94915	2896	2913	FRYL	Protein furry homolog-like	yes	no	3;4	0.00036244	124.45	3		672670	671720	736180
AAQVGLLFLK	EEEGGGDGHSEAAEKAAQVGLLFLKLLGKV	EAAEKAAQVGLLFLKLLGKVETAKNSLVGP	K	A	A	L	K	L	2	0	0	0	0	1	0	1	0	0	3	1	0	1	0	0	0	0	0	1	0	0	10	0	1058.65	Q6NXR4;E5RIH5	Q6NXR4	113	122	TTI2	TELO2-interacting protein 2	yes	no	2	8.4009e-08	231.77	1		1077800	1022900	1193000
AAQVLVQELEQYQLLPK	YFLIARYLSAGPCRRAAQVLVQELEQYQLL	QVLVQELEQYQLLPKRLDWEGNEHNRSYEE	R	A	A	P	K	R	2	0	0	0	0	4	2	0	0	0	4	1	0	0	1	0	0	0	1	2	0	0	17	0	1969.09	Q9NSI6;A5PLN2	Q9NSI6	34	50	BRWD1	Bromodomain and WD repeat-containing protein 1	yes	no	3	0.012006	91.616	1		46410	42941	67703
AAQVMGPPDR	VRIQFKPDDGISPERAAQVMGPPDRCQHAA	ISPERAAQVMGPPDRCQHAAHIISELILTA	R	A	A	D	R	C	2	1	0	1	0	1	0	1	0	0	0	0	1	0	2	0	0	0	0	1	0	0	10	0	1040.51	Q96I24;A0A024R8A7	Q96I24	300	309	FUBP3;hCG_31253	Far upstream element-binding protein 3	yes	no	2	0.00032995	180.44	1		586140	543130	614910
AAQVTFR	RQEMKNPISNKKRKKAAQVTFRKTLEKEAK	ISNKKRKKAAQVTFRKTLEKEAKGEEPDIA	K	A	A	F	R	K	2	1	0	0	0	1	0	0	0	0	0	0	0	1	0	0	1	0	0	1	0	0	7	0	791.429	Q6PK04;H6QX63	Q6PK04	89	95	CCDC137	Coiled-coil domain-containing protein 137	yes	no	2	0.026678	116.9	1		279640	259790	324470
AAQYQVNQAAAAQAAATAAAMGIPQAVLPPLPK	CKYFHPPAHLQAKIKAAQYQVNQAAAAQAA	AAMGIPQAVLPPLPKRPALEKTNGATAVFN	K	A	A	P	K	R	13	0	1	0	0	5	0	1	0	1	2	1	1	0	4	0	1	0	1	2	0	0	33	0	3201.7	H7C4T5;B4DLS5	H7C4T5	248	280	MBNL1		yes	no	4	2.9121e-05	94.003	1		484020	464040	554110
AARDSDSEEDLVSYGTGLEPLEEGERPK	______________________________	YGTGLEPLEEGERPKKPIPLQDQTVRDEKG	M	A	A	P	K	K	2	2	0	3	0	0	6	3	0	0	3	1	0	0	2	3	1	0	1	1	0	0	28	2	3048.42	Q9BRR8;A8K8Y8;K7EQ19	Q9BRR8	2	29	GPATCH1	G patch domain-containing protein 1	yes	no	3;4	0.00010954	57.802		2	0	0	0
AARDSDSEEGLVSYGTGLEPLEEGERPK	______________________________	YGTGLEPLEEGERPKKPIPLQDQTVRDEKG	M	A	A	P	K	K	2	2	0	2	0	0	6	4	0	0	3	1	0	0	2	3	1	0	1	1	0	0	28	2	2990.41	B2RDX4	B2RDX4	2	29			no	no		1	NaN			0	0	0
AAREPNIDR	RAPPIDRSILPTAPRAAREPNIDRSRLPKS	LPTAPRAAREPNIDRSRLPKSPPYTAFLGN	R	A	A	D	R	S	2	2	1	1	0	0	1	0	0	1	0	0	0	0	1	0	0	0	0	0	0	0	9	1	1040.54	P23588;B4DEP6;E7EX17;B4DRM3;F8VX11;F8W0K0;F8VSC7;F8VYE9;F8VRU1;F8VP89	P23588	79	87	EIF4B	Eukaryotic translation initiation factor 4B	no	no	2;3	0.0037771	146.58	2	1	1790000	1893900	2236200
AARPEIADR	HSKQGNKNDLEMGIKAARPEIADRATSEVP	LEMGIKAARPEIADRATSEVPGSQASPNPV	K	A	A	D	R	A	3	2	0	1	0	0	1	0	0	1	0	0	0	0	1	0	0	0	0	0	0	0	9	1	997.53	Q96GM8;B3KSC7	Q96GM8	409	417	TOE1	Target of EGR1 protein 1	yes	no	3	0.017651	104.2	1		850900	855430	1123900
AARPSSFQSR	DADAGDEDEESEEPRAARPSSFQSRMTGSR	SEEPRAARPSSFQSRMTGSRNWRATRDMCR	R	A	A	S	R	M	2	2	0	0	0	1	0	0	0	0	0	0	0	1	1	3	0	0	0	0	0	0	10	1	1105.56	Q9NZT2;B3KMQ6;V9H0E3;A0A087X028;V9H0H8	Q9NZT2	50	59	OGFR	Opioid growth factor receptor	yes	no	3	0.019676	127.52	1	1	55889	32744	49710
AASAAAAELQASGGPR	______________________________	ASAAAAELQASGGPRHPVCLLVLGMAGSGK	M	A	A	P	R	H	7	1	0	0	0	1	1	2	0	0	1	0	0	0	1	2	0	0	0	0	0	0	16	0	1426.72	Q9HCN4;Q53RZ9;F8WD09	Q9HCN4	2	17	GPN1;MBDin	GPN-loop GTPase 1	yes	no	2	7.0315e-07	148.78	1		0	0	11030
AASAAAASAAAASAASGSPGPGEGSAGGEK	______________________________	SGSPGPGEGSAGGEKRSTAPSAAASASASA	M	A	A	E	K	R	13	0	0	0	0	0	2	6	0	0	0	1	0	0	2	6	0	0	0	0	0	0	30	0	2386.1	Q13263;B2R8R5	Q13263	2	31	TRIM28	Transcription intermediary factor 1-beta	yes	no	2;3;4	2.3044e-35	203.17	1	14	50270	48518	54940
AASAAAASAAAASAASGSPGPGEGSAGGEKR	______________________________	GSPGPGEGSAGGEKRSTAPSAAASASASAA	M	A	A	K	R	S	13	1	0	0	0	0	2	6	0	0	0	1	0	0	2	6	0	0	0	0	0	0	31	1	2542.2	Q13263;B2R8R5	Q13263	2	32	TRIM28	Transcription intermediary factor 1-beta	yes	no	2;3;4	1.8176e-27	135.54	3	14	3632200	3030200	3427100
AASAAFPYGGVLAGTLEDASFWEQK	QKARCPLVSLSYMPRAASAAFPYGGVLAGT	VLAGTLEDASFWEQKMDFSHWPHVLPLEPG	R	A	A	Q	K	M	6	0	0	1	0	1	2	3	0	0	2	1	0	2	1	2	1	1	1	1	0	0	25	0	2585.24	Q6PCD5	Q6PCD5	597	621	RFWD3	E3 ubiquitin-protein ligase RFWD3	yes	yes	3	9.8669e-05	109.23	1		40190	35333	42549
AASAAFQENVGR	LVIAAVFDRDINCRRAASAAFQENVGRQGT	CRRAASAAFQENVGRQGTFPHGIDILTTAD	R	A	A	G	R	Q	4	1	1	0	0	1	1	1	0	0	0	0	0	1	0	1	0	0	0	1	0	0	12	0	1219.59	Q9BTW9;J3KR97;B4DE53;I6L959;I3L0V3	Q9BTW9	509	520	TBCD	Tubulin-specific chaperone D	yes	no	2	0.0021248	155.33	1		45096	46819	57413
AASAAGAAGSAGGSSGAAGAAGGGAGAGTRPGDGGTASAGAAGPGAATK	FAKRDKKKKKERSNRAASAAGAAGSAGGSS	GTASAGAAGPGAATKAVTKDEDEWKELEQK	R	A	A	T	K	A	19	1	0	1	0	0	0	17	0	0	0	1	0	0	2	5	3	0	0	0	0	0	49	1	3668.71	Q9UKY7	Q9UKY7	28	76	CDV3	Protein CDV3 homolog	yes	yes	5	0.0029561	34.386	1		15623	0	6936.5
AASAAREELK	AKLDSAKLSSDQNDKAASAAREELKEARMR	DQNDKAASAAREELKEARMRLESLSYQLSG	K	A	A	L	K	E	4	1	0	0	0	0	2	0	0	0	1	1	0	0	0	1	0	0	0	0	0	0	10	1	1044.56	Q03252;A0A384NPH0;A0A0A7M1X5	Q03252	299	308	LMNB2	Lamin-B2	yes	no	3	0.0019315	139.15	1		487350	530200	544070
AASADSTTEGTPADGFTVLSTK	KGARKSKKKQGEVSKAASADSTTEGTPADG	TEGTPADGFTVLSTKSLFLGQKLNLIHSEI	K	A	A	T	K	S	4	0	0	2	0	0	1	2	0	0	1	1	0	1	1	3	5	0	0	1	0	0	22	0	2126	O75367	O75367	168	189	H2AFY	Core histone macro-H2A.1	yes	yes	2;3	2.6672e-66	354.93	2	5	990410	877620	1134100
AASAFFTYVSLSQEGR	VDADPVVDSSQKRYRAASAFFTYVSLSQEG	ASAFFTYVSLSQEGRSLPVPQLVPETEDEK	R	A	A	G	R	S	3	1	0	0	0	1	1	1	0	0	1	0	0	2	0	3	1	0	1	1	0	0	16	0	1732.84	O00154;B4DUX0	O00154	325	340	ACOT7	Cytosolic acyl coenzyme A thioester hydrolase	yes	no	2;3	5.3724e-13	264.58	4		1929300	1378100	1961600
AASAGQEPLHNEELAGAGR	LLVGFILFLTRSRGRAASAGQEPLHNEELA	GQEPLHNEELAGAGRVAQPGPLEPEEPRAG	R	A	A	G	R	V	5	1	1	0	0	1	3	3	1	0	2	0	0	0	1	1	0	0	0	0	0	0	19	0	1876.9	Q96HY6;A0A0A0MRX2	Q96HY6	28	46	DDRGK1	DDRGK domain-containing protein 1	yes	no	3	2.0015e-09	195.28	1		579810	629740	811800
AASAIYR	MAGEPKPDRPKGLKRAASAIYRLFDYRGRL	DRPKGLKRAASAIYRLFDYRGRLSPVPVPR	R	A	A	Y	R	L	3	1	0	0	0	0	0	0	0	1	0	0	0	0	0	1	0	0	1	0	0	0	7	0	750.402	A8K4T9;Q5QPL9	A8K4T9	104	110	RALY		yes	no	2	0.049998	130.56		1	0	0	0
AASAIYSGYIFDYDYYRDDFYDR	MAGEPKPDRPKGLKRAASAIYSGYIFDYDY	YIFDYDYYRDDFYDRLFDYRGRLSPVPVPR	R	A	A	D	R	L	3	2	0	5	0	0	0	1	0	2	0	0	0	2	0	2	0	0	6	0	0	0	23	1	2848.23	Q9UKM9;Q53GL6;Q5QPM1;B4DSJ1	Q9UKM9	104	126	RALY	RNA-binding protein Raly	yes	no	3	1.9369e-17	216.53	1		66704	88526	79841
AASALLLR	______________________________	GAFRLRRAASALLLRSPRLPARELSAPARL	R	A	A	L	R	S	3	1	0	0	0	0	0	0	0	0	3	0	0	0	0	1	0	0	0	0	0	0	8	0	813.507	Q9H1K1;F5H5N2;B4DNC9;B3KQ30;F5H672	Q9H1K1	12	19	ISCU	Iron-sulfur cluster assembly enzyme ISCU, mitochondrial	yes	no	2	0.032717	129.38		1	0	0	0
AASAMQFFTK	GENPQRQGLLKTPWRAASAMQFFTKGYQET	KTPWRAASAMQFFTKGYQETISDVLNDAIF	R	A	A	T	K	G	3	0	0	0	0	1	0	0	0	0	0	1	1	2	0	1	1	0	0	0	0	0	10	0	1100.53	P30793;Q8IZH7;Q8IZH8;Q8IZH9;A0A024R642	P30793	98	107	GCH1	GTP cyclohydrolase 1	yes	no	2	2.8528e-06	215.06	1		92750	72313	109740
AASAPAKESPR	ALLQAKASGKTSQVGAASAPAKESPRKGAA	SQVGAASAPAKESPRKGAAPAPPGKTGPAV	G	A	A	P	R	K	4	1	0	0	0	0	1	0	0	0	0	1	0	0	2	2	0	0	0	0	0	0	11	1	1083.57	E7ETY2;A0A3B3IS06;H0Y8Y7;Q13428;A0A6I8PRA0;Q59FZ2	Q13428	373	383	TCOF1	Treacle protein	no	no	2;3	0.00025623	182.16	1	3	382900	379040	578260
AASAPYFEVLEK	TGDSQAQELCLYLTKAASAPYFEVLEKWIY	LTKAASAPYFEVLEKWIYRGIIHDPYSEFM	K	A	A	E	K	W	3	0	0	0	0	0	2	0	0	0	1	1	0	1	1	1	0	0	1	1	0	0	12	0	1323.67	Q9BSJ2;Q53EQ3;F2Z2B9;B3KRS1;B4DS45	Q9BSJ2	382	393	TUBGCP2	Gamma-tubulin complex component 2	yes	no	3	0.0032037	127.83	1		150810	131330	153390
AASAYAVGDVK	GQYFGELALVTNKPRAASAYAVGDVKCLVM	NKPRAASAYAVGDVKCLVMDVQAFERLLGP	R	A	A	V	K	C	4	0	0	1	0	0	0	1	0	0	0	1	0	0	0	1	0	0	1	2	0	0	11	0	1050.53	P13861;A8KAH7;A0A024R2W3;A0A0S2Z472;H7C330	P13861	348	358	PRKAR2A	cAMP-dependent protein kinase type II-alpha regulatory subunit	yes	no	2	0.00064577	180.36	1		54839	54545	72454
AASCVLLHTGQK	______________________________	______________________________	M	A	A	Q	K	M	2	0	0	0	1	1	0	1	1	0	2	1	0	0	0	1	1	0	0	1	0	0	12	0	1283.67	P14550;V9HWI0;V9GYP9;Q5T621;V9GYG2	P14550	2	13	AKR1A1;HEL-S-165mP	Alcohol dehydrogenase [NADP(+)]	yes	no	2	0.0010542	104.42	1		108100	88680	115960
AASDDGSLK	DGVKSWLSKNKGPSKAASDDGSLKSSSPTS	NKGPSKAASDDGSLKSSSPTSYWKSLAPDR	K	A	A	L	K	S	2	0	0	2	0	0	0	1	0	0	1	1	0	0	0	2	0	0	0	0	0	0	9	0	862.403	Q92614;A0A0D9SFK2;A0A024QZ63;B4DZ32;B4DFN7;B3KVF8;Q9NYE8;A0A1B0GV45	Q92614	1996	2004	MYO18A;hCG_27198;MAJN	Unconventional myosin-XVIIIa	no	no	2	0.0062481	152.04		1	0	0	0
AASDDGSLKSSSPTSYWK	DGVKSWLSKNKGPSKAASDDGSLKSSSPTS	DDGSLKSSSPTSYWKSLAPDRSDDEHDPLD	K	A	A	W	K	S	2	0	0	2	0	0	0	1	0	0	1	2	0	0	1	6	1	1	1	0	0	0	18	1	1885.87	Q92614;A0A0D9SFK2;A0A024QZ63;B4DZ32;B4DFN7;B3KVF8;Q9NYE8	Q92614	1996	2013	MYO18A;hCG_27198;MAJN	Unconventional myosin-XVIIIa	yes	no	3	0.052524	82.837		2	0	0	0
AASDIAMTELPPTHPIR	NDRKEAAENSLVAYKAASDIAMTELPPTHP	SDIAMTELPPTHPIRLGLALNFSVFYYEIL	K	A	A	I	R	L	3	1	0	1	0	0	1	0	1	2	1	0	1	0	3	1	2	0	0	0	0	0	17	0	1818.93	P62258;V9HW98;G9K389;G9K388;B7ZA86;K7EM20	P62258	154	170	YWHAE;HEL2;YWHAE/FAM22B fusion;YWHAE/FAM22A fusion	14-3-3 protein epsilon	yes	no	3;4	4.0736e-18	275.66	7		17134000	15126000	18910000
AASDIWKPVLSIDTEPR	ETRKPGPSGPSESPKAASDIWKPVLSIDTE	SDIWKPVLSIDTEPRKPALFPEPAKTAPPA	K	A	A	P	R	K	2	1	0	2	0	0	1	0	0	2	1	1	0	0	2	2	1	1	0	1	0	0	17	1	1896.99	Q96JM3	Q96JM3	510	526	CHAMP1	Chromosome alignment-maintaining phosphoprotein 1	yes	yes	3	2.2137e-08	226.39	1		731280	699130	926260
AASDPLLSSVSPAVSK	GVVGGLSGGALSPLRAASDPLLSSVSPAVS	ASDPLLSSVSPAVSKASSRRSSFSMEEES_	R	A	A	S	K	A	3	0	0	1	0	0	0	0	0	0	2	1	0	0	2	5	0	0	0	2	0	0	16	0	1527.81	P19532;B4DIA5;A0A024QZ23	P19532	546	561	TFE3	Transcription factor E3	yes	no	3	0.00097298	142.58		1	0	0	0
AASDSNPAGPLR	QLDEDGDLDVVRRPRAASDSNPAGPLRDKV	RPRAASDSNPAGPLRDKVHPMILAQEEDDV	R	A	A	L	R	D	3	1	1	1	0	0	0	1	0	0	1	0	0	0	2	2	0	0	0	0	0	0	12	0	1154.57	Q9BUU2	Q9BUU2	130	141	METTL22	Methyltransferase-like protein 22	yes	yes	2	0.00092581	201.08		1	0	0	0
AASDTERDGLAPEK	______________________________	MAASDTERDGLAPEKTSPDRDKKKEQSEVS	M	A	A	E	K	T	3	1	0	2	0	0	2	1	0	0	1	1	0	0	1	1	1	0	0	0	0	0	14	1	1458.7	Q7L4I2;E9PI52	Q7L4I2	2	15	RSRC2	Arginine/serine-rich coiled-coil protein 2	no	no		1	NaN			0	0	0
AASEAAVVSSPSLK	______________________________	MAASEAAVVSSPSLKTDTSPVLETAGTVAA	M	A	A	L	K	T	4	0	0	0	0	0	1	0	0	0	1	1	0	0	1	4	0	0	0	2	0	0	14	0	1315.7	Q8WWH5	Q8WWH5	2	15	TRUB1	Probable tRNA pseudouridine synthase 1	yes	yes	2	1.777e-05	135.81		1	0	0	0
AASEDMTSDEER	GRPPLLPTRASRSQRAASEDMTSDEERMVI	SQRAASEDMTSDEERMVICEEEGDDDVIAD	R	A	A	E	R	M	2	1	0	2	0	0	3	0	0	0	0	0	1	0	0	2	1	0	0	0	0	0	12	0	1339.52	A0A0U4Z598;Q96RK0;A0A0A0MQR4;A7XAK3;I3L2J0	A0A0U4Z598	429	440	CIC;CIC/DUX4 fusion	Protein capicua homolog	yes	no	2	4.2179e-84	397.53		8	0	0	0
AASENSQDALR	GLSLKEEHRAYDLLRAASENSQDALRVVST	DLLRAASENSQDALRVVSTSGEQMKVYKCE	R	A	A	L	R	V	3	1	1	1	0	1	1	0	0	0	1	0	0	0	0	2	0	0	0	0	0	0	11	0	1160.54	Q13422;A0A0A0MRA0;A0A0A0MST1;A0A087WU46;R9R4D9	Q13422	440	450	IKZF1	DNA-binding protein Ikaros	no	no	2	1.4807e-08	238.01	2	4	935630	818530	1130500
AASEQQADTSGGDSPKV	NVTSDLQLAAEFAAKAASEQQADTSGGDSP	SEQQADTSGGDSPKV_______________	K	A	A	K	V	-	3	0	0	2	0	2	1	2	0	0	0	1	0	0	1	3	1	0	0	1	0	0	17	1	1646.74	U3KQ26	U3KQ26	93	109	FOXK1		yes	yes	3	0.0017074	124.46		1	0	0	0
AASGESGTSGGGGSTEEAFMTFYSEVK	______________________________	GSTEEAFMTFYSEVKQIEKRDSVLTSKNQI	M	A	A	V	K	Q	3	0	0	0	0	0	4	6	0	0	0	1	1	2	0	5	3	0	1	1	0	0	27	0	2643.13	O75937	O75937	2	28	DNAJC8	DnaJ homolog subfamily C member 8	yes	yes	3	3.3351e-34	86.073	2	1	116050	102640	133080
AASGSGMAQK	______________________________	______________________________	M	A	A	Q	K	T	3	0	0	0	0	1	0	2	0	0	0	1	1	0	0	2	0	0	0	0	0	0	10	0	906.423	Q92905;A0A024R7W9;E5RFS1;E5RG35;E5RK55	Q92905	2	11	COPS5	COP9 signalosome complex subunit 5	yes	no	2	9.8286e-18	84.743	4	1	1328600	1164800	1472800
AASGYPVKVPLEVQEADEAKLQQTEAELR	RVEAQRQAQRLRERRAASGYPVKVPLEVQE	EADEAKLQQTEAELRKVDEAIALFQKML__	R	A	A	L	R	K	5	1	0	1	0	3	5	1	0	0	3	2	0	0	2	1	1	0	1	3	0	0	29	2	3168.63	P26640;A0A1U9X9D5;A0A1U9X9C8;A0A1U9X9C7;A0A1U9X9C4;A0A024RCN6;A0A1U9X9C1;A0A1U9X9A3;A0A1U9X9A1;A0A140T936;B4DT32	P26640	1223	1251	VARS	Valine--tRNA ligase	yes	no	4	0.024125	53.39	1		187340	226800	252780
AASHEQAAAALK	RKGDRIISVNSVDLRAASHEQAAAALKNAG	DLRAASHEQAAAALKNAGQAVTIVAQYRPE	R	A	A	L	K	N	6	0	0	0	0	1	1	0	1	0	1	1	0	0	0	1	0	0	0	0	0	0	12	0	1166.6	Q12959;A0A590UK81;A0A590UJX2;A0A590UK48;A0A590UJR4;A0A590UJ18;A0A590UJ81;A0A590UJ08;A0A590UJ29;Q59FC4;A0A590UJ68;A0A590UJR5;B4DF78;A0A0C4DFT3;A0A590UJD9;A0A590UKA8;A0A590UJC5;A0A590UJS9;E7EQD7;A0A590UJ25;A0A590UJ64;C9JUA9;A0A590UK70;A0A590UK02;A0A590UJL2	Q12959	522	533	DLG1	Disks large homolog 1	yes	no	3	0.0029829	129.34	1		951380	834710	973250
AASIENVLQDSSPEHCGR	TEEVDESSSPQQGTRAASIENVLQDSSPEH	IENVLQDSSPEHCGRGPPADIYLPALGPDS	R	A	A	G	R	G	2	1	1	1	1	1	2	1	1	1	1	0	0	0	1	3	0	0	0	1	0	0	18	0	1968.9	O60291;K7EPJ5	O60291	513	530	MGRN1	E3 ubiquitin-protein ligase MGRN1	yes	no	3	5.1421e-05	158.53		2	0	0	0
AASIFGGAKPVDTAAR	PKEDDSSASTSQSTRAASIFGGAKPVDTAA	ASIFGGAKPVDTAAREREVEERLQKEQEKL	R	A	A	A	R	E	5	1	0	1	0	0	0	2	0	1	0	1	0	1	1	1	1	0	0	1	0	0	16	1	1530.82	P23588;B4DEP6;E7EX17;B4DRM3;Q7Z5Y0;B4DS01;F8VX11	P23588	357	372	EIF4B	Eukaryotic translation initiation factor 4B	yes	no	3	7.705e-07	196.37	2		6462300	5735200	7371800
AASITSEVFNK	TIAVKEDGELNLMKKAASITSEVFNKFFKE	LMKKAASITSEVFNKFFKERVMEIVDADEK	K	A	A	N	K	F	2	0	1	0	0	0	1	0	0	1	0	1	0	1	0	2	1	0	0	1	0	0	11	0	1165.6	Q9Y5B9;Q0VGA3	Q9Y5B9	186	196	SUPT16H	FACT complex subunit SPT16	yes	no	2;3	2.7211e-11	266.99	4	1	8910000	8592900	9645900
AASKDTISNNR	NIEPARTAGGSGLARAASKDTISNNREKIK	GLARAASKDTISNNREKIKGWIKEQAHKFV	R	A	A	N	R	E	2	1	2	1	0	0	0	0	0	1	0	1	0	0	0	2	1	0	0	0	0	0	11	1	1175.59	A0A6Q8PHK0;A0A6Q8PGG9;Q14669	A0A6Q8PHK0	1151	1161	TRIP12	E3 ubiquitin-protein ligase TRIP12	yes	no	2	0.0055037	202.29		2	0	0	0
AASLEAVSYAIDTLK	VSEASIIIAVSSAHRAASLEAVSYAIDTLK	AASLEAVSYAIDTLKAKVPIWKKEIYEESS	R	A	A	L	K	A	4	0	0	1	0	0	1	0	0	1	2	1	0	0	0	2	1	0	1	1	0	0	15	0	1550.82	O96007;A0A024QZS1	O96007	145	159	MOCS2	Molybdopterin synthase catalytic subunit	yes	no	3	5.5305e-06	212.83	1		502460	429140	569990
AASLGSSQSSR	SPSKPGEKKGSDEKKAASLGSSQSSRTYAG	DEKKAASLGSSQSSRTYAGGTASATKVSAS	K	A	A	S	R	T	2	1	0	0	0	1	0	1	0	0	1	0	0	0	0	5	0	0	0	0	0	0	11	0	1049.51	E9PSG1;F8W7E0;A0A6Q8PG40;D6RGF7;D6RBR1;E7EN75;H0Y944;H0YA91;A0A1S5UZ18;A0A0C4DGB5;A0A6Q8PH20;Q59HE3	E9PSG1	49	59	CAST		yes	no	2	0.0015842	159.34	1		18158	10485	15760
AASLTEDR	ERSRERPSQPEGLRKAASLTEDRDRGRDAV	QPEGLRKAASLTEDRDRGRDAVKREAALPP	K	A	A	D	R	D	2	1	0	1	0	0	1	0	0	0	1	0	0	0	0	1	1	0	0	0	0	0	8	0	861.419	Q04637;Q4LE58;B2RU06;B2RU10;B4DGF1;B4DSI9;Q96I65;E7EUU4;E7EX73;E9PGM1	E7EUU4	1168	1175	EIF4G1;EIF4G1 variant protein	Eukaryotic translation initiation factor 4 gamma 1	no	no	2	0.012914	145.72		1	0	0	0
AASLTEDRDR	ERSRERPSQPEGLRKAASLTEDRDRGRDAV	EGLRKAASLTEDRDRGRDAVKREAALPPVS	K	A	A	D	R	G	2	2	0	2	0	0	1	0	0	0	1	0	0	0	0	1	1	0	0	0	0	0	10	1	1132.55	Q04637;Q4LE58;B2RU06;B2RU10;B4DGF1;B4DSI9;Q96I65;E7EUU4;E7EX73;E9PGM1	E7EUU4	1168	1177	EIF4G1;EIF4G1 variant protein	Eukaryotic translation initiation factor 4 gamma 1	no	no	2;3	0.00028259	207.29	3	2	2395800	2195900	2383600
AASNCGIVESILNWVK	KSFGSKCQLSEKFFKAASNCGIVESILNWV	ASNCGIVESILNWVKFKAQTQLNKKCSSVK	K	A	A	V	K	F	2	0	2	0	1	0	1	1	0	2	1	1	0	0	0	2	0	1	0	2	0	0	16	0	1759.89	Q02880;Q71UH4;B4DKD0;E9PCY5	Q02880	422	437	TOP2B	DNA topoisomerase 2-beta;DNA topoisomerase 2	yes	no	2;3	4.8979e-12	259.68	3		1086000	1183400	1369700
AASNMALGK	AIELDKKYIKGYYRRAASNMALGKFRAALR	KGYYRRAASNMALGKFRAALRDYETVVKVK	R	A	A	G	K	F	3	0	1	0	0	0	0	1	0	0	1	1	1	0	0	1	0	0	0	0	0	0	9	0	861.438	P53041;Q9BPW0;H0YDU8;A0A024R0Q7;B2R6R6;B4DDZ8;Q53FR0	P53041	103	111	PPP5C	Serine/threonine-protein phosphatase 5;Serine/threonine-protein phosphatase	yes	no	2	0.00038446	172.25	2		1410900	1253600	1463400
AASPESASSTPESLQAR	DGPGASSGDEDASGRAASPESASSTPESLQ	SPESASSTPESLQARRHHQFLEPAPAPGAA	R	A	A	A	R	R	4	1	0	0	0	1	2	0	0	0	1	0	0	0	2	5	1	0	0	0	0	0	17	0	1687.8	Q96BT3;B3KPB2;A8K662;B4DV17;B4DWP4	Q96BT3	395	411	CENPT	Centromere protein T	yes	no	3	5.1318e-07	194.67		2	0	0	0
AASPPASASDLIEQQQK	PPLPEDSIKVIRNMRAASPPASASDLIEQQ	SPPASASDLIEQQQKRGRREHKALIKQDNL	R	A	A	Q	K	R	4	0	0	1	0	3	1	0	0	1	1	1	0	0	2	3	0	0	0	0	0	0	17	0	1739.87	Q5VSL9;A8K4U4	Q5VSL9	333	349	STRIP1	Striatin-interacting protein 1	yes	no	3;4	2.5402e-07	199.33		2	0	0	0
AASPQDLAGGYTSSLACHR	ELEMLGRLGYLNHVRAASPQDLAGGYTSSL	QDLAGGYTSSLACHRALQDAFSGLFWQPS_	R	A	A	H	R	A	4	1	0	1	1	1	0	2	1	0	2	0	0	0	1	3	1	0	1	0	0	0	19	0	1960.91	P51948;A0A024R688;A0A024R669;H0YJ92	P51948	277	295	MNAT1	CDK-activating kinase assembly factor MAT1	yes	no	3	4.4969e-06	170.37		2	0	0	0
AASPSPQSVR	IRRVSRTPEPKKIKKAASPSPQSVRRVSSS	KKIKKAASPSPQSVRRVSSSRSVSGSPEPA	K	A	A	V	R	R	2	1	0	0	0	1	0	0	0	0	0	0	0	0	2	3	0	0	0	1	0	0	10	0	998.515	B7Z7U0;A0A0S2Z4Z6;Q8IYB3;A9Z1X7;A0A0S2Z4W1;E9PCT1	B7Z7U0	748	757	SRRM1	Serine/arginine repetitive matrix protein 1	yes	no	2	1.2456e-05	208.51	3	5	0	0	0
AASQAVEEMR	______________________________	______________________________	M	A	A	M	R	S	3	1	0	0	0	1	2	0	0	0	0	0	1	0	0	1	0	0	0	1	0	0	10	0	1090.51	O15160;E7EQB9;A0A2R8YEZ4;A0A2R8Y5D3;B4DEC2;A0A2R8Y8D6	O15160	2	11	POLR1C	DNA-directed RNA polymerases I and III subunit RPAC1	yes	no	2	0.0059222	69.598	1		13671	9196.4	16661
AASQGYTVAR	GENETYPRALLHWNRAASQGYTVARIKLGD	LHWNRAASQGYTVARIKLGDYHFYGFGTDV	R	A	A	A	R	I	3	1	0	0	0	1	0	1	0	0	0	0	0	0	0	1	1	0	1	1	0	0	10	0	1022.51	Q9UBV2;Q3ZCU6	Q9UBV2	621	630	SEL1L	Protein sel-1 homolog 1	yes	no	2	0.00062311	169.93	1		70121	46319	66323
AASQPPNSSEAGR	SQMEDPSTSPSPGTRAASQPPNSSEAGRKP	TRAASQPPNSSEAGRKPWERSNSVEKPVSS	R	A	A	G	R	K	3	1	1	0	0	1	1	1	0	0	0	0	0	0	2	3	0	0	0	0	0	0	13	0	1270.59	B4DW58;Q9UI08;A0A024R6K5;A0A2D1PGY7;H0YJN0	B4DW58	276	288	EVL	Ena/VASP-like protein	yes	no	2;3	3.8788e-17	285.32	5	4	1380400	1228400	1575300
AASQSDKPAEKKEDESQMEDPSTSPSPGTR	GLMEEMNKLLAKRRKAASQSDKPAEKKEDE	SQMEDPSTSPSPGTRAASQPPNSSEAGRKP	K	A	A	T	R	A	3	1	0	3	0	2	4	1	0	0	0	3	1	0	4	6	2	0	0	0	0	0	30	3	3189.44	B4DW58;Q9UI08;A0A024R6K5;A0A2D1PGY7;H0YJN0;G3V314	B4DW58	246	275	EVL	Ena/VASP-like protein	yes	no	4	0.016671	61.709		1	0	0	0
AASQSTQVPTITEGVAAALLLLK	QALDLLPLLIQTVEKAASQSTQVPTITEGV	PTITEGVAAALLLLKLSVADSQAEAKLSSF	K	A	A	L	K	L	5	0	0	0	0	2	1	1	0	1	4	1	0	0	1	2	3	0	0	2	0	0	23	0	2281.29	E1NZA1;Q92616;A0A024RBS1;B4DM32	E1NZA1	476	498	PRIC295;GCN1L1	Translational activator GCN1	yes	no	3;4	1.6589e-05	158.33	2		149200	141690	173800
AASSAAQGAFQGN	EEFSQGIFSSRTFHRAASSAAQGAFQGN__	HRAASSAAQGAFQGN_______________	R	A	A	G	N	-	5	0	1	0	0	2	0	2	0	0	0	0	0	1	0	2	0	0	0	0	0	0	13	0	1178.53	O15127;Q6IBK3;A8K769;A0A140VK92	O15127	317	329	SCAMP2	Secretory carrier-associated membrane protein 2	yes	no	2	1.4238e-22	285.88	1	1	1984900	2109600	2338200
AASSKPEEIK	KTALKMRIPVAGGDKAASSKPEEIKMRIKV	AGGDKAASSKPEEIKMRIKVHAAADKHNSV	K	A	A	I	K	M	2	0	0	0	0	0	2	0	0	1	0	2	0	0	1	2	0	0	0	0	0	0	10	1	1058.56	O60563;A8K4M5	O60563	472	481	CCNT1	Cyclin-T1	yes	no	3	0.018481	104.43	1		705530	537850	1039900
AASSLEQK	______________________________	______________________________	M	A	A	Q	K	L	2	0	0	0	0	1	1	0	0	0	1	1	0	0	0	2	0	0	0	0	0	0	8	0	832.429	O14733;B4DV95	O14733	2	9	MAP2K7	Dual specificity mitogen-activated protein kinase kinase 7	yes	no	2	0.011434	68.915	1		501860	512110	515110
AASSLNLSNGETESVK	QEGADESTSGPEDTRAASSLNLSNGETESV	ASSLNLSNGETESVKTMIVHDDVESEPAMT	R	A	A	V	K	T	2	0	2	0	0	0	2	1	0	0	2	1	0	0	0	4	1	0	0	1	0	0	16	0	1605.78	B7Z3V5;V9HWH3;G5E948;A0A0D9SEY1;Q53TX8;B7Z388;A0A0D9SG62;Q5MD60;C9J840;O95819;E7ENQ1;G3XAA2;E7EN19;H7C360;E7EX83;H7C0P6	B7Z3V5	794	809	HEL-S-31;MAP4K4	Mitogen-activated protein kinase kinase kinase kinase 4	no	no	2;3	1.4973e-133	434.41	1	2	4186	7014.6	10226
AASSPSNPAALPVASDSSPMGSK	AAFKSGKRVGKPSPKAASSPSNPAALPVAS	AALPVASDSSPMGSKTKETDSPSTPGKDQR	K	A	A	S	K	T	5	0	1	1	0	0	0	1	0	0	1	1	1	0	4	7	0	0	0	1	0	0	23	0	2128.01	Q7Z5J4;A0A1W2PQJ7	Q7Z5J4	1105	1127	RAI1	Retinoic acid-induced protein 1	yes	no	3	2.3846e-17	217.73		3	0	0	0
AASSSPDSP	KKKKHKKHSKKKKKKAASSSPDSP______	KKKKKKAASSSPDSP_______________	K	A	A	S	P	-	2	0	0	1	0	0	0	0	0	0	0	0	0	0	2	4	0	0	0	0	0	0	9	0	817.345	Q5BKY9;B2RXJ1	Q5BKY9	239	247	FAM133B	Protein FAM133B	yes	no	2	0.00010087	213.53		3	0	0	0
AASSSSPGSPVASSPSR	SELGACDFEKPESPRAASSSSPGSPVASSP	SSSSPGSPVASSPSRLSPTPDGPPPLAQPP	R	A	A	S	R	L	3	1	0	0	0	0	0	1	0	0	0	0	0	0	3	8	0	0	0	1	0	0	17	0	1530.73	Q92538;A0A669KB10;A0A669KBG8	Q92538	1776	1792	GBF1	Golgi-specific brefeldin A-resistance guanine nucleotide exchange factor 1	yes	no	2;3	5.8509e-98	399.78		9	0	0	0
AASTAPSSTSTPAASSAGLIYIDPSNLR	PRSMQWAVRNTQHQRAASTAPSSTSTPAAS	ASSAGLIYIDPSNLRRSGTISTSAAAAAAA	R	A	A	L	R	R	6	1	1	1	0	0	0	1	0	2	2	0	0	0	3	7	3	0	1	0	0	0	28	0	2705.35	O95071;E7EMW7	O95071	1726	1753	UBR5	E3 ubiquitin-protein ligase UBR5	yes	no	3	0.0037588	78.653		1	0	0	0
AASTDLGAGETVVGK	PGSRHGNRGRRQAKKAASTDLGAGETVVGK	AASTDLGAGETVVGKVLEITELPDGITRME	K	A	A	G	K	V	3	0	0	1	0	0	1	3	0	0	1	1	0	0	0	1	2	0	0	2	0	0	15	0	1374.7	Q15032;B4DLH6;H7C207;Q4ZG59	Q15032	971	985	R3HDM1;R3HDM	R3H domain-containing protein 1	yes	no	3	0.031489	97.69		1	0	0	0
AASTSMVPVAVTAAVAPVLSINSDFSDLR	______________________________	VAPVLSINSDFSDLREIKKQLLLIAGLTRE	M	A	A	L	R	E	6	1	1	2	0	0	0	0	0	1	2	0	1	1	2	5	2	0	0	5	0	0	29	0	2888.5	Q9UJX2;D6RBY8;D6RCF8	Q9UJX2	2	30	CDC23	Cell division cycle protein 23 homolog	yes	no	3	5.2379e-07	60.951	1		4999.5	0	0
AASVAAATTSPTPR	KIVEKVSVTQRRTRRAASVAAATTSPTPRT	RAASVAAATTSPTPRTTRGRRKSVEPPKRK	R	A	A	P	R	T	5	1	0	0	0	0	0	0	0	0	0	0	0	0	2	2	3	0	0	1	0	0	14	0	1299.68	Q9Y2D9;A8K9F2	Q9Y2D9	195	208	ZNF652	Zinc finger protein 652	yes	no	2;3	9.5314e-06	231.13		3	0	0	0
AASVFVLYATSCANNFAMK	DGVNISKEARSAISRAASVFVLYATSCANN	FVLYATSCANNFAMKGKRKTLNASDVLSAM	R	A	A	M	K	G	5	0	2	0	1	0	0	0	0	0	1	1	1	2	0	2	1	0	1	2	0	0	19	0	2063.98	Q9NRF9;A0A024R829	Q9NRF9	40	58	POLE3	DNA polymerase epsilon subunit 3	yes	no	3;4	2.8298e-13	240.92	2		379100	404470	511100
AATAAADFTAK	KGAVWGATLNKDATKAATAAADFTAKVWDA	DATKAATAAADFTAKVWDAVSGDELMTLAH	K	A	A	A	K	V	6	0	0	1	0	0	0	0	0	0	0	1	0	1	0	0	2	0	0	0	0	0	11	0	1036.52	Q9Y3F4	Q9Y3F4	74	84	STRAP	Serine-threonine kinase receptor-associated protein	yes	yes	2;3	5.1091e-13	271.26	3		7583000	7123300	8786100
AATACFGFPK	FGSIIQLYPGGGPVRAATACFGFPKSFLSG	GGPVRAATACFGFPKSFLSGLYEFPLNKVD	R	A	A	P	K	S	3	0	0	0	1	0	0	1	0	0	0	1	0	2	1	0	1	0	0	0	0	0	10	0	1068.51	Q9UJA5	Q9UJA5	239	248	TRMT6	tRNA (adenine(58)-N(1))-methyltransferase non-catalytic subunit TRM6	yes	yes	2	0.00029122	183.65	1		838210	852780	1044500
AATAGPPNAR	AALQSMPTLDPRLHRAATAGPPNARQRPGA	PRLHRAATAGPPNARQRPGASTDSSTQGAN	R	A	A	A	R	Q	4	1	1	0	0	0	0	1	0	0	0	0	0	0	2	0	1	0	0	0	0	0	10	0	924.478	Q9UPT8;M0QY97	Q9UPT8	1015	1024	ZC3H4	Zinc finger CCCH domain-containing protein 4	yes	no	2	0.00016272	194.29	1		568730	415660	544190
AATAPLLEAVDNLSAFASNPEFSSIPAQISPEGR	ALDGAFTEENRAQCRAATAPLLEAVDNLSA	PEFSSIPAQISPEGRAAMEPIVISAKTMLE	R	A	A	G	R	A	7	1	2	1	0	1	3	1	0	2	3	0	0	2	4	5	1	0	0	1	0	0	34	0	3469.74	Q9Y490;A0A1S5UZ07	Q9Y490	1560	1593	TLN1	Talin-1	yes	no	3;4;5	1.917e-14	173.11	4		466070	341560	497450
AATASAGAGGIDGKPR	______________________________	ATASAGAGGIDGKPRTSPKSVKFLFGGLAG	M	A	A	P	R	T	5	1	0	1	0	0	0	4	0	1	0	1	0	0	1	1	1	0	0	0	0	0	16	1	1398.72	Q02978;I3L1P8;Q6IBH0	Q02978	2	17	SLC25A11	Mitochondrial 2-oxoglutarate/malate carrier protein	yes	no	2;3	1.2412e-41	185.25	2		4119900	4470300	4454500
AATDDDLHR	ERLTNLQEGIIPKKKAATDDDLHRINELIQ	IIPKKKAATDDDLHRINELIQGNMQRCKLV	K	A	A	H	R	I	2	1	0	3	0	0	0	0	1	0	1	0	0	0	0	0	1	0	0	0	0	0	9	0	1012.46	Q9H0E3;B3KRT9;H7BXF5;A0A2R8YDB8	Q9H0E3	982	990	SAP130	Histone deacetylase complex subunit SAP130	yes	no	3	0.006559	114.86	1		8292.2	12248	12805
AATDLERFSNAEPEPR	______________________________	ATDLERFSNAEPEPRSLSLGGHVGFDSLPD	M	A	A	P	R	S	3	2	1	1	0	0	3	0	0	0	1	0	0	1	2	1	1	0	0	0	0	0	16	1	1801.86	Q92599;A0A087X142;B7ZVZ1;A6NMH6;A6NFQ9;F8W8I8	Q92599	2	17	2021-09-08	Septin-8	yes	no	3	0.01211	69.878		1	0	0	0
AATEALGEK	AKADCDISRLKEQLKAATEALGEKSPDSAT	LKEQLKAATEALGEKSPDSATVSGYDIMKS	K	A	A	E	K	S	3	0	0	0	0	0	2	1	0	0	1	1	0	0	0	0	1	0	0	0	0	0	9	0	888.455	A0A494BZV2;H0Y2S9;Q9Y6X7;H0Y7E2;Q6WCQ1;J3KSW8;U6FSN9;B9EGI2;H7C3G6;K7EL39;J3QRL2;A8CGI0;A8CGI1;Q96EE5	A0A494BZV2	2355	2363	MPRIP;KIAA0864;Mprip-Ntrk1 fusion gene;M-RIP	Myosin phosphatase Rho-interacting protein;Tyrosine-protein kinase receptor	yes	no	2	0.014868	120.87	1		574450	498190	682040
AATENIPVVR	LLNNVHLSHPVYVRRAATENIPVVRRPDRK	VYVRRAATENIPVVRRPDRKDLLGYLNGEA	R	A	A	V	R	R	2	1	1	0	0	0	1	0	0	1	0	0	0	0	1	0	1	0	0	2	0	0	10	0	1068.59	Q6P1J9;A0A3B3IRP5;A0A1B0GUB2;B4DV47;A0A2R8YHB3;A0A2R8Y640	Q6P1J9	78	87	CDC73	Parafibromin	yes	no	2	1.4756e-06	223.32	1		1206300	1184400	1476400
AATESVPCSPSPLAGEIR	ILKHAKVVHRQDMCKAATESVPCSPSPLAG	ESVPCSPSPLAGEIRRGTSAASRMITNSLN	K	A	A	I	R	R	3	1	0	0	1	0	2	1	0	1	1	0	0	0	3	3	1	0	0	1	0	0	18	0	1840.9	Q8N9M1;J3QKZ5;J9JIE4;J3QS16	Q8N9M1	116	133	C19orf47	Uncharacterized protein C19orf47	yes	no	3	0.0007661	127.3		1	0	0	0
AATFFGCIGIDK	NSIKVAQWMIQQPHKAATFFGCIGIDKFGE	PHKAATFFGCIGIDKFGEILKRKAAEAHVD	K	A	A	D	K	F	2	0	0	1	1	0	0	2	0	2	0	1	0	2	0	0	1	0	0	0	0	0	12	0	1298.63	P55263;Q86U79;A0A140VJE0;A0A5F9ZHJ1;A0A5K1VW54;A0A5K1VW94;A0A5F9ZGZ8;A0A5F9ZH31;A0A5F9ZH72	P55263	100	111	ADK	Adenosine kinase	yes	no	2;3	0.00032597	196.48	2		932390	862840	1106700
AATFFGEVVK	______________________________	______________________________	M	A	A	V	K	A	2	0	0	0	0	0	1	1	0	0	0	1	0	2	0	0	1	0	0	2	0	0	10	0	1067.57	O95456;B2RD51;F8WBH7	O95456	2	11	PSMG1	Proteasome assembly chaperone 1	yes	no	2	0.0061947	82.75	1		809010	728620	821700
AATFGLILDDVSLTHLTFGK	RELVSRQVSDDLTERAATFGLILDDVSLTH	LILDDVSLTHLTFGKEFTEAVEAKQVAQQE	R	A	A	G	K	E	2	0	0	2	0	0	0	2	1	1	4	1	0	2	0	1	3	0	0	1	0	0	20	0	2118.14	P35232;A8K401;Q6PUJ7;Q53FV0;C9JW96;C9JZ20;E7ESE2;E9PCW0	P35232	158	177	PHB;HEL-S-54e	Prohibitin	yes	no	3	1.3048e-08	178.57	2		185430	182910	220720
AATGECTATVGK	SGKTWQDCEYKDAAKAATGECTATVGKRSS	AAKAATGECTATVGKRSSTKFSVATQTCQI	K	A	A	G	K	R	3	0	0	0	1	0	1	2	0	0	0	1	0	0	0	0	3	0	0	1	0	0	12	0	1164.54	P01042;B4DPP8;D3DNU8;B4E1C2	P01042	102	113	KNG1	Kininogen-1;Kininogen-1 heavy chain;T-kinin;Bradykinin;Lysyl-bradykinin;Kininogen-1 light chain;Low molecular weight growth-promoting factor	yes	no	2	0.045328	114.72		1	0	0	0
AATGEEVPR	FSISNGLATTQINNKAATGEEVPRTIIVTT	TQINNKAATGEEVPRTIIVTTRSQYGLPED	K	A	A	P	R	T	2	1	0	0	0	0	2	1	0	0	0	0	0	0	1	0	1	0	0	1	0	0	9	0	928.461	O15294;Q548W1	O15294	817	825	OGT	UDP-N-acetylglucosamine--peptide N-acetylglucosaminyltransferase 110 kDa subunit	yes	no	2	0.00045774	170.3	1		411880	392260	371620
AATGEEVSAEDLGGADLHCR	RKQGTIFLAGPPLVKAATGEEVSAEDLGGA	EVSAEDLGGADLHCRKSGVSDHWALDDHHA	K	A	A	C	R	K	4	1	0	2	1	0	3	3	1	0	2	0	0	0	0	1	1	0	0	1	0	0	20	0	2056.91	Q9HCC0;A0A140VK29;D6RD67;D6R9R1;D6RDF7;A0A0S2Z5R4;B3KR24	Q9HCC0	249	268	MCCC2	Methylcrotonoyl-CoA carboxylase beta chain, mitochondrial	yes	no	3	1.5258e-17	238.05	1		45021	56162	64470
AATHGLMLGALQGDGPLPAELEELR	QVVLNQKAGPKTILRAATHGLMLGALQGDG	LQGDGPLPAELEELRNRVRAGPKKESWVVV	R	A	A	L	R	N	4	1	0	1	0	1	3	4	1	0	6	0	1	0	2	0	1	0	0	0	0	0	25	0	2558.32	Q96GQ5;B4E381;H3BR29;H3BSM7;A0A024QZE6	Q96GQ5	381	405	C16orf58	RUS1 family protein C16orf58	yes	no	3	2.3715e-05	126.93	1		350290	356110	376800
AATITPFR	APVKQKTVAELEAEKAATITPFRKTMSTAS	AELEAEKAATITPFRKTMSTASAYTAGLTG	K	A	A	F	R	K	2	1	0	0	0	0	0	0	0	1	0	0	0	1	1	0	2	0	0	0	0	0	8	0	875.486	Q13423;Q2TB59;A0A024R0C3;A0A590UJM2;A0A590UK29;A0A590UK15;E9PCX7;A0A590UJI3	Q13423	463	470	NNT	NAD(P) transhydrogenase, mitochondrial	yes	no	2	0.024695	113.5	1		288380	274500	302680
AATITPFRK	APVKQKTVAELEAEKAATITPFRKTMSTAS	ELEAEKAATITPFRKTMSTASAYTAGLTGI	K	A	A	R	K	T	2	1	0	0	0	0	0	0	0	1	0	1	0	1	1	0	2	0	0	0	0	0	9	1	1003.58	Q13423;Q2TB59;A0A024R0C3;A0A590UJM2;A0A590UK29;A0A590UK15;E9PCX7;A0A590UJI3	Q13423	463	471	NNT	NAD(P) transhydrogenase, mitochondrial	yes	no	3	0.031124	90.601	1		289490	307620	365180
AATIVATSEGSLWGLDR	RGSFGELALMYNTPRAATIVATSEGSLWGL	TIVATSEGSLWGLDRVTFRRIIVKNNAKKR	R	A	A	D	R	V	3	1	0	1	0	0	1	2	0	1	2	0	0	0	0	2	2	1	0	1	0	0	17	0	1745.89	P13861;A8KAH7;A0A024R2W3;A0A0S2Z472;H7C1L0	P13861	218	234	PRKAR2A	cAMP-dependent protein kinase type II-alpha regulatory subunit	yes	no	3	8.7614e-08	203.52	1		189820	179520	205740
AATLAER	AAAAAPGTAEKLSPKAATLAERSAGLAFSL	TAEKLSPKAATLAERSAGLAFSLYQAMAKD	K	A	A	E	R	S	3	1	0	0	0	0	1	0	0	0	1	0	0	0	0	0	1	0	0	0	0	0	7	0	730.397	P50454;E9PJH8;B4DN87;A8K259;A0A024R5K8;E9PR70;E9PPV6;E9PK86;E9PMI5;E9PIG2;E9PRS3;E9PNX1	P50454	40	46	SERPINH1	Serpin H1	yes	no	2	0.014382	128.86	1		1439800	1393200	1786100
AATLAQELEK	QVKKYHRLKEEASKRAATLAQELEKFNRDQ	EASKRAATLAQELEKFNRDQKADQDRLDLE	R	A	A	E	K	F	3	0	0	0	0	1	2	0	0	0	2	1	0	0	0	0	1	0	0	0	0	0	10	0	1072.58	Q14683;A0A384MR33;G8JLG1;A0A6Q8PHC3;Q6P2R1;A8K7A6;Q6MZR8;B7Z709;Q68EN4	Q14683	386	395	SMC1A;DKFZp686L19178	Structural maintenance of chromosomes protein 1A;Structural maintenance of chromosomes protein	yes	no	2	0.0040152	140.07	2		258260	200460	337050
AATLEGWK	EEAQRLCKRCGQAWRAATLEGWKLYHDPNV	RCGQAWRAATLEGWKLYHDPNVNGGTELEP	R	A	A	W	K	L	2	0	0	0	0	0	1	1	0	0	1	1	0	0	0	0	1	1	0	0	0	0	8	0	874.455	P57740;B3KMK0	P57740	375	382	NUP107	Nuclear pore complex protein Nup107	yes	no	2	0.0032034	147.52	1		423290	369020	441170
AATLIQSFYR	YRGFKVRKDIQNMHRAATLIQSFYRMHRAK	QNMHRAATLIQSFYRMHRAKVDYETKKTAI	R	A	A	Y	R	M	2	1	0	0	0	1	0	0	0	1	1	0	0	1	0	1	1	0	1	0	0	0	10	0	1168.62	Q8IZT6;Q4G1H2;Q4G1H0	Q8IZT6	2691	2700	ASPM	Abnormal spindle-like microcephaly-associated protein	yes	no	2	0.026385	115.57		1	0	0	0
AATLLAAR	______________________________	______________________________	M	A	A	A	R	G	4	1	0	0	0	0	0	0	0	0	2	0	0	0	0	0	1	0	0	0	0	0	8	0	785.476	P28072;Q6IAT9;A0A087X2I4	P28072	2	9	PSMB6	Proteasome subunit beta type-6;Proteasome subunit beta type	yes	no	2	0.0071129	46.426	1		53204	41311	51725
AATLLDEDIWEEIQMFR	LTEGHCLIVPLQHHRAATLLDEDIWEEIQM	TLLDEDIWEEIQMFRKSLVKMFEDKGLDCI	R	A	A	F	R	K	2	1	0	2	0	1	3	0	0	2	2	0	1	1	0	0	1	1	0	0	0	0	17	0	2079	Q2TBE0	Q2TBE0	721	737	CWF19L2	CWF19-like protein 2	yes	yes	3	0.034351	74.772	1		2101.7	14966	9925.8
AATLMMLGR	AIDMCPKNASYYGNRAATLMMLGRFREALG	SYYGNRAATLMMLGRFREALGDAQQSVRLD	R	A	A	G	R	F	2	1	0	0	0	0	0	1	0	0	2	0	2	0	0	0	1	0	0	0	0	0	9	0	962.504	Q99615;A0A6I8PU73;A0A6I8PUD4;A0A6I8PS32;A0A6I8PIK4;A8K4T2;Q59EH7;A0A6I8PR89;A0A6I8PRZ0;B7Z9W6;A0A6I8PU89;A0A6I8PLE7;K7ER44;K7EK03;K7EIH8;A0A6I8PUC2;K7EPP7;K7ESP1;K7ELJ8;K7EJV7;K7EN19;K7EJL5;K7EJE9;A0A6I8PR93	Q99615	69	77	DNAJC7	DnaJ homolog subfamily C member 7	yes	no	2	2.7184e-05	198.07	1		946940	976210	1183600
AATLPHEQR	NFERLFSKLKEMKDKAATLPHEQRKVHAEK	KEMKDKAATLPHEQRKVHAEKVAKAFWMAI	K	A	A	Q	R	K	2	1	0	0	0	1	1	0	1	0	1	0	0	0	1	0	1	0	0	0	0	0	9	0	1021.53	Q6PD74;Q5JPJ4;Q6AWA0	Q6PD74	276	284	AAGAB;DKFZp667D2317;DKFZp686G08119	Alpha- and gamma-adaptin-binding protein p34	yes	no	3	0.0006626	145.9	1		1284100	1209800	1507600
AATQCEFSK	DPASISVLIIAWKFRAATQCEFSKQEFMDG	IAWKFRAATQCEFSKQEFMDGMTELGCDSI	R	A	A	S	K	Q	2	0	0	0	1	1	1	0	0	0	0	1	0	1	0	1	1	0	0	0	0	0	9	0	1040.46	Q96GG9;C9JVE2;C9J8R4	Q96GG9	111	119	DCUN1D1	DCN1-like protein 1;DCN1-like protein	yes	no	2	2.6965e-05	220.39	1		646830	550410	633420
AATQFWR	LVVVYYSVDFSFDYRAATQFWRSKVLEVAK	VDFSFDYRAATQFWRSKVLEVAKDFPEYTF	R	A	A	W	R	S	2	1	0	0	0	1	0	0	0	0	0	0	0	1	0	0	1	1	0	0	0	0	7	0	878.44	P13667;A0A090N8Y2;A0A499FI48	P13667	429	435	PDIA4;ERP70	Protein disulfide-isomerase A4	yes	no	2	0.0066398	148.33	1		317150	285220	362660
AATSAISITSSDSECDI	VLGVATSPAASLSSKAATSAISITSSDSEC	TSAISITSSDSECDI_______________	K	A	A	D	I	-	3	0	0	2	1	0	1	0	0	3	0	0	0	0	0	5	2	0	0	0	0	0	17	0	1726.76	O95475;Q5M8S8;Q6P051	O95475	230	246	SIX6	Homeobox protein SIX6	yes	no	2;3	9.4816e-43	333.8		6	0	0	0
AATSDLEHYDK	NPDKFESTDLDMLIKAATSDLEHYDKTRHE	MLIKAATSDLEHYDKTRHEEFKKYEMMKEH	K	A	A	D	K	T	2	0	0	2	0	0	1	0	1	0	1	1	0	0	0	1	1	0	1	0	0	0	11	0	1248.56	P80303;E9PKG6;Q2L696;E9PLR0;E9PLE9;A0A2R8Y6G7	P80303	161	171	NUCB2;Nucb2	Nucleobindin-2;Nesfatin-1	yes	no	3	0.0075279	114.86	1		1163100	1041400	1199200
AATSDLEHYDKTR	NPDKFESTDLDMLIKAATSDLEHYDKTRHE	IKAATSDLEHYDKTRHEEFKKYEMMKEHER	K	A	A	T	R	H	2	1	0	2	0	0	1	0	1	0	1	1	0	0	0	1	2	0	1	0	0	0	13	1	1505.71	P80303;E9PKG6;Q2L696;E9PLR0;E9PLE9;A0A2R8Y6G7	P80303	161	173	NUCB2;Nucb2	Nucleobindin-2;Nesfatin-1	yes	no	4	0.0066228	110.84	1		1261000	1091000	1294500
AATSEGVQVK	RGRGRPKGSGTTRPKAATSEGVQVKRVLEK	TTRPKAATSEGVQVKRVLEKSPGKLLVKMP	K	A	A	V	K	R	2	0	0	0	0	1	1	1	0	0	0	1	0	0	0	1	1	0	0	2	0	0	10	0	988.519	P51608;E9LUH4;A0A140VKC4;D5L9I5;D3YJ43;D0UU70;E9LUH3;E1B2J3;D6QZ43;D9ZNA4;C6KG45;C6KG44;I6LM39;A0A075BPP5	P51608	201	210	MECP2	Methyl-CpG-binding protein 2	yes	no	2	0.00032558	180.8	1		87265	89442	98692
AATSPALFNR	VVFTMNPSSEGLKDRAATSPALFNRCVLNW	GLKDRAATSPALFNRCVLNWFGDWSTEALY	R	A	A	N	R	C	3	1	1	0	0	0	0	0	0	0	1	0	0	1	1	1	1	0	0	0	0	0	10	0	1046.55	Q14204;A0A2R8Y706;A0A2R8YFZ7;A0A2R8Y6H2	Q14204	3079	3088	DYNC1H1	Cytoplasmic dynein 1 heavy chain 1	yes	no	2	6.9263e-08	235.12	1		493620	396790	553950
AATTATPAATTSPK	SNTTASDSLGGSVPKAATTATPAATTSPKE	KAATTATPAATTSPKESSEPPAPASSPEAA	K	A	A	P	K	E	5	0	0	0	0	0	0	0	0	0	0	1	0	0	2	1	5	0	0	0	0	0	14	0	1287.67	Q92766;A0A024QZU8;A0A087X055	Q92766	1111	1124	RREB1	Ras-responsive element-binding protein 1	yes	no	3	0.0001292	182.37		1	0	0	0
AATTGHVIDIYACALDQTGLLEMK	YVKKGTKHFEALANRAATTGHVIDIYACAL	IYACALDQTGLLEMKCCPNLTGGYMVMGDS	R	A	A	M	K	C	4	0	0	2	1	1	1	2	1	2	3	1	1	0	0	0	3	0	1	1	0	0	24	0	2590.28	Q15436;F5H365;B4DSQ5;B4E0Q9;B4DF60	Q15436	338	361	SEC23A	Protein transport protein Sec23A	yes	no	4	0.040027	50.172	1		43882	37323	38415
AATTGSGVK	______________________________	______________________________	M	A	A	V	K	V	2	0	0	0	0	0	0	2	0	0	0	1	0	0	0	1	2	0	0	1	0	0	9	0	790.418	Q13404	Q13404	2	10	UBE2V1	Ubiquitin-conjugating enzyme E2 variant 1	yes	yes	2	3.37e-05	76.478	2	1	2330600	1941100	2443700
AATTIEMK	VMQLALFQGIAKKHRAATTIEMKASENPVL	GIAKKHRAATTIEMKASENPVLQNIQADPT	R	A	A	M	K	A	2	0	0	0	0	0	1	0	0	1	0	1	1	0	0	0	2	0	0	0	0	0	8	0	863.442	Q96BP3;A0A384MTS1;F5H7P7;B4DT22;B4DP34	Q96BP3	415	422	PPWD1	Peptidylprolyl isomerase domain and WD repeat-containing protein 1	yes	no	2	0.017521	118.74	1		250900	220530	273320
AATTVLQELK	SAEGEGNSKKLSKKRAATTVLQELKKLPPL	LSKKRAATTVLQELKKLPPLPVVEKPKLFF	R	A	A	L	K	K	2	0	0	0	0	1	1	0	0	0	2	1	0	0	0	0	2	0	0	1	0	0	10	0	1072.61	Q9NUL3;Q2TBD5;Q4LE57;E7EPX0;E7EVJ4;A0A024R7X7;E5RJN7;A8K276;E7EVI1;B7Z1P6	Q9NUL3	264	273	STAU2;STAU2 variant protein	Double-stranded RNA-binding protein Staufen homolog 2	yes	no	2	5.9034e-08	237.44	1		797950	772850	935280
AATVENAVLLETNTVEEK	HLSESTMEHDNTKLKAATVENAVLLETNTV	VENAVLLETNTVEEKNVEINLESKENTPPV	K	A	A	E	K	N	3	0	2	0	0	0	4	0	0	0	2	1	0	0	0	0	3	0	0	3	0	0	18	0	1929.99	Q5UIP0	Q5UIP0	1359	1376	RIF1	Telomere-associated protein RIF1	yes	yes	3	2.5285e-16	265.56	1		1263700	1233600	1433500
AATVVAR	SDYFGEIALLMNRPRAATVVARGPLKCVKL	ALLMNRPRAATVVARGPLKCVKLDRPRFER	R	A	A	A	R	G	3	1	0	0	0	0	0	0	0	0	0	0	0	0	0	0	1	0	0	2	0	0	7	0	686.408	P31321;H7BYW5;A0A024R802;B4DM81;A8K099;P10644;B2R5T5;Q68DQ4	P10644	336	342	PRKAR1B;PRKAR1A;DKFZp779L0468	cAMP-dependent protein kinase type I-beta regulatory subunit;cAMP-dependent protein kinase type I-alpha regulatory subunit;cAMP-dependent protein kinase type I-alpha regulatory subunit, N-terminally processed	no	no	2	0.0026734	174.64	1		2177900	1675600	1914900
AAVAAGCR	IDEQENWHEGKENIRAAVAAGCRQIQDLEL	EGKENIRAAVAAGCRQIQDLELSSVEVDPC	R	A	A	C	R	Q	4	1	0	0	1	0	0	1	0	0	0	0	0	0	0	0	0	0	0	1	0	0	8	0	774.381	P28838;V9HW38	P28838	123	130	LAP3;HEL-S-106	Cytosol aminopeptidase	yes	no	2	0.0002386	185.69	2		262840	151140	211220
AAVAASSSS	FRHGFREGTTPKPKRAAVAASSSS______	TPKPKRAAVAASSSS_______________	R	A	A	S	S	-	4	0	0	0	0	0	0	0	0	0	0	0	0	0	0	4	0	0	0	1	0	0	9	0	749.356	P61927	P61927	89	97	RPL37	60S ribosomal protein L37	yes	yes	2	9.9841e-05	219.54		2	0	0	0
AAVAATAAAK	______________________________	______________________________	M	A	A	A	K	G	7	0	0	0	0	0	0	0	0	0	0	1	0	0	0	0	1	0	0	1	0	0	10	0	843.481	Q6Y1H2	Q6Y1H2	2	11	HACD2	Very-long-chain (3R)-3-hydroxyacyl-CoA dehydratase 2	yes	yes	2	0.00040158	176.44	1		261500	228880	258400
AAVAELR	QAASPERAGWTEALRAAVAELRAGAVVAVP	AGWTEALRAAVAELRAGAVVAVPTDTLYGL	R	A	A	L	R	A	3	1	0	0	0	0	1	0	0	0	1	0	0	0	0	0	0	0	0	1	0	0	7	0	728.418	Q86U90	Q86U90	72	78	YRDC	YrdC domain-containing protein, mitochondrial	yes	yes	2	0.015645	126.24	1		864170	751850	992090
AAVAGEDGR	KGFAFVQYVNERNARAAVAGEDGRMIAGQV	NERNARAAVAGEDGRMIAGQVLDINLAAEP	R	A	A	G	R	M	3	1	0	1	0	0	1	2	0	0	0	0	0	0	0	0	0	0	0	1	0	0	9	0	844.404	O60812;B2RXH8;A0A0G2JNQ3;B7ZW38;P0DMR1;A0A0G2JPF8;Q6PKD2;B4DY08;B2R5W2;G3V4W0;B2R603;G3V576;G3V251;G3V5X6;G3V3K6;G3V555;G3V575;B4DMJ1;B4DSU6;G3V4C1;P07910;G3V2Q1;A8K9A4;B3KX96;D3DPI2	G3V4C1	65	73	HNRNPCL1;HNRNPCL2;HNRNPCL3;HNRNPCL4;HNRPCL1;HNRNPC;hCG_1641229	Heterogeneous nuclear ribonucleoprotein C-like 1;Heterogeneous nuclear ribonucleoprotein C-like 2;Heterogeneous nuclear ribonucleoprotein C-like 3;Heterogeneous nuclear ribonucleoprotein C-like 4;Heterogeneous nuclear ribonucleoproteins C1/C2	no	no	2	0.00041689	171.38	4	1	5448700	5154600	5648400
AAVAGLDK	EPNSSAQIDIVISNKAAVAGLDKAERAGIP	DIVISNKAAVAGLDKAERAGIPTRVINHKL	K	A	A	D	K	A	3	0	0	1	0	0	0	1	0	0	1	1	0	0	0	0	0	0	0	1	0	0	8	0	743.418	P22102;Q59HH3;Q3B7A7;B4DJ93;A0A140TA71	P22102	845	852	GART	Trifunctional purine biosynthetic protein adenosine-3;Phosphoribosylamine--glycine ligase;Phosphoribosylformylglycinamidine cyclo-ligase;Phosphoribosylglycinamide formyltransferase	yes	no	2	0.0039387	143.11	1		6546200	6369100	7039500
AAVAGLDKAER	EPNSSAQIDIVISNKAAVAGLDKAERAGIP	ISNKAAVAGLDKAERAGIPTRVINHKLYKN	K	A	A	E	R	A	4	1	0	1	0	0	1	1	0	0	1	1	0	0	0	0	0	0	0	1	0	0	11	1	1099.6	P22102;Q59HH3;Q3B7A7;B4DJ93;A0A140TA71	P22102	845	855	GART	Trifunctional purine biosynthetic protein adenosine-3;Phosphoribosylamine--glycine ligase;Phosphoribosylformylglycinamidine cyclo-ligase;Phosphoribosylglycinamide formyltransferase	yes	no	3	0.00096951	155.06	1		3793800	3548200	4606800
AAVAWANQNR	DCPENVFLRDQPWYKAAVAWANQNRAPVLS	QPWYKAAVAWANQNRAPVLSIDPPVHEVEQ	K	A	A	N	R	A	4	1	2	0	0	1	0	0	0	0	0	0	0	0	0	0	0	1	0	1	0	0	10	0	1099.55	Q96F86	Q96F86	427	436	EDC3	Enhancer of mRNA-decapping protein 3	yes	yes	2	0.00012209	198.73	1		23756	20897	20698
AAVAWEAGK	______________________________	EVIKCKAAVAWEAGKPLSIEEIEVAPPKAH	K	A	A	G	K	P	4	0	0	0	0	0	1	1	0	0	0	1	0	0	0	0	0	1	0	1	0	0	9	0	901.466	P11766;Q6IRT1;Q6FI45;Q5U043;Q2VIM7;H0YAG8;D6RFE4;D6RAY0;D6R9G2	P11766	10	18	ADH5	Alcohol dehydrogenase class-3;S-(hydroxymethyl)glutathione dehydrogenase	yes	no	2	0.04382	95.741	1		280650	185190	220670
AAVAWEAGKPLSIEEIEVAPPK	______________________________	GKPLSIEEIEVAPPKAHEVRIKIIATAVCH	K	A	A	P	K	A	5	0	0	0	0	0	4	1	0	2	1	2	0	0	3	1	0	1	0	2	0	0	22	1	2304.24	P11766;Q6IRT1;Q6FI45;Q5U043;Q2VIM7;H0YAG8;D6RFE4;D6RAY0;D6R9G2	P11766	10	31	ADH5	Alcohol dehydrogenase class-3;S-(hydroxymethyl)glutathione dehydrogenase	yes	no	3;4	6.2728e-05	136.33	4		3809400	3299000	3818700
AAVDAGFVPNDMQVGQTGK	YDLADQLHAAVGASRAAVDAGFVPNDMQVG	AGFVPNDMQVGQTGKIVAPELYIAVGISGA	R	A	A	G	K	I	3	0	1	2	0	2	0	3	0	0	0	1	1	1	1	0	1	0	0	3	0	0	19	0	1903.91	P13804;A0A0S2Z3L0;A0A0S2Z3M4;H0YLU7;H0YK49;H0YL12;H0YNX6	P13804	250	268	ETFA	Electron transfer flavoprotein subunit alpha, mitochondrial	yes	no	2;3	3.1209e-11	220.52	4		2003600	1648400	2145700
AAVDGLSK	ESRQDDILKRLYELKAAVDGLSKMIQTPDA	KRLYELKAAVDGLSKMIQTPDADLDVTNII	K	A	A	S	K	M	2	0	0	1	0	0	0	1	0	0	1	1	0	0	0	1	0	0	0	1	0	0	8	0	759.413	Q13155;B2R7M3;A0A024QZY1	Q13155	71	78	AIMP2;JTV1	Aminoacyl tRNA synthase complex-interacting multifunctional protein 2	yes	no	2	0.0091738	128.61	1		5880300	5260900	6591100
AAVDLCGR	SFVGLKQLISCRNWRAAVDLCGRLLTAHGQ	ISCRNWRAAVDLCGRLLTAHGQGYGKSGLL	R	A	A	G	R	L	2	1	0	1	1	0	0	1	0	0	1	0	0	0	0	0	0	0	0	1	0	0	8	0	860.417	Q8WVT3;B3KST6;Q8N9N0;A0A0J9YXQ9;Q53QD4;A0A0G2JQW1;H7C373;H7C1E5	Q8WVT3	395	402	TRAPPC12;CGI-87	Trafficking protein particle complex subunit 12	yes	no	2	0.0071605	133.81	1		550650	445980	500520
AAVDSDVESLPR	______________________________	______________________________	M	A	A	P	R	G	2	1	0	2	0	0	1	0	0	0	1	0	0	0	1	2	0	0	0	2	0	0	12	0	1257.62	Q9H6E5;A0A0A8K9B1;H3BRB1;F8WA97;J3KN81	Q9H6E5	2	13	TUT1;URLC6	Speckle targeted PIP5K1A-regulated poly(A) polymerase	yes	no	2	0.00026238	95.775		2	0	0	0
AAVDSFYLLYR	______________________________	______________________________	M	A	A	Y	R	E	2	1	0	1	0	0	0	0	0	0	2	0	0	1	0	1	0	0	2	1	0	0	11	0	1316.68	Q3SXM5;I6L975;H3BQI7;H3BT52;H3BNH5	Q3SXM5	2	12	HSDL1	Inactive hydroxysteroid dehydrogenase-like protein 1	yes	no	2	0.00027974	78.934	1		0	0	8726.1
AAVDYQK	AKTGMILLAGEITSRAAVDYQKVVREAVKH	LAGEITSRAAVDYQKVVREAVKHIGYDDSS	R	A	A	Q	K	V	2	0	0	1	0	1	0	0	0	0	0	1	0	0	0	0	0	0	1	1	0	0	7	0	793.397	P31153;A0A140VJP5;B4DEX8	P31153	75	81	MAT2A	S-adenosylmethionine synthase isoform type-2;S-adenosylmethionine synthase	yes	no	2;3	0.0042818	157.99	2	1	24844000	20850000	25548000
AAVEDSGTTVETIK	RAAGEPGTSMPPEKKAAVEDSGTTVETIKL	KAAVEDSGTTVETIKLGGVSSTEELDIRTL	K	A	A	I	K	L	2	0	0	1	0	0	2	1	0	1	0	1	0	0	0	1	3	0	0	2	0	0	14	0	1419.71	Q5VTR2;C9J0A5;C9JXC9;C9JWJ4	Q5VTR2	23	36	RNF20	E3 ubiquitin-protein ligase BRE1A	yes	no	2;3	4.6402e-65	293.62	3		1917300	1637700	2016900
AAVEEGIVLGGGCALLR	NEKKDRVTDALNATRAAVEEGIVLGGGCAL	VEEGIVLGGGCALLRCIPALDSLTPANEDQ	R	A	A	L	R	C	3	1	0	0	1	0	2	4	0	1	3	0	0	0	0	0	0	0	0	2	0	0	17	0	1683.9	P10809;A0A024R3X4;B3GQS7;B7Z597;B7Z4F6;B7Z5E7	P10809	430	446	HSPD1	60 kDa heat shock protein, mitochondrial	yes	no	2;3	6.5768e-55	340.93	15	4	38010000	29175000	41792000
AAVEELLER	KENSHFFVATFVRERAAVEELLERAESVER	TFVRERAAVEELLERAESVERLEEAASRLQ	R	A	A	E	R	A	2	1	0	0	0	0	3	0	0	0	2	0	0	0	0	0	0	0	0	1	0	0	9	0	1028.55	Q15814	Q15814	69	77	TBCC	Tubulin-specific chaperone C	yes	yes	2	0.010422	125.16	1		213210	193720	238360
AAVEGTVEAGATVESTAC	SENMEEEAENQAESRAAVEGTVEAGATVES	EGTVEAGATVESTAC_______________	R	A	A	A	C	-	5	0	0	0	1	0	3	2	0	0	0	0	0	0	0	1	3	0	0	3	0	0	18	0	1721.78	P49321;Q53H03;B4DS57;Q5T626;Q5T624;Q9P1N1;H0YF33;H0YDS9	P49321	771	788	NASP	Nuclear autoantigenic sperm protein	yes	no	2;3	2.543e-71	375.33	10		259230	191670	355350
AAVELEEPEDAR	RKALEHVPNSVRLWKAAVELEEPEDARIML	LWKAAVELEEPEDARIMLSRAVECCPTSVE	K	A	A	A	R	I	3	1	0	1	0	0	4	0	0	0	1	0	0	0	1	0	0	0	0	1	0	0	12	0	1327.63	O94906	O94906	409	420	PRPF6	Pre-mRNA-processing factor 6	yes	yes	2	5.6459e-16	270.06	2		728760	723610	811670
AAVENHVR	STMSKAEEAKKLAGRAAVENHVRNNQVLGI	AKKLAGRAAVENHVRNNQVLGIGSGSTIVH	R	A	A	V	R	N	2	1	1	0	0	0	1	0	1	0	0	0	0	0	0	0	0	0	0	2	0	0	8	0	894.467	P49247;Q53SB2	P49247	88	95	RPIA	Ribose-5-phosphate isomerase	yes	no	2	0.0099805	126.52	1		8640.3	7183.3	9504.6
AAVENLPTFLVELSR	PDRLELEAAQKFLERAAVENLPTFLVELSR	AAVENLPTFLVELSRVLANPGNSQVARVAA	R	A	A	S	R	V	2	1	1	0	0	0	2	0	0	0	3	0	0	1	1	1	1	0	0	2	0	0	15	0	1657.9	Q14974;B2RBR9;J3QR48	Q14974	28	42	KPNB1	Importin subunit beta-1	yes	no	2;3	1.169e-05	220.37	2		2184600	1795300	2489300
AAVESLGFILFR	LLHVAVSDVNDDVRRAAVESLGFILFRTPE	VRRAAVESLGFILFRTPEQCPSVVSLLSES	R	A	A	F	R	T	2	1	0	0	0	0	1	1	0	1	2	0	0	2	0	1	0	0	0	1	0	0	12	0	1321.74	Q99460;B2R6D0;A0A087WW66;Q05CW6;Q05BX4;H7C378	Q99460	617	628	PSMD1	26S proteasome non-ATPase regulatory subunit 1	yes	no	2;3	2.1172e-36	335.73	4		1641300	1427100	1833000
AAVETLGVPCFLGGMAR	GSQALLTPTSADKLRAAVETLGVPCFLGGM	VETLGVPCFLGGMARGLLGRNHPLHIRENR	R	A	A	A	R	G	3	1	0	0	1	0	1	3	0	0	2	0	1	1	1	0	1	0	0	2	0	0	17	0	1747.87	A1L0T0;M0R026;Q59GP4;M0QZX5	A1L0T0	306	322	ILVBL	Acetolactate synthase-like protein	yes	no	2;3	1.1157e-32	308.12	2		282520	306920	324440
AAVEVFGK	GDDYSEDEGDSSVSRAAVEVFGKLKDLNCP	GDSSVSRAAVEVFGKLKDLNCPFLEGLYIT	R	A	A	G	K	L	2	0	0	0	0	0	1	1	0	0	0	1	0	1	0	0	0	0	0	2	0	0	8	0	819.449	Q99871;B4DXP4;A6NDA1	Q99871	37	44	HAUS7	HAUS augmin-like complex subunit 7	no	no	2	0.028378	110.81	1		1504000	1505600	1671700
AAVEWFDGK	KGDATVSYEDPPTAKAAVEWFDGKDFQGSK	DPPTAKAAVEWFDGKDFQGSKLKVSLARKK	K	A	A	G	K	D	2	0	0	1	0	0	1	1	0	0	0	1	0	1	0	0	0	1	0	1	0	0	9	0	1021.49	Q01844;A0A0D9SFL3;B0QYK0;C9JGE3;H7BY36	Q01844	425	433	EWSR1	RNA-binding protein EWS	yes	no	2	0.00053398	168.27	1		1490700	1196700	1437600
AAVEWFDGKDFQGSK	KGDATVSYEDPPTAKAAVEWFDGKDFQGSK	AAVEWFDGKDFQGSKLKVSLARKKPPMNSM	K	A	A	S	K	L	2	0	0	2	0	1	1	2	0	0	0	2	0	2	0	1	0	1	0	1	0	0	15	1	1683.79	Q01844;A0A0D9SFL3;B0QYK0;C9JGE3;H7BY36	Q01844	425	439	EWSR1	RNA-binding protein EWS	yes	no	3;4	0.0003281	157.86	4		18516000	17965000	21117000
AAVFEEIDTYER	DTDFDFEGNLALFDKAAVFEEIDTYERRSG	FDKAAVFEEIDTYERRSGTRSRGIPNERPT	K	A	A	E	R	R	2	1	0	1	0	0	3	0	0	1	0	0	0	1	0	0	1	0	1	1	0	0	12	0	1441.67	Q96F86;H3BPW9;H3BSQ0	Q96F86	216	227	EDC3	Enhancer of mRNA-decapping protein 3	yes	no	2;3	9.7563e-28	305.55	2		1467500	1360800	1570900
AAVFEEIDTYERR	DTDFDFEGNLALFDKAAVFEEIDTYERRSG	DKAAVFEEIDTYERRSGTRSRGIPNERPTR	K	A	A	R	R	S	2	2	0	1	0	0	3	0	0	1	0	0	0	1	0	0	1	0	1	1	0	0	13	1	1597.77	Q96F86;H3BPW9;H3BSQ0	Q96F86	216	228	EDC3	Enhancer of mRNA-decapping protein 3	yes	no	3	1.0086e-05	223.77	1		251780	295930	292000
AAVGEEKDINTFVGTPVEK	RKLTPSAGKAMHTPKAAVGEEKDINTFVGT	EEKDINTFVGTPVEKLDLLGNLPGSKRRPQ	K	A	A	E	K	L	2	0	1	1	0	0	3	2	0	1	0	2	0	1	1	0	2	0	0	3	0	0	19	1	2003.02	P46013	P46013	1909	1927	MKI67	Antigen KI-67	yes	yes	3	6.3572e-16	252.79	2		368860	353140	433540
AAVGQESPGGLEAGNAK	KNDDLNKPINKGRKRAAVGQESPGGLEAGN	VGQESPGGLEAGNAKAPKLQDLAKKAAPAE	R	A	A	A	K	A	4	0	1	0	0	1	2	4	0	0	1	1	0	0	1	1	0	0	0	1	0	0	17	0	1554.76	Q29RF7;G1UI16;B3KMN2;Q96DB6	Q29RF7	1299	1315	PDS5A	Sister chromatid cohesion protein PDS5 homolog A	yes	no	2;3	9.7316e-08	201.16	1	2	3396100	3359500	3841900
AAVGSGGYAR	______________________________	______________________________	M	A	A	A	R	N	3	1	0	0	0	0	0	3	0	0	0	0	0	0	0	1	0	0	1	1	0	0	10	0	907.451	O43379;A0A0S2SW22	O43379	2	11	WDR62	WD repeat-containing protein 62	yes	no	2	0.054065	56.729	1		23902	20301	34629
AAVHYDR	ADIQELFAEFGTLKKAAVHYDRSGRSLGTA	AEFGTLKKAAVHYDRSGRSLGTADVHFERK	K	A	A	D	R	S	2	1	0	1	0	0	0	0	1	0	0	0	0	0	0	0	0	0	1	1	0	0	7	0	830.404	Q86V81;E9PB61	Q86V81	135	141	ALYREF	THO complex subunit 4	yes	no	2	0.0095641	138.85	2	1	1056200	876790	1126700
AAVIGDVIR	ITVEHLAIKCHWTQRAAVIGDVIRVYSGHQ	CHWTQRAAVIGDVIRVYSGHQGRTIIFCET	R	A	A	I	R	V	2	1	0	1	0	0	0	1	0	2	0	0	0	0	0	0	0	0	0	2	0	0	9	0	912.539	Q9NR30	Q9NR30	424	432	DDX21	Nucleolar RNA helicase 2	yes	yes	2	4.2015e-05	193.86	1	1	3314800	3241700	3318300
AAVIGLTK	SVKGVVNRCVYSTTKAAVIGLTKSVAADFI	CVYSTTKAAVIGLTKSVAADFIQQGIRCNC	K	A	A	T	K	S	2	0	0	0	0	0	0	1	0	1	1	1	0	0	0	0	1	0	0	1	0	0	8	0	771.485	Q9BUT1;D6R9P2	Q9BUT1	152	159	BDH2;SLC9B2	3-hydroxybutyrate dehydrogenase type 2	yes	no	2	0.052778	100.19	1		115000	114800	138760
AAVKEPLEFHAK	______________________________	______________________________	M	A	A	A	K	R	3	0	0	0	0	0	2	0	1	0	1	2	0	1	1	0	0	0	0	1	0	0	12	1	1338.73	Q03701;B2R5U7	Q03701	2	13	CEBPZ	CCAAT/enhancer-binding protein zeta	yes	no	3	0.0040718	72.531	1		392410	398130	487860
AAVLEAMTAFR	AMLWHGAQAGAFDLKAAVLEAMTAFRRAGA	FDLKAAVLEAMTAFRRAGADIIITYYTPQL	K	A	A	F	R	R	4	1	0	0	0	0	1	0	0	0	1	0	1	1	0	0	1	0	0	1	0	0	11	0	1178.61	P13716;B7Z3I9;A0A140VJL9;A0A024R877;Q6ZMU0	P13716	298	308	ALAD	Delta-aminolevulinic acid dehydratase	yes	no	2	0.013587	123.86	2		70109	68125	82928
AAVLGENGR	KGYAFVQYSNERHARAAVLGENGRVLAGQT	NERHARAAVLGENGRVLAGQTLDINMAGEP	R	A	A	G	R	V	2	1	1	0	0	0	1	2	0	0	1	0	0	0	0	0	0	0	0	1	0	0	9	0	885.467	A8K4T9;Q5QPL9;Q5QPM2;Q9UKM9;Q53GL6;Q5QPM1;B4DSJ1	Q9UKM9	70	78	RALY	RNA-binding protein Raly	no	no	2	0.0017053	137.9	1		1355300	1194000	1615200
AAVLIFANK	KEELYRMLAHEDLRKAAVLIFANKQDMKGC	HEDLRKAAVLIFANKQDMKGCMTAAEISKY	K	A	A	N	K	Q	3	0	1	0	0	0	0	0	0	1	1	1	0	1	0	0	0	0	0	1	0	0	9	0	945.565	Q96KC2;B0YIW9	Q96KC2	118	126	ARL5B	ADP-ribosylation factor-like protein 5B	yes	no	2	0.0013992	154.68	1		119230	122440	117070
AAVLKPVLLGLR	______________________________	______________________________	M	A	A	L	R	D	2	1	0	0	0	0	0	1	0	0	4	1	0	0	1	0	0	0	0	2	0	0	12	1	1248.83	Q9BRP1	Q9BRP1	2	13	PDCD2L	Programmed cell death protein 2-like	yes	yes	2;3	3.2141e-06	134.48	3		455280	428490	545780
AAVLLEQER	DHSLKEHELLEQQKRAAVLLEQERQQEIAK	LEQQKRAAVLLEQERQQEIAKMGTPVPRPP	R	A	A	E	R	Q	2	1	0	0	0	1	2	0	0	0	2	0	0	0	0	0	0	0	0	1	0	0	9	0	1027.57	Q13435;Q7Z3K9;E9PJ04;H0YCG1;E9PJT3	Q13435	184	192	SF3B2;DKFZp781L0540	Splicing factor 3B subunit 2	yes	no	2	0.00022694	176.44	2	1	8314500	7526800	8490500
AAVLNAER	______________________________	______________________________	M	A	A	E	R	L	3	1	1	0	0	0	1	0	0	0	1	0	0	0	0	0	0	0	0	1	0	0	8	0	842.461	Q9H3P7;A0A024R3P9	Q9H3P7	2	9	ACBD3	Golgi resident protein GCP60	yes	no	2	0.0046243	85.212	1		44523	30466	40185
AAVLQQVLER	______________________________	______________________________	M	A	A	E	R	T	2	1	0	0	0	2	1	0	0	0	2	0	0	0	0	0	0	0	0	2	0	0	10	0	1125.65	P12270;Q58F23;Q504U6	P12270	2	11	TPR	Nucleoprotein TPR	yes	no	2	3.7092e-06	151.44	1	1	0	0	0
AAVLSDSEDEEK	EDEKEGEEEKVAKRKAAVLSDSEDEEKASA	KRKAAVLSDSEDEEKASAKKSRVVSDADDS	K	A	A	E	K	A	2	0	0	2	0	0	3	0	0	0	1	1	0	0	0	2	0	0	0	1	0	0	12	0	1291.58	Q96ST2;B4DGM5;B4DL52;B4DJ84	Q96ST2	394	405	IWS1	Protein IWS1 homolog	yes	no	2;3	6.9484e-11	266.85		2	0	0	0
AAVLSDSEDEEKASAK	EDEKEGEEEKVAKRKAAVLSDSEDEEKASA	AVLSDSEDEEKASAKKSRVVSDADDSDSDA	K	A	A	A	K	K	4	0	0	2	0	0	3	0	0	0	1	2	0	0	0	3	0	0	0	1	0	0	16	1	1648.78	Q96ST2;B4DGM5;B4DL52;B4DJ84	Q96ST2	394	409	IWS1	Protein IWS1 homolog	yes	no	3	0.027301	99.392		1	0	0	0
AAVLTETPR	ILECSETSLQEVASKAAVLTETPRTSDGEK	QEVASKAAVLTETPRTSDGEKTLIEKMFGG	K	A	A	P	R	T	2	1	0	0	0	0	1	0	0	0	1	0	0	0	1	0	2	0	0	1	0	0	9	0	956.529	Q8NB14	Q8NB14	569	577	USP38	Ubiquitin carboxyl-terminal hydrolase 38	yes	yes	2	0.038073	105.12		1	74931	60831	85868
AAVLYVMDLSEQCGHGLR	NTIEMQAITALAHLRAAVLYVMDLSEQCGH	LYVMDLSEQCGHGLREQLELFQNIRPLFIN	R	A	A	L	R	E	2	1	0	1	1	1	1	2	1	0	3	0	1	0	0	1	0	0	1	2	0	0	18	0	2017.97	Q9BZE4;Q8N4P8;D2CFK9;Q53GS0;B4DHR2	Q9BZE4	249	266	GTPBP4	Nucleolar GTP-binding protein 1	yes	no	3	1.3767e-35	316.54	1		193360	164460	201820
AAVMATLLFPGR	YTMRGAGAVIHTHSKAAVMATLLFPGREFK	HSKAAVMATLLFPGREFKITHQEMIKGIKK	K	A	A	G	R	E	3	1	0	0	0	0	0	1	0	0	2	0	1	1	1	0	1	0	0	1	0	0	12	0	1245.69	Q96GX9;B4DY17;S4R3D6	Q96GX9	120	131	APIP	Methylthioribulose-1-phosphate dehydratase	yes	no	2;3	2.1292e-09	209.6	3		480810	441860	534470
AAVMHDILDMMPEGIK	VTKQRVESHFDLELRAAVMHDILDMMPEGI	AVMHDILDMMPEGIKQNKARTILQHLSEAW	R	A	A	I	K	Q	2	0	0	2	0	0	1	1	1	2	1	1	3	0	1	0	0	0	0	1	0	0	16	0	1769.85	Q6P2Q9;I3L0J9	Q6P2Q9	687	702	PRPF8	Pre-mRNA-processing-splicing factor 8	yes	no	3	0.000393	143.05	1		2769000	2218500	2536600
AAVPDAVGK	NLCFVGLISMIDPPRAAVPDAVGKCRSAGI	MIDPPRAAVPDAVGKCRSAGIKVIMVTGDH	R	A	A	G	K	C	3	0	0	1	0	0	0	1	0	0	0	1	0	0	1	0	0	0	0	2	0	0	9	0	826.455	P13637;B7Z9V4;A0A0A0MT26;Q53ES0;A0A2R8YEY8;M0R116;B7Z1Q9;B7Z3F8;B3KV59;B3KSY7;P05023;B7Z3V1;B7Z1N5;A0A0S2Z3W6;B2RAQ4;B1AKY9;B3KRI1;P50993;B4DIQ8;B3KW93;H0Y7C1;B3KX35	P05023	597	605	ATP1A3;ATP1A1;ATP1A2	Sodium/potassium-transporting ATPase subunit alpha-3;Sodium/potassium-transporting ATPase subunit alpha-1;Sodium/potassium-transporting ATPase subunit alpha-2	no	no	2	0.0042138	138.54	1		3937300	3465300	4360800
AAVPELLQQQEEDR	______________________________	MAAVPELLQQQEEDRSKLRSVSVDLNVDPS	M	A	A	D	R	S	2	1	0	1	0	3	3	0	0	0	2	0	0	0	1	0	0	0	0	1	0	0	14	0	1624.81	Q9Y5X3;Q5QPE5;Q5QPE4;U3KQL0;U3KQP5;A0A0S2Z5F1	Q9Y5X3	2	15	SNX5	Sorting nexin-5	yes	no	2	0.00011147	126.71		1	0	0	0
AAVPELLQQQEEDRSK	______________________________	AVPELLQQQEEDRSKLRSVSVDLNVDPSLQ	M	A	A	S	K	L	2	1	0	1	0	3	3	0	0	0	2	1	0	0	1	1	0	0	0	1	0	0	16	1	1839.93	Q9Y5X3;Q5QPE5;Q5QPE4;U3KQL0;U3KQP5;A0A0S2Z5F1	Q9Y5X3	2	17	SNX5	Sorting nexin-5	yes	no	3	0.0080623	60.401	1		586460	539470	631360
AAVPLGGFLCNVADK	TESEPGQQPMELENKAAVPLGGFLCNVADK	AAVPLGGFLCNVADKSGAMEMAGLCPAACM	K	A	A	D	K	S	3	0	1	1	1	0	0	2	0	0	2	1	0	1	1	0	0	0	0	2	0	0	15	0	1530.79	Q7L8L6	Q7L8L6	661	675	FASTKD5	FAST kinase domain-containing protein 5	yes	yes	3	0.00015009	161.93	1		294370	252440	324870
AAVPSGASTGIYEALELR	PTVEVDLFTSKGLFRAAVPSGASTGIYEAL	PSGASTGIYEALELRDNDKTRYMGKGVSKA	R	A	A	L	R	D	4	1	0	0	0	0	2	2	0	1	2	0	0	0	1	2	1	0	1	1	0	0	18	0	1803.94	P06733;A0A024R4F1;A0A2R8Y6G6;K7EM90;A0A2R8Y879;K7ERS8;A0A2R8Y798;A0A2R8YEG5;E5RI09;E5RG95;K7EPM1;K7EKN2;E5RGZ4;B4DUJ6;A0A2R8YEM5;P09104;Q6FHV6;A8K3B0;F5H0C8;P13929;F5H1C3	P06733	33	50	ENO1;ENO3;ENO2	Alpha-enolase;Enolase;Gamma-enolase;Beta-enolase	no	no	2;3	5.3442e-70	360.74	10	6	19712000	18940000	20415000
AAVPSGASTGIYEALELRDNDK	PTVEVDLFTSKGLFRAAVPSGASTGIYEAL	STGIYEALELRDNDKTRYMGKGVSKAVEHI	R	A	A	D	K	T	4	1	1	2	0	0	2	2	0	1	2	1	0	0	1	2	1	0	1	1	0	0	22	1	2276.13	P06733;A0A024R4F1;A0A2R8Y6G6;K7EM90;A0A2R8Y879;K7ERS8;A0A2R8Y798;A0A2R8YEG5;A0A2R8YEM5	P06733	33	54	ENO1	Alpha-enolase;Enolase	no	no	3	9.4038e-06	164.82	1		2716600	2459600	3241000
AAVPSGASTGIYEALELRDNDKTR	PTVEVDLFTSKGLFRAAVPSGASTGIYEAL	GIYEALELRDNDKTRYMGKGVSKAVEHINK	R	A	A	T	R	Y	4	2	1	2	0	0	2	2	0	1	2	1	0	0	1	2	2	0	1	1	0	0	24	2	2533.28	P06733;A0A024R4F1;A0A2R8Y6G6;K7EM90;A0A2R8Y879;K7ERS8;A0A2R8Y798;A0A2R8YEG5;A0A2R8YEM5	P06733	33	56	ENO1	Alpha-enolase;Enolase	no	no	4	4.4371e-05	132.9	1		274110	290710	435830
AAVPSIK	VPMKNNQITNNQRIKAAVPSIKFCLDNGAK	ITNNQRIKAAVPSIKFCLDNGAKSVVLMSH	K	A	A	I	K	F	2	0	0	0	0	0	0	0	0	1	0	1	0	0	1	1	0	0	0	1	0	0	7	0	684.417	P00558;V9HWF4;B4DHB3	P00558	42	48	PGK1;HEL-S-68p	Phosphoglycerate kinase 1;Phosphoglycerate kinase	yes	no	2	0.014564	128.48	2		34389000	31069000	36307000
AAVQAAEVK	______________________________	______________________________	M	A	A	V	K	V	4	0	0	0	0	1	1	0	0	0	0	1	0	0	0	0	0	0	0	2	0	0	9	0	885.492	Q15046;Q6ZTI3;H3BRC9	Q15046	2	10	KARS	Lysine--tRNA ligase	yes	no	2	0.0034867	82.241	1		4561200	3803000	4128500
AAVQAAEVKVDGSEPK	______________________________	AVQAAEVKVDGSEPKLSKNELKRRLKAEKK	M	A	A	P	K	L	4	0	0	1	0	1	2	1	0	0	0	2	0	0	1	1	0	0	0	3	0	0	16	1	1597.83	Q15046;Q6ZTI3;H3BRC9	Q15046	2	17	KARS	Lysine--tRNA ligase	yes	no	2	3.5595e-11	151.1	1		17676	21628	26645
AAVQAFK	LAVHPLLKKKIDVLKAAVQAFKEARQNVAE	KKKIDVLKAAVQAFKEARQNVAEVESSKNA	K	A	A	F	K	E	3	0	0	0	0	1	0	0	0	0	0	1	0	1	0	0	0	0	0	1	0	0	7	0	733.412	Q8NEF9	Q8NEF9	118	124	SRFBP1	Serum response factor-binding protein 1	yes	yes	2	0.042533	106.29	1		258510	262430	335040
AAVQELSSSILAGEDPEER	RDSHLGPHRSTPESRAAVQELSSSILAGED	ELSSSILAGEDPEERGVKLGLGDFIFYSVL	R	A	A	E	R	G	3	1	0	1	0	1	4	1	0	1	2	0	0	0	1	3	0	0	0	1	0	0	19	0	1999.97	P49768;B7Z8T5;E7ES96;Q53FV8;A0A0S2Z4D2;A0A218KGQ6;A0A218KGQ3;A0A218KGP3;A0A218KGP1;A0A218KGP0;A0A218KGN7;A0A218KGN4;A0A218KGN3;A0A024R6A3	P49768	359	377	PSEN1	Presenilin-1;Presenilin-1 NTF subunit;Presenilin-1 CTF subunit;Presenilin-1 CTF12;Presenilin	yes	no	3	2.092e-06	173.81		1	0	0	0
AAVQFLNNAWGIQK	NKFLSLANKRLPVKRAAVQFLNNAWGIQKK	RAAVQFLNNAWGIQKKQNAKRFKRRWMVRK	R	A	A	Q	K	K	3	0	2	0	0	2	0	1	0	1	1	1	0	1	0	0	0	1	0	1	0	0	14	0	1558.83	Q9UMY1;A0A024QZW2	Q9UMY1	224	237	NOL7	Nucleolar protein 7	yes	no	3	2.7694e-05	205.12	1		2781200	2884200	3219600
AAVQMDPELAK	______________________________	______________________________	M	A	A	A	K	R	3	0	0	1	0	1	1	0	0	0	1	1	1	0	1	0	0	0	0	1	0	0	11	0	1171.59	Q9Y312;A2A2Q9	Q9Y312	2	12	AAR2	Protein AAR2 homolog	yes	no	2	0.016648	81.594	1		702280	647590	719470
AAVQMDPELAKR	______________________________	______________________________	M	A	A	K	R	L	3	1	0	1	0	1	1	0	0	0	1	1	1	0	1	0	0	0	0	1	0	0	12	1	1327.69	Q9Y312;A2A2Q9	Q9Y312	2	13	AAR2	Protein AAR2 homolog	yes	no	2	0.0010504	126.24	1		583530	570130	667010
AAVQVLDDIEK	VGVSNVFGPGTRIPKAAVQVLDDIEKCLEK	RIPKAAVQVLDDIEKCLEKKQQSV______	K	A	A	E	K	C	2	0	0	2	0	1	1	0	0	1	1	1	0	0	0	0	0	0	0	2	0	0	11	0	1199.64	P22033;A0A024RD82;B2R6K1;A0A2S1PH20;A0A2S1PH09;A0A2S1PH34;A0A2S1PH16;A0A2S1PH31;A0A2S1PH23;Q59HB4	P22033	731	741	MUT	Methylmalonyl-CoA mutase, mitochondrial	yes	no	2	0.00050425	185.77	1		968020	876760	1042300
AAVSDLDK	______________________________	______________________________	K	A	A	D	K	L	2	0	0	2	0	0	0	0	0	0	1	1	0	0	0	1	0	0	0	1	0	0	8	0	817.418	Q7Z3T8;A0A024RAL3	Q7Z3T8	7	14	ZFYVE16	Zinc finger FYVE domain-containing protein 16	yes	no	2	0.00862	130.04	1		9826000	10120000	11098000
AAVSPTTR	______________________________	______________________________	M	A	A	T	R	C	2	1	0	0	0	0	0	0	0	0	0	0	0	0	1	1	2	0	0	1	0	0	8	0	801.434	Q9BSG1;A0A087WYR5;B4DR15	Q9BSG1	2	9	ZNF2	Zinc finger protein 2	yes	no	2	0.0010268	70.399		2	0	0	0
AAVSTNCR	ANLGLLFGLSESDAKAAVSTNCRAALLHGE	LSESDAKAAVSTNCRAALLHGETRKTAFGI	K	A	A	C	R	A	2	1	1	0	1	0	0	0	0	0	0	0	0	0	0	1	1	0	0	1	0	0	8	0	877.408	P78346;Q5VU10;Q5VU11	P78346	219	226	RPP30	Ribonuclease P protein subunit p30	yes	no	2	0.0028897	149.4	2		237670	219300	325300
AAVSVYAPPVGGFSFDNCR	______________________________	VYAPPVGGFSFDNCRRNAVLEADFAKRGYK	M	A	A	C	R	R	3	1	1	1	1	0	0	2	0	0	0	0	0	2	2	2	0	0	1	3	0	0	19	0	2012.94	Q99436;Q6IBT1;E9KL30;Q86U62;B2RAQ9;Q5TBG5	Q99436	2	20	PSMB7	Proteasome subunit beta type-7;Proteasome subunit beta type	no	no		1	NaN			0	0	0
AAVTEAVR	LRQLQEQIRSLEEEKAAVTEAVRALLANQD	RSLEEEKAAVTEAVRALLANQDSGEVQQDP	K	A	A	V	R	A	3	1	0	0	0	0	1	0	0	0	0	0	0	0	0	0	1	0	0	2	0	0	8	0	815.45	Q9NP81;M0QWZ7;M0R2C6;B4DXB9;B4DJM9;B4DJP6;M0R2H5	Q9NP81	111	118	SARS2	Serine--tRNA ligase, mitochondrial	yes	no	2	0.0038143	143.85	1		577940	560050	585170
AAVVENVVK	______________________________	______________________________	M	A	A	V	K	L	2	0	1	0	0	0	1	0	0	0	0	1	0	0	0	0	0	0	0	4	0	0	9	0	927.539	Q92785;A0A024R582;J3KMZ8;E9PN04	Q92785	2	10	DPF2	Zinc finger protein ubi-d4	yes	no	2	0.00097856	80.229	1	1	1934100	2131300	2137400
AAVVTSPPPTTAPHK	______________________________	AAVVTSPPPTTAPHKERYFDRVDENNPEYL	R	A	A	H	K	E	3	0	0	0	0	0	0	0	1	0	0	1	0	0	4	1	3	0	0	2	0	0	15	0	1472.8	P35611;E7EV99;E7ENY0;Q96D30;A0A0A0MSR2;D6RF25;D6RJE2;D6RAH3	P35611	7	21	ADD1	Alpha-adducin	yes	no	3;4	0.0012865	170.35		2	0	0	0
AAVVVSK	KAAKNSEEEEEEKKKAAVVVSKSGSLKKRK	EEEEEKKKAAVVVSKSGSLKKRKQNEAAKE	K	A	A	S	K	S	2	0	0	0	0	0	0	0	0	0	0	1	0	0	0	1	0	0	0	3	0	0	7	0	672.417	Q14978;A0A0A0MRM9;B2RAU8;Q96J17	Q14978	573	579	NOLC1	Nucleolar and coiled-body phosphoprotein 1	yes	no	2	0.020125	121.29	2		10243000	8797000	9960600
AAVYVLIR	WRKVDTVWVNVGGLRAAVYVLIRTPQAFVH	VNVGGLRAAVYVLIRTPQAFVHPSEQDGER	R	A	A	I	R	T	2	1	0	0	0	0	0	0	0	1	1	0	0	0	0	0	0	0	1	2	0	0	8	0	903.554	Q9BV44;A0A024R2D3;H7C3J3	Q9BV44	477	484	THUMPD3	THUMP domain-containing protein 3	yes	no	2	0.021277	116	1		158190	168030	239930
AAWEAGK	NEQDAYAINSYTRSKAAWEAGKFGNEVIPV	INSYTRSKAAWEAGKFGNEVIPVTVTVKGQ	K	A	A	G	K	F	3	0	0	0	0	0	1	1	0	0	0	1	0	0	0	0	0	1	0	0	0	0	7	0	731.36	P24752;A0A140VJX1;A0A5F9ZHL1;A0A5F9ZHJ7;A0A5F9ZHJ0;A0A5F9ZHD4;A0A5F9ZI66	P24752	224	230	ACAT1	Acetyl-CoA acetyltransferase, mitochondrial	yes	no	2	0.011692	134.44	1		3464200	3651700	3971700
AAWEHMK	IIHRVHLRGSFQVTRAAWEHMKKQKYGRII	RGSFQVTRAAWEHMKKQKYGRIIMTSSASG	R	A	A	M	K	K	2	0	0	0	0	0	1	0	1	0	0	1	1	0	0	0	0	1	0	0	0	0	7	0	871.401	P51659;A0A0S2Z4J1;B2R659;A0A2R8YD50;B4DSD0;E7ER27;A0A2R8YF45;A0A2R8YDT8	P51659	133	139	HSD17B4	Peroxisomal multifunctional enzyme type 2;(3R)-hydroxyacyl-CoA dehydrogenase;Enoyl-CoA hydratase 2	yes	no	3	0.019703	97.602	1		3044000	2719600	3254800
AAWEVDSGR	EMAMKVELARMSYQRAAWEVDSGRRNTYYA	RMSYQRAAWEVDSGRRNTYYASIAKAFAGD	R	A	A	G	R	R	2	1	0	1	0	0	1	1	0	0	0	0	0	0	0	1	0	1	0	1	0	0	9	0	989.457	P11310;A0A0S2Z366;Q5T4U5;B7Z9I1;B4DWX6;Q5HYG7;B4DVB1;B4DJE7;B4DVE0	P11310	340	348	ACADM;DKFZp686M24262	Medium-chain specific acyl-CoA dehydrogenase, mitochondrial	yes	no	2	0.00060793	166.3	1		756560	677610	789250
AAWEVDSGRR	EMAMKVELARMSYQRAAWEVDSGRRNTYYA	MSYQRAAWEVDSGRRNTYYASIAKAFAGDI	R	A	A	R	R	N	2	2	0	1	0	0	1	1	0	0	0	0	0	0	0	1	0	1	0	1	0	0	10	1	1145.56	P11310;A0A0S2Z366;Q5T4U5;B7Z9I1;B4DWX6;Q5HYG7;B4DVB1;B4DJE7;B4DVE0	P11310	340	349	ACADM;DKFZp686M24262	Medium-chain specific acyl-CoA dehydrogenase, mitochondrial	yes	no	3	0.00012814	177.7	1	1	2882600	2655500	3192400
AAWGALEK	SKIAWFLVTSANLSKAAWGALEKNGTQLMI	TSANLSKAAWGALEKNGTQLMIRSYELGVL	K	A	A	E	K	N	3	0	0	0	0	0	1	1	0	0	1	1	0	0	0	0	0	1	0	0	0	0	8	0	844.444	Q9NUW8;A0A024R6L5;B2RDI0;E7EPD8;G3V2F4;Q32Q25;H0YJ44;B3KN41	Q9NUW8	520	527	TDP1	Tyrosyl-DNA phosphodiesterase 1	yes	no	2	0.0062707	136.11	1		211250	200600	216840
AAWGEETDYTPVWCMR	GPQGFPELKNDTFLRAAWGEETDYTPVWCM	AWGEETDYTPVWCMRQAGRYLPEFRETRAA	R	A	A	M	R	Q	2	1	0	1	1	0	2	1	0	0	0	0	1	0	1	0	2	2	1	1	0	0	16	0	1970.83	P06132;A0A1B0GVN9;A0A494C085;A0A1B0GVZ4;H0Y5R6;Q5T446;A0A494C007;B4DHV6;A0A494C0P4	P06132	22	37	UROD	Uroporphyrinogen decarboxylase	yes	no	2;3	8.0252e-83	389.67	2		473170	462050	530460
AAYADLLTPLISK	KMLNIHVDKLLKPTKAAYADLLTPLISKLS	TKAAYADLLTPLISKLSPYPSSPMRRPQSA	K	A	A	S	K	L	3	0	0	1	0	0	0	0	0	1	3	1	0	0	1	1	1	0	1	0	0	0	13	0	1374.78	O94967;A0A0A0MRE6;B4DHA1	O94967	278	290	WDR47	WD repeat-containing protein 47	yes	no	3	0.042818	93.623	1		33667	33654	44234
AAYEAFCR	MVADCGVREARAAVRAAYEAFCRWREVSAK	EARAAVRAAYEAFCRWREVSAKERSSLLRK	R	A	A	C	R	W	3	1	0	0	1	0	1	0	0	0	0	0	0	1	0	0	0	0	1	0	0	0	8	0	986.428	P51649;X5DQN2;X5D8T4;X5D299;X5DNC0;A8K435;C9J8Q5;B4DGP6;A0A5F9ZI23;Q8N3W7;A0A5F9ZH05	P51649	104	111	ALDH5A1	Succinate-semialdehyde dehydrogenase, mitochondrial	no	no	2	0.0002674	183.9	1		746150	746160	943030
AAYFGIYDTAK	YQGFNVSVQGIIIYRAAYFGIYDTAKGMLP	IIYRAAYFGIYDTAKGMLPDPKNTHIVISW	R	A	A	A	K	G	3	0	0	1	0	0	0	1	0	1	0	1	0	1	0	0	1	0	2	0	0	0	11	0	1218.59	P05141;Q6NVC0	P05141	189	199	SLC25A5	ADP/ATP translocase 2;ADP/ATP translocase 2, N-terminally processed	yes	no	2	1.6836e-18	301.89	1		3213200	3223600	3466600
AAYFGVYDTAK	YQGFSVSVQGIIIYRAAYFGVYDTAKGMLP	IIYRAAYFGVYDTAKGMLPDPKNTHIVVSW	R	A	A	A	K	G	3	0	0	1	0	0	0	1	0	0	0	1	0	1	0	0	1	0	2	1	0	0	11	0	1204.58	P12236;Q6I9V5;Q59EI9;P12235;A0A0S2Z3H3;A8K787;V9GYG0;Q59EP7;A0A0S2Z3C4	P12236	189	199	SLC25A6;SLC25A4	ADP/ATP translocase 3;ADP/ATP translocase 3, N-terminally processed;ADP/ATP translocase 1	no	no	2	1.2886e-08	239.6	2		538560	578110	509600
AAYGDLSSEEEEENEPESLGVVYK	HNPMIQKTRDSGKQKAAYGDLSSEEEEENE	EEEENEPESLGVVYKSTRSAKPVGPEDMGA	K	A	A	Y	K	S	2	0	1	1	0	0	7	2	0	0	2	1	0	0	1	3	0	0	2	2	0	0	24	0	2643.17	O15541;A2VCQ9	O15541	78	101	RNF113A;SAMD13	RING finger protein 113A	yes	no	3;4	5.5325e-05	140.95		3	0	0	0
AAYIYFTDFCPDNLFNK	CFLHDFASKSENKYKAAYIYFTDFCPDNLF	YIYFTDFCPDNLFNKIKASCSKSIRRCKEI	K	A	A	N	K	I	2	0	2	2	1	0	0	0	0	1	1	1	0	3	1	0	1	0	2	0	0	0	17	0	2097.95	O00186	O00186	105	121	STXBP3	Syntaxin-binding protein 3	yes	yes	3	0.00088622	121.92	1		154900	136730	173250
AAYKEYISNK	VHLDLWVKSLSPQDRAAYKEYISNKRKSMT	SPQDRAAYKEYISNKRKSMTKLRGPNPKSS	R	A	A	N	K	R	2	0	1	0	0	0	1	0	0	1	0	2	0	0	0	1	0	0	2	0	0	0	10	1	1185.6	P17480;A8K962;O00164;B4DLB0;E9PKP7;B4DNQ1	P17480	643	652	UBTF	Nucleolar transcription factor 1	no	no	3	0.0074447	120.45	1		616450	655810	854720
AAYLLGCSLEELSSAIFK	EAGRKQFARHEWAQKAAYLLGCSLEELSSA	LLGCSLEELSSAIFKHQHKGGTLQRSTSFR	K	A	A	F	K	H	3	0	0	0	1	0	2	1	0	1	4	1	0	1	0	3	0	0	1	0	0	0	18	0	1971	Q92614;A0A0D9SFK2;A0A024QZ63;B4DYM1;B4E0T8	Q92614	698	715	MYO18A;hCG_27198	Unconventional myosin-XVIIIa	yes	no	3	0.00037375	123.76	1		5182.9	0	0
AAYLQETGKPLDETLKK	DILTKRNNAQRQQIKAAYLQETGKPLDETL	YLQETGKPLDETLKKALTGHLEEVVLALLK	K	A	A	K	K	A	2	0	0	1	0	1	2	1	0	0	3	3	0	0	1	0	2	0	1	0	0	0	17	2	1904.03	P04083;Q5TZZ9;A0A4D5RAB7;A0A4D5RA86;A0A4D5RAJ5;A0A4D5RAG0;A0A4D5RAI5;Q5T3N1;A0A4D5RAH1;A0A4D5RAD4;Q5T3N0;A0A4D5RA95;A0A4D5RBL6;A0A4D5RBR8	P04083	82	98	ANXA1	Annexin A1;Annexin	yes	no	3	4.8869e-07	207.4	1		241350	257040	263140
AAYNLVR	______________________________	KIDKEACRAAYNLVRDDGSAVIWVTFKYDG	R	A	A	V	R	D	2	1	1	0	0	0	0	0	0	0	1	0	0	0	0	0	0	0	1	1	0	0	7	0	805.445	Q14019;A0A384MTY2	Q14019	12	18	COTL1	Coactosin-like protein	yes	no	2	0.0038987	159.75	1	1	2502000	2167900	2915000
AAYNPGQAVPWNAVK	VKGRLPQLGEKVLVKAAYNPGQAVPWNAVK	AAYNPGQAVPWNAVKVQTLSNQPLLKSPAP	K	A	A	V	K	V	4	0	2	0	0	1	0	1	0	0	0	1	0	0	2	0	0	1	1	2	0	0	15	0	1584.8	Q8N163;B3KTJ9;E5RFJ3;H0YC69;E5RGU7;H0YC58	Q8N163	98	112	CCAR2	Cell cycle and apoptosis regulator protein 2	yes	no	2;3	9.4157e-33	321.15	2		369360	332750	422380
AAYNQVK	IYTISQATAAGDVIKAAYNQVKTIAQGNLS	TAAGDVIKAAYNQVKTIAQGNLSNTDVQAA	K	A	A	V	K	T	2	0	1	0	0	1	0	0	0	0	0	1	0	0	0	0	0	0	1	1	0	0	7	0	792.413	P22695;H3BRG4	P22695	353	359	UQCRC2	Cytochrome b-c1 complex subunit 2, mitochondrial	yes	no	2	0.0020295	185.88	2		3860200	3643000	4591200
AAYNVTLLNFMDPQK	GSSYNGQDEVDIKSRAAYNVTLLNFMDPQK	AAYNVTLLNFMDPQKMPYLKEEPYFGMGKM	R	A	A	Q	K	M	2	0	2	1	0	1	0	0	0	0	2	1	1	1	1	0	1	0	1	1	0	0	15	0	1723.86	Q9C0B1;B3KU60;A0A1B0GTC3;A0A1B0GVH5;A0A1B0GUC3;A0A1B0GV98;A0A1B0GTC5;A0A1B0GU26;A0A1B0GTY1	Q9C0B1	197	211	FTO	Alpha-ketoglutarate-dependent dioxygenase FTO	yes	no	3	1.999e-05	185.32	1		1098200	920820	1264800
AAYPDLENPPLLVTPSQQAK	NIISRLQEVFGHAIKAAYPDLENPPLLVTP	LENPPLLVTPSQQAKFGDYQCNSAMGISQM	K	A	A	A	K	F	3	0	1	1	0	2	1	0	0	0	3	1	0	0	4	1	1	0	1	1	0	0	20	0	2151.12	P54136;E5RJM9	P54136	90	109	RARS	Arginine--tRNA ligase, cytoplasmic	yes	no	3	3.4642e-12	205.98	1		1665000	1560300	1843200
AAYQAHQDEVHR	SNCMQADKTKAADLRAAYQAHQDEVHRIKR	DLRAAYQAHQDEVHRIKRECERDIRRLMDE	R	A	A	H	R	I	3	1	0	1	0	2	1	0	2	0	0	0	0	0	0	0	0	0	1	1	0	0	12	0	1423.66	Q96N16;B3KWB6;F2Z2K5;B4DG10	Q96N16	185	196	JAKMIP1	Janus kinase and microtubule-interacting protein 1	yes	no	4	0.002708	125.74	2		167120	139820	145660
AAYSYRPGPGAGPGPAAGAALPDQSFLWNVFQR	______________________________	AALPDQSFLWNVFQRVDKDRSGVISDTELQ	M	A	A	Q	R	V	7	2	1	1	0	2	0	5	0	0	2	0	0	2	5	2	0	1	2	1	0	0	33	1	3388.67	O75340;Q53FC3;A0A6Q8PH81;D6RA21;Q86W51;A0A087WZ38	O75340	2	34	PDCD6	Programmed cell death protein 6	no	no		1	NaN			0	0	0
AAYWEEEPAEVRR	DGGRYDVYLYDRIRKAAYWEEEPAEVRRCT	RKAAYWEEEPAEVRRCTWFYKGDTDSRFIP	K	A	A	R	R	C	3	2	0	0	0	0	4	0	0	0	0	0	0	0	1	0	0	1	1	1	0	0	13	1	1604.76	Q9Y6Y8;B3KM47;B4DWG1;A0A0C4DH82;H7C0V8;H7C4C4	Q9Y6Y8	330	342	SEC23IP	SEC23-interacting protein	yes	no	3	0.0030067	131.43	1		192460	237060	293430
ACAAARSPADQDR	______________________________	______________________________	M	A	C	D	R	F	5	2	0	2	1	1	0	0	0	0	0	0	0	0	1	1	0	0	0	0	0	0	13	1	1387.63	P09132;A0A087WYR0;A0A087WWU9;A0A2U3TZN1;D6RBG4;A0A2R8Y4M3	P09132	2	14	SRP19	Signal recognition particle 19 kDa protein	no	no		1	NaN			0	0	0
ACAAGTPAVIR	AMSSVGANHQRDARRACAAGTPAVIRISVA	DARRACAAGTPAVIRISVATGALEAAQGSK	R	A	C	I	R	I	4	1	0	0	1	0	0	1	0	1	0	0	0	0	1	0	1	0	0	1	0	0	11	0	1085.57	P51610;A0A223PQH6;A6NEM2	P51610	1138	1148	HCFC1	Host cell factor 1;HCF N-terminal chain 1;HCF N-terminal chain 2;HCF N-terminal chain 3;HCF N-terminal chain 4;HCF N-terminal chain 5;HCF N-terminal chain 6;HCF C-terminal chain 1;HCF C-terminal chain 2;HCF C-terminal chain 3;HCF C-terminal chain 4;HCF C-terminal chain 5;HCF C-terminal chain 6	yes	no	2	0.001201	167.23	1		111480	93039	143310
ACADAGLLDESFLR	LKRCKTQLKKLVRCKACADAGLLDESFLRR	KACADAGLLDESFLRRCLNFYGLLIQLLLR	K	A	C	L	R	R	3	1	0	2	1	0	1	1	0	0	3	0	0	1	0	1	0	0	0	0	0	0	14	0	1536.72	O95155;B4E2Y2	O95155	828	841	UBE4B	Ubiquitin conjugation factor E4 B	yes	no	2	9.1962e-07	233.13	1		68282	78761	100240
ACAEALR	STSLETSIQLCGLIRACAEALRSLQQLQH_	IQLCGLIRACAEALRSLQQLQH________	R	A	C	L	R	S	3	1	0	0	1	0	1	0	0	0	1	0	0	0	0	0	0	0	0	0	0	0	7	0	789.38	O60232;H0YEB6;G3V1B8	O60232	186	192	SSSCA1	Sjoegren syndrome/scleroderma autoantigen 1	yes	no	2	0.029937	114.72	1		430200	388770	612020
ACAEIAAQR	ALQYDTLISLMEHLKACAEIAAQRTINWQK	LMEHLKACAEIAAQRTINWQKFCIKDDSVL	K	A	C	Q	R	T	4	1	0	0	1	1	1	0	0	1	0	0	0	0	0	0	0	0	0	0	0	0	9	0	988.476	Q5T4S7;A0A024RAC9;A0A0A0MSW0;X6RE05	Q5T4S7	3278	3286	UBR4;ZUBR1	E3 ubiquitin-protein ligase UBR4	yes	no	2	0.0015834	153.04	1		731550	780990	1045600
ACAELHQNVNVK	FPDEFHLQTLNPFLRACAELHQNVNVKNII	FLRACAELHQNVNVKNIIIALIDRLALFAH	R	A	C	V	K	N	2	0	2	0	1	1	1	0	1	0	1	1	0	0	0	0	0	0	0	2	0	0	12	0	1381.68	Q96QK1;Q53FR4;Q5HYM2	Q96QK1	285	296	VPS35;DKFZp686O2462	Vacuolar protein sorting-associated protein 35	yes	no	3	0.0014475	139.86	1		3186200	3729500	4249000
ACALQVLSAILEGSK	SLMTLTLKDPSPKTRACALQVLSAILEGSK	ACALQVLSAILEGSKQFLSVAEDTSDHRRA	R	A	C	S	K	Q	3	0	0	0	1	1	1	1	0	1	3	1	0	0	0	2	0	0	0	1	0	0	15	0	1558.84	Q6AI08;Q0VD96;A0A087WXZ7;K7EIX2	Q6AI08	475	489	HEATR6	HEAT repeat-containing protein 6	yes	no	3	0.00011032	166.86	1		137560	165420	200500
ACANPAAGSVILLENLR	DVLFLKDCVGPEVEKACANPAAGSVILLEN	ANPAAGSVILLENLRFHVEEEGKGKDASGN	K	A	C	L	R	F	4	1	2	0	1	0	1	1	0	1	3	0	0	0	1	1	0	0	0	1	0	0	17	0	1767.93	P00558;V9HWF4	P00558	107	123	PGK1;HEL-S-68p	Phosphoglycerate kinase 1;Phosphoglycerate kinase	yes	no	2;3	5.5635e-83	381.53	5	1	3970000	3862300	5527700
ACARPLISVYSEKGESSGK	______________________________	PLISVYSEKGESSGKNVTLPAVFKAPIRPD	M	A	C	G	K	N	2	1	0	0	1	0	2	2	0	1	1	2	0	0	1	4	0	0	1	1	0	0	19	2	2038.02	P36578;B4DMJ6;Q53G74;H3BTP7;H3BU31;B4DP82	P36578	2	20	RPL4	60S ribosomal protein L4	yes	no	3	0.0034163	57.173	1		22218	33424	49371
ACASPSAQVEGSPVAGSDGSQPAVK	KRPDDVPLSLSPSKRACASPSAQVEGSPVA	GSPVAGSDGSQPAVKLEPLHFLQCHSKNNS	R	A	C	V	K	L	5	0	0	1	1	2	1	3	0	0	0	1	0	0	3	5	0	0	0	3	0	0	25	0	2356.1	Q9UFC0;A0A140VJD0;F8WDB4	Q9UFC0	248	272	LRWD1	Leucine-rich repeat and WD repeat-containing protein 1	yes	no	3;4	1.7697e-33	250.38		6	0	0	0
ACCPLEGVRPSPQQTEYR	ALLPWLLEQRHKHNKACCPLEGVRPSPQQT	PLEGVRPSPQQTEYRNKCEFLVGVGVDGED	K	A	C	Y	R	N	1	2	0	0	2	2	2	1	0	0	1	0	0	0	3	1	1	0	1	1	0	0	18	1	2146.99	Q8IZ69;F2Z2W7	Q8IZ69	223	240	TRMT2A	tRNA (uracil-5-)-methyltransferase homolog A	yes	no	3	0.00010465	146.27	1		267090	289180	394380
ACDESVLMDLK	GRSGNTGIATTFINKACDESVLMDLKALLL	FINKACDESVLMDLKALLLEAKQKVPPVLQ	K	A	C	L	K	A	1	0	0	2	1	0	1	0	0	0	2	1	1	0	0	1	0	0	0	1	0	0	11	0	1279.58	Q9UJV9;Q53HI2;B3KRK2	Q9UJV9	539	549	DDX41	Probable ATP-dependent RNA helicase DDX41	yes	no	2;3	0.00032839	167.67	2		197930	237580	299050
ACDFLLSR	GQTYRDGTACAEVSRACDFLLSRQMADGGW	ACAEVSRACDFLLSRQMADGGWGEDFESCE	R	A	C	S	R	Q	1	1	0	1	1	0	0	0	0	0	2	0	0	1	0	1	0	0	0	0	0	0	8	0	980.475	P48449;B2R694;A0A384MTQ5;A0A0G2JQD0	P48449	615	622	LSS	Lanosterol synthase;Terpene cyclase/mutase family member	yes	no	2	0.00087577	166.68	1		336570	403870	529200
ACDYIQELR	ESTKSGQSKGGILSKACDYIQELRQSNHRL	GGILSKACDYIQELRQSNHRLSEELQGLDQ	K	A	C	L	R	Q	1	1	0	1	1	1	1	0	0	1	1	0	0	0	0	0	0	0	1	0	0	0	9	0	1166.54	P22415;B1AQP1;A0A0S2Z4U5;E9PME6	P22415	247	255	USF1	Upstream stimulatory factor 1	yes	no	2	0.0074278	131.62	1		282070	282790	435260
ACEFAGFQCQIQFGPHNEQK	RDDILNGSHPVSFDKACEFAGFQCQIQFGP	GFQCQIQFGPHNEQKHKAGFLDLKDFLPKE	K	A	C	Q	K	H	2	0	1	0	2	4	2	2	1	1	0	1	0	3	1	0	0	0	0	0	0	0	20	0	2395.05	Q9Y490;A0A1S5UZ07	Q9Y490	235	254	TLN1	Talin-1	yes	no	3;4	4.4153e-12	203.89	2		387530	513280	729410
ACEGLMLLVSLPEPAAAK	LLNLTRSPDGRIAVKACEGLMLLVSLPEPA	GLMLLVSLPEPAAAKCLTQSTCLCELLTDR	K	A	C	A	K	C	4	0	0	0	1	0	2	1	0	0	4	1	1	0	2	1	0	0	0	1	0	0	18	0	1868.97	Q5W0V3	Q5W0V3	280	297	FAM160B1	Protein FAM160B1	yes	yes	3	0.00024608	131.61	1		253730	330960	475640
ACEMNGEECAEDLR	SNVKVETQSDEENGRACEMNGEECAEDLRM	RACEMNGEECAEDLRMLDASGEKMNGSHRD	R	A	C	L	R	M	2	1	1	1	2	0	4	1	0	0	1	0	1	0	0	0	0	0	0	0	0	0	14	0	1682.63	Q13422	Q13422	70	83	IKZF1	DNA-binding protein Ikaros	yes	yes	2	3.2266e-51	278.27	1		5509.6	2451	9053.1
ACEPIIQNFCHDVADNQIDSGDLMECLIQNK	ELESEDIQIEALLMRACEPIIQNFCHDVAD	QIDSGDLMECLIQNKHQKDMNEKCAIGVTH	R	A	C	N	K	H	2	0	3	4	3	3	2	1	1	4	2	1	1	1	1	1	0	0	0	1	0	0	31	0	3646.62	Q92896	Q92896	695	725	GLG1	Golgi apparatus protein 1	yes	yes	4	0.034509	42.851	1		94020	96321	109910
ACFCDDHTR	VSCNRLGQHSCLRCKACFCDDHTRSKVFKQ	SCLRCKACFCDDHTRSKVFKQEKGKQPPCP	K	A	C	T	R	S	1	1	0	2	2	0	0	0	1	0	0	0	0	1	0	0	1	0	0	0	0	0	9	0	1180.44	Q9Y3S2;Q53EN0;D6RBR7;B4DFG9	Q9Y3S2	191	199	ZNF330	Zinc finger protein 330	yes	no	3	0.00022879	160.59	2		1225400	1298800	1537100
ACFDCGAK	IQTLFKRLRAVPTNKACFDCGAKNPSWASI	RAVPTNKACFDCGAKNPSWASITYGVFLCI	K	A	C	A	K	N	2	0	0	1	2	0	0	1	0	0	0	1	0	1	0	0	0	0	0	0	0	0	8	0	927.358	Q8N6H7;G5E9L0;A0A0D9SF70;B3KV00;E9PIY6;E9PQP3;E9PMU9;B7Z6H9;E9PK28;E9PN48;E9PJT7;H0YDX1;E9PMR9;E9PM63;E9PNY8;E9PM18	Q8N6H7	25	32	ARFGAP2	ADP-ribosylation factor GTPase-activating protein 2	yes	no	2	0.00089955	166.17	1		549110	615490	933770
ACFHCETCK	YPTEKVNCLDKFWHKACFHCETCKMTLNMK	DKFWHKACFHCETCKMTLNMKNYKGYEKKP	K	A	C	C	K	M	1	0	0	0	3	0	1	0	1	0	0	1	0	1	0	0	1	0	0	0	0	0	9	0	1211.45	Q14847;A0A024R1S8;A8K1D2;B4DIC4;B4DJI4;F6S2S5;K7ESD6	Q14847	28	36	LASP1	LIM and SH3 domain protein 1	yes	no	3	0.00039536	154.49	1		910320	862540	1342400
ACFTMDPK	YHQLKKLGSSLDWDRACFTMDPKLSAAVTE	SSLDWDRACFTMDPKLSAAVTEAFVRLHEE	R	A	C	P	K	L	1	0	0	1	1	0	0	0	0	0	0	1	1	1	1	0	1	0	0	0	0	0	8	0	968.41	P26640;A0A1U9X9D5;A0A1U9X9C8;A0A1U9X9C7;A0A1U9X9C4;A0A024RCN6;A0A1U9X9C1;A0A1U9X9A3;A0A1U9X9A1;A0A140T936	P26640	443	450	VARS	Valine--tRNA ligase	yes	no	2	0.020065	116.88	1		444210	604420	792430
ACFYNLDK	VVDLNGRYFGGRVVKACFYNLDKFRVLDLA	FGGRVVKACFYNLDKFRVLDLAEQV_____	K	A	C	D	K	F	1	0	1	1	1	0	0	0	0	0	1	1	0	1	0	0	0	0	1	0	0	0	8	0	1029.46	Q96I25;Q5W009	Q96I25	384	391	RBM17	Splicing factor 45	yes	no	2	0.0011528	160.75	1		48792	51764	90014
ACFYNLDKFR	VVDLNGRYFGGRVVKACFYNLDKFRVLDLA	GRVVKACFYNLDKFRVLDLAEQV_______	K	A	C	F	R	V	1	1	1	1	1	0	0	0	0	0	1	1	0	2	0	0	0	0	1	0	0	0	10	1	1332.63	Q96I25;Q5W009	Q96I25	384	393	RBM17	Splicing factor 45	yes	no	3	4.976e-05	199.46	1		624270	796780	1077200
ACGDSTLTQITAGLDPVGR	QEAEQLRNQIRDARKACGDSTLTQITAGLD	STLTQITAGLDPVGRIQMRTRRTLRGHLAK	K	A	C	G	R	I	2	1	0	2	1	1	0	3	0	1	2	0	0	0	1	1	3	0	0	1	0	0	19	0	1930.94	P62879;Q6FHM2;C9JIS1;C9JXA5;C9JZN1	P62879	24	42	GNB2	Guanine nucleotide-binding protein G(I)/G(S)/G(T) subunit beta-2	yes	no	3	3.7595e-07	176.44	1		25703	30528	26683
ACGLIIFR	______________________________	______________________________	R	A	C	F	R	R	1	1	0	0	1	0	0	1	0	2	1	0	0	1	0	0	0	0	0	0	0	0	8	0	948.522	P50583	P50583	5	12	NUDT2	Bis(5-nucleosyl)-tetraphosphatase [asymmetrical]	yes	yes	2	0.0029465	149.06	1		955250	1190600	1418900
ACGLNFADLMAR	APPAPGPGQLTLRLRACGLNFADLMARQGL	RLRACGLNFADLMARQGLYDRLPPLPVTPG	R	A	C	A	R	Q	3	1	1	1	1	0	0	1	0	0	2	0	1	1	0	0	0	0	0	0	0	0	12	0	1337.62	Q99536;A0A024R1Z6;K7ERT7	Q99536	85	96	VAT1	Synaptic vesicle membrane protein VAT-1 homolog	yes	no	2	7.4936e-06	228.98	1		2402300	2870300	4034300
ACGNFGIPCELR	MGSTSDLGHCEKIKKACGNFGIPCELRVTS	IKKACGNFGIPCELRVTSAHKGPDETLRIK	K	A	C	L	R	V	1	1	1	0	2	0	1	2	0	1	1	0	0	1	1	0	0	0	0	0	0	0	12	0	1392.63	P22234;E9PBS1;D6RF62	P22234	287	298	PAICS	Multifunctional protein ADE2;Phosphoribosylaminoimidazole-succinocarboxamide synthase;Phosphoribosylaminoimidazole carboxylase	yes	no	2;3	1.7207e-05	225.22	2	1	7960000	8732800	11934000
ACGNMFGLMHGTCPETSGGLLICLPR	IHNLPVLAKMAAVSKACGNMFGLMHGTCPE	TCPETSGGLLICLPREQAARFCAEIKSPKY	K	A	C	P	R	E	1	1	1	0	3	0	1	5	1	1	4	0	2	1	2	1	2	0	0	0	0	0	26	0	2848.3	P49903;B4DLS1	P49903	305	330	SEPHS1	Selenide, water dikinase 1	yes	no	3	1.1935e-05	153.6	1		10268	4112.5	5931.5
ACGQIFCGK	CRVQFGVMTRKHHCRACGQIFCGKCSSKYS	RKHHCRACGQIFCGKCSSKYSTIPKFGIEK	R	A	C	G	K	C	1	0	0	0	2	1	0	2	0	1	0	1	0	1	0	0	0	0	0	0	0	0	9	0	1039.46	O14964;B4E1E2;A0A0S2Z4R4;A0A0S2Z4Q4;B4DFP5;I3L1P5	O14964	184	192	HGS	Hepatocyte growth factor-regulated tyrosine kinase substrate	yes	no	2	0.0017811	151.27	1		228260	240700	318860
ACGVDFEIR	PCSVTLQPGPEDTGKACGVDFEIRAFCAKS	PEDTGKACGVDFEIRAFCAKSLEEKSHKRN	K	A	C	I	R	A	1	1	0	1	1	0	1	1	0	1	0	0	0	1	0	0	0	0	0	1	0	0	9	0	1065.49	P32121;Q59EM5;A8K4I6;I3L412;K7ENA6	P32121	140	148	ARRB2	Beta-arrestin-2	yes	no	2	0.012481	122.52	2		715180	828910	1105700
ACGVSRPVIACSVTIK	NVPYVFVRSKQALGRACGVSRPVIACSVTI	CGVSRPVIACSVTIKEGSQLKQQIQSIQQS	R	A	C	I	K	E	2	1	0	0	2	0	0	1	0	2	0	1	0	0	1	2	1	0	0	3	0	0	16	1	1716.9	P55769;Q6FHM6	P55769	92	107	NHP2L1	NHP2-like protein 1;NHP2-like protein 1, N-terminally processed	no	no	3	4.6917e-07	207.55	1		1235000	1561300	2018200
ACHILECPEGLAQDVISTIGQAFELR	AEYVAYVAKDPVNQRACHILECPEGLAQDV	AQDVISTIGQAFELRFKQYLRNPPKLVTPH	R	A	C	L	R	F	3	1	0	1	2	2	3	2	1	3	3	0	0	1	1	1	1	0	0	1	0	0	26	0	2926.43	Q5T182;P29353;Q5T187;Q5T188;X6R6D0;Q59HB0;B4DL02	Q5T182	158	183	SHC1	SHC-transforming protein 1	yes	no	3	3.5094e-05	115.58	1		6104.8	5124.5	12235
ACIENGASCIDISGEPQFLELMQLK	NCVGPYRFYGEPVIKACIENGASCIDISGE	DISGEPQFLELMQLKYHEKAADKGVYIIGS	K	A	C	L	K	Y	2	0	1	1	2	2	3	2	0	3	3	1	1	1	1	2	0	0	0	0	0	0	25	0	2822.33	Q8NBX0;A0A384NPM7	Q8NBX0	112	136	SCCPDH	Saccharopine dehydrogenase-like oxidoreductase	yes	no	3	1.4878e-17	217.18	1		182340	185170	227340
ACIGDTLCQK	CEEFLPRGDRYDALRACIGDTLCQKLQNLN	YDALRACIGDTLCQKLQNLNIFLVGCGAIG	R	A	C	Q	K	L	1	0	0	1	2	1	0	1	0	1	1	1	0	0	0	0	1	0	0	0	0	0	10	0	1164.53	A0AVT1;A1LT96;B3KSS1	A0AVT1	448	457	UBA6	Ubiquitin-like modifier-activating enzyme 6	yes	no	3	0.0046171	120.99	1		710600	851420	1077300
ACILCVHPR	DPKKAGTYFSNQAVRACILCVHPRTRVVHL	SNQAVRACILCVHPRTRVVHLSLRPIFLQP	R	A	C	P	R	T	1	1	0	0	2	0	0	0	1	1	1	0	0	0	1	0	0	0	0	1	0	0	9	0	1124.56	Q14690;A0A3B3IUD7;B4DH82;B4DES7	Q14690	329	337	PDCD11	Protein RRP5 homolog	yes	no	3	0.0014809	136.16	1		72783	87905	95010
ACIPVGLLGK	AITAMGFKQPTPIQKACIPVGLLGKDICAC	TPIQKACIPVGLLGKDICACAATGTGKTAA	K	A	C	G	K	D	1	0	0	0	1	0	0	2	0	1	2	1	0	0	1	0	0	0	0	1	0	0	10	0	1026.59	B3GQE6;Q96GQ7;B7Z6D5;A0A087X059	B3GQE6	216	225	DDX27	Probable ATP-dependent RNA helicase DDX27	yes	no	2;3	0.0019676	151.75	3		1143900	1147300	1470100
ACLDTAVENMPSLK	EDPLLSGLLDSPALKACLDTAVENMPSLKM	KACLDTAVENMPSLKMKVVEVLAGHGHLYS	K	A	C	L	K	M	2	0	1	1	1	0	1	0	0	0	2	1	1	0	1	1	1	0	0	1	0	0	14	0	1547.73	P49327;A0A0U1RQF0;Q6PJJ3	P49327	1226	1239	FASN	Fatty acid synthase;[Acyl-carrier-protein] S-acetyltransferase;[Acyl-carrier-protein] S-malonyltransferase;3-oxoacyl-[acyl-carrier-protein] synthase;3-oxoacyl-[acyl-carrier-protein] reductase;3-hydroxyacyl-[acyl-carrier-protein] dehydratase;Enoyl-[acyl-carrier-protein] reductase;Oleoyl-[acyl-carrier-protein] hydrolase	yes	no	2;3	1.9656e-15	269.44	2		3113100	3554100	4471700
ACLDYPVTSVLPPASLCK	ECLKNVSCLWCNTNKACLDYPVTSVLPPAS	DYPVTSVLPPASLCKLSSARWGVCWVNFEA	K	A	C	C	K	L	2	0	0	1	2	0	0	0	0	0	3	1	0	0	3	2	1	0	1	2	0	0	18	0	1989.99	P53801;A8MXQ1;A8K274;A8MZH8	P53801	65	82	PTTG1IP	Pituitary tumor-transforming gene 1 protein-interacting protein	yes	no	3	0.01515	84.859	1		128360	124800	167850
ACLIFFDEIDAIGGAR	ARMVRELFEMARTKKACLIFFDEIDAIGGA	CLIFFDEIDAIGGARFDDGAGGDNEVQRTM	K	A	C	A	R	F	3	1	0	2	1	0	1	2	0	3	1	0	0	2	0	0	0	0	0	0	0	0	16	0	1766.87	P35998;A0A140VK70;Q75L23	P35998	269	284	PSMC2	26S protease regulatory subunit 7	yes	no	2;3	2.1271e-12	255.15	2		1435400	1559400	2046100
ACLISLGYDIGNDPQGEAEFAR	FDRDHSGTLGPEEFKACLISLGYDIGNDPQ	YDIGNDPQGEAEFARIMSIVDPNRLGVVTF	K	A	C	A	R	I	3	1	1	2	1	1	2	3	0	2	2	0	0	1	1	1	0	0	1	0	0	0	22	0	2395.11	P12814;A0A024R694	P12814	773	794	ACTN1	Alpha-actinin-1	yes	no	3	5.1988e-18	216.16	1		824260	803350	949490
ACLISLGYDVENDRQGEAEFNR	FDKDHGGALGPEEFKACLISLGYDVENDRQ	YDVENDRQGEAEFNRIMSLVDPNHSGLVTF	K	A	C	N	R	I	2	2	2	2	1	1	3	2	0	1	2	0	0	1	0	1	0	0	1	1	0	0	22	1	2555.17	O43707;A0A0S2Z3G9;Q96BG6;F5GXS2;A0A0S2Z3X3	O43707	792	813	ACTN4	Alpha-actinin-4	yes	no	3;4	1.5169e-12	208.59	3		877680	753480	1228700
ACLLCSLVK	______________________________	DLRHLRACLLCSLVKTIDQFEYDGCDNCDA	R	A	C	V	K	T	1	0	0	0	2	0	0	0	0	0	3	1	0	0	0	1	0	0	0	1	0	0	9	0	1062.56	P63272;J3KSQ6	P63272	15	23	SUPT4H1	Transcription elongation factor SPT4	yes	no	2	3.6845e-05	194.44	1		706980	775150	1026200
ACLLETPIR	______________________________	______________________________	M	A	C	I	R	M	1	1	0	0	1	0	1	0	0	1	2	0	0	0	1	0	1	0	0	0	0	0	9	0	1071.57	Q8IUR7;C9J2I1;G5E9V6;C9JAA7;C9JBY2	Q8IUR7	2	10	ARMC8	Armadillo repeat-containing protein 8	no	no		1	NaN			0	0	0
ACLNFLK	LGDVVIDLYTEERPRACLNFLKLCKIKYYN	LYTEERPRACLNFLKLCKIKYYNYCLIHNV	R	A	C	L	K	L	1	0	1	0	1	0	0	0	0	0	2	1	0	1	0	0	0	0	0	0	0	0	7	0	864.453	Q8WUA2;Q6P392;B3KRR4;Q32Q83	Q8WUA2	24	30	PPIL4	Peptidyl-prolyl cis-trans isomerase-like 4	yes	no	2	0.006461	149.06	1		398580	382150	593000
ACLQDSYDNLQEIMK	LDNLRLENEKLLESKACLQDSYDNLQEIMK	ACLQDSYDNLQEIMKFEIDQLSRNLQNFKK	K	A	C	M	K	F	1	0	1	2	1	2	1	0	0	1	2	1	1	0	0	1	0	0	1	0	0	0	15	0	1826.82	Q9NS87;C9JKA9;D6RCT7;H7C1K7	Q9NS87	861	875	KIF15	Kinesin-like protein KIF15;Kinesin-like protein	yes	no	3	0.0026263	120.21	1		106020	116220	142250
ACLQQDLK	PGLSCVTYAGDKEERACLQQDLKQESRFHV	AGDKEERACLQQDLKQESRFHVLLTTYEIC	R	A	C	L	K	Q	1	0	0	1	1	2	0	0	0	0	2	1	0	0	0	0	0	0	0	0	0	0	8	0	974.486	Q86WJ1;X5D2E5;A0A494C1F7;A0A0A0MSH9;A0A494C1P7;A0A494C0J6;A0A087WTM4;B4DPN5;A0A494C0F0;A0A494C111;A0A494C1H0;A0A494C0M4;A0A494C1I3;A0A494C0B8;A0A494C0Q0;O75435;A0A1W2PP16	Q86WJ1	134	141	CHD1L	Chromodomain-helicase-DNA-binding protein 1-like	yes	no	2	0.0001074	193.86	1		444970	437820	653690
ACLSGGTQR	LYSTTLFLAREAFRRACLSGGTQRDWSQTL	REAFRRACLSGGTQRDWSQTLNLLWLTVPL	R	A	C	Q	R	D	1	1	0	0	1	1	0	2	0	0	1	0	0	0	0	1	1	0	0	0	0	0	9	0	948.445	Q96AA3;C9JP01;A0A291FGD9	Q96AA3	69	77	RFT1	Protein RFT1 homolog	yes	no	2	0.0068982	132.76	1		108780	127100	129750
ACMGELLDNFSCLSQEVCR	VCEKEKLLSERNQLKACMGELLDNFSCLSQ	ELLDNFSCLSQEVCRDIQSPEQIQALHRYC	K	A	C	C	R	D	1	1	1	1	3	1	2	1	0	0	3	0	1	1	0	2	0	0	0	1	0	0	19	0	2287.97	Q9BYV9	Q9BYV9	697	715	BACH2	Transcription regulator protein BACH2	yes	yes	3	1.0337e-10	205.65	1		15134	16736	30594
ACMLTTATAHDGDVNVISWSR	DASIRIWDIRAAPSKACMLTTATAHDGDVN	ATAHDGDVNVISWSRREPFLLSGGDDGALK	K	A	C	S	R	R	3	1	1	2	1	0	0	1	1	1	1	0	1	0	0	2	3	1	0	2	0	0	21	0	2304.06	Q9BQ67;Q8NCK5;M0QX71;B4DTI1	Q9BQ67	298	318	GRWD1	Glutamate-rich WD repeat-containing protein 1	yes	no	3	6.9727e-13	210.39	2		210230	172740	248880
ACNAIEDAQSTR	CVRKVYLKDTATAERACNAIEDAQSTRQQQ	AERACNAIEDAQSTRQQQKLMKQSSVRLLR	R	A	C	T	R	Q	3	1	1	1	1	1	1	0	0	1	0	0	0	0	0	1	1	0	0	0	0	0	12	0	1334.59	Q709C8;B4E2S9;B3KW10	Q709C8	3722	3733	VPS13C	Vacuolar protein sorting-associated protein 13C	yes	no	2	7.7038e-31	255.52	1		121940	188030	248840
ACNCLLLK	TVTNPKRIERAVEEKACNCLLLKVNQIGSV	ERAVEEKACNCLLLKVNQIGSVTEAIQACK	K	A	C	L	K	V	1	0	1	0	2	0	0	0	0	0	3	1	0	0	0	0	0	0	0	0	0	0	8	0	990.499	P09104;Q6FHV6;A8K3B0;F5H0C8;P13929;D3DTL4;Q9NPL4;U3KQQ1	P09104	336	343	ENO2;ENO3	Gamma-enolase;Enolase;Beta-enolase	yes	no	2	0.00013277	214.14	1		2097600	2215300	3497300
ACNLTDTQK	ASVVENKKTSDASKRACNLTDTQKEVKEMV	SDASKRACNLTDTQKEVKEMVMGLNVLDPH	R	A	C	Q	K	E	1	0	1	1	1	1	0	0	0	0	1	1	0	0	0	0	2	0	0	0	0	0	9	0	1049.48	Q7LBC6;A4FUT8;B4E2P8	Q7LBC6	1356	1364	KDM3B;JMJD1B	Lysine-specific demethylase 3B	yes	no	2	1.249e-05	166.07	1		102320	89022	102470
ACNQLGQFLQHR	SLIIHYDSEPNLLVRACNQLGQFLQHRETN	LVRACNQLGQFLQHRETNLRYLALESMCTL	R	A	C	H	R	E	1	1	1	0	1	3	0	1	1	0	2	0	0	1	0	0	0	0	0	0	0	0	12	0	1470.71	O95782;B4DXJ6;O94973;B7Z5S9;A0A0G2JS82;A0A0G2JQM1;Q8N2F8	O95782	330	341	AP2A1;AP2A2	AP-2 complex subunit alpha-1;AP-2 complex subunit alpha-2	no	no	3	1.1618e-05	215.72	1		1014900	1083200	1494300
ACNQQLTAK	RSDAERRQACDAILRACNQQLTAKLACPRH	CDAILRACNQQLTAKLACPRHLGSLLELAE	R	A	C	A	K	L	2	0	1	0	1	2	0	0	0	0	1	1	0	0	0	0	1	0	0	0	0	0	9	0	1032.5	Q14674;H3BRX7	Q14674	56	64	ESPL1	Separin	yes	no	2	0.00013839	182.98	1		4431.2	10505	9846.9
ACPEEPAAPSPEPR	AGAASPEELASPEERACPEEPAAPSPEPRV	RACPEEPAAPSPEPRVWLEDPASPEEPGEP	R	A	C	P	R	V	3	1	0	0	1	0	3	0	0	0	0	0	0	0	5	1	0	0	0	0	0	0	14	0	1506.68	O94819	O94819	98	111	KBTBD11	Kelch repeat and BTB domain-containing protein 11	yes	yes	3	0.03818	96.756		1	0	0	0
ACPLQPDHTNDEKE	PEEAGSSGLGKAKRKACPLQPDHTNDEKE_	KACPLQPDHTNDEKE_______________	K	A	C	K	E	-	1	0	1	2	1	1	2	0	1	0	1	1	0	0	2	0	1	0	0	0	0	0	14	1	1652.71	Q15004;H0YKX3;G9G6H1	Q15004	98	111	KIAA0101	PCNA-associated factor	yes	no	3	0.0019848	134.61	1		145430	139610	194670
ACPPGTAACLVR	CRDIDTLRDPGSQLRACPPGTAACLVRGHQ	QLRACPPGTAACLVRGHQAFDVGQPRDGLK	R	A	C	V	R	G	3	1	0	0	2	0	0	1	0	0	1	0	0	0	2	0	1	0	0	1	0	0	12	0	1271.61	P11717;Q59EZ3	P11717	227	238	IGF2R	Cation-independent mannose-6-phosphate receptor	yes	no	2	1.0016e-27	305.12	2		161340	174100	192420
ACPQIVTALTLLNR	LNCPLSGEKASLLWRACPQIVTALTLLNRE	RACPQIVTALTLLNREASQEQPVSLTVVGP	R	A	C	N	R	E	2	1	1	0	1	1	0	0	0	1	3	0	0	0	1	0	2	0	0	1	0	0	14	0	1568.87	Q14146;A8K4P8	Q14146	1293	1306	URB2	Unhealthy ribosome biogenesis protein 2 homolog	yes	no	2;3	9.4979e-11	249.98	2		83197	95103	112570
ACPRPEGLNFQDLK	NGLTVAQNQVLNLIKACPRPEGLNFQDLKN	KACPRPEGLNFQDLKNQLKHMSVSSIKQAV	K	A	C	L	K	N	1	1	1	1	1	1	1	1	0	0	2	1	0	1	2	0	0	0	0	0	0	0	14	1	1643.81	P15927;B2R7E8;B4DQD9;B4DUL2;B4DL94;Q5TEJ0	P15927	218	231	RPA2	Replication protein A 32 kDa subunit	yes	no	3	0.0002677	167.22	1		2235200	2644000	3396500
ACPSRDPACK	MPRLYINRRLAMEHRACPSRDPACKNAVFT	AMEHRACPSRDPACKNAVFTQVYEGLKPSD	R	A	C	C	K	N	2	1	0	1	2	0	0	0	0	0	0	1	0	0	2	1	0	0	0	0	0	0	10	1	1160.51	Q5T447;B4DVK6;A1A4G1;B3KU34	Q5T447	486	495	HECTD3	E3 ubiquitin-protein ligase HECTD3	yes	no	3	0.0092039	117.71	1		622280	668130	844460
ACQALGAMLSK	SQITLALGTAASYPRACQALGAMLSKGALN	SYPRACQALGAMLSKGALNPADITVLFKMF	R	A	C	S	K	G	3	0	0	0	1	1	0	1	0	0	2	1	1	0	0	1	0	0	0	0	0	0	11	0	1148.57	Q8IXH7;X6RLT1;H0UI80	Q8IXH7	292	302	NELFCD;TH1L	Negative elongation factor C/D	yes	no	3	0.010903	107.06	1		153530	197400	231570
ACQEDDVR	TQLGDLHTCLMMDMKACQEDDVRLLCHLTP	CLMMDMKACQEDDVRLLCHLTPSIYTEFPD	K	A	C	V	R	L	1	1	0	2	1	1	1	0	0	0	0	0	0	0	0	0	0	0	0	1	0	0	8	0	991.403	Q68E01	Q68E01	730	737	INTS3	Integrator complex subunit 3	yes	yes	2	0.00031602	180.87	1		373850	390430	515360
ACQEQIEAALR	ELLAGITGTEVDCLRACQEQIEAALRESLR	DCLRACQEQIEAALRESLREASQTSSSPAP	R	A	C	L	R	E	3	1	0	0	1	2	2	0	0	1	1	0	0	0	0	0	0	0	0	0	0	0	11	0	1287.62	P30281;A0A024RD48;B3KTY3;Q5T8J1;B3KP19;Q59EI6	P30281	242	252	CCND3	G1/S-specific cyclin-D3	yes	no	2	0.0014609	161.67	1		62539	85237	82227
ACQGQYETIER	LVLLKHALGSPEKVKACQGQYETIERLRSL	EKVKACQGQYETIERLRSLSPKIMQEAFLV	K	A	C	E	R	L	1	1	0	0	1	2	2	1	0	1	0	0	0	0	0	0	1	0	1	0	0	0	11	0	1353.6	Q9BXI6;B7ZVY9;A7E244;B5MD46;B3KSB3;F8WCD1;H0Y2U5;H7C1Q1;H7C471;H0Y5R9	Q9BXI6	323	333	TBC1D10A	TBC1 domain family member 10A	yes	no	2	9.3722e-09	242.49	1		32072	38847	45247
ACQIFVR	SFGGAGGHAPGVARKACQIFVRNLPFDFTW	HAPGVARKACQIFVRNLPFDFTWKMLKDKF	K	A	C	V	R	N	1	1	0	0	1	1	0	0	0	1	0	0	0	1	0	0	0	0	0	1	0	0	7	0	892.459	P52272;A0A087X0X3;Q7KYM9;Q6P2D7;M0R2I7;M0QY96;Q59ES8	P52272	652	658	HNRNPM;ORF;HNRPM	Heterogeneous nuclear ribonucleoprotein M	no	no	2	0.0038641	160.17	1		2496600	2934600	3406900
ACQLDSR	YRIRIEMSKDALPEKACQLDSRYWRITNAK	SKDALPEKACQLDSRYWRITNAKGDVEEVQ	K	A	C	S	R	Y	1	1	0	1	1	1	0	0	0	0	1	0	0	0	0	1	0	0	0	0	0	0	7	0	848.381	Q9UK99;G3V1E0;E9PJM3;Q59GS0;Q49AF1;B7Z6P8	Q9UK99	323	329	FBXO3	F-box only protein 3	yes	no	2	0.021091	120.65	1		216260	215230	293850
ACQLSVVVDDKK	KLPLFPEPLHVFAPRACQLSVVVDDKKFVS	APRACQLSVVVDDKKFVSNITRLSSGPFRT	R	A	C	K	K	F	1	0	0	2	1	1	0	0	0	0	1	2	0	0	0	1	0	0	0	3	0	0	12	1	1360.7	P26358;A0A024R7E3;Q59FP7;I6L9H2;B3KVA0;K7ENW7	P26358	1338	1349	DNMT1	DNA (cytosine-5)-methyltransferase 1;DNA (cytosine-5)-methyltransferase	yes	no	3	0.00028423	174.72	1		865550	932440	1351800
ACQQLDVQK	QDEMKLEGDLRRSQRACQQLDVQKNIQVPR	LRRSQRACQQLDVQKNIQVPREAWYWLRLE	R	A	C	Q	K	N	1	0	0	1	1	3	0	0	0	0	1	1	0	0	0	0	0	0	0	1	0	0	9	0	1088.53	Q8N954;A0A6I8PRS5;A0A6Q8JGY2	Q8N954	194	202	GPATCH11	G patch domain-containing protein 11	yes	no	2	4.6159e-12	196.99	1		91157	105060	121790
ACQSCPSEPNTAALQAALAR	AAHEALGQFCCALHKACQSCPSEPNTAALQ	PSEPNTAALQAALARVVPSYMQAVNRERER	K	A	C	A	R	V	6	1	1	0	2	2	1	0	0	0	2	0	0	0	2	2	1	0	0	0	0	0	20	0	2114.98	Q59FI4;Q8TEX9;B3KQ33;H0YN14;D3DS63;B3KT38;B3KPY9;Q6I9Y8;B3KSQ4;Q59H62;B4DXR7;H0YMR4	Q8TEX9	731	750	IPO4	Importin-4	no	no	3	3.8491e-06	156.83	1		88534	73274	107420
ACQSIYPLHDVFVR	VNKLIPDSIGKDIEKACQSIYPLHDVFVRK	KACQSIYPLHDVFVRKVKMLKKPKFELGKL	K	A	C	V	R	K	1	1	0	1	1	1	0	0	1	1	1	0	0	1	1	1	0	0	1	2	0	0	14	0	1703.85	P61247;Q6NXR8;A8K4W0;D6RAT0;D6RG13;D6RB09;H0Y9Y4;D6R9B6	P61247	200	213	RPS3A	40S ribosomal protein S3a	yes	no	2;3	1.7867e-15	270.93	3	1	9298000	10339000	13051000
ACQSLASR	LKKQPPSFPGAAEERACQSLASRDSLLDTS	PGAAEERACQSLASRDSLLDTSSVSEPNVS	R	A	C	S	R	D	2	1	0	0	1	1	0	0	0	0	1	0	0	0	0	2	0	0	0	0	0	0	8	0	891.423	Q12789;Q6AHZ7;Q6AWA4	Q12789	543	550	GTF3C1;DKFZp686A111;DKFZp686O0870	General transcription factor 3C polypeptide 1	yes	no	2	0.00046077	204.62	1		72852	84272	105440
ACQVTQSR	ISRALELFLESLLKKACQVTQSRNAKTMTT	LESLLKKACQVTQSRNAKTMTTSHLKQCIE	K	A	C	S	R	N	1	1	0	0	1	2	0	0	0	0	0	0	0	0	0	1	1	0	0	1	0	0	8	0	948.445	Q14919;C9JCC6;E9PQX9	Q14919	53	60	DRAP1	Dr1-associated corepressor	yes	no	2	0.0022838	153.04	2		472170	460670	618310
ACQVYIQHMR	VGTQTSQVEIKLSLKACQVYIQHMRSKEHE	KLSLKACQVYIQHMRSKEHERPRRLRLVRK	K	A	C	M	R	S	1	1	0	0	1	2	0	0	1	1	0	0	1	0	0	0	0	0	1	1	0	0	10	0	1304.61	Q13045;B4DIX0;Q59H95	Q13045	1223	1232	FLII	Protein flightless-1 homolog	yes	no	3	0.0051885	119.62	1		98361	80318	111960
ACRSASPSSQGWQGR	PEPSAKQRSMRCYRKACRSASPSSQGWQGR	ACRSASPSSQGWQGRRGRNSRSVSSGSNRT	K	A	C	G	R	R	2	2	0	0	1	2	0	2	0	0	0	0	0	0	1	4	0	1	0	0	0	0	15	1	1633.74	Q5VV67;X6R7H2	Q5VV67	1408	1422	PPRC1	Peroxisome proliferator-activated receptor gamma coactivator-related protein 1	yes	no	3	0.0070744	120.9		1	0	0	0
ACSLTAGDGPSVSLTAPSQTMVIQ				A	C	I	Q		3	0	0	1	1	2	0	2	0	1	2	0	1	0	2	4	3	0	0	2	0	0	24	0	2390.15		REV__A0A5C2FUQ6					yes	yes	3	0.005521	77.668	1		853240	864400	1020900
ACSPCSSQSSSSGICTDFWDLLVK	TKETNCESDRERGNKACSPCSSQSSSSGIC	SSSGICTDFWDLLVKLDNMNVSRKGKNSVK	K	A	C	V	K	L	1	0	0	2	3	1	0	1	0	1	2	1	0	1	1	7	1	1	0	1	0	0	24	0	2691.16	Q7Z6Z7;A0A024R9W5;A0A024R9U8;A0A024R9Y3;Q5H924;H0Y659;Q5H935	Q7Z6Z7	3371	3394	HUWE1	E3 ubiquitin-protein ligase HUWE1	yes	no	3;4	1.3091e-05	165.53	2		115770	116030	177540
ACSPDAVVSPSSAFLR	______________________________	CSPDAVVSPSSAFLRSGSVYEPLKSINLPR	M	A	C	L	R	S	3	1	0	1	1	0	0	0	0	0	1	0	0	1	2	4	0	0	0	2	0	0	16	0	1662.8	I3L3F2;H3BV13;H3BQ89;B4DQ16	I3L3F2	2	17	PHKB		yes	no	2;3	3.1949e-23	105.5		5	0	0	0
ACSTPPGPQTVLIFDELSDSLCR	AQEKALRKTELLVDRACSTPPGPQTVLIFD	QTVLIFDELSDSLCRVADLADFVKIAHPEP	R	A	C	C	R	V	1	1	0	2	2	1	1	1	0	1	3	0	0	1	3	3	2	0	0	1	0	0	23	0	2562.21	Q99797	Q99797	95	117	MIPEP	Mitochondrial intermediate peptidase	yes	yes	3	3.3271e-05	150.13	1		157520	139620	241950
ACTILLR	GDEYFTFITDCKDPKACTILLRGASKEILS	ITDCKDPKACTILLRGASKEILSEVERNLQ	K	A	C	L	R	G	1	1	0	0	1	0	0	0	0	1	2	0	0	0	0	0	1	0	0	0	0	0	7	0	845.479	P49368;B3KX11;Q59H77;B4DUR8;Q2TU64	P49368	371	377	CCT3	T-complex protein 1 subunit gamma	yes	no	2	0.016732	123.99	1	1	6268800	5599700	7806200
ACTQLVDNLVEHILK	LLKSEEDSSYKPVKKACTQLVDNLVEHILK	ACTQLVDNLVEHILKYEESLADSDNKGVNS	K	A	C	L	K	Y	1	0	1	1	1	1	1	0	1	1	3	1	0	0	0	0	1	0	0	2	0	0	15	0	1751.92	A0A590UJS4;Q6KC79;Q6IEH8	Q6KC79	1970	1984	NIPBL	Nipped-B-like protein	no	no	3	0.012811	97.904	1		149740	136480	219750
ACTTEEDQEK	SASVKKPHTLLQRVKACTTEEDQEKLMQIT	LQRVKACTTEEDQEKLMQITSLHSLNAFLL	K	A	C	E	K	L	1	0	0	1	1	1	3	0	0	0	0	1	0	0	0	0	2	0	0	0	0	0	10	0	1209.48	P49915;A0A140VJK6;B4DUT7;Q53F90	P49915	488	497	GMPS	GMP synthase [glutamine-hydrolyzing]	yes	no	2;3	3.2776e-31	324.09	2		1896000	1986700	2634600
ACVEAPK	RGDPEMEQKMNRVIRACVEAPKGNPICSLH	QKMNRVIRACVEAPKGNPICSLHDQGAGGN	R	A	C	P	K	G	2	0	0	0	1	0	1	0	0	0	0	1	0	0	1	0	0	0	0	1	0	0	7	0	773.374	A8K8N7;B4DJ26;J3KT98;O15067;A8K9T9	O15067	501	507	PFAS	Phosphoribosylformylglycinamidine synthase	no	no	2	0.011692	134.44	1		2839300	2946500	4061000
ACVGNAYHK	GDSQQPSSSGLASSKACVGNAYHKQLAALN	GLASSKACVGNAYHKQLAALNCSVRDWIVK	K	A	C	H	K	Q	2	0	1	0	1	0	0	1	1	0	0	1	0	0	0	0	0	0	1	1	0	0	9	0	1018.47	Q9UKX7;A0A024R4X7	Q9UKX7	150	158	NUP50;hCG_1989366	Nuclear pore complex protein Nup50	yes	no	3	0.00098848	139.97	1		4462300	4646500	5978900
ACVLELEER	QAQAEQGQQELKNLRACVLELEERLSTQEG	ELKNLRACVLELEERLSTQEGLVQELQKKQ	R	A	C	E	R	L	1	1	0	0	1	0	3	0	0	0	2	0	0	0	0	0	0	0	0	1	0	0	9	0	1117.54	Q9BW19;A0A024RCS7;A0A1U9X7X5;B4DMA8;B4E063	Q9BW19	211	219	KIFC1	Kinesin-like protein KIFC1;Kinesin-like protein	yes	no	2	0.004511	137.9	1		235220	253490	294510
ACVMMQGR	PGHAGRLVFGFLNGRACVMMQGRFHMYEGY	FGFLNGRACVMMQGRFHMYEGYPLWKVTFP	R	A	C	G	R	F	1	1	0	0	1	1	0	1	0	0	0	0	2	0	0	0	0	0	0	1	0	0	8	0	951.409	P00491;V9HWH6;Q8N7G1;G3V5M2;G3V2H3	P00491	77	84	PNP;HEL-S-156an	Purine nucleoside phosphorylase	yes	no	2	0.00011	193.7	1		2654400	2428800	3602500
ACWVLHYFCEVK	VFPLFSSELGYMRARACWVLHYFCEVKFKS	RARACWVLHYFCEVKFKSDQNLQTALELTR	R	A	C	V	K	F	1	0	0	0	2	0	1	0	1	0	1	1	0	1	0	0	0	1	1	2	0	0	12	0	1610.74	O95373;B3KQG6	O95373	476	487	IPO7	Importin-7	yes	no	3	0.00016775	181.87	1		560900	691340	968010
ACYALENFVENLGPK	YLKSVPLGHTHHLAKACYALENFVENLGPK	ACYALENFVENLGPKVQPYLPELMECMLQL	K	A	C	P	K	V	2	0	2	0	1	0	2	1	0	0	2	1	0	1	1	0	0	0	1	1	0	0	15	0	1723.82	Q59FI4;Q8TEX9;B3KQ33;H0YN14;D3DS63;B3KT38;B3KPY9;Q6I9Y8;B3KSQ4;Q59H62;B4DXR7	Q8TEX9	458	472	IPO4	Importin-4	no	no	3;4	4.3257e-06	212.68	2		1534500	1850900	2355500
ACYGVLR	ESLRYKLLGGLAVRRACYGVLRFIMESGAK	LGGLAVRRACYGVLRFIMESGAKGCEVVVS	R	A	C	L	R	F	1	1	0	0	1	0	0	1	0	0	1	0	0	0	0	0	0	0	1	1	0	0	7	0	837.417	P23396;Q53G83;E9PL09;A7E2S3;H0YEU2;Q9NQS8	P23396	118	124	RPS3	40S ribosomal protein S3	yes	no	2	0.02573	117.54	1	1	1602900	1408300	2343000
ACYLSINPQKDETLETEK	HSSSEFEIVKAIKERACYLSINPQKDETLE	LSINPQKDETLETEKAQYYLPDGSTIEIGP	R	A	C	E	K	A	1	0	1	1	1	1	3	0	0	1	2	2	0	0	1	1	2	0	1	0	0	0	18	1	2138.02	P61163;A0A384NQ21;B4DM97;B4DXP9;R4GMT0;B4DMT4	P61163	221	238	ACTR1A	Alpha-centractin	yes	no	3	1.2501e-09	196.8	1		163600	205210	275260
ACYYSLASK	WEDRPDFLTVEQRMRACYYSLASKVEGPPG	VEQRMRACYYSLASKVEGPPGSTQKAEAAC	R	A	C	S	K	V	2	0	0	0	1	0	0	0	0	0	1	1	0	0	0	2	0	0	2	0	0	0	9	0	1061.49	P43403	P43403	595	603	ZAP70	Tyrosine-protein kinase ZAP-70	yes	yes	2	2.8317e-05	209.87	2		265840	350050	436750
ADAAATAGAGGSGTR	______________________________	ADAAATAGAGGSGTRSGSKQSTNPADNYHL	M	A	D	T	R	S	6	1	0	1	0	0	0	4	0	0	0	0	0	0	0	1	2	0	0	0	0	0	15	0	1232.57	Q7Z7C8;A0A024RD01;C9J7M8;A0A0A0MRR3	Q7Z7C8	2	16	TAF8;TBN	Transcription initiation factor TFIID subunit 8	yes	no	2	8.6284e-16	106.67	1	1	4000.1	0	0
ADAAPQLGK	______________________________	______________________________	M	A	D	G	K	R	3	0	0	1	0	1	0	1	0	0	1	1	0	0	1	0	0	0	0	0	0	0	9	0	869.461	Q96C86;A0A384MTI8;Q53G42	Q96C86	2	10	DCPS	m7GpppX diphosphatase	no	no		1	NaN			0	0	0
ADAAPQLGKR	______________________________	______________________________	M	A	D	K	R	K	3	1	0	1	0	1	0	1	0	0	1	1	0	0	1	0	0	0	0	0	0	0	10	1	1025.56	Q96C86;A0A384MTI8;Q53G42	Q96C86	2	11	DCPS	m7GpppX diphosphatase	no	no		1	NaN			0	0	0
ADAASQVLLGSGLTILSQPLMYVK	______________________________	GSGLTILSQPLMYVKVLIQVGYEPLPPTIG	M	A	D	V	K	V	3	0	0	1	0	2	0	2	0	1	5	1	1	0	1	3	1	0	1	2	0	0	24	0	2474.35	Q9Y6C9;Q53G34;E9PIE4	Q9Y6C9	2	25	MTCH2	Mitochondrial carrier homolog 2	yes	no	3	1.5482e-32	108.14	1		7125.5	12035	14186
ADADPSPTSPPTAR	______________________________	RADADPSPTSPPTARDTPGRQAEKSETACE	R	A	D	A	R	D	3	1	0	2	0	0	0	0	0	0	0	0	0	0	4	2	2	0	0	0	0	0	14	0	1381.65	Q9NWZ5;Q53HM1;B7Z785	Q9NWZ5	8	21	UCKL1	Uridine-cytidine kinase-like 1;Uridine-cytidine kinase	yes	no	2	7.431e-05	225.21		1	0	0	0
ADAEAECNILR	PYYRTKLRGLYTTAKADAEAECNILRKALD	TTAKADAEAECNILRKALDKIAEIKSLLEE	K	A	D	L	R	K	3	1	1	1	1	0	2	0	0	1	1	0	0	0	0	0	0	0	0	0	0	0	11	0	1260.58	Q96ES7	Q96ES7	68	78	CCDC101	SAGA-associated factor 29 homolog	yes	yes	2	0.0020394	143.4	1		20636	22052	23493
ADAEDLLDSFLSNILQDCR	ALHSLTACLSRSVLRADAEDLLDSFLSNIL	DLLDSFLSNILQDCRHHLCEPDMKLVWPSA	R	A	D	C	R	H	2	1	1	4	1	1	1	0	0	1	4	0	0	1	0	2	0	0	0	0	0	0	19	0	2194.02	Q96T76;H7C1W5	Q96T76	339	357	MMS19	MMS19 nucleotide excision repair protein homolog	yes	no	3	5.8907e-12	224.36	1		30546	36793	29809
ADAEEEAATR	WARFGRTLAEINANRADAEEEAATRIPA__	INANRADAEEEAATRIPA____________	R	A	D	T	R	I	4	1	0	1	0	0	3	0	0	0	0	0	0	0	0	0	1	0	0	0	0	0	10	0	1061.46	Q13409;B4DPZ3;A0A140VKE9;Q59GU5;Q9H5W7;B4DX93	Q13409	626	635	DYNC1I2	Cytoplasmic dynein 1 intermediate chain 2	yes	no	2	6.4394e-07	228.31	1		746930	553790	716230
ADAEGESDLENSR	RILAQATSDLVNAIKADAEGESDLENSRKL	IKADAEGESDLENSRKLLSAAKILADATAK	K	A	D	S	R	K	2	1	1	2	0	0	3	1	0	0	1	0	0	0	0	2	0	0	0	0	0	0	13	0	1391.58	Q9Y490;A0A1S5UZ07	Q9Y490	842	854	TLN1	Talin-1	yes	no	2;3	6.1444e-41	322.27	2		1372300	1309600	1340300
ADAEGESDLENSRK	RILAQATSDLVNAIKADAEGESDLENSRKL	KADAEGESDLENSRKLLSAAKILADATAKM	K	A	D	R	K	L	2	1	1	2	0	0	3	1	0	0	1	1	0	0	0	2	0	0	0	0	0	0	14	1	1519.67	Q9Y490;A0A1S5UZ07	Q9Y490	842	855	TLN1	Talin-1	yes	no	3	6.5724e-05	184.11	1		1187000	1022700	1080800
ADAENAMR	KKTACGFCFVEYYSRADAENAMRYINGTRL	FVEYYSRADAENAMRYINGTRLDDRIIRTD	R	A	D	M	R	Y	3	1	1	1	0	0	1	0	0	0	0	0	1	0	0	0	0	0	0	0	0	0	8	0	876.376	P52298;C9JQX9;B3KSB0;B4DJM2;A6PVI3	P52298	92	99	NCBP2;NCBP2L	Nuclear cap-binding protein subunit 2;Nuclear cap-binding protein subunit 2-like	yes	no	2	0.010925	124.08	1		752000	630330	853090
ADAENLIYTADPESFEVNTK	WLKMLCRHVANTICKADAENLIYTADPESF	LIYTADPESFEVNTKDMDSTLSRASRAIKK	K	A	D	T	K	D	3	0	2	2	0	0	3	0	0	1	1	1	0	1	1	1	2	0	1	1	0	0	20	0	2226.03	Q9H8V3;Q96SJ9;Q96J05;H7C103	Q9H8V3	798	817	ECT2	Protein ECT2	yes	no	3	1.8757e-17	235.37	1		147370	146980	151560
ADAETLR	VLRGTVTDFPGFDERADAETLRKAMKGLGT	DFPGFDERADAETLRKAMKGLGTDEESILT	R	A	D	L	R	K	2	1	0	1	0	0	1	0	0	0	1	0	0	0	0	0	1	0	0	0	0	0	7	0	774.387	P08758;V9HWE0;D6RBE9;E9PHT9;B4DNG6;D6RCN3	P08758	19	25	ANXA5;HEL-S-7	Annexin A5;Annexin	yes	no	2	0.011993	133.81	1		183650	127240	186360
ADAEVIILPK	______________________________	______________________________	M	A	D	P	K	K	2	0	0	1	0	0	1	0	0	2	1	1	0	0	1	0	0	0	0	1	0	0	10	0	1067.62	O60832;C9IYT0;U5UA77;U5U7S7;U5U768	O60832	2	11	DKC1	H/ACA ribonucleoprotein complex subunit 4	no	no		1	NaN			0	0	0
ADAFGDELFSVFEGDSTTAAGTK	______________________________	FSVFEGDSTTAAGTKKDKEKDKGKWKGPPG	M	A	D	T	K	K	4	0	0	3	0	0	2	3	0	0	1	1	0	3	0	2	3	0	0	1	0	0	23	0	2335.05	P42285;A8K6I4;Q3MHC9;D6REC7	P42285	2	24	SKIV2L2	Superkiller viralicidic activity 2-like 2	yes	no	2;3	1.8111e-54	188.12	4		124610	102190	128560
ADAFGDELFSVFEGDSTTAAGTKK	______________________________	SVFEGDSTTAAGTKKDKEKDKGKWKGPPGS	M	A	D	K	K	D	4	0	0	3	0	0	2	3	0	0	1	2	0	3	0	2	3	0	0	1	0	0	24	1	2463.14	P42285;A8K6I4;Q3MHC9;D6REC7	P42285	2	25	SKIV2L2	Superkiller viralicidic activity 2-like 2	yes	no	3	1.8387e-11	73.11	1		394440	399030	496600
ADALMPQETQALK	RAVHEKVNIIPVIGKADALMPQETQALKQK	GKADALMPQETQALKQKIRDQLKEEEIHIY	K	A	D	L	K	Q	3	0	0	1	0	2	1	0	0	0	2	1	1	0	1	0	1	0	0	0	0	0	13	0	1414.71	Q8WYJ6;J3KNL2	Q8WYJ6	172	184	2021-09-01	Septin-1	yes	no	2;3	1.2305e-11	266.93	3		4111900	3569000	4655200
ADALQLSVEEFVER	SFSLSPAAVADNVERADALQLSVEEFVERY	RADALQLSVEEFVERYERPYKPVVLLNAQE	R	A	D	E	R	Y	2	1	0	1	0	1	3	0	0	0	2	0	0	1	0	1	0	0	0	2	0	0	14	0	1604.8	Q6NYC1;B2WTI3;B2WTI4;K7EJU9;A0A0S2PZM4	Q6NYC1	49	62	JMJD6	Bifunctional arginine demethylase and lysyl-hydroxylase JMJD6	yes	no	2;3	2.3815e-96	407.76	2		1307800	1068500	1559800
ADALYPVVSAASICAK	LQQSFPGIEVTVKAKADALYPVVSAASICA	DALYPVVSAASICAKVARDQAVKKWQFVEK	K	A	D	A	K	V	5	0	0	1	1	0	0	0	0	1	1	1	0	0	1	2	0	0	1	2	0	0	16	0	1634.83	O75792;Q6UQL6;Q6IBG3	O75792	168	183	RNASEH2A;JUNB	Ribonuclease H2 subunit A;Ribonuclease	yes	no	3	4.052e-05	170.74	1		1502200	1475600	1890100
ADANKAEVPGATGGDSPHLQPAEPPGEPR	______________________________	DSPHLQPAEPPGEPRREPHPAEAEKQQPQH	M	A	D	P	R	R	5	1	1	2	0	1	3	4	1	0	1	1	0	0	6	1	1	0	0	1	0	0	29	1	2864.37	A0A0A0MR39;Q9P2K5;A0A0A0MQW0;A0A087WWC8	A0A0A0MR39	2	30	MYEF2	Myelin expression factor 2	yes	no	3;4	4.362e-05	65.744		2	0	0	0
ADAPDAGAQSDSELPSYHQNDVSLDR	GSGVKPPAALQATARADAPDAGAQSDSELP	SELPSYHQNDVSLDRGYTSDSEVYTDHGRP	R	A	D	D	R	G	4	1	1	5	0	2	1	1	1	0	2	0	0	0	2	4	0	0	1	1	0	0	26	0	2757.21	Q92538;A0A669KB10;A0A669KBG8	Q92538	1289	1314	GBF1	Golgi-specific brefeldin A-resistance guanine nucleotide exchange factor 1	yes	no	3	3.5323e-05	150.34		1	0	0	0
ADAPVALVVHMAPASVLVDSR	QPICENATFQRYQGKADAPVALVVHMAPAS	LVVHMAPASVLVDSRYQQWMERFGPDTQHL	K	A	D	S	R	Y	5	1	0	2	0	0	0	0	1	0	2	0	1	0	2	2	0	0	0	5	0	0	21	0	2117.13	Q9BQ52;A0A0S2Z5M8;B4DT15;G5E9D5;B3KT00;B3KSU9;H7C2I4	Q9BQ52	333	353	ELAC2	Zinc phosphodiesterase ELAC protein 2	yes	no	3	2.3631e-05	143.04	1		641370	504380	754340
ADARQEEDSYEIFICHANVIR	DGARIEAAFRNYIHRADARQEEDSYEIFIC	EDSYEIFICHANVIRYIVCRALQFPPEGWL	R	A	D	I	R	Y	3	2	1	2	1	1	3	0	1	3	0	0	0	1	0	1	0	0	1	1	0	0	21	1	2535.18	Q96HS1;F5GXG4	Q96HS1	215	235	PGAM5	Serine/threonine-protein phosphatase PGAM5, mitochondrial	yes	no	4	2.2984e-06	167.35	1		785270	770160	856840
ADATNVNNWHWTER	AKWGEGDPRWIVEERADATNVNNWHWTERD	RADATNVNNWHWTERDASNWSTDKLKTLFL	R	A	D	E	R	D	2	1	3	1	0	0	1	0	1	0	0	0	0	0	0	0	2	2	0	1	0	0	14	0	1712.77	O95433;G3V3W9	O95433	17	30	AHSA1	Activator of 90 kDa heat shock protein ATPase homolog 1	yes	no	3	1.5141e-05	213.67	1		1731000	1643800	1906100
ADAVQDSEMVELVELEIR	ARQIGVEHVVVYVNKADAVQDSEMVELVEL	VQDSEMVELVELEIRELLTEFGYKGEETPV	K	A	D	I	R	E	2	1	0	2	0	1	4	0	0	1	2	0	1	0	0	1	0	0	0	3	0	0	18	0	2045	P49411;A0A384ME17	P49411	183	200	TUFM	Elongation factor Tu, mitochondrial	yes	no	3	7.2891e-10	198.67	2		67688	52616	74870
ADAYTVELENAESR	LNEISGQSVAEQLQKADAYTVELENAESRV	KADAYTVELENAESRVAKLRDEGERLHLPY	K	A	D	S	R	V	3	1	1	1	0	0	3	0	0	0	1	0	0	0	0	1	1	0	1	1	0	0	14	0	1566.72	Q8WXH0;G3V5X4;A0A0A0MRE3;D4YW74;A0A0C4DGK3;A0A669KBH2	Q8WXH0	4675	4688	SYNE2;TROPH	Nesprin-2	yes	no	2;3	0.0019895	131.06	2		124320	122370	143890
ADCASGIFLAAEK	KELLYFLDSCEPEFKADCASGIFLAAEKYA	FKADCASGIFLAAEKYAPSKRWHIDTIMRV	K	A	D	E	K	Y	4	0	0	1	1	0	1	1	0	1	1	1	0	1	0	1	0	0	0	0	0	0	13	0	1351.64	O43747;B3KXW5;A0A140VJE7;Q8IY97;B4DS96	O43747	398	410	AP1G1	AP-1 complex subunit gamma-1	yes	no	2;3	0.00098741	164.9	2		1826900	1974900	2262900
ADCILYYGFGDIFR	NYYQESGRAGRDDMKADCILYYGFGDIFRI	KADCILYYGFGDIFRISSMVVMENVGQQKL	K	A	D	F	R	I	1	1	0	2	1	0	0	2	0	2	1	0	0	2	0	0	0	0	2	0	0	0	14	0	1708.79	P46063;A0A024RAV2	P46063	412	425	RECQL	ATP-dependent DNA helicase Q1	yes	no	2;3	0.00026126	159.52	3		259600	252770	321860
ADCPPGMK	LLHHKILETLYTLGKADCPPGMKQQVLVFY	TLYTLGKADCPPGMKQQVLVFYTKLLGRIR	K	A	D	M	K	Q	1	0	0	1	1	0	0	1	0	0	0	1	1	0	2	0	0	0	0	0	0	0	8	0	874.368	Q5W0V3	Q5W0V3	97	104	FAM160B1	Protein FAM160B1	yes	yes	2	0.040488	103.92	1		1256900	1063900	1416400
ADCSNIDK	DSTLAVQQYIQQNIRADCSNIDKILEPPEG	YIQQNIRADCSNIDKILEPPEGQDEGVWKY	R	A	D	D	K	I	1	0	1	2	1	0	0	0	0	1	0	1	0	0	0	1	0	0	0	0	0	0	8	0	921.386	S4R3N1;A8K012;Q9Y3A3;A0A024R3X9;F8W8B0	S4R3N1	85	92	HSPE1-MOB4;MOB4;PREI3	MOB-like protein phocein	no	no	2	0.0027295	150.36	1		254490	243720	297600
ADCSWTPLNTQMSK	LKLPASDSAEASNSRADCSWTPLNTQMSKQ	RADCSWTPLNTQMSKQVDCSPAGVKALDSR	R	A	D	S	K	Q	1	0	1	1	1	1	0	0	0	0	1	1	1	0	1	2	2	1	0	0	0	0	14	0	1637.72	Q5H9F3	Q5H9F3	137	150	BCORL1	BCL-6 corepressor-like protein 1	yes	yes	3	0.019992	92.19	1		1140300	1076100	1354000
ADCTITMADSDFLALMTGK	VKNGKGSVLPNSDKKADCTITMADSDFLAL	ITMADSDFLALMTGKMNPQSAFFQGKLKIT	K	A	D	G	K	M	3	0	0	3	1	0	0	1	0	1	2	1	2	1	0	1	3	0	0	0	0	0	19	0	2059.93	P22307;B2R761;A0A384NY87;B4E0J3;H0YF61	P22307	493	511	SCP2	Non-specific lipid-transfer protein	yes	no	2;3	1.6315e-06	172.09	4		1047100	824720	1020900
ADDADEFGYSR	AKSARLNLWRYGDFRADDADEFGYSR____	GDFRADDADEFGYSR_______________	R	A	D	S	R	-	2	1	0	3	0	0	1	1	0	0	0	0	0	1	0	1	0	0	1	0	0	0	11	0	1244.49	Q7KZF4;A0A140VK49;B2R5U1;Q59FF0;B3KU67;B4E299	Q7KZF4	900	910	SND1	Staphylococcal nuclease domain-containing protein 1	yes	no	2	5.5323e-13	270.06	1		468290	383670	407940
ADDGFHLLLMTPK	VQHEARLSMMLLDSRADDGFHLLLMTPKPM	SRADDGFHLLLMTPKPMIRAFDHVLHLRPL	R	A	D	P	K	P	1	0	0	2	0	0	0	1	1	0	3	1	1	1	1	0	1	0	0	0	0	0	13	0	1456.74	Q9H6R4;A0A0A0MRW6;B4DF80	Q9H6R4	452	464	NOL6	Nucleolar protein 6	yes	no	3	0.0031569	138.42	1		228940	245380	285270
ADDGRPFPQVIK	CIGGVILFHETLYQKADDGRPFPQVIKSKG	YQKADDGRPFPQVIKSKGGVVGIKVDKGVV	K	A	D	I	K	S	1	1	0	2	0	1	0	1	0	1	0	1	0	1	2	0	0	0	0	1	0	0	12	1	1341.7	P04075;V9HWN7;J3KPS3;H3BQN4;H3BPS8;H3BUH7;H3BR04;H3BMQ8;H3BU78	P04075	88	99	ALDOA;HEL-S-87p	Fructose-bisphosphate aldolase A;Fructose-bisphosphate aldolase	yes	no	2;3	0.00027388	205.18	3	1	39102000	38215000	58303000
ADDIDIEAMLEAPYK	______________________________	ADDIDIEAMLEAPYKKDENKLSSANGHEER	M	A	D	Y	K	K	3	0	0	3	0	0	2	0	0	2	1	1	1	0	1	0	0	0	1	0	0	0	15	0	1692.79	Q14498;A0A384NQ03;B4DRA0;G3XAC6;Q5QP23;Q5QP22;A8MYG5;F2Z2Z5;F8WF24;F2Z3E6;F8WF73	Q14498	2	16	RBM39	RNA-binding protein 39	yes	no	2;3	1.7293e-05	85.536	2		304770	272550	323490
ADDIDIEAMLEAPYKK	______________________________	DDIDIEAMLEAPYKKDENKLSSANGHEERS	M	A	D	K	K	D	3	0	0	3	0	0	2	0	0	2	1	2	1	0	1	0	0	0	1	0	0	0	16	1	1820.89	Q14498;A0A384NQ03;B4DRA0;G3XAC6;Q5QP23;Q5QP22;A8MYG5;F2Z2Z5;F8WF24;F2Z3E6;F8WF73	Q14498	2	17	RBM39	RNA-binding protein 39	no	no		1	NaN			0	0	0
ADDIDIEAMLEAPYKKDENK	______________________________	IEAMLEAPYKKDENKLSSANGHEERSKKRK	M	A	D	N	K	L	3	0	1	4	0	0	3	0	0	2	1	3	1	0	1	0	0	0	1	0	0	0	20	2	2307.09	Q14498;A0A384NQ03;B4DRA0;G3XAC6;Q5QP23;Q5QP22;A8MYG5;F2Z2Z5;F8WF24	Q14498	2	21	RBM39	RNA-binding protein 39	yes	no	3	0.0030118	53.519	1		46606	26756	46468
ADDILDLK	QLDLAKNRLYQAIQRADDILDLKFCMDGVQ	LYQAIQRADDILDLKFCMDGVQTALRSEDY	R	A	D	L	K	F	1	0	0	3	0	0	0	0	0	1	2	1	0	0	0	0	0	0	0	0	0	0	8	0	901.476	Q9H9E3;Q6PIW8;A0A6I8PIQ6;A0A0A0MS45;J3KNI1;A0A024QZ89;A2VCL3;J3KRB5;H3BMV9	Q9H9E3	129	136	COG4	Conserved oligomeric Golgi complex subunit 4	yes	no	2	0.026819	111.95	1		477230	515740	567240
ADDKDSLPK	______________________________	______________________________	M	A	D	P	K	L	1	0	0	3	0	0	0	0	0	0	1	2	0	0	1	1	0	0	0	0	0	0	9	1	987.487	L0R6Q1	L0R6Q1	2	10	SLC35A4		no	no		1	NaN			0	0	0
ADDLDFETGDAGASATFPMQCSALR	______________________________	AGASATFPMQCSALRKNGFVVLKGRPCKIV	M	A	D	L	R	K	5	1	0	4	1	1	1	2	0	0	2	0	1	2	1	2	2	0	0	0	0	0	25	0	2645.14	P63241;I3L397;I3L504;Q6IS14	P63241	2	26	EIF5A;EIF5AL1	Eukaryotic translation initiation factor 5A-1;Eukaryotic translation initiation factor 5A;Eukaryotic translation initiation factor 5A-1-like	yes	no	2;3	7.5791e-45	142.23	8	1	91797	118100	127050
ADDLDFETGDAGASATFPMQCSALRK	______________________________	GASATFPMQCSALRKNGFVVLKGRPCKIVE	M	A	D	R	K	N	5	1	0	4	1	1	1	2	0	0	2	1	1	2	1	2	2	0	0	0	0	0	26	1	2773.23	P63241;I3L397;I3L504;Q6IS14	P63241	2	27	EIF5A;EIF5AL1	Eukaryotic translation initiation factor 5A-1;Eukaryotic translation initiation factor 5A;Eukaryotic translation initiation factor 5A-1-like	yes	no	3	3.7218e-12	114.88	3		1669400	1707900	2500000
ADDLEPIMELGR	SKACISIGNQNFEVKADDLEPIMELGRGAY	EVKADDLEPIMELGRGAYGVVEKMRHVPSG	K	A	D	G	R	G	1	1	0	2	0	0	2	1	0	1	2	0	1	0	1	0	0	0	0	0	0	0	12	0	1357.65	P52564;B5BU16;A8K3Y2;K7EIW3;Q6MZH7;A0A0A0MRF7	P52564	50	61	MAP2K6;DKFZp686N0154	Dual specificity mitogen-activated protein kinase kinase 6	yes	no	2	0.000897	172.56	1		402190	362530	377950
ADDLGKGGNEESTK	GDHCIIGRTLVVHEKADDLGKGGNEESTKT	KADDLGKGGNEESTKTGNAGSRLACGVIGI	K	A	D	T	K	T	1	0	1	2	0	0	2	3	0	0	1	2	0	0	0	1	1	0	0	0	0	0	14	1	1419.65	P00441;V9HWC9;H7BYH4	P00441	124	137	SOD1;HEL-S-44	Superoxide dismutase [Cu-Zn]	yes	no	2	0.0020161	173.19	1		55122	44538	87913
ADDLLPLGDQTQDGDFGSR	RVKKIRKKEKEVVVRADDLLPLGDQTQDGD	LPLGDQTQDGDFGSRLRGRGRRRVSEVEEE	R	A	D	S	R	L	1	1	0	5	0	2	0	3	0	0	3	0	0	1	1	1	1	0	0	0	0	0	19	0	2018.92	O43290;B4DDH9;B4DP43	O43290	420	438	SART1	U4/U6.U5 tri-snRNP-associated protein 1	yes	no	2;3	2.0554e-37	321.82	3		6387100	6457900	7960700
ADDNATIR	DGASRRGESMQPNRRADDNATIRVTNLSED	SMQPNRRADDNATIRVTNLSEDTRETDLQE	R	A	D	I	R	V	2	1	1	2	0	0	0	0	0	1	0	0	0	0	0	0	1	0	0	0	0	0	8	0	874.414	O75821;Q6IAM0;K7EL20;A8K5K5;K7ER90;K7ENA8	O75821	235	242	EIF3G	Eukaryotic translation initiation factor 3 subunit G	yes	no	2	0.0035973	145.16	1		1337500	1307300	1665200
ADDPLLK	DPRHYQQRTLTFALRADDPLLKLLQEAQQS	RTLTFALRADDPLLKLLQEAQQS_______	R	A	D	L	K	L	1	0	0	2	0	0	0	0	0	0	2	1	0	0	1	0	0	0	0	0	0	0	7	0	770.417	Q96C86;A0A384MTI8;Q53G42;A0A3B3ITF0	Q96C86	323	329	DCPS	m7GpppX diphosphatase	yes	no	2	0.0095641	138.85	2		4675000	4205600	5630900
ADDPLRLDQELQQPQTQEK	PVEQDSSQPSLPLVRADDPLRLDQELQQPQ	LRLDQELQQPQTQEKTSNSLTEDSKMANAK	R	A	D	E	K	T	1	1	0	3	0	5	2	0	0	0	3	1	0	0	2	0	1	0	0	0	0	0	19	1	2251.11	Q12888;A6NNK5;B7Z3E7;A8KA50;C9JXV0;H7C3N7	Q12888	840	858	TP53BP1	Tumor suppressor p53-binding protein 1	yes	no	3;4	2.0813e-10	202.81	2		209670	207810	212550
ADDPSAADRNVEIWK	______________________________	ADDPSAADRNVEIWKIKKLIKSLEAARGNG	M	A	D	W	K	I	3	1	1	3	0	0	1	0	0	1	0	1	0	0	1	1	0	1	0	1	0	0	15	1	1685.8	P62495;D6RCB3	P62495	2	16	ETF1	Eukaryotic peptide chain release factor subunit 1	yes	no	3	3.8845e-05	50.659	1		924190	859750	1097700
ADDPSSYMEVVQAANTSGNWEELVK	LQKGMVKEAIDSYIKADDPSSYMEVVQAAN	VQAANTSGNWEELVKYLQMARKKARESYVE	K	A	D	V	K	Y	3	0	2	2	0	1	3	1	0	0	1	1	1	0	1	3	1	1	1	3	0	0	25	0	2739.23	Q00610;A0A087WVQ6	Q00610	1131	1155	CLTC	Clathrin heavy chain 1;Clathrin heavy chain	yes	no	3;4	1.6442e-08	191.9	3		453490	410850	555910
ADDQGCIEEQGVEDSANEDSVDAKPDR	______________________________	EDSANEDSVDAKPDRSSFVPSLFSKKKKNV	M	A	D	D	R	S	3	1	1	6	1	2	4	2	0	1	0	1	0	0	1	2	0	0	0	2	0	0	27	1	2948.22	P55210;Q5SVL2;B4DUB5	P55210	2	28	CASP7	Caspase-7;Caspase-7 subunit p20;Caspase-7 subunit p11	yes	no	3	1.9066e-07	90.308		1	0	0	0
ADDTFEALCIEPFSSPPELPDVMKPQDSGSSANEQAVQ	TARPQAPATVGLAFRADDTFEALCIEPFSS	KPQDSGSSANEQAVQ_______________	R	A	D	V	Q	-	4	0	1	4	1	3	4	1	0	1	2	1	1	2	5	5	1	0	0	2	0	0	38	1	4105.84	Q15370;B8ZZU8;I3L0M9	Q15370	81	118	TCEB2	Transcription elongation factor B polypeptide 2	yes	no	5	0.03473	40.745	1		39179	36141	54718
ADDVDQQQTTNTVEEPLDLIR	______________________________	QQTTNTVEEPLDLIRLSLDERIYVKMRNDR	M	A	D	I	R	L	1	1	1	4	0	3	2	0	0	1	2	0	0	0	1	0	3	0	0	2	0	0	21	0	2399.15	P62310	P62310	2	22	LSM3	U6 snRNA-associated Sm-like protein LSm3	yes	yes	2;3	5.5783e-88	201.08	2	1	18650	14478	23389
ADDYEQVK	HCGRLYPEGLAQLARADDYEQVKNVADYYP	GLAQLARADDYEQVKNVADYYPEYKLLFEG	R	A	D	V	K	N	1	0	0	2	0	1	1	0	0	0	0	1	0	0	0	0	0	0	1	1	0	0	8	0	966.429	P61421;B2R7M1;F5GYQ1;J3QL14;R4GN72;B7Z6L9;B7Z788	P61421	258	265	ATP6V0D1	V-type proton ATPase subunit d 1	yes	no	2	0.0010824	162.25	1		815640	889370	925050
ADEAALALQPGGSPSAAGADR	______________________________	ALQPGGSPSAAGADREAASSPAGEPLRKRP	M	A	D	D	R	E	7	1	0	2	0	1	1	3	0	0	2	0	0	0	2	2	0	0	0	0	0	0	21	0	1923.93	Q96EB6;A0A024QZQ1	Q96EB6	2	22	SIRT1	NAD-dependent protein deacetylase sirtuin-1;SirtT1 75 kDa fragment	yes	no	2;3	4.8388e-49	132.48		2	0	0	0
ADEAALALQPGGSPSAAGADREAASSPAGEPLR	______________________________	ADREAASSPAGEPLRKRPRRDGPGLERSPG	M	A	D	L	R	K	10	2	0	2	0	1	3	4	0	0	3	0	0	0	4	4	0	0	0	0	0	0	33	1	3089.5	Q96EB6;A0A024QZQ1	Q96EB6	2	34	SIRT1	NAD-dependent protein deacetylase sirtuin-1;SirtT1 75 kDa fragment	yes	no	3	9.3001e-05	42.039		1	0	0	0
ADEALFLLLHNEMVSGVYK	______________________________	LFLLLHNEMVSGVYKSAEQGEVENGRCITK	M	A	D	Y	K	S	2	0	1	1	0	0	2	1	1	0	4	1	1	1	0	1	0	0	1	2	0	0	19	0	2148.09	Q86SZ2;G3V4C3;G3V2H7;B4DFZ8	Q86SZ2	2	20	TRAPPC6B	Trafficking protein particle complex subunit 6B	no	no		1	NaN			0	0	0
ADEASELACPTPK	VRQLTLRKLQELSSKADEASELACPTPKED	SKADEASELACPTPKEDGLAQQQTQLNLRS	K	A	D	P	K	E	3	0	0	1	1	0	2	0	0	0	1	1	0	0	2	1	1	0	0	0	0	0	13	0	1387.63	P49327;A0A0U1RQF0	P49327	2194	2206	FASN	Fatty acid synthase;[Acyl-carrier-protein] S-acetyltransferase;[Acyl-carrier-protein] S-malonyltransferase;3-oxoacyl-[acyl-carrier-protein] synthase;3-oxoacyl-[acyl-carrier-protein] reductase;3-hydroxyacyl-[acyl-carrier-protein] dehydratase;Enoyl-[acyl-carrier-protein] reductase;Oleoyl-[acyl-carrier-protein] hydrolase	yes	no	3	0.00050305	155.47	1		1999800	1969900	2303100
ADEDLIFRLEGVDGGQSPR	______________________________	LIFRLEGVDGGQSPRAGHDGDSDGDSDDEE	M	A	D	P	R	A	1	2	0	3	0	1	2	3	0	1	2	0	0	1	1	1	0	0	0	1	0	0	19	1	2073.01	O00418;H3BRH4	O00418	2	20	EEF2K	Eukaryotic elongation factor 2 kinase	yes	no	3	2.8857e-14	99.915		1	0	0	0
ADEDPIMGFHQMFLLK	TPDSCIISMVVGQLKADEDPIMGFHQMFLL	DEDPIMGFHQMFLLKNINDAWVCTNDMFRL	K	A	D	L	K	N	1	0	0	2	0	1	1	1	1	1	2	1	2	2	1	0	0	0	0	0	0	0	16	0	1890.9	P61970;A0A024R6Y2;H3BRV9	P61970	91	106	NUTF2	Nuclear transport factor 2	yes	no	3	0.0046642	115.12	3		1811100	1682000	2284900
ADEDVEAAQR	QAQQQLEEVRQNRQRADEDVEAAQRKLRQA	QNRQRADEDVEAAQRKLRQASTNVKHWNVQ	R	A	D	Q	R	K	3	1	0	2	0	1	2	0	0	0	0	0	0	0	0	0	0	0	0	1	0	0	10	0	1102.49	Q9H4E7;B2RBP7;B3KSI1	Q9H4E7	522	531	DEF6	Differentially expressed in FDCP 6 homolog	yes	no	2	0.0019217	152.11	1		5112	16533	11544
ADEEEEVKPILQK	______________________________	______________________________	-	A	D	Q	K	L	1	0	0	1	0	1	4	0	0	1	1	2	0	0	1	0	0	0	0	1	0	0	13	1	1526.78	Q86T04	Q86T04	1	13			yes	yes	2	0.0028691	117.01	1		281160	232900	261010
ADEEKLPPGWEK	______________________________	______________________________	M	A	D	E	K	R	1	0	0	1	0	0	3	1	0	0	1	2	0	0	2	0	0	1	0	0	0	0	12	1	1397.68	Q13526;K7EMU7;B3KUM4;O15428;Q8NFL2	Q13526	2	13	PIN1;PIN1P1	Peptidyl-prolyl cis-trans isomerase NIMA-interacting 1;Putative PIN1-like protein	yes	no	2	0.0067807	125.97	1		2175500	1751600	2219400
ADEELEALRR	______________________________	______________________________	M	A	D	R	R	Q	2	2	0	1	0	0	3	0	0	0	2	0	0	0	0	0	0	0	0	0	0	0	10	1	1200.61	O14737;K7ESJ4;Q3HM38;X6R2P6	O14737	2	11	PDCD5	Programmed cell death protein 5	yes	no	2	0.00060759	93.143	1		0	0	0
ADEEPTPADGR	VEEVMKIKAEIKAAKADEEPTPADGRIIYR	KAAKADEEPTPADGRIIYRKPVKHPSDEKY	K	A	D	G	R	I	2	1	0	2	0	0	2	1	0	0	0	0	0	0	2	0	1	0	0	0	0	0	11	0	1156.5	Q96AT1	Q96AT1	84	94	KIAA1143	Uncharacterized protein KIAA1143	yes	yes	2	0.00059077	182.46	1		660470	564880	763810
ADEFADQSPGNLSSSSLR	PVDFNLENILGDYFRADEFADQSPGNLSSS	FADQSPGNLSSSSLRRKLFLDGNGSISDSL	R	A	D	L	R	R	2	1	1	2	0	1	1	1	0	0	2	0	0	1	1	5	0	0	0	0	0	0	18	0	1879.85	Q6PGQ7;A8K631;B5LMG6;A0A087WV86;H3BLY2	Q6PGQ7	176	193	BORA;C13orf34	Protein aurora borealis	yes	no	2;3	3.079e-11	232.37		5	0	0	0
ADEFADQSPGNLSSSSLRR	PVDFNLENILGDYFRADEFADQSPGNLSSS	ADQSPGNLSSSSLRRKLFLDGNGSISDSLP	R	A	D	R	R	K	2	2	1	2	0	1	1	1	0	0	2	0	0	1	1	5	0	0	0	0	0	0	19	1	2035.96	Q6PGQ7;A8K631;B5LMG6;A0A087WV86;H3BLY2	Q6PGQ7	176	194	BORA;C13orf34	Protein aurora borealis	yes	no	3	3.734e-05	146.76		3	0	0	0
ADEGISFR	SDPKRTIAQDYGVLKADEGISFRGLFIIDD	QDYGVLKADEGISFRGLFIIDDKGILRQIT	K	A	D	F	R	G	1	1	0	1	0	0	1	1	0	1	0	0	0	1	0	1	0	0	0	0	0	0	8	0	893.424	Q06830;A0A384NPQ2;A0A0A0MSI0;B2R4P2	Q06830	121	128	PRDX1	Peroxiredoxin-1	yes	no	2	0.00042136	176.41	10	2	65794000	60242000	77994000
ADEHVIDQGDDGDNFYVIER	QLSQVLDAMFERIVKADEHVIDQGDDGDNF	IDQGDDGDNFYVIERGTYDILVTKDNQTRS	K	A	D	E	R	G	1	1	1	5	0	1	2	2	1	2	0	0	0	1	0	0	0	0	1	2	0	0	20	0	2306.01	P13861;A8KAH7;A0A024R2W3;A0A0S2Z472;H7C1L0	P13861	162	181	PRKAR2A	cAMP-dependent protein kinase type II-alpha regulatory subunit	yes	no	3	1.179e-39	314.73	1		148980	157300	152100
ADEICIAGSPLTPR	VPTCEEVMPPQNLERADEICIAGSPLTPRR	RADEICIAGSPLTPRRVTEVRADTGGLGRS	R	A	D	P	R	R	2	1	0	1	1	0	1	1	0	2	1	0	0	0	2	1	1	0	0	0	0	0	14	0	1498.74	Q08999;Q7Z3L2;F5H837	Q08999	631	644	RBL2;DKFZp781K2028	Retinoblastoma-like protein 2	yes	no	2;3	0.00015011	218.28		4	0	0	0
ADEIEMIMTDLER	LFDLKTKYDEETTAKADEIEMIMTDLERAN	AKADEIEMIMTDLERANQRAEVAQREAETL	K	A	D	E	R	A	1	1	0	2	0	0	3	0	0	2	1	0	2	0	0	0	1	0	0	0	0	0	13	0	1564.71	A0A2R8Y852;A0A2R8YDI1;A0A097ZMP4;A0A097ZMP6;P39880;Q13948;Q3LIA3	P39880	226	238	CUX1-RETc;CUX1-RETa;CUX1;Nbla10317	Homeobox protein cut-like 1;Protein CASP	no	no	2;3	2.5119e-10	250.7	2		144740	142220	149910
ADEKFNQLVHFLR	QKTPSRLENYYMVCKADEKFNQLVHFLRNH	CKADEKFNQLVHFLRNHKQEKHLVFFSTCA	K	A	D	L	R	N	1	1	1	1	0	1	1	0	1	0	2	1	0	2	0	0	0	0	0	1	0	0	13	1	1615.85	Q8NHQ9;F5H5U2;A0A024RBS0;A0A384N652;B4DVE4	Q8NHQ9	251	263	DDX55	ATP-dependent RNA helicase DDX55	yes	no	4	0.047876	68.676	1		268170	254780	337890
ADELASQDGR	PQDPHTKKALEAHCRADELASQDGR_____	EAHCRADELASQDGR_______________	R	A	D	G	R	-	2	1	0	2	0	1	1	1	0	0	1	0	0	0	0	1	0	0	0	0	0	0	10	0	1060.48	Q13362;Q96L52;Q7L7W2;H0YJ75	Q13362	515	524	PPP2R5C	Serine/threonine-protein phosphatase 2A 56 kDa regulatory subunit gamma isoform	yes	no	2	3.4151e-05	209.73	2		119920	122450	145120
ADEPIADYAAMDDVMQVCMPEEGFK	LGTLGVIPESVILLKADEPIADYAAMDDVM	MDDVMQVCMPEEGFKGTGLLGH________	K	A	D	F	K	G	4	0	0	4	1	1	3	1	0	1	0	1	3	1	2	0	0	0	1	2	0	0	25	0	2831.18	Q86UV5;B7ZKR8;B7ZKS3;A0A0A0MRS6	Q86UV5	1004	1028	USP48	Ubiquitin carboxyl-terminal hydrolase 48	yes	no	3	3.4344e-05	147.08	1		21238	23775	22083
ADEPMEH	RKAQPAQPADEPAEKADEPMEH________	PADEPAEKADEPMEH_______________	K	A	D	E	H	-	1	0	0	1	0	0	2	0	1	0	0	0	1	0	1	0	0	0	0	0	0	0	7	0	827.312	P25786;V9HW55;F5GX11	P25786	257	263	PSMA1;HEL-S-275	Proteasome subunit alpha type-1	yes	no	2	0.025025	118.01	1		385720	329160	360090
ADEQTTCEVLDYFLR	RQLLGRLQDLLLGPKADEQTTCEVLDYFLR	ADEQTTCEVLDYFLRRLGSSQVASRVLAMK	K	A	D	L	R	R	1	1	0	2	1	1	2	0	0	0	2	0	0	1	0	0	2	0	1	1	0	0	15	0	1858.84	Q8N201;A4D212;A4D213;Q9BT91	Q8N201	963	977	INTS1;DKFZP586J0619;INT1	Integrator complex subunit 1	yes	no	3	8.7568e-08	233.28	1		105760	81954	118080
ADEVAPAK	STPAPSRTASFSESRADEVAPAKKAKPAMP	ASFSESRADEVAPAKKAKPAMPQDSVPSPR	R	A	D	A	K	K	3	0	0	1	0	0	1	0	0	0	0	1	0	0	1	0	0	0	0	1	0	0	8	0	799.408	P53396;A0A024R1T9;Q4LE36;A0A024R1Y2;Q8N9C4	P53396	461	468	ACLY;ACLY variant protein	ATP-citrate synthase	no	no	2	0.0074299	133.12	1		2444800	2076000	2498800
ADEVLEILK	QLSRFYDDAIVSQKKADEVLEILKTASDDR	IVSQKKADEVLEILKTASDDRECENQLVLL	K	A	D	L	K	T	1	0	0	1	0	0	2	0	0	1	2	1	0	0	0	0	0	0	0	1	0	0	9	0	1028.58	O75643;A4FU77;A0A494C1A5	O75643	286	294	SNRNP200	U5 small nuclear ribonucleoprotein 200 kDa helicase	yes	no	2	0.0022019	147.51	1		988520	1025600	1095000
ADEVVWVR	PDRVLVRVRDLTIQKADEVVWVRARVHTSR	RDLTIQKADEVVWVRARVHTSRAKGKQCFL	K	A	D	V	R	A	1	1	0	1	0	0	1	0	0	0	0	0	0	0	0	0	0	1	0	3	0	0	8	0	972.503	P14868;A0A140VJW5;D3DP78;Q53R85;C9J7S3;C9JLC1;H7C278;C9JQM9	P14868	56	63	DARS	Aspartate--tRNA ligase, cytoplasmic	yes	no	2	0.00086261	166.96	1	1	5169400	5357900	6993100
ADFAQACQDAGVR	NVDAVHPGYGFLSERADFAQACQDAGVRFI	ERADFAQACQDAGVRFIGPSPEVVRKMGDK	R	A	D	V	R	F	4	1	0	2	1	2	0	1	0	0	0	0	0	1	0	0	0	0	0	1	0	0	13	0	1407.62	P11498;A0A024R5C5;A0A494C016;A0A494C101;E9PRE7;A0A494C0T2	P11498	125	137	PC	Pyruvate carboxylase, mitochondrial;Pyruvate carboxylase	yes	no	2;3	3.8788e-17	285.32	2		509410	496900	652370
ADFCIIHYAGK	GTHPKFQKPKQLKDKADFCIIHYAGKVDYK	LKDKADFCIIHYAGKVDYKADEWLMKNMDP	K	A	D	G	K	V	2	0	0	1	1	0	0	1	1	2	0	1	0	1	0	0	0	0	1	0	0	0	11	0	1293.62	P35579;A0A024R1N1;Q86XU5;B4E3S1;A0A0U4BW16;P35580	P35579	566	576	MYH9;MYH10	Myosin-9;Myosin-10	no	no	2;3	0.0006225	181.25	3		13826000	13794000	16835000
ADFCNLINEENK				A	D	N	K		1	0	3	1	1	0	2	0	0	1	1	1	0	1	0	0	0	0	0	0	0	0	12	0	1465.65		REV__Q05CV8					yes	no	2	0.0026484	152.11	1		207810	107210	90208
ADFDDRVSDEEKVR	______________________________	MADFDDRVSDEEKVRIAAKFITHAPPGEFN	M	A	D	V	R	I	1	2	0	4	0	0	2	0	0	0	0	1	0	1	0	1	0	0	0	2	0	0	14	2	1679.78	P52907;A8K0T9	P52907	2	15	CAPZA1	F-actin-capping protein subunit alpha-1	no	no		1	NaN			0	0	0
ADFDNTVAIHPTSSEELVTLR	MLQGFAVAVKMGATKADFDNTVAIHPTSSE	VAIHPTSSEELVTLR_______________	K	A	D	L	R	-	2	1	1	2	0	0	2	0	1	1	2	0	0	1	1	2	3	0	0	2	0	0	21	0	2314.14	P00390;V9HW90	P00390	502	522	GSR;HEL-75	Glutathione reductase, mitochondrial	yes	no	3	0.0017293	101.05	1		31762	28719	44943
ADFDTYDDR	______________________________	______________________________	M	A	D	D	R	A	1	1	0	4	0	0	0	0	0	0	0	0	0	1	0	0	1	0	1	0	0	0	9	0	1116.44	Q15056;Q75MU1;B4DMV6;Q75MU2	Q15056	2	10	EIF4H;WBSCR1	Eukaryotic translation initiation factor 4H	yes	no	2	3.4021e-05	90.657	1	2	14158	0	4123.8
ADFDTYDDRAYSSFGGGRGSR	______________________________	DDRAYSSFGGGRGSRGSAGGHGSRSQKELP	M	A	D	S	R	G	2	3	0	4	0	0	0	4	0	0	0	0	0	2	0	3	1	0	2	0	0	0	21	2	2298.99	Q15056;Q75MU1;B4DMV6;Q75MU2	Q15056	2	22	EIF4H;WBSCR1	Eukaryotic translation initiation factor 4H	no	no		1	NaN			0	0	0
ADFNAVEYINTLFPTEQSLANIDEVVNK	LAIEQVFPSQDPLDRADFNAVEYINTLFPT	PTEQSLANIDEVVNKIRLKIRRLDDNIRTV	R	A	D	N	K	I	3	0	4	2	0	1	3	0	0	2	2	1	0	2	1	1	2	0	1	3	0	0	28	0	3153.55	B1AA17;E7EVT8;B1AA16;I3L1W6;Q5VIR6;F6VX93;B1AA15;I3L0S6	Q5VIR6	40	67	HCCS1;VPS53	Vacuolar protein sorting-associated protein 53 homolog	no	no	4	0.0014966	76.133	1		56440	54381	63741
ADFNLADFECEEDPFDNLELK	SSATKQKVLSPPHIKADFNLADFECEEDPF	DFECEEDPFDNLELKTIDEKEELRNILVGT	K	A	D	L	K	T	2	0	2	4	1	0	4	0	0	0	3	1	0	3	1	0	0	0	0	0	0	0	21	0	2530.08	Q9NZ09;A0A6G6AA68;A0A0D9SG79	Q9NZ09	152	172	UBAP1	Ubiquitin-associated protein 1	yes	no	3	2.0203e-11	195.55	2		156580	172040	229850
ADFPAGIPECGTDALR	NLDPSEVEKAKEGQKADFPAGIPECGTDAL	DFPAGIPECGTDALRFGLCAYMSQGRDINL	K	A	D	L	R	F	3	1	0	2	1	0	1	2	0	1	1	0	0	1	2	0	1	0	0	0	0	0	16	0	1688.78	P26640;A0A1U9X9D5;A0A1U9X9C8;A0A1U9X9C7;A0A1U9X9C4;A0A024RCN6;A0A1U9X9C1;A0A1U9X9A3;A0A1U9X9A1;A0A140T936;B4DT32;H0Y426	P26640	908	923	VARS	Valine--tRNA ligase	yes	no	2;3	3.4469e-12	262.07	2		1576400	1591600	1894100
ADFQGISPER	ILAVCLRIQINPQNKADFQGISPERAFADF	NPQNKADFQGISPERAFADFLFASTILHLV	K	A	D	E	R	A	1	1	0	1	0	1	1	1	0	1	0	0	0	1	1	1	0	0	0	0	0	0	10	0	1118.54	P61803;F5GXX5	P61803	83	92	DAD1	Dolichyl-diphosphooligosaccharide--protein glycosyltransferase subunit DAD1	yes	no	2	0.00088096	162.36	2		1424100	1515700	1669700
ADFQYQESNLR	DQTILEKDKKLTELKADFQYQESNLRTKMN	TELKADFQYQESNLRTKMNSMEKAHKETVE	K	A	D	L	R	T	1	1	1	1	0	2	1	0	0	0	1	0	0	1	0	1	0	0	1	0	0	0	11	0	1369.63	Q5HYJ3;F5GX09	Q5HYJ3	282	292	FAM76B	Protein FAM76B	yes	no	2	9.5471e-18	292.68	1		114960	113410	140440
ADFQYQESQMR	DQMILEKEKKITELKADFQYQESQMRAKMN	TELKADFQYQESQMRAKMNQMEKTHKEVTE	K	A	D	M	R	A	1	1	0	1	0	3	1	0	0	0	0	0	1	1	0	1	0	0	1	0	0	0	11	0	1401.6	Q8TAV0;A8K255;E9PQL1;B1AJQ5	Q8TAV0	251	261	FAM76A	Protein FAM76A	yes	no	2	0.001047	170.52	1		78511	88826	92597
ADFREPNAEVPRPIPHIGPDYIPTEEER	______________________________	IPHIGPDYIPTEEERRVFAECNDESFWFRS	R	A	D	E	R	R	2	3	1	2	0	0	5	1	1	3	0	0	0	1	6	0	1	0	1	1	0	0	28	2	3243.59	Q9NX40;A0A024R9U3;D6RG39;D6RIT9;D6RBC5;D6RDI5;D6RA54;D6RC55;D6R918;D6RF07	Q9NX40	5	32	OCIAD1	OCIA domain-containing protein 1	yes	no	5	0.040882	47.105	1		522500	469630	573030
ADFSGMSTEK	FLRRLGMIDAFDEAKADFSGMSTEKNVPLS	FDEAKADFSGMSTEKNVPLSKVAHKCFVEV	K	A	D	E	K	N	1	0	0	1	0	0	1	1	0	0	0	1	1	1	0	2	1	0	0	0	0	0	10	0	1071.45	P50452;A0A024R2B1;B2R9H3	P50452	297	306	SERPINB8	Serpin B8	yes	no	2	0.0092337	130.41	1		136540	125610	168290
ADFVLAANSYDLAIK	LANRKRECGNAHYQRADFVLAANSYDLAIK	ADFVLAANSYDLAIKAITSSAKVDMTFEEE	R	A	D	I	K	A	4	0	1	2	0	0	0	0	0	1	2	1	0	1	0	1	0	0	1	1	0	0	15	0	1609.84	B2R8G6;Q14318;A0A024R7P2;B7Z6M0;U3KQ64;M0R2K9	B2R8G6	179	193	FKBP8	Peptidyl-prolyl cis-trans isomerase FKBP8;Peptidyl-prolyl cis-trans isomerase	yes	no	2;3	2.963e-05	176.87	2		379440	395640	466650
ADGDSGSERGGGGGPCGFQPASR	______________________________	RGGGGGPCGFQPASRGGGEQETQELASKRL	M	A	D	S	R	G	2	2	0	2	1	1	1	8	0	0	0	0	0	1	2	3	0	0	0	0	0	0	23	1	2177.91	Q96QR8	Q96QR8	2	24	PURB	Transcriptional activator protein Pur-beta	yes	yes	2;3	4.4226e-45	97.08		4	0	0	0
ADGEEDEVK	TSASEPEAESKAGPKADGEEDEVKAARTRR	SKAGPKADGEEDEVKAARTRRKVLSRAVAA	K	A	D	V	K	A	1	0	0	2	0	0	3	1	0	0	0	1	0	0	0	0	0	0	0	1	0	0	9	0	990.414	Q15020;A0A499FI31;F8W667;A0A494C0L2	Q15020	22	30	SART3	Squamous cell carcinoma antigen recognized by T-cells 3	yes	no	2	0.00088528	159.28	1		117360	116090	158490
ADGELNVDSLITR	______________________________	______________________________	M	A	D	T	R	L	1	1	1	2	0	0	1	1	0	1	2	0	0	0	0	1	1	0	0	1	0	0	13	0	1401.71	P62140;V9HW04;C9JP48;C9J9S3	P62140	2	14	PPP1CB;HEL-S-80p	Serine/threonine-protein phosphatase PP1-beta catalytic subunit;Serine/threonine-protein phosphatase	yes	no	2	9.5912e-08	82.494	2		69450	56768	85971
ADGETILK	AAARHSTLDFMLGAKADGETILKGLQSIFQ	DFMLGAKADGETILKGLQSIFQEQGMAESV	K	A	D	L	K	G	1	0	0	1	0	0	1	1	0	1	1	1	0	0	0	0	1	0	0	0	0	0	8	0	845.449	P52788	P52788	17	24	SMS	Spermine synthase	yes	yes	2	0.0052216	138.83	1		2122100	1827800	2234500
ADGGSPFLGR	______________________________	______________________________	M	A	D	G	R	R	1	1	0	1	0	0	0	3	0	0	1	0	0	1	1	1	0	0	0	0	0	0	10	0	975.477	E5RJP2;E5RIA0	E5RJP2	2	11	SORBS3		yes	no	2	0.00011475	98.156		1	0	0	0
ADGGSPFLGRR	______________________________	______________________________	M	A	D	R	R	D	1	2	0	1	0	0	0	3	0	0	1	0	0	1	1	1	0	0	0	0	0	0	11	1	1131.58	E5RJP2;E5RIA0	E5RJP2	2	12	SORBS3		yes	no	2	0.009113	73.951		1	0	0	0
ADGGTGDSSPSPGSSLPSPLSDPR	PILLPKGLLAPEAGRADGGTGDSSPSPGSS	PSPGSSLPSPLSDPRREPMNIYNLIAIIRD	R	A	D	P	R	R	1	1	0	3	0	0	0	4	0	0	2	0	0	0	5	7	1	0	0	0	0	0	24	0	2240.02	Q8TD16	Q8TD16	598	621	BICD2	Protein bicaudal D homolog 2	yes	yes	3	1.612e-05	171.47		6	0	0	0
ADGGTQVIDTK	GYGKITGKNQVTATKADGGTQVIDTKNILI	TATKADGGTQVIDTKNILIATGSEVTPFPG	K	A	D	T	K	N	1	0	0	2	0	1	0	2	0	1	0	1	0	0	0	0	2	0	0	1	0	0	11	0	1103.55	P09622;B4DFL1;A0A024R713;E9PEX6;B4DMK9	P09622	167	177	DLD	Dihydrolipoyl dehydrogenase, mitochondrial;Dihydrolipoyl dehydrogenase	yes	no	2;3	5.3999e-10	252.14	2		11905000	11305000	14772000
ADGISSTFSQR	QEDDLQGAIYIYNGRADGISSTFSQRIEGL	YNGRADGISSTFSQRIEGLQISKSLSMFGQ	R	A	D	Q	R	I	1	1	0	1	0	1	0	1	0	1	0	0	0	1	0	3	1	0	0	0	0	0	11	0	1167.55	P13612;E7EP60;Q6PJE7;Q59H74	P13612	407	417	ITGA4	Integrin alpha-4	no	no	2	0.0002645	194.94	2		169440	191230	201440
ADGIVPETWIDGPKDTSVEDALER	STRSGRIIPKPEFPRADGIVPETWIDGPKD	IDGPKDTSVEDALERTYVPCLKTLQEEVME	R	A	D	E	R	T	2	1	0	4	0	0	3	2	0	2	1	1	0	0	2	1	2	1	0	2	0	0	24	1	2612.26	Q96A35	Q96A35	162	185	MRPL24	39S ribosomal protein L24, mitochondrial	yes	yes	3	3.0231e-05	159.47	1		210160	201040	242780
ADGLGIPQLLEAVLK	FPASSICQCGPMEIRADGLGIPQLLEAVLK	ADGLGIPQLLEAVLKLLPLDTYVESPAAVM	R	A	D	L	K	L	2	0	0	1	0	1	1	2	0	1	4	1	0	0	1	0	0	0	0	1	0	0	15	0	1535.89	A2VDF0;X6R6T9	A2VDF0	50	64	FUOM	Fucose mutarotase	yes	no	3	0.0003593	147.56	2		163810	153140	195770
ADGLIYCLK	KFDTLWQLVEYLKLKADGLIYCLKEACPNS	EYLKLKADGLIYCLKEACPNSSASNASGAA	K	A	D	L	K	E	1	0	0	1	1	0	0	1	0	1	2	1	0	0	0	0	0	0	1	0	0	0	9	0	1051.54	P43403	P43403	243	251	ZAP70	Tyrosine-protein kinase ZAP-70	yes	yes	2	0.0010437	157.86	1		1000900	989870	1224700
ADGQVAELLLR	______________________________	______________________________	M	A	D	L	R	R	2	1	0	1	0	1	1	1	0	0	3	0	0	0	0	0	0	0	0	1	0	0	11	0	1183.66	Q9Y285;Q6IBR2;K7ER16;K7EK06	Q9Y285	2	12	FARSA;FARSLA	Phenylalanine--tRNA ligase alpha subunit	no	no		1	NaN			0	0	0
ADGSQMAEER	LSEFLYAWLMSTLSRADGSQMAEERIMEEQ	STLSRADGSQMAEERIMEEQQKGRSSKKTK	R	A	D	E	R	I	2	1	0	1	0	1	2	1	0	0	0	0	1	0	0	1	0	0	0	0	0	0	10	0	1092.45	Q5VZE5;A8K874	Q5VZE5	540	549	NAA35	N-alpha-acetyltransferase 35, NatC auxiliary subunit	yes	no	2	0.00015495	194.94	1		25220	15620	33407
ADGTATAPPPR	GRDPKYICQKPSIQKADGTATAPPPRSNHA	SIQKADGTATAPPPRSNHAAEEASSEDEEE	K	A	D	P	R	S	3	1	0	1	0	0	0	1	0	0	0	0	0	0	3	0	2	0	0	0	0	0	11	0	1052.53	Q7Z6Z7;A0A024R9W5;A0A024R9U8;A0A024R9Y3;Q5H962;B4DGF6	Q7Z6Z7	707	717	HUWE1	E3 ubiquitin-protein ligase HUWE1	yes	no	2;3	0.0003125	193.1	3		806290	743730	1003500
ADGYEPPVQESV	SGKATGDETGAKVERADGYEPPVQESV___	VERADGYEPPVQESV_______________	R	A	D	S	V	-	1	0	0	1	0	1	2	1	0	0	0	0	0	0	2	1	0	0	1	2	0	0	12	0	1289.58	P61247;Q6NXR8;D6RAT0;H0Y9Y4;D6R9B6	P61247	253	264	RPS3A	40S ribosomal protein S3a	yes	no	2	2.2924e-10	259.27	2	5	3804800	3933300	4743300
ADGYNQPDSK	GARGGRGGNVGGKRKADGYNQPDSKRRQTN	GGKRKADGYNQPDSKRRQTNNQNWGSQPIA	K	A	D	S	K	R	1	0	1	2	0	1	0	1	0	0	0	1	0	0	1	1	0	0	1	0	0	0	10	0	1093.47	O60506;B2R8Z8;O43390;Q0VGD6;B2R7W4;B4DMB1;B4DT28;A0A6Q8PH35;B4DMD1;Q7Z334;Q6MZS5	O60506	567	576	SYNCRIP;HNRNPR;HNRPR;DKFZp686O0665;DKFZp686A13234	Heterogeneous nuclear ribonucleoprotein Q;Heterogeneous nuclear ribonucleoprotein R	no	no	2	1.2935e-24	223.31	2		364630	370290	406410
ADGYPIWSR	GELEATSAFLASGQRADGYPIWSRQDDIDL	LASGQRADGYPIWSRQDDIDLQKDDEDTRE	R	A	D	S	R	Q	1	1	0	1	0	0	0	1	0	1	0	0	0	0	1	1	0	1	1	0	0	0	9	0	1063.51	Q9NYB0	Q9NYB0	356	364	TERF2IP	Telomeric repeat-binding factor 2-interacting protein 1	yes	yes	2	0.00072599	163.15	1		361020	383100	412800
ADGYVDNLAEAVDLLLQHADK	TGKFRPSDEHHPEVKADGYVDNLAEAVDLL	NLAEAVDLLLQHADK_______________	K	A	D	D	K	-	4	0	1	4	0	1	1	1	1	0	4	1	0	0	0	0	0	0	1	2	0	0	21	0	2269.12	Q9H008	Q9H008	250	270	LHPP	Phospholysine phosphohistidine inorganic pyrophosphate phosphatase	yes	yes	3	7.5781e-17	225.83	1		0	0	6142
ADGYVLEGK	KLLACIASRPGQCGRADGYVLEGKELEFYL	PGQCGRADGYVLEGKELEFYLRKIKARKGK	R	A	D	G	K	E	1	0	0	1	0	0	1	2	0	0	1	1	0	0	0	0	0	0	1	1	0	0	9	0	950.471	P62241;Q5JR94;Q5JR95;Q9BS10	P62241	185	193	RPS8	40S ribosomal protein S8	yes	no	2;3	0.0040141	138.98	3	1	7784600	6596700	8048400
ADGYVLEGKELEFYLR	KLLACIASRPGQCGRADGYVLEGKELEFYL	DGYVLEGKELEFYLRKIKARKGK_______	R	A	D	L	R	K	1	1	0	1	0	0	3	2	0	0	3	1	0	1	0	0	0	0	2	1	0	0	16	1	1900.96	P62241;Q5JR94;Q5JR95;Q9BS10	P62241	185	200	RPS8	40S ribosomal protein S8	yes	no	3	1.4581e-05	176.87	2		1339500	1272600	1963900
ADHDFVVQEDFMK	DLRNVCTEAGMFAIRADHDFVVQEDFMKAV	IRADHDFVVQEDFMKAVRKVADSKKLESKL	R	A	D	M	K	A	1	0	0	3	0	1	1	0	1	0	0	1	1	2	0	0	0	0	0	2	0	0	13	0	1579.7	P62333;A0A087X2I1;V9HW24	P62333	357	369	PSMC6;HEL-S-73	26S protease regulatory subunit 10B	yes	no	3	7.2824e-11	249.98	3		10881000	9866800	12510000
ADHEQQIK	ANQKIQELQASQEARADHEQQIKDLEQKLS	QASQEARADHEQQIKDLEQKLSLQEQDAAI	R	A	D	I	K	D	1	0	0	1	0	2	1	0	1	1	0	1	0	0	0	0	0	0	0	0	0	0	8	0	967.472	Q9Y6D9;A4D218	Q9Y6D9	219	226	MAD1L1	Mitotic spindle assembly checkpoint protein MAD1	yes	no	2	0.034468	106.36	1		156460	91941	70442
ADHEQQIKDLEQK	ANQKIQELQASQEARADHEQQIKDLEQKLS	ARADHEQQIKDLEQKLSLQEQDAAIVKNMK	R	A	D	Q	K	L	1	0	0	2	0	3	2	0	1	1	1	2	0	0	0	0	0	0	0	0	0	0	13	1	1580.78	Q9Y6D9;A4D218	Q9Y6D9	219	231	MAD1L1	Mitotic spindle assembly checkpoint protein MAD1	yes	no	4	0.018673	92.792	1		405470	369370	468200
ADHGEPIGR	QYAWESSAGGSFTVRADHGEPIGRGTKVIL	GSFTVRADHGEPIGRGTKVILHLKEDQTEY	R	A	D	G	R	G	1	1	0	1	0	0	1	2	1	1	0	0	0	0	1	0	0	0	0	0	0	0	9	0	950.457	P08238;A0A024RD80;Q6PK50	P08238	169	177	HSP90AB1	Heat shock protein HSP 90-beta	yes	no	2	0.00041137	171.53	4	1	2165300	2010200	2561300
ADHQPLTEASYVNLPTIALCNTDSPLR	AAFREPRLLVVTDPRADHQPLTEASYVNLP	NLPTIALCNTDSPLRYVDIAIPCNNKGAHS	R	A	D	L	R	Y	3	1	2	2	1	1	1	0	1	1	4	0	0	0	3	2	3	0	1	1	0	0	27	0	2995.47	P08865;C9J9K3;A0A024R2L6;A0A0C4DG17;A0A024R7P5	P08865	129	155	RPSA;LOC388524	40S ribosomal protein SA	yes	no	3;4	5.0131e-18	218.78	4		3082400	3215700	3609300
ADHSFSDGVPSDSVEAAK	______________________________	SFSDGVPSDSVEAAKNASNTEKLTDQVMQN	M	A	D	A	K	N	3	0	0	3	0	0	1	1	1	0	0	1	0	1	1	4	0	0	0	2	0	0	18	0	1817.81	Q99733;B7ZB83;B7ZAK9;A0A024RCC9;B4DS05;B7ZAC7;C9JZI7;A0A2U9QGI0;C9J6D1;E9PKT8;E9PNJ7;E9PS34;E9PJJ2;E9PNW0;E9PP22;E9PKI2;C9J1B1	Q99733	2	19	NAP1L4	Nucleosome assembly protein 1-like 4	yes	no	2	6.7243e-179	156.17		9	0	0	0
ADHVQSLAQLENLCK	______________________________	ADHVQSLAQLENLCKQLYETTDTTTRLQAE	M	A	D	C	K	Q	2	0	1	1	1	2	1	0	1	0	3	1	0	0	0	1	0	0	0	1	0	0	15	0	1724.85	Q9UIA9;A8K607	Q9UIA9	2	16	XPO7	Exportin-7	no	no		1	NaN			0	0	0
ADIDLTK	IKGVGRRYAHVVLRKADIDLTKRAGELTED	YAHVVLRKADIDLTKRAGELTEDEVERVIT	K	A	D	T	K	R	1	0	0	2	0	0	0	0	0	1	1	1	0	0	0	0	1	0	0	0	0	0	7	0	774.412	P62269	P62269	48	54	RPS18	40S ribosomal protein S18	yes	yes	2	0.0044723	157.21	1		5095000	4480400	5045100
ADIDNKEQSELDQDLDDVEEVEEEETGEETK	______________________________	DVEEVEEEETGEETKLKARQLTVQMMQNPQ	M	A	D	T	K	L	1	0	1	6	0	2	10	1	0	1	2	2	0	0	0	1	2	0	0	2	0	0	31	1	3579.52	P55209;F8VY35;F8W0J6;F5H4R6;B7Z2V4;A0A024RBB7;F8W020;F8VUX1;F8VXI6;F8VVB5	P55209	2	32	NAP1L1	Nucleosome assembly protein 1-like 1	yes	no	3;4	7.2465e-15	141	2		113500	89107	96120
ADIDNLPR	______________________________	______________________________	M	A	D	P	R	V	1	1	1	2	0	0	0	0	0	1	1	0	0	0	1	0	0	0	0	0	0	0	8	0	912.466	F8W543	F8W543	2	9	NAP1L1		yes	yes	2	0.00052995	102.72	1		106700	89924	94898
ADIEEIK	DVLETDKHFREKLQKADIEEIKSGRLSKEL	HFREKLQKADIEEIKSGRLSKELDLVSHHV	K	A	D	I	K	S	1	0	0	1	0	0	2	0	0	2	0	1	0	0	0	0	0	0	0	0	0	0	7	0	816.423	P80303;E9PKG6;Q2L696;E9PLR0;E9PLE9;A0A2R8Y6G7;E9PM22	P80303	78	84	NUCB2;Nucb2	Nucleobindin-2;Nesfatin-1	yes	no	2	0.009356	139.28	2		10020000	9116800	11512000
ADIEMPFDPSK	NILFEEVHIPGSPFKADIEMPFDPSKVVAS	SPFKADIEMPFDPSKVVASGPGLEHGKVGE	K	A	D	S	K	V	1	0	0	2	0	0	1	0	0	1	0	1	1	1	2	1	0	0	0	0	0	0	11	0	1248.57	O75369;A0A024R321;Q68CT4;E7EN95	O75369	1125	1135	FLNB;DKFZp686A1668	Filamin-B	yes	no	2;3	5.8761e-10	250.76	4		5073800	4636700	5692100
ADIEVACYGYEGIDAVK	NNINRRLTPQAVKIRADIEVACYGYEGIDA	IEVACYGYEGIDAVKEALRAGLNCSTENMP	R	A	D	V	K	E	3	0	0	2	1	0	2	2	0	2	0	1	0	0	0	0	0	0	2	2	0	0	17	0	1871.86	P05198;Q53XC0;G3V4T5;H0YJS4	P05198	193	209	EIF2S1	Eukaryotic translation initiation factor 2 subunit 1	yes	no	2;3	1.0605e-17	278.46	4		3438000	3205600	4183200
ADIFALALTVVCAAGAEPLPR	LANEVLQENYTHLPKADIFALALTVVCAAG	ALTVVCAAGAEPLPRNGDQWHEIRQGRLPR	K	A	D	P	R	N	6	1	0	1	1	0	1	1	0	1	3	0	0	1	2	0	1	0	0	2	0	0	21	0	2154.15	P30291;Q86V29;Q6NSL2;E9PRU3;E9PQ51	P30291	498	518	WEE1	Wee1-like protein kinase	yes	no	3	4.3876e-09	191.47	1		6700.6	4804	6738.8
ADIFMFDEPSSYLDVK	GELQRFACAVVCIQKADIFMFDEPSSYLDV	DIFMFDEPSSYLDVKQRLKAAITIRSLINP	K	A	D	V	K	Q	1	0	0	3	0	0	1	0	0	1	1	1	1	2	1	2	0	0	1	1	0	0	16	0	1875.86	P61221;D6R9I9	P61221	235	250	ABCE1	ATP-binding cassette sub-family E member 1	yes	no	2;3	3.4738e-09	246.63	6		7444100	6709400	8409300
ADIFVDPVLHTACALDIK	ELCKKEVLNMLKESKADIFVDPVLHTACAL	FVDPVLHTACALDIKHHCAAITPGRGRQMS	K	A	D	I	K	H	3	0	0	3	1	0	0	0	1	2	2	1	0	1	1	0	1	0	0	2	0	0	18	0	1997.03	Q92896;Q6ZMF1	Q92896	1059	1076	GLG1	Golgi apparatus protein 1	yes	no	3	7.9109e-10	197.29	1		1581600	1253000	1740400
ADIIHACDIVEDAAIAYGYNNIQMTLPK	IGDGNQIEIEIPPTRADIIHACDIVEDAAI	AIAYGYNNIQMTLPKTYTIANQFPLNKLTE	R	A	D	P	K	T	5	0	2	3	1	1	1	1	1	5	1	1	1	0	1	0	1	0	2	1	0	0	28	0	3118.51	Q9NSD9;Q9BR63;A8K666;B7ZB32	Q9NSD9	356	383	FARSB	Phenylalanine--tRNA ligase beta subunit	yes	no	3;4	1.6488e-09	192.16	2		249160	217770	292270
ADIKEMGLSLQWLYSAR	NSQLLSFVRDLNQYRADIKEMGLSLQWLYS	IKEMGLSLQWLYSARGDFFRATSRLTTDFG	R	A	D	A	R	G	2	1	0	1	0	1	1	1	0	1	3	1	1	0	0	2	0	1	1	0	0	0	17	1	1980.01	A8K6Q8;B7Z2I6;H7C3V5;P02786;G3V0E5	P02786	630	646	TFRC	Transferrin receptor protein 1;Transferrin receptor protein 1, serum form	no	no	3	5.1099e-05	163.91	1		62413	72854	109050
ADIKGPEDK	PARIYGLGSLALYEKADIKGPEDKKKHLLI	LALYEKADIKGPEDKKKHLLIGVSSDRGLC	K	A	D	D	K	K	1	0	0	2	0	0	1	1	0	1	0	2	0	0	1	0	0	0	0	0	0	0	9	1	971.492	P36542;Q8TAS0;B4DL14;B4DFE6	P36542	80	88	ATP5C1	ATP synthase subunit gamma, mitochondrial;ATP synthase subunit gamma	yes	no	3	0.043513	86.882	1		7378400	7568700	8946000
ADILEDKDGK	KKLKEVFSMAGVVVRADILEDKDGKSRGIG	GVVVRADILEDKDGKSRGIGTVTFEQSIEA	R	A	D	G	K	S	1	0	0	3	0	0	1	1	0	1	1	2	0	0	0	0	0	0	0	0	0	0	10	1	1102.55	M0QZM1;P52272;A0A087X0X3;Q7KYM9;M0R2T0;M0R0N3;M0QYQ7;Q59ES8	P52272	233	242	HNRNPM;ORF	Heterogeneous nuclear ribonucleoprotein M	no	no	3	0.011005	114.89	1		26330000	25084000	28681000
ADILQVGLR	YLNLEIKGTNGQVTRADILQVGLRELLNAL	NGQVTRADILQVGLRELLNALFSNPMDDNL	R	A	D	L	R	E	1	1	0	1	0	1	0	1	0	1	2	0	0	0	0	0	0	0	0	1	0	0	9	0	983.576	Q9H074;A0A024R094;D6REB4;D6RJF2	Q9H074	293	301	PAIP1	Polyadenylate-binding protein-interacting protein 1	yes	no	2	0.0078307	130.75	1		253830	213320	262650
ADILSQSETLASQDLSGDFK	______________________________	QSETLASQDLSGDFKKPALPVSPAARSKAP	M	A	D	F	K	K	2	0	0	3	0	2	1	1	0	1	3	1	0	1	0	4	1	0	0	0	0	0	20	0	2124.02	A0A087X0M4;A0A087WWF4	A0A087X0M4	2	21	SLC4A1AP		yes	no	3	3.0054e-10	54.764	1		115990	112190	142470
ADIQTER	______________________________	______________________________	M	A	D	E	R	A	1	1	0	1	0	1	1	0	0	1	0	0	0	0	0	0	1	0	0	0	0	0	7	0	831.409	P62280;M0QZC5;M0R1H6	P62280	2	8	RPS11	40S ribosomal protein S11	yes	no	2	3.9764e-12	110.63	3	1	9418200	8096500	9386700
ADISLDELIR	______________________________	______________________________	M	A	D	I	R	K	1	1	0	2	0	0	1	0	0	2	2	0	0	0	0	1	0	0	0	0	0	0	10	0	1143.61	Q9BY77;F6VRR5;B4E0L0;F8WCX5;B4DSH9;Q6R954	Q9BY77	2	11	POLDIP3;PDIP46	Polymerase delta-interacting protein 3	no	no	2	2.9417e-06	97.635	1		3877.2	0	10494
ADIWALGCLLYK	PEMVNLYSGKIITTKADIWALGCLLYKLCY	TTKADIWALGCLLYKLCYFTLPFGESQVAI	K	A	D	Y	K	L	2	0	0	1	1	0	0	1	0	1	3	1	0	0	0	0	0	1	1	0	0	0	12	0	1421.74	Q9NSY1;K4DI97;Q2M2I8;D6W5G0;B7ZLC4;E9PG46;Q9BUD9	Q2M2I8	243	254	BMP2K;AAK1	BMP-2-inducible protein kinase;AP2-associated protein kinase 1	no	no	3	0.0028861	130.01	1		382950	396910	466640
ADIWSFGITAIELATGAAPYHK	MAPEVMEQVRGYDFKADIWSFGITAIELAT	ITAIELATGAAPYHKYPPMKVLMLTLQNDP	K	A	D	H	K	Y	5	0	0	1	0	0	1	2	1	3	1	1	0	1	1	1	2	1	1	0	0	0	22	0	2331.19	O95747;C9JIG9	O95747	208	229	OXSR1	Serine/threonine-protein kinase OSR1	yes	no	3;4	7.319e-38	300.28	4		142780	156520	139710
ADIWSLGITAIELAK	WMAPEVIQQSAYDSKADIWSLGITAIELAK	ADIWSLGITAIELAKGEPPNSDMHPMRVLF	K	A	D	A	K	G	3	0	0	1	0	0	1	1	0	3	2	1	0	0	0	1	1	1	0	0	0	0	15	0	1599.89	Q9P289;Q8NBY1;B4E0Y9;Q499L9;Q9NWX4;Q96SR7	Q9P289	200	214	STK26;MST4	Serine/threonine-protein kinase 26	no	no	2;3	6.4017e-42	327.3	2		2064000	1796000	2615400
ADIWSLGITAIELAR	WMAPEVIKQSAYDSKADIWSLGITAIELAR	ADIWSLGITAIELARGEPPHSELHPMKVLF	K	A	D	A	R	G	3	1	0	1	0	0	1	1	0	3	2	0	0	0	0	1	1	1	0	0	0	0	15	0	1627.89	B4DR80;Q5U0E6;Q9Y6E0;Q6P0Y1;B4DT57;Q6FG81;B4DMR0;H0Y630;Q5JV98	B4DR80	181	195	STK24;HEL-S-95	Serine/threonine-protein kinase 24;Serine/threonine-protein kinase 24 36 kDa subunit;Serine/threonine-protein kinase 24 12 kDa subunit	yes	no	2;3	1.8336e-42	336.34	2		219050	216900	289820
ADKDQANDGLSSALLILYLDSAR	MPNASNLDKVLTDIKADKDQANDGLSSALL	GLSSALLILYLDSARNLPSNPLEFNPDVLK	K	A	D	A	R	N	4	1	1	4	0	1	0	1	0	1	5	1	0	0	0	3	0	0	1	0	0	0	23	1	2448.25	H7BXI1;A0A499FIX8;A0FGR8;A0A087WXU3	H7BXI1	448	470	ESYT2	Extended synaptotagmin-2	yes	no	3	6.8705e-27	255.59	1		82109	66516	89599
ADKDYHFK	SPLRPQNYLFGCELKADKDYHFKVDNDENE	LFGCELKADKDYHFKVDNDENEHQLSLRTV	K	A	D	F	K	V	1	0	0	2	0	0	0	0	1	0	0	2	0	1	0	0	0	0	1	0	0	0	8	1	1022.48	P06748;A0A0S2Z491;A0A140VJQ2;A4ZU86;A0A0S2Z4G7	P06748	25	32	NPM1	Nucleophosmin	yes	no	2;3	0.0041886	128.38	2		4486800	4710900	4804500
ADKDYHFKVDNDENEHQLSLR	SPLRPQNYLFGCELKADKDYHFKVDNDENE	FKVDNDENEHQLSLRTVSLGAGAKDELHIV	K	A	D	L	R	T	1	1	2	4	0	1	2	0	2	0	2	2	0	1	0	1	0	0	1	1	0	0	21	2	2572.19	P06748;A0A0S2Z491;A0A140VJQ2;A4ZU86;A0A0S2Z4G7	P06748	25	45	NPM1	Nucleophosmin	yes	no	3;4	4.7564e-12	210.39	2		1549100	1706900	1982600
ADKEAAFDDAVEER	______________________________	MADKEAAFDDAVEERVINEEYKIWKKNTPF	M	A	D	E	R	V	4	1	0	3	0	0	3	0	0	0	0	1	0	1	0	0	0	0	0	1	0	0	14	1	1564.7	Q09028;E9PNS2;E9PIC4;E9PNS6	Q09028	2	15	RBBP4	Histone-binding protein RBBP4	yes	no	2;3	1.8798e-31	126.03	4	2	16594000	14481000	16684000
ADKFSGLLEYLIK	PLQVERCRRNLVALKADKFSGLLEYLIKSQ	LKADKFSGLLEYLIKSQEDAISTMKCIVNE	K	A	D	I	K	S	1	0	0	1	0	0	1	1	0	1	3	2	0	1	0	1	0	0	1	0	0	0	13	1	1495.83	Q5K651;B3KWI8;B3KWI1	Q5K651	1341	1353	SAMD9	Sterile alpha motif domain-containing protein 9	yes	no	3	0.00020253	177.84	1		177850	219130	235520
ADKMDMSLDDIIK	______________________________	______________________________	M	A	D	I	K	L	1	0	0	4	0	0	0	0	0	2	1	2	2	0	0	1	0	0	0	0	0	0	13	1	1493.71	Q86V81	Q86V81	2	14	ALYREF	THO complex subunit 4	yes	yes	2;3	8.3737e-08	130.69	7		20218000	18476000	21772000
ADKNEVAAEVAK	VTKQGNIVRELKAQKADKNEVAAEVAKLLD	AQKADKNEVAAEVAKLLDLKKQLAVAEGKP	K	A	D	A	K	L	4	0	1	1	0	0	2	0	0	0	0	2	0	0	0	0	0	0	0	2	0	0	12	1	1243.64	P56192;A8K492;H0YIP0	P56192	864	875	MARS	Methionine--tRNA ligase, cytoplasmic	yes	no	3	0.00013802	196.7	1		20126000	18390000	21955000
ADKPDMGEIASFDK	______________________________	MADKPDMGEIASFDKAKLKKTETQEKNTLP	M	A	D	D	K	A	2	0	0	3	0	0	1	1	0	1	0	2	1	1	1	1	0	0	0	0	0	0	14	1	1522.7	P63313	P63313	2	15	TMSB10	Thymosin beta-10	yes	yes	2	0.011493	99.752	1		849990	702000	2595000
ADKTPGGSQK	______________________________	______________________________	M	A	D	Q	K	A	1	0	0	1	0	1	0	2	0	0	0	2	0	0	1	1	1	0	0	0	0	0	10	1	987.499	O15042;E7ET15;E7EW00;B4DK81;C9J5L1	O15042	2	11	U2SURP	U2 snRNP-associated SURP motif-containing protein	yes	no	2	0.041225	84.743	1		498680	415640	500770
ADLAAVEAK	KEEYAVLISEAQAIKADLAAVEAKVNRSTA	EAQAIKADLAAVEAKVNRSTALLKSLSAER	K	A	D	A	K	V	4	0	0	1	0	0	1	0	0	0	1	1	0	0	0	0	0	0	0	1	0	0	9	0	886.476	Q14204;A0A2R8Y706;A0A2R8YFZ7;A0A2R8Y5T0;A0A2R8Y6H2;H0YJ21	Q14204	3463	3471	DYNC1H1	Cytoplasmic dynein 1 heavy chain 1	yes	no	2	0.0076104	131.22	1		5631900	5420200	6492000
ADLAEEYSK	LIALVNDPQPEHPLRADLAEEYSKDRKKFC	PEHPLRADLAEEYSKDRKKFCKNAEEFTKK	R	A	D	S	K	D	2	0	0	1	0	0	2	0	0	0	1	1	0	0	0	1	0	0	1	0	0	0	9	0	1024.47	P68036;A0A024R1A4;A8K4W8	P68036	123	131	UBE2L3	Ubiquitin-conjugating enzyme E2 L3	yes	no	2	0.00015111	181.55	1		1387200	1292200	1506600
ADLATDQKEALLELLR	VLWHQCLLTLVQRYKADLATDQKEALLELL	DLATDQKEALLELLRLQPHPQLSPEIRREL	K	A	D	L	R	L	3	1	0	2	0	1	2	0	0	0	5	1	0	0	0	0	1	0	0	0	0	0	16	1	1797.98	Q13895	Q13895	391	406	BYSL	Bystin	yes	yes	3	0.013363	100.4	1		269190	270690	331710
ADLDIVTMDYAAQK	RFSCLERTYRYFFPRADLDIVTMDYAAQKY	RADLDIVTMDYAAQKYVGTHDFRNLCKMDV	R	A	D	Q	K	Y	3	0	0	3	0	1	0	0	0	1	1	1	1	0	0	0	1	0	1	1	0	0	14	0	1552.74	Q9BZE2	Q9BZE2	202	215	PUS3	tRNA pseudouridine(38/39) synthase	yes	yes	3	0.00012431	171.62	1		160310	134320	179160
ADLDKLNIDSIIQR	______________________________	MADLDKLNIDSIIQRLLEVRGSKPGKNVQL	M	A	D	Q	R	L	1	1	1	3	0	1	0	0	0	3	2	1	0	0	0	1	0	0	0	0	0	0	14	1	1612.88	P36873;Q9UPN1;F8VYE8;A0A024RBP2;F8VR82;A0A087WYY5	P36873	2	15	PPP1CC	Serine/threonine-protein phosphatase PP1-gamma catalytic subunit;Serine/threonine-protein phosphatase	yes	no	2	0.00057815	99.752	1		1549200	1317900	1513800
ADLEAQR	NLTNPNTVIILIGNKADLEAQRDVTYEEAK	VIILIGNKADLEAQRDVTYEEAKQFAEENG	K	A	D	Q	R	D	2	1	0	1	0	1	1	0	0	0	1	0	0	0	0	0	0	0	0	0	0	0	7	0	801.398	P61106;A0A024R845;X6RFL8	P61106	126	132	RAB14	Ras-related protein Rab-14	yes	no	2	0.01644	124.59	1		407700	373810	488920
ADLEEQLSDEEK	______________________________	______________________________	M	A	D	E	K	V	1	0	0	2	0	1	4	0	0	0	2	1	0	0	0	1	0	0	0	0	0	0	12	0	1404.63	P47755;Q53GE2;Q53GC7;A4D0V4;F8W9N7;C9JUG7;F8WED3	P47755	2	13	CAPZA2	F-actin-capping protein subunit alpha-2	yes	no	2	6.4766e-06	100.25	1	2	189450	163480	165890
ADLEEQLSDEEKVR	______________________________	MADLEEQLSDEEKVRIAAKFIIHAPPGEFN	M	A	D	V	R	I	1	1	0	2	0	1	4	0	0	0	2	1	0	0	0	1	0	0	0	1	0	0	14	1	1659.8	P47755;Q53GE2;Q53GC7;A4D0V4;F8W9N7;C9JUG7	P47755	2	15	CAPZA2	F-actin-capping protein subunit alpha-2	yes	no	2	0.00030274	174.57	1		959650	878260	1055400
ADLEEVQSALYNK	RLAKSKIVEEMLKMKADLEEVQSALYNKEM	MKADLEEVQSALYNKEMECLRMTDEVERTQ	K	A	D	N	K	E	2	0	1	1	0	1	2	0	0	0	2	1	0	0	0	1	0	0	1	1	0	0	13	0	1478.73	Q9NS87;C9JKA9;H7BZT2	Q9NS87	1268	1280	KIF15	Kinesin-like protein KIF15	yes	no	3	0.00013794	177.04	1		258850	227700	257760
ADLEGSLDSK	NMLTQQEVPVVILAKADLEGSLDSKIGIPS	VILAKADLEGSLDSKIGIPSTSSEDTILAQ	K	A	D	S	K	I	1	0	0	2	0	0	1	1	0	0	2	1	0	0	0	2	0	0	0	0	0	0	10	0	1033.49	Q15031;E9PHM2;A0A499FJL2;A0A494C1E0	Q15031	364	373	LARS2	Probable leucine--tRNA ligase, mitochondrial	yes	no	2	0.0050929	138.08	1		109360	104920	118970
ADLEMQIESLTEELAYLKK	INGLRRVLDELTLTKADLEMQIESLTEELA	MQIESLTEELAYLKKNHEEEMKDLRNVSTG	K	A	D	K	K	N	2	0	0	1	0	1	4	0	0	1	4	2	1	0	0	1	1	0	1	0	0	0	19	1	2223.13	CON__P13645;P13645	CON__P13645	267	285	KRT10	Keratin, type I cytoskeletal 10	yes	no	3;4	2.6945e-10	195.96	2		189980	131540	155210
ADLGALELWR	DNTIFFTTYANGSCKADLGALELWRTSDLG	NGSCKADLGALELWRTSDLGKSFKTIGVKI	K	A	D	W	R	T	2	1	0	1	0	0	1	1	0	0	3	0	0	0	0	0	0	1	0	0	0	0	10	0	1142.61	Q99523;A8KAQ3	Q99523	279	288	SORT1	Sortilin	yes	no	2	0.00080183	164.68	1		457050	427990	488670
ADLGELNFSLCYLPTAGR	DRPLWRDIVEGGSEKADLGELNFSLCYLPT	GELNFSLCYLPTAGRLTVTIIKASNLKAMD	K	A	D	G	R	L	2	1	1	1	1	0	1	2	0	0	4	0	0	1	1	1	1	0	1	0	0	0	18	0	1995.97	Q9BQG1;A0A024R4I9	Q9BQG1	430	447	SYT3	Synaptotagmin-3	yes	no	3	0.015522	97.45	1		0	0	0
ADLGLWR	PTLEFYALVSQELQRADLGLWRGEEVTLSN	LVSQELQRADLGLWRGEEVTLSNPKGSQEG	R	A	D	W	R	G	1	1	0	1	0	0	0	1	0	0	2	0	0	0	0	0	0	1	0	0	0	0	7	0	829.445	A0A6Q8PHK0;A0A6Q8PGG9;Q14669	A0A6Q8PHK0	1720	1726	TRIP12	E3 ubiquitin-protein ligase TRIP12	yes	no	2	0.040355	107.74	1		149360	133990	155620
ADLHDEEDEQDILLAQDLEDMWEQK	ELRALDENQRLAKKKADLHDEEDEQDILLA	DILLAQDLEDMWEQKFLQFKLGARITEADE	K	A	D	Q	K	F	2	0	0	6	0	3	5	0	1	1	4	1	1	0	0	0	0	1	0	0	0	0	25	0	3027.33	Q9H2W6;Q8TER9;A0A087WT90	Q9H2W6	103	127	MRPL46;FLJ00124	39S ribosomal protein L46, mitochondrial	yes	no	4	0.00034815	95.307	1		2565.9	1914.3	0
ADLIAYLK	GTKMIFVGIKKKEERADLIAYLKKATNE__	IKKKEERADLIAYLKKATNE__________	R	A	D	L	K	K	2	0	0	1	0	0	0	0	0	1	2	1	0	0	0	0	0	0	1	0	0	0	8	0	905.522	P99999;C9JFR7;G4XXL9;Q6LER6	P99999	93	100	CYCS	Cytochrome c	yes	no	2	0.0033977	146.35	2		3699400	3143200	3854900
ADLIEVVMNIEDMLCK	IISPGRTELEIEGARADLIEVVMNIEDMLC	DLIEVVMNIEDMLCKVQEEMARKKERGLWR	R	A	D	C	K	V	1	0	1	2	1	0	2	0	0	2	2	1	2	0	0	0	0	0	0	2	0	0	16	0	1891.91	Q8IXQ6;B7Z5L6;Q59ER9;Q658Y0;Q63HJ7;G5E9U8	Q8IXQ6	591	606	PARP9;DKFZp666B0810;DKFZp686M15238	Poly [ADP-ribose] polymerase 9	yes	no	3	0.007073	102.5	1		0	0	2196.9
ADLINNLGTIAK	ERTLTLVDTGIGMTKADLINNLGTIAKSGT	MTKADLINNLGTIAKSGTKAFMEALQAGAD	K	A	D	A	K	S	2	0	2	1	0	0	0	1	0	2	2	1	0	0	0	0	1	0	0	0	0	0	12	0	1241.7	P08238;A0A024RD80;B4DMA2;B4DGL0;Q6PK50;O14942;P07900;K9JA46;Q2VPJ6;Q8TBA7;B4DTA5;Q86SX1;Q14568;Q58FF8	P08238	96	107	HSP90AB1;HSP90AA1;EL52;HSP90AA2P;HSP90AB2P	Heat shock protein HSP 90-beta;Heat shock protein HSP 90-alpha;Heat shock protein HSP 90-alpha A2;Putative heat shock protein HSP 90-beta 2	no	no	2;3	1.1684e-10	251.81	20		91853000	81145000	100890000
ADLISEDVQR	VPVPPNVAFELDRTRADLISEDVQRRFVQE	LDRTRADLISEDVQRRFVQEVVQSQQVAVG	R	A	D	Q	R	R	1	1	0	2	0	1	1	0	0	1	1	0	0	0	0	1	0	0	0	1	0	0	10	0	1144.57	M0QZR4;Q92888;A0A024R0R1;A0A2X0SFA4;Q8NF33	M0QZR4	127	136	ARHGEF1;FLJ00369	Rho guanine nucleotide exchange factor 1	yes	no	2	1.4756e-06	223.32	2		2415800	2566100	3008000
ADLISEDVQRR	VPVPPNVAFELDRTRADLISEDVQRRFVQE	DRTRADLISEDVQRRFVQEVVQSQQVAVGR	R	A	D	R	R	F	1	2	0	2	0	1	1	0	0	1	1	0	0	0	0	1	0	0	0	1	0	0	11	1	1300.67	M0QZR4;Q92888;A0A024R0R1;A0A2X0SFA4;Q8NF33	M0QZR4	127	137	ARHGEF1;FLJ00369	Rho guanine nucleotide exchange factor 1	yes	no	3	0.002468	136.52	1		42919	46577	53926
ADLLELMPLSEDFVWMR	PSQEREIPPLLGLEKADLLELMPLSEDFVW	LLELMPLSEDFVWMRARLQQEVEEQLKKKC	K	A	D	M	R	A	1	1	0	2	0	0	2	0	0	0	4	0	2	1	1	1	0	1	0	1	0	0	17	0	2064.01	Q9H6D7;G3V541;G3V5A5;H0YIZ6	Q9H6D7	145	161	HAUS4	HAUS augmin-like complex subunit 4	yes	no	3	4.0351e-05	160.8	2		21017	12408	29212
ADLLGSILSSMEKPPSLGDQETR	______________________________	SSMEKPPSLGDQETRRKAREQAARLKKLQE	M	A	D	T	R	R	1	1	0	2	0	1	2	2	0	1	4	1	1	0	2	4	1	0	0	0	0	0	23	1	2443.23	O75391	O75391	2	24	SPAG7	Sperm-associated antigen 7	no	no		1	NaN			0	0	0
ADLLLSTQPGREEGSPLELER	LQASDLPASASLPAKADLLLSTQPGREEGS	TQPGREEGSPLELERLKLEPHEGLLLRFPY	K	A	D	E	R	L	1	2	0	1	0	1	4	2	0	0	5	0	0	0	2	2	1	0	0	0	0	0	21	1	2309.19	B4E2Z3;F5GZI0;P08195;F5GZS6;J3KPF3	B4E2Z3	474	494	SLC3A2	4F2 cell-surface antigen heavy chain	no	no	3	3.8885e-05	141.6	2	1	3694200	3961500	4225600
ADLLQREEEEEEEEDQEGDRETTIR	TPPEGLRLKPPAGWKADLLQREEEEEEEED	EEEEDQEGDRETTIRGKATPAEEEKTGKVK	K	A	D	I	R	G	1	3	0	3	0	2	10	1	0	1	2	0	0	0	0	0	2	0	0	0	0	0	25	2	3047.34	Q15269;A0A0B4J2E5	Q15269	234	258	PWP2	Periodic tryptophan protein 2 homolog	yes	no	4	1.3704e-05	159.18	1		198790	222980	201920
ADLLTAEQR	KEMDANKENVILINKADLLTAEQRSAWAMY	VILINKADLLTAEQRSAWAMYFEKEDVKVI	K	A	D	Q	R	S	2	1	0	1	0	1	1	0	0	0	2	0	0	0	0	0	1	0	0	0	0	0	9	0	1015.53	Q9H089	Q9H089	214	222	LSG1	Large subunit GTPase 1 homolog	yes	yes	2	0.0017618	151.44	1		158690	140980	169290
ADLNQGIGEPQSPSR	LGSADCELSAKLLRRADLNQGIGEPQSPSR	ADLNQGIGEPQSPSRRVFNPYTEFKEFSRK	R	A	D	S	R	R	1	1	1	1	0	2	1	2	0	1	1	0	0	0	2	2	0	0	0	0	0	0	15	0	1567.76	Q96C19;A0A024QZ77	Q96C19	63	77	EFHD2	EF-hand domain-containing protein D2	yes	no	2;3	9.4285e-23	292.35	2	2	538110	491220	594830
ADLPEGVAVSGPSPAEFCR	HYMDGQTPCLFVSSKADLPEGVAVSGPSPA	EGVAVSGPSPAEFCRKHRLPAPVPFSCAGP	K	A	D	C	R	K	3	1	0	1	1	0	2	2	0	0	1	0	0	1	3	2	0	0	0	2	0	0	19	0	1957.92	Q8IXI1;H3BU27	Q8IXI1	526	544	RHOT2	Mitochondrial Rho GTPase 2	yes	no	3	6.6922e-08	184.92	1		217690	252190	271560
ADLQAAAVR	AEVVKLLPFLAPGARADLQAAAVRHVLALT	LAPGARADLQAAAVRHVLALTGCGPGRALL	R	A	D	V	R	H	4	1	0	1	0	1	0	0	0	0	1	0	0	0	0	0	0	0	0	1	0	0	9	0	913.498	Q9BTY7;E9PIX0	Q9BTY7	35	43	HGH1	Protein HGH1 homolog	yes	no	2	0.00039427	171.99	1		2095600	1973800	2529100
ADLQDDTFIGNEPLTPEVR	AVGAKDWAGGFLDLKADLQDDTFIGNEPLT	DDTFIGNEPLTPEVRAGYLGYTVTWLPSRQ	K	A	D	V	R	A	1	1	1	3	0	1	2	1	0	1	2	0	0	1	2	0	2	0	0	1	0	0	19	0	2129.03	P20701;B2RAL6	P20701	382	400	ITGAL	Integrin alpha-L	yes	no	3	3.265e-16	255.93	1		239800	240050	275800
ADLQNHLDTAQNALQDK	TELLLSAEAAKTAQRADLQNHLDTAQNALQ	LQNHLDTAQNALQDKQQELNKITTQLDQVT	R	A	D	D	K	Q	3	0	2	3	0	3	0	0	1	0	3	1	0	0	0	0	1	0	0	0	0	0	17	0	1893.92	Q15075;A8K7J3	Q15075	663	679	EEA1	Early endosome antigen 1	yes	no	3	8.7706e-05	154.31	1		69444	57343	58404
ADLQTSSQR	VHNDSNQVVKDILVKADLQTSSQRLNLSAS	KDILVKADLQTSSQRLNLSASNAAVAELKP	K	A	D	Q	R	L	1	1	0	1	0	2	0	0	0	0	1	0	0	0	0	2	1	0	0	0	0	0	9	0	1004.49	A5PLN9;B7ZLB7;B7ZLB5	A5PLN9	101	109	TRAPPC13;C5orf44	Trafficking protein particle complex subunit 13	yes	no	2	0.010918	114.51	2		182630	149370	213500
ADLSIPDLHEIVTEELEER	HRPFPEEVDKIPFVKADLSIPDLHEIVTEE	IPDLHEIVTEELEERHEKLRSGMAQQIAYE	K	A	D	E	R	H	1	1	0	2	0	0	5	0	1	2	3	0	0	0	1	1	1	0	0	1	0	0	19	0	2207.1	Q86X10;A2A2F0;B3KWL5;A0A0J9YW54	Q86X10	1040	1058	RALGAPB	Ral GTPase-activating protein subunit beta	yes	no	3	3.0046e-06	165.66	1		33117	27229	34910
ADLTALFLPR	SGKVKRDAEKKDQMKADLTALFLPRQPPMS	KDQMKADLTALFLPRQPPMSLAEAEQLMEE	K	A	D	P	R	Q	2	1	0	1	0	0	0	0	0	0	3	0	0	1	1	0	1	0	0	0	0	0	10	0	1115.63	Q13045;B4DIX0;Q59H95	Q13045	875	884	FLII	Protein flightless-1 homolog	yes	no	2;3	0.00025359	186.76	2		220260	232950	282580
ADLTSVLTSVMFSPSSK	______________________________	LTSVLTSVMFSPSSKMFIGGLSWQTSPDSL	M	A	D	S	K	M	1	0	0	1	0	0	0	0	0	0	2	1	1	1	1	5	2	0	0	2	0	0	17	0	1768.89	J3KTC1	J3KTC1	2	18	MSI2		yes	yes	2;3	1.8113e-68	142.12	2		94330	87119	114410
ADLVIVGAEGVVENGGIINK	VTVVLDAAVGYIMEKADLVIVGAEGVVENG	VGAEGVVENGGIINKIGTNQMAVCAKAQNK	K	A	D	N	K	I	2	0	2	1	0	0	2	4	0	3	1	1	0	0	0	0	0	0	0	4	0	0	20	0	1966.07	Q14232	Q14232	190	209	EIF2B1	Translation initiation factor eIF-2B subunit alpha	yes	yes	3	2.1466e-06	159.81	1		449730	362930	478870
ADLVPYLLK	MFQKEQSELVAQALKADLVPYLLKLLEGIG	VAQALKADLVPYLLKLLEGIGLENLDSPAA	K	A	D	L	K	L	1	0	0	1	0	0	0	0	0	0	3	1	0	0	1	0	0	0	1	1	0	0	9	0	1030.61	O75165;Q0D2M7;B3KN02	O75165	2131	2139	DNAJC13	DnaJ homolog subfamily C member 13	no	no	2	0.0035525	139.97	1		305760	308460	323580
ADLYLEGK	SGTSWSYVLPGPDQRADLYLEGKDQLGGWF	LPGPDQRADLYLEGKDQLGGWFQSSLLTSV	R	A	D	G	K	D	1	0	0	1	0	0	1	1	0	0	2	1	0	0	0	0	0	0	1	0	0	0	8	0	907.465	Q9NSE4;A8K5W7	Q9NSE4	618	625	IARS2	Isoleucine--tRNA ligase, mitochondrial	yes	no	2	0.0059263	137	1		1170600	1098400	1354200
ADMEDLFGSDADSEAER	______________________________	MEDLFGSDADSEAERKDSDSGSDSDSDQEN	M	A	D	E	R	K	3	1	0	4	0	0	3	1	0	0	1	0	1	1	0	2	0	0	0	0	0	0	17	0	1856.74	Q8WVC0;B4DNM0	Q8WVC0	2	18	LEO1	RNA polymerase-associated protein LEO1	yes	no	2	2.5421e-55	140.75		6	0	0	0
ADMGGAATICSAIVSAAK	GGISIKASANMDLMRADMGGAATICSAIVS	GGAATICSAIVSAAKLNLPINIIGLAPLCE	R	A	D	A	K	L	6	0	0	1	1	0	0	2	0	2	0	1	1	0	0	2	1	0	0	1	0	0	18	0	1692.82	P28838;V9HW38;B4DQG5;H0Y9Q1	P28838	304	321	LAP3;HEL-S-106	Cytosol aminopeptidase	yes	no	2;3	4.3323e-71	374.82	2		2011600	1934100	2545700
ADMLEMELK	QLSQALEELGGQKQRADMLEMELKMLKSQS	GGQKQRADMLEMELKMLKSQSSSAEQSFLF	R	A	D	L	K	M	1	0	0	1	0	0	2	0	0	0	2	1	2	0	0	0	0	0	0	0	0	0	9	0	1078.5	Q9Y6D9;A4D218;C9JX80	Q9Y6D9	470	478	MAD1L1	Mitotic spindle assembly checkpoint protein MAD1	yes	no	2	0.00087495	159.37	1		308700	321220	383140
ADMQNLVER	______________________________	______________________________	M	A	D	E	R	L	1	1	1	1	0	1	1	0	0	0	1	0	1	0	0	0	0	0	0	1	0	0	9	0	1074.51	D3DPU2;Q01518;B2RDY9;B4DNW7;B4DNA3;B4DUZ8;Q5T0R7;Q5T0R6;Q5T0R5;Q5T0R4;Q5T0R3;Q5T0R2;Q5T0R1;Q5T0R9;Q5T0R8;Q5T0S3	D3DPU2	2	10	CAP1	Adenylyl cyclase-associated protein;Adenylyl cyclase-associated protein 1	yes	no	2	1.3776e-05	121.05		2	3534.8	1970.1	2089.6
ADMTASGSPDYGQPHK	SLFDSAYGAAAHLPKADMTASGSPDYGQPH	DMTASGSPDYGQPHKINPLPPQQEWINQPV	K	A	D	H	K	I	2	0	0	2	0	1	0	2	1	0	0	1	1	0	2	2	1	0	1	0	0	0	16	0	1660.72	Q01543;A0A024R3M5;A0A0A0MSR4	Q01543	32	47	FLI1	Friend leukemia integration 1 transcription factor	yes	no	3	6.9887e-07	208.49		2	0	0	0
ADMVIEAVFEDLSLK	FSNLTGQLDYQGFEKADMVIEAVFEDLSLK	ADMVIEAVFEDLSLKHRVLKEVEAVIPDHC	K	A	D	L	K	H	2	0	0	2	0	0	2	0	0	1	2	1	1	1	0	1	0	0	0	2	0	0	15	0	1678.85	P40939;E9KL44;H0YFD6;B4DRH6;A0A2R8Y4F5;B4DDZ5;A0A2R8YG21	P40939	441	455	HADHA	Trifunctional enzyme subunit alpha, mitochondrial;Long-chain enoyl-CoA hydratase;Long chain 3-hydroxyacyl-CoA dehydrogenase	yes	no	2;3	3.3584e-16	278.35	4		1502600	1378300	1728800
ADMVNEDLLSDGTSENESGFWDSFK	NNFKSKIIKVKVQKKADMVNEDLLSDGTSE	DGTSENESGFWDSFKWGFTGQKTEEVKQDK	K	A	D	F	K	W	1	0	2	4	0	0	3	2	0	0	2	1	1	2	0	4	1	1	0	1	0	0	25	0	2792.18	Q9NYU2;A8KAK1	Q9NYU2	1213	1237	UGGT1	UDP-glucose:glycoprotein glucosyltransferase 1	yes	no	3	0.0066576	71.002	1		168160	165920	172700
ADMVTEK	GLRFLGAPAKPPLVRADMVTEKQARELSVP	PAKPPLVRADMVTEKQARELSVPQGPGAGA	R	A	D	E	K	Q	1	0	0	1	0	0	1	0	0	0	0	1	1	0	0	0	1	0	0	1	0	0	7	0	792.369	P42226;A8K4S9;A0A1W2PNW1;A0A494C0T4;B2R680;H0YJH6;Q9BQD2;B7ZAC1;B4DR42;B4DQB3	P42226	313	319	STAT6	Signal transducer and activator of transcription 6;Signal transducer and activator of transcription	yes	no	2	0.029622	114.93	1		300780	320140	362070
ADMWSFGITAIELATGAAPYHK	MAPEVMEQVRGYDFKADMWSFGITAIELAT	ITAIELATGAAPYHKYPPMKVLMLTLQNDP	K	A	D	H	K	Y	5	0	0	1	0	0	1	2	1	2	1	1	1	1	1	1	2	1	1	0	0	0	22	0	2349.15	Q9UEW8;X5DP03;X5D2U3	Q9UEW8	254	275	STK39	STE20/SPS1-related proline-alanine-rich protein kinase	yes	no	4	3.7251e-09	193.32	1		27906	16006	49218
ADNEKLDNQR	______________________________	______________________________	M	A	D	Q	R	L	1	1	2	2	0	1	1	0	0	0	1	1	0	0	0	0	0	0	0	0	0	0	10	1	1201.57	O00629	O00629	2	11	KPNA4	Importin subunit alpha-3	yes	yes	3	0.00020125	68.846	1		327420	305700	376420
ADNFEYSDPVDGSISR	GKQFSANDKVYTVEKADNFEYSDPVDGSIS	DNFEYSDPVDGSISRNQGLRLIFTDGSRIV	K	A	D	S	R	N	1	1	1	3	0	0	1	1	0	1	0	0	0	1	1	3	0	0	1	1	0	0	16	0	1770.77	P36871;B4DFP1;A0A3B3ITK7;B7Z6C2;B4DDQ8	P36871	471	486	PGM1	Phosphoglucomutase-1	yes	no	2;3	4.9283e-68	363.37	3		1185000	1179800	1510500
ADNIEVFAQGHGIIQVDK	TVHSVRRALENTAVKADNIEVFAQGHGIIQ	IEVFAQGHGIIQVDKAYDYLVQNTSFANKL	K	A	D	D	K	A	2	0	1	2	0	2	1	2	1	3	0	1	0	1	0	0	0	0	0	2	0	0	18	0	1953	P29144;Q5VZU9;A0A494C1B8;B7Z920;A0A494C0U1	P29144	489	506	TPP2	Tripeptidyl-peptidase 2	yes	no	3	1.7742e-06	176.11	1		398870	371040	465290
ADNLSDTLK	______________________________	______________________________	M	A	D	L	K	K	1	0	1	2	0	0	0	0	0	0	2	1	0	0	0	1	1	0	0	0	0	0	9	0	975.487	B7Z2V8;D6RC85	B7Z2V8	2	10	RAP1GDS1		no	no		1	NaN			0	0	0
ADNSSDECEEENNKEK	______________________________	DNSSDECEEENNKEKKKTSQLTPQRGFSEN	M	A	D	E	K	K	1	0	3	2	1	0	5	0	0	0	0	2	0	0	0	2	0	0	0	0	0	0	16	1	1896.73	Q9NQC8;E9PIM8;E9PKW0;E9PRT0;E9PSB9	Q9NQC8	2	17	IFT46	Intraflagellar transport protein 46 homolog	yes	no	3	1.219e-05	62.709		2	0	0	0
ADPAAGPPPSEGEESTVR	______________________________	AAGPPPSEGEESTVRFARKGALRQKNVHEV	M	A	D	V	R	F	3	1	0	1	0	0	3	2	0	0	0	0	0	0	4	2	1	0	0	1	0	0	18	0	1765.81	P05771	P05771	2	19	PRKCB	Protein kinase C beta type	yes	yes	2	1.877e-09	61.52		1	0	0	0
ADPAELR	______________________________	AKVALTKRADPAELRTIFLKYASIEKNGEF	R	A	D	L	R	T	2	1	0	1	0	0	1	0	0	0	1	0	0	0	1	0	0	0	0	0	0	0	7	0	770.392	Q9UJS0;Q53GR7;Q75M55;R4GN64	Q9UJS0	12	18	SLC25A13	Calcium-binding mitochondrial carrier protein Aralar2	yes	no	2	0.0521	102.98		1	3835.3	17626	10882
ADPALCFLEK	IGVFKHGYEKYNTMRADPALCFLEKAGRPD	YNTMRADPALCFLEKAGRPDDKAIAAEHRV	R	A	D	E	K	A	2	0	0	1	1	0	1	0	0	0	2	1	0	1	1	0	0	0	0	0	0	0	10	0	1162.57	Q9HCK8;A0A2R8Y840;H0YJG4;C9JFU2;H7C294;Q8TD26	Q9HCK8	1650	1659	CHD8;CHD6	Chromodomain-helicase-DNA-binding protein 8;Chromodomain-helicase-DNA-binding protein 6	no	no	2	0.010599	122.26	1		39714	39990	40977
ADPDGPEAQAEACSGER	______________________________	PDGPEAQAEACSGERTYQELLVNQNPIAQP	K	A	D	E	R	T	4	1	0	2	1	1	3	2	0	0	0	0	0	0	2	1	0	0	0	0	0	0	17	0	1758.71	Q9NX24;D6RC52;D6RCB9;J3QSY4	Q9NX24	6	22	NHP2	H/ACA ribonucleoprotein complex subunit 2	yes	no	3	1.0955e-09	234.63	1		37197	50335	39854
ADPDVLTEVPAALK	______________________________	MADPDVLTEVPAALKRLAKYVIRGFYGIEH	M	A	D	L	K	R	3	0	0	2	0	0	1	0	0	0	2	1	0	0	2	0	1	0	0	2	0	0	14	0	1437.77	P29083;Q53F88;E9PER7;C9J329;Q05DN6	P29083	2	15	GTF2E1	General transcription factor IIE subunit 1	yes	no	2	1.6707e-10	102.52	1		656160	551030	603540
ADPDVLTEVPAALKR	______________________________	ADPDVLTEVPAALKRLAKYVIRGFYGIEHA	M	A	D	K	R	L	3	1	0	2	0	0	1	0	0	0	2	1	0	0	2	0	1	0	0	2	0	0	15	1	1593.87	P29083;Q53F88;E9PER7;C9J329;Q05DN6	P29083	2	16	GTF2E1	General transcription factor IIE subunit 1	yes	no	2;3	8.4351e-05	129.89	2		2170600	2051100	2253100
ADPDVTLAGQEAIFILAR	RLSRLPLARVKALVKADPDVTLAGQEAIFI	DVTLAGQEAIFILARAAELFVETIAKDAYC	K	A	D	A	R	A	4	1	0	2	0	1	1	1	0	2	2	0	0	1	1	0	1	0	0	1	0	0	18	0	1899.01	Q9NR33	Q9NR33	52	69	POLE4	DNA polymerase epsilon subunit 4	yes	yes	3	4.3e-16	264.03	1		115170	87349	122930
ADPECMLGHLLR	RKGDPDPFDDRHPGRADPECMLGHLLRILF	PGRADPECMLGHLLRILFKNDDFMNALVNA	R	A	D	L	R	I	1	1	0	1	1	0	1	1	1	0	3	0	1	0	1	0	0	0	0	0	0	0	12	0	1410.67	Q9Y4B6	Q9Y4B6	65	76	VPRBP	Protein VPRBP	yes	yes	3	0.0022585	134.3	1		150390	111590	162450
ADPEELFTKLEK	HSPVQSGLPGMQNLKADPEELFTKLEKIGK	NLKADPEELFTKLEKIGKGSFGEVFKGIDN	K	A	D	E	K	I	1	0	0	1	0	0	3	0	0	0	2	2	0	1	1	0	1	0	0	0	0	0	12	1	1418.73	B4DR80;Q5U0E6;Q9Y6E0;Q6P0Y1;B4DT57;Q6FG81;B4DMR0	B4DR80	18	29	STK24;HEL-S-95	Serine/threonine-protein kinase 24;Serine/threonine-protein kinase 24 36 kDa subunit;Serine/threonine-protein kinase 24 12 kDa subunit	yes	no	3	0.010479	116.03	1		449810	410440	549650
ADPEVCCFITK	______________________________	______________________________	M	A	D	T	K	I	1	0	0	1	2	0	1	0	0	1	0	1	0	1	1	0	1	0	0	1	0	0	11	0	1338.59	Q7Z2W4;C9J6P4;A8K9U6;A0A514C937	Q7Z2W4	2	12	ZC3HAV1	Zinc finger CCCH-type antiviral protein 1	yes	no	2	0.0043499	105.1	1		3057400	3029300	3420800
ADPGEDDLGGTVDIVESEPENDHGVELLDQNSSIR	VDSTCPEVIKVYIFKADPGEDDLGGTVDIV	NDHGVELLDQNSSIRVPREKMVYMTVNDSQ	K	A	D	I	R	V	1	1	2	6	0	1	5	4	1	2	3	0	0	0	2	3	1	0	0	3	0	0	35	0	3720.69	P08048;P17010;A0A024RC04;B7ZKJ5;Q59EB9;Q8NHZ3;Q8NHZ2	P08048	254	288	ZFY;ZFX	Zinc finger Y-chromosomal protein;Zinc finger X-chromosomal protein	yes	no	4	8.8943e-06	99.774		1	0	0	0
ADPGVLAALCEK	LVQRLQEVSLRQGMRADPGVLAALCEKTDN	GMRADPGVLAALCEKTDNDIRACINTLQFL	R	A	D	E	K	T	3	0	0	1	1	0	1	1	0	0	2	1	0	0	1	0	0	0	0	1	0	0	12	0	1242.63	Q8WVB6;E7EXA6;Q96S08;A0A0D9SF58	Q8WVB6	533	544	CHTF18;RUVBL	Chromosome transmission fidelity protein 18 homolog	yes	no	2	0.012461	126.03	1		70331	78984	83704
ADPSHFELLK	KEISITHHVKAGSEKADPSHFELLKVLGQG	AGSEKADPSHFELLKVLGQGSFGKVFLVRK	K	A	D	L	K	V	1	0	0	1	0	0	1	0	1	0	2	1	0	1	1	1	0	0	0	0	0	0	10	0	1155.59	Q15418;B7Z2K7;E9PGT3;E9PAN7	Q15418	57	66	RPS6KA1	Ribosomal protein S6 kinase alpha-1;Ribosomal protein S6 kinase	yes	no	3	0.040406	79.07	1		582170	503410	607820
ADPSLLGFSVNASSER	AVQSGKKKKKQKMVRADPSLLGFSVNASSE	DPSLLGFSVNASSERLNMGEIETLDDY___	R	A	D	E	R	L	2	1	1	1	0	0	1	1	0	0	2	0	0	1	1	4	0	0	0	1	0	0	16	0	1648.81	Q6Y7W6;A0A024R4A5;I1E4Y6	Q6Y7W6	1272	1287	GIGYF2;TNRC15	PERQ amino acid-rich with GYF domain-containing protein 2	yes	no	2;3	8.3933e-09	238.65		3	0	0	0
ADPSLNPEQLKK	CKEEKLAISREANSKADPSLNPEQLKKLQD	NSKADPSLNPEQLKKLQDKIEKCKQDVLKT	K	A	D	K	K	L	1	0	1	1	0	1	1	0	0	0	2	2	0	0	2	1	0	0	0	0	0	0	12	1	1338.71	Q9UNF0;Q6FIA3;A0A024R4X1;A0A0U1RR22	Q9UNF0	178	189	PACSIN2	Protein kinase C and casein kinase substrate in neurons protein 2	yes	no	3	0.043143	84.169	1		263500	223240	301810
ADPTVESEEAFK	STSEAPQPPRKKRARADPTVESEEAFKNRM	RARADPTVESEEAFKNRMEVKVKIPEELKP	R	A	D	F	K	N	2	0	0	1	0	0	3	0	0	0	0	1	0	1	1	1	1	0	0	1	0	0	12	0	1321.6	Q15014;Q5JXX2;B4DXQ8;B3KWX6;Q53EY5;B3KX14;Q5JXX1	Q15014	105	116	MORF4L2	Mortality factor 4-like protein 2	yes	no	3	0.020349	96.171	1		159740	172190	184380
ADQCYEDVR	VRSSKFRHVFGQPAKADQCYEDVRVSQTTW	FGQPAKADQCYEDVRVSQTTWDSGFCAVNP	K	A	D	V	R	V	1	1	0	2	1	1	1	0	0	0	0	0	0	0	0	0	0	0	1	1	0	0	9	0	1154.47	P31146;A0A024R611;Q59G88;H3BRY3;H3BTU6;H3BRJ0;H3BNA2;H3BU76;B4DJS1;H3BSL1	P31146	21	29	CORO1A	Coronin-1A;Coronin	yes	no	2	0.00014365	182.39	3	1	37229000	38564000	47078000
ADQDRLDLEER	ATLAQELEKFNRDQKADQDRLDLEERKKVE	RDQKADQDRLDLEERKKVETEAKIKQKLRE	K	A	D	E	R	K	1	2	0	3	0	1	2	0	0	0	2	0	0	0	0	0	0	0	0	0	0	0	11	1	1358.64	Q14683;A0A384MR33;G8JLG1;A0A6Q8PHC3;Q6P2R1;A8K7A6;Q6MZR8;B7Z709;Q68EN4	Q14683	402	412	SMC1A;DKFZp686L19178	Structural maintenance of chromosomes protein 1A;Structural maintenance of chromosomes protein	yes	no	3	0.0041293	131.42	1		493690	422900	698510
ADQDSEAMKR	VAASTAQLLVACKVKADQDSEAMKRLQAAG	ACKVKADQDSEAMKRLQAAGNAVKRASDNL	K	A	D	K	R	L	2	1	0	2	0	1	1	0	0	0	0	1	1	0	0	1	0	0	0	0	0	0	10	1	1149.51	Q9Y490;A0A1S5UZ07	Q9Y490	2446	2455	TLN1	Talin-1	yes	no	3	0.038744	86.189	1		868090	738870	1094200
ADQELLMYSHDNIICGITSVAFSR	TTGSDDATCRLFDLRADQELLMYSHDNIIC	HDNIICGITSVAFSRSGRLLLAGYDDFNCN	R	A	D	S	R	S	2	1	1	2	1	1	1	1	1	3	2	0	1	1	0	3	1	0	1	1	0	0	24	0	2739.3	P62879;Q6FHM2;E7EP32	P62879	257	280	GNB2	Guanine nucleotide-binding protein G(I)/G(S)/G(T) subunit beta-2	yes	no	3	5.6619e-05	138	1		323840	357470	384650
ADQELMTYSHDNIICGITSVSFSK	ATGSDDATCRLFDLRADQELMTYSHDNIIC	HDNIICGITSVSFSKSGRLLLAGYDDFNCN	R	A	D	S	K	S	1	0	1	2	1	1	1	1	1	3	1	1	1	1	0	4	2	0	1	1	0	0	24	0	2715.25	P62873;A0A140VJJ8;B2R6K4;A0A2L0WW42;B3KVK2;Q71UM6;Q71UM7	P62873	257	280	GNB1	Guanine nucleotide-binding protein G(I)/G(S)/G(T) subunit beta-1	yes	no	3	4.8093e-05	147.78	1		154660	160030	185430
ADQFEYVMYGK	LDDGEYNPTDDRPSRADQFEYVMYGKVYRI	RPSRADQFEYVMYGKVYRIEGDETSTEAAT	R	A	D	G	K	V	1	0	0	1	0	1	1	1	0	0	0	1	1	1	0	0	0	0	2	1	0	0	11	0	1349.6	P52434;C9JLU1	P52434	85	95	POLR2H	DNA-directed RNA polymerases I, II, and III subunit RPABC3	yes	no	2	0.0001194	205.13	1		1337500	1340300	1658500
ADQGDGPEGSGR	REYQCHVDSCLQLAKADQGDGPEGSGRACS	LAKADQGDGPEGSGRACSTVEGKWQQRLKN	K	A	D	G	R	A	1	1	0	2	0	1	1	4	0	0	0	0	0	0	1	1	0	0	0	0	0	0	12	0	1144.47	Q96RL1;A0A024R7R0;A0A024R7S2;Q9NTC5	Q96RL1	588	599	UIMC1;RAP80;DKFZp434I1926	BRCA1-A complex subunit RAP80	yes	no	2	3.7568e-07	237.76	1		266940	263910	348510
ADQGEKENPMR	______________________________	______________________________	M	A	D	M	R	E	1	1	1	1	0	1	2	1	0	0	0	1	1	0	1	0	0	0	0	0	0	0	11	1	1273.57	Q08ES8	Q08ES8	2	12			yes	yes	2	0.015531	86.67	3		849940	798360	889390
ADQIETQQLMR	ALKNHEDKIRVVLNKADQIETQQLMRVYGA	VLNKADQIETQQLMRVYGALMWSLGKIINT	K	A	D	M	R	V	1	1	0	1	0	3	1	0	0	1	1	0	1	0	0	0	1	0	0	0	0	0	11	0	1331.65	Q9H4M9;B2R5U3;A0A024R571;B4DMV9;B4DR44;B4DTR4;C9JC03;B4DZH9;C9J2Z4;C9JDQ8	Q9H4M9	221	231	EHD1	EH domain-containing protein 1	no	no	2	6.243e-09	245.08	1		1331000	1480800	1475100
ADQLDYENFR	FLTILRATGFDGGNKADQLDYENFRHVVHK	DGGNKADQLDYENFRHVVHKWHYKLTKASV	K	A	D	F	R	H	1	1	1	2	0	1	1	0	0	0	1	0	0	1	0	0	0	0	1	0	0	0	10	0	1269.56	Q8NI27;A0A0C4DG98;H0Y815;Q6P441	Q8NI27	1085	1094	THOC2	THO complex subunit 2	yes	no	2	0.00033444	180.07	1		77358	89261	72495
ADQLTEEQIAEFK	______________________________	______________________________	M	A	D	F	K	E	2	0	0	1	0	2	3	0	0	1	1	1	0	1	0	0	1	0	0	0	0	0	13	0	1520.74	B4DJ51;P0DP25;P0DP23;P0DP24;B2RDW0;Q9BRL5;M0QZ52;G3V479;F8WBR5	B4DJ51	2	14	CALM3;CALM1;CALM2		yes	no	2	4.8182e-24	144.77	5	2	7835000	6783600	7866600
ADQLTEEQIAEFKEAFSLFDKDGDGTITTK	______________________________	FSLFDKDGDGTITTKELGTVMRSLGQNPTE	M	A	D	T	K	E	3	0	0	4	0	2	4	2	0	2	2	3	0	3	0	1	4	0	0	0	0	0	30	2	3346.61	B4DJ51;P0DP25;P0DP23;P0DP24;B2RDW0;Q9BRL5;M0QZ52;G3V479;F8WBR5	B4DJ51	2	31	CALM3;CALM1;CALM2		no	no		1	NaN			0	0	0
ADQLYLENIDEFVTDQNK	______________________________	LYLENIDEFVTDQNKIVTYKWLSYTLGVHV	M	A	D	N	K	I	1	0	2	3	0	2	2	0	0	1	2	1	0	1	0	0	1	0	1	1	0	0	18	0	2154.01	Q15054;B4DYZ7;A0A024R5M8;Q05BV7;Q569I8	Q15054	2	19	POLD3	DNA polymerase delta subunit 3	yes	no	3	2.522e-10	103.77	2		151990	159540	158210
ADQQYECVAEIGEGAYGK	______________________________	QYECVAEIGEGAYGKVFKARDLKNGGRFVA	R	A	D	G	K	V	3	0	0	1	1	2	3	3	0	1	0	1	0	0	0	0	0	0	2	1	0	0	18	0	1986.86	Q00534	Q00534	9	26	CDK6	Cyclin-dependent kinase 6	yes	yes	2;3;4	2.3815e-26	290.64	3		10569000	10356000	12624000
ADQVDTQQLMR	AFRGQDDKIRVVLNKADQVDTQQLMRVYGA	VLNKADQVDTQQLMRVYGALMWSLGKVINT	K	A	D	M	R	V	1	1	0	2	0	3	0	0	0	0	1	0	1	0	0	0	1	0	0	1	0	0	11	0	1303.62	Q9H223;A0A024R9N6;A8K9B9	Q9H223	224	234	EHD4	EH domain-containing protein 4	yes	no	2	0.003999	144.17	1		28738	20130	32138
ADRAPAQPAMHAVPR	SLSLPVCSVADSAPRADRAPAQPAMHAVPR	ADRAPAQPAMHAVPRGFGKKVRVGVQSCPS	R	A	D	P	R	G	5	2	0	1	0	1	0	0	1	0	0	0	1	0	3	0	0	0	0	1	0	0	15	1	1586.81	A0A024R857;Q96ME1;B3KTC9;H0Y6I6;B4DH63	A0A024R857	432	446	FBXL18	F-box/LRR-repeat protein 18	yes	no	4	0.049168	64.313	1		71640	72481	78993
ADRDESSPYAAMLAAQDVAQR	GKETICRVTGGMKVKADRDESSPYAAMLAA	SPYAAMLAAQDVAQRCKELGITALHIKLRA	K	A	D	Q	R	C	6	2	0	3	0	2	1	0	0	0	1	0	1	0	1	2	0	0	1	1	0	0	21	1	2264.05	P62263;A0A2R8Y811;E5RH77	P62263	64	84	RPS14	40S ribosomal protein S14	yes	no	3;4	1.9596e-25	277.8	5	2	4941300	4225400	5115100
ADRDQSPFSK	KSRDHNSSNNSREKKADRDQSPFSKIKQSS	SREKKADRDQSPFSKIKQSSQDNELKSSML	K	A	D	S	K	I	1	1	0	2	0	1	0	0	0	0	0	1	0	1	1	2	0	0	0	0	0	0	10	1	1149.54	Q13427;Q2NKQ6;E9PG73	Q13427	682	691	PPIG	Peptidyl-prolyl cis-trans isomerase G	yes	no	2;3	0.0060704	161.25		2	0	0	0
ADREVQAEQPSSSSPR	KDKKEKKKKKKEKEKADREVQAEQPSSSSP	DREVQAEQPSSSSPRRKTVKEKDDTGPKKH	K	A	D	P	R	R	2	2	0	1	0	2	2	0	0	0	0	0	0	0	2	4	0	0	0	1	0	0	16	1	1742.82	Q9Y388;Q9Y6G0;A0A1W2PP04	Q9Y388	175	190	RBMX2	RNA-binding motif protein, X-linked 2	yes	no	3	3.9384e-05	178.23		1	0	0	0
ADREVQAEQPSSSSPRR	KDKKEKKKKKKEKEKADREVQAEQPSSSSP	REVQAEQPSSSSPRRKTVKEKDDTGPKKHS	K	A	D	R	R	K	2	3	0	1	0	2	2	0	0	0	0	0	0	0	2	4	0	0	0	1	0	0	17	2	1898.92	Q9Y388;Q9Y6G0;A0A1W2PP04	Q9Y388	175	191	RBMX2	RNA-binding motif protein, X-linked 2	yes	no	3	0.0021274	151.38		1	0	0	0
ADRGEAERGSGGSSGDELREDDEPVK	LREQEKEEKERRRERADRGEAERGSGGSSG	GSSGDELREDDEPVKKRGRKGRGRGPPSSS	R	A	D	V	K	K	2	3	0	4	0	0	5	5	0	0	1	1	0	0	1	3	0	0	0	1	0	0	26	3	2717.21	Q7Z4V5;Q59H67;A0A087WT54	Q7Z4V5	357	382	HDGFRP2	Hepatoma-derived growth factor-related protein 2	yes	no	3	0.0030523	82.942		1	0	0	0
ADRLEGDRSEGSGQENENEDEE	ASFMLRMLASLNHIRADRLEGDRSEGSGQE	RSEGSGQENENEDEE_______________	R	A	D	E	E	-	1	2	2	3	0	1	7	3	0	0	1	0	0	0	0	2	0	0	0	0	0	0	22	2	2463.99	Q58WW2;Q9P0U0	Q58WW2	839	860	DCAF6;PC326	DDB1- and CUL4-associated factor 6	yes	no	3	0.0050618	100.04		2	0	0	0
ADSDGPEFK	SNVTDEPLLKMLLTKADSDGPEFKTIHDST	KMLLTKADSDGPEFKTIHDSTKQRLKVSFA	K	A	D	F	K	T	1	0	0	2	0	0	1	1	0	0	0	1	0	1	1	1	0	0	0	0	0	0	9	0	964.414	Q709C8;A0A3B3IT88	Q709C8	1513	1521	VPS13C	Vacuolar protein sorting-associated protein 13C	yes	no	2	0.00010489	186.76	1		2191800	2204200	2688400
ADSELQLVEQR	______________________________	______________________________	M	A	D	Q	R	I	1	1	0	1	0	2	2	0	0	0	2	0	0	0	0	1	0	0	0	1	0	0	11	0	1286.65	P07741;H3BQZ9;H3BQF1;H3BSW3;Q12898	P07741	2	12	APRT	Adenine phosphoribosyltransferase	yes	no	2	5.4407e-81	172.94	1	1	0	28940	0
ADSGLLLK	______________________________	______________________________	M	A	D	L	K	R	1	0	0	1	0	0	0	1	0	0	3	1	0	0	0	1	0	0	0	0	0	0	8	0	815.475	Q5SY16	Q5SY16	2	9	NOL9	Polynucleotide 5-hydroxyl-kinase NOL9	yes	yes	2	0.0077763	65.252	1		328550	274740	367180
ADSGPTQPPLSLSPAPETK	SRTVPDSEAPPGWDRADSGPTQPPLSLSPA	PTQPPLSLSPAPETKRPGQAAKKETKEPKK	R	A	D	T	K	R	2	0	0	1	0	1	1	1	0	0	2	1	0	0	5	3	2	0	0	0	0	0	19	0	1891.95	O15027;A4QN18;A4QN19;A0A3F2YNX0;A0A3F2YNZ0;F1T0I1;X6RGP5;A0A0C4DH09;Q9BV84	O15027	2071	2089	SEC16A	Protein transport protein Sec16A	yes	no	3	5.6184e-08	191.9		2	0	0	0
ADSGTAGGAALAAPAPGPGSGGPGPR	______________________________	AAPAPGPGSGGPGPRVYFQSPPGAAGEGPG	M	A	D	P	R	V	7	1	0	1	0	0	0	8	0	0	1	0	0	0	5	2	1	0	0	0	0	0	26	0	2116.03	Q96C90	Q96C90	2	27	PPP1R14B	Protein phosphatase 1 regulatory subunit 14B	no	no		1	NaN			0	0	0
ADSLDCSR	GLFRVNQPDRECKHKADSLDCSRFLVEAPH	DRECKHKADSLDCSRFLVEAPHDWDLEEVM	K	A	D	S	R	F	1	1	0	2	1	0	0	0	0	0	1	0	0	0	0	2	0	0	0	0	0	0	8	0	922.381	Q14692	Q14692	729	736	BMS1	Ribosome biogenesis protein BMS1 homolog	yes	yes	2	0.0019571	155	1		297180	265510	284850
ADSLESTPLPSPEDR	______________________________	ADSLESTPLPSPEDRLAKLHPSKELLEYYQ	M	A	D	D	R	L	1	1	0	2	0	0	2	0	0	0	2	0	0	0	3	3	1	0	0	0	0	0	15	0	1612.76	F5H0W5	F5H0W5	2	16	CCDC77		yes	yes	2	4.2445e-05	66.262		3	0	0	0
ADSLLAVVK	LDLASESTAHAQSSKADSLLAVVKREPAEQ	HAQSSKADSLLAVVKREPAEQPGDGERTDC	K	A	D	V	K	R	2	0	0	1	0	0	0	0	0	0	2	1	0	0	0	1	0	0	0	2	0	0	9	0	914.544	Q15424;A8K329;B7ZLP5;B7Z2Z1;B7Z1C7;B7Z2F6;B7Z5X3;Q14151;A0PJ47	Q15424	286	294	SAFB;SAFB2	Scaffold attachment factor B1;Scaffold attachment factor B2	no	no	2;3	0.0013521	155.1	3		8084300	7369200	8919200
ADSLLAVVKR	LDLASESTAHAQSSKADSLLAVVKREPAEQ	AQSSKADSLLAVVKREPAEQPGDGERTDCE	K	A	D	K	R	E	2	1	0	1	0	0	0	0	0	0	2	1	0	0	0	1	0	0	0	2	0	0	10	1	1070.64	Q15424;A8K329;B7ZLP5;B7Z2Z1;B7Z1C7;B7Z2F6;B7Z5X3;Q14151;A0PJ47	Q15424	286	295	SAFB;SAFB2	Scaffold attachment factor B1;Scaffold attachment factor B2	no	no	3	0.0027407	133.13	1		153870	150470	219710
ADSPSIDYAELLQHFEK	LQTEDSLKAAPKSQKADSPSIDYAELLQHF	SPSIDYAELLQHFEKVQNKHLEVRHQRSGR	K	A	D	E	K	V	2	0	0	2	0	1	2	0	1	1	2	1	0	1	1	2	0	0	1	0	0	0	17	0	1961.94	Q08AM6;B4DMP4;Q9NW56;Q9NTB8	Q08AM6	741	757	VAC14;DKFZp434J032	Protein VAC14 homolog	yes	no	3	1.0548e-06	186.42	1		118560	105230	125090
ADSPVNGLPK	VKNTKRRLEGAKKAKADSPVNGLPKGRESR	AKKAKADSPVNGLPKGRESRSRSRSREQSY	K	A	D	P	K	G	1	0	1	1	0	0	0	1	0	0	1	1	0	0	2	1	0	0	0	1	0	0	10	0	996.524	Q96S94;B3KQ08;B4DE38;A0A0A0MSF3;Q9H2N7	Q96S94	367	376	CCNL2	Cyclin-L2	yes	no	2	0.011441	142.89		1	0	0	0
ADSRDPASDQMQHWK	______________________________	ADSRDPASDQMQHWKEQRAAQKADVLTTGA	M	A	D	W	K	E	2	1	0	3	0	2	0	0	1	0	0	1	1	0	1	2	0	1	0	0	0	0	15	1	1770.77	P04040;A0A384P5Q0;A0A1C9J7V9	P04040	2	16	CAT	Catalase	no	no		1	NaN			0	0	0
ADSSPALSLR	______________________________	______________________________	M	A	D	L	R	E	2	1	0	1	0	0	0	0	0	0	2	0	0	0	1	3	0	0	0	0	0	0	10	0	1015.53	Q8IV50	Q8IV50	2	11	LYSMD2	LysM and putative peptidoglycan-binding domain-containing protein 2	no	no		1	NaN			0	0	0
ADSVSSSNIK	DEVESQLKNIRNSMRADSVSSSNIKNRIGN	RNSMRADSVSSSNIKNRIGNKLPPEKFADV	R	A	D	I	K	N	1	0	1	1	0	0	0	0	0	1	0	1	0	0	0	4	0	0	0	1	0	0	10	0	1006.49	Q53F19	Q53F19	442	451	C17orf85	Uncharacterized protein C17orf85	yes	yes	3	0.045523	75.378	1		1146000	1025600	1470200
ADSVVVLLCR	CGCRNVFLLGFIPAKADSVVVLLCRQPCAS	FIPAKADSVVVLLCRQPCASQSSLKDINWD	K	A	D	C	R	Q	1	1	0	1	1	0	0	0	0	0	2	0	0	0	0	1	0	0	0	3	0	0	10	0	1130.61	Q92900;A0A024R7L5;A0A024R7L8	Q92900	201	210	UPF1	Regulator of nonsense transcripts 1	yes	no	2	2.1541e-06	219.25	2		3306900	3145600	3974600
ADSWVEKEEPAPSN	RLTPLQLEIQRVVEKADSWVEKEEPAPSN_	KADSWVEKEEPAPSN_______________	K	A	D	S	N	-	2	0	1	1	0	0	3	0	0	0	0	1	0	0	2	2	0	1	0	1	0	0	14	1	1557.69	Q8N163;B3KTJ9;H0YB24;E2PSM9	Q8N163	910	923	CCAR2	Cell cycle and apoptosis regulator protein 2	yes	no	2;3	8.4513e-11	266.93	2	1	9954700	9499900	11534000
ADSYDRGDLENQMHIAEQR	QLEAEIENLSWKVERADSYDRGDLENQMHI	DRGDLENQMHIAEQRRRTLLKDFHDT____	R	A	D	Q	R	R	2	2	1	3	0	2	2	1	1	1	1	0	1	0	0	1	0	0	1	0	0	0	19	1	2247	O95376;Q6IBL8;Q53ET9;Q59HA2;B3KMG5	O95376	464	482	ARIH2	E3 ubiquitin-protein ligase ARIH2	yes	no	4	0.0054771	93.226	1		95775	96296	101850
ADTDLFMECEEEELEPWQK	______________________________	LFMECEEEELEPWQKISDVIEDSVVEDYNS	M	A	D	Q	K	I	1	0	0	2	1	1	6	0	0	0	2	1	1	1	1	0	1	1	0	0	0	0	19	0	2398	Q7Z3K3;A6PW30;E9PJY9;E9PIR8	Q7Z3K3	2	20	POGZ	Pogo transposable element with ZNF domain	yes	no	3	7.436e-10	63.546	1		99824	89742	117610
ADTEEMMR	QIDVAIKVLKQGTEKADTEEMMREAQIMHQ	LKQGTEKADTEEMMREAQIMHQLDNPYIVR	K	A	D	M	R	E	1	1	0	1	0	0	2	0	0	0	0	0	2	0	0	0	1	0	0	0	0	0	8	0	981.39	P43403	P43403	378	385	ZAP70	Tyrosine-protein kinase ZAP-70	yes	yes	2	0.0015682	157.33	1		598850	607340	620800
ADTFPQVLK	FCISLTGITQDQVDRADTFPQVLKKVIDWM	QDQVDRADTFPQVLKKVIDWMKLKELGTKY	R	A	D	L	K	K	1	0	0	1	0	1	0	0	0	0	1	1	0	1	1	0	1	0	0	1	0	0	9	0	1017.55	Q8IV48;A0A024R355	Q8IV48	200	208	ERI1;THEX1	3-5 exoribonuclease 1	yes	no	2	0.041349	104.17	1		248370	186350	281640
ADTIATIEK	ENSDPTNVLSCHFSKADTIATIEKEMRKLF	SCHFSKADTIATIEKEMRKLFNIPAERETR	K	A	D	E	K	E	2	0	0	1	0	0	1	0	0	2	0	1	0	0	0	0	2	0	0	0	0	0	9	0	960.513	Q13107;Q53H56;A0A024R2X6;Q53FJ3;Q08AK7;A1LPW7	Q13107	159	167	USP4	Ubiquitin carboxyl-terminal hydrolase 4;Ubiquitin carboxyl-terminal hydrolase	no	no	2	0.0026275	143.7	1		83563	79916	92471
ADTIDTIEKEIR	ENGNMNNVVTRRFSKADTIDTIEKEIRKIF	FSKADTIDTIEKEIRKIFSIPDEKETRLWN	K	A	D	I	R	K	1	1	0	2	0	0	2	0	0	3	0	1	0	0	0	0	2	0	0	0	0	0	12	1	1402.73	Q9Y4E8;Q2NL66;F8VZG8;F8W0H4;H0YI31;F8VVY7	Q9Y4E8	155	166	USP15	Ubiquitin carboxyl-terminal hydrolase 15	yes	no	3	0.010479	116.03	1		129610	102910	121400
ADTLDPALLRPGR	FDQNVNVKVIMATNRADTLDPALLRPGRLD	NRADTLDPALLRPGRLDRKIEFPLPDRRQK	R	A	D	G	R	L	2	2	0	2	0	0	0	1	0	0	3	0	0	0	2	0	1	0	0	0	0	0	13	1	1393.77	P43686;A8K2M0	P43686	314	326	PSMC4	26S protease regulatory subunit 6B	yes	no	3	0.0018335	140.63	1		47305	20853	27969
ADTLTDEINFLR	DVDAAYMNKVELQAKADTLTDEINFLRALY	QAKADTLTDEINFLRALYDAELSQMQTHIS	K	A	D	L	R	A	1	1	1	2	0	0	1	0	0	1	2	0	0	1	0	0	2	0	0	0	0	0	12	0	1406.7	P02538;A0A0S2Z428;A8K2I0;CON__P02538;B4DRR0;CON__P48668;P48668;CON__P04259;B4DWU6;B2R853;B4DRY0	P02538	288	299	KRT6A;KRT6C	Keratin, type II cytoskeletal 6A;Keratin, type II cytoskeletal 6C	no	no	2	0.0013925	160.91	1		291690	239490	261590
ADTLTLEER	KRLSKVVNIVPVIAKADTLTLEERVHFKQR	VPVIAKADTLTLEERVHFKQRITADLLSNG	K	A	D	E	R	V	1	1	0	1	0	0	2	0	0	0	2	0	0	0	0	0	2	0	0	0	0	0	9	0	1046.52	Q9UHD8;A0A024R8V0;A0A0S2Z5A5;A0A024R8Q0;A0A0S2Z5W9;A0A6Q8PHC2;K7EL40	Q9UHD8	446	454	2021-09-09	Septin-9	yes	no	2	2.7788e-05	229.44	3	1	9648200	9594600	12241000
ADTLTLK	KAIHNKVNIVPVIAKADTLTLKERERLKKR	NIVPVIAKADTLTLKERERLKKRILDEIEE	K	A	D	L	K	E	1	0	0	1	0	0	0	0	0	0	2	1	0	0	0	0	2	0	0	0	0	0	7	0	760.433	Q15019;A0A384N6H6;B5MCX3;H7C2Y0;C9J2Q4	Q15019	184	190	2021-09-02	Septin-2	yes	no	2	0.0077316	143.85	1		6507500	6395000	7571700
ADTLTPEECQQFK	KRLHEKVNIIPLIAKADTLTPEECQQFKKQ	AKADTLTPEECQQFKKQIMKEIQEHKIKIY	K	A	D	F	K	K	1	0	0	1	1	2	2	0	0	0	1	1	0	1	1	0	2	0	0	0	0	0	13	0	1565.7	Q16181;E7EPK1;A4GYY8;Q3LIE9;E7ES33;Q8TC62;B4DUD6;G3V1Q4;A8K3D0;A0A023T695;A0A024RA87;B4DNE4;B4DPQ6;Q59EY4;Q3B7A3;A0A0U1RRE1	Q16181	196	208	SEPT7;DKFZp686F17268;Nbla02942	Septin-7	yes	no	2;3	6.8706e-63	372.78	2		7694900	7548600	8844600
ADTLTPEECQQFKK	KRLHEKVNIIPLIAKADTLTPEECQQFKKQ	KADTLTPEECQQFKKQIMKEIQEHKIKIYE	K	A	D	K	K	Q	1	0	0	1	1	2	2	0	0	0	1	2	0	1	1	0	2	0	0	0	0	0	14	1	1693.8	Q16181;E7EPK1;A4GYY8;Q3LIE9;E7ES33;Q8TC62;B4DUD6;G3V1Q4;A8K3D0;A0A023T695;A0A024RA87;B4DNE4;B4DPQ6;Q59EY4;Q3B7A3;A0A0U1RRE1	Q16181	196	209	SEPT7;DKFZp686F17268;Nbla02942	Septin-7	yes	no	3	0.0024149	131.08	1		2679000	2744500	3737400
ADTNLGNILLNVLIPPNMPCTR	HLKPTANQKTQLLVRADTNLGNILLNVLIP	ILLNVLIPPNMPCTRTGKNNVLIVCVPNPP	R	A	D	T	R	T	1	1	4	1	1	0	0	1	0	2	4	0	1	0	3	0	2	0	0	1	0	0	22	0	2435.27	Q9UKX7;A0A024R4X7;B4E2D3	Q9UKX7	397	418	NUP50;hCG_1989366	Nuclear pore complex protein Nup50	yes	no	3;4	3.0153e-06	169.43	4		423580	371310	572180
ADTPSLGEGPEK	AQLAHAVLAKLNAFKADTPSLGEGPEKTRS	AFKADTPSLGEGPEKTRSQLLIMDRAADPV	K	A	D	E	K	T	1	0	0	1	0	0	2	2	0	0	1	1	0	0	2	1	1	0	0	0	0	0	12	0	1199.57	Q15833;O00184;Q53GF4;M0R0M7;B4DY46	Q15833	214	225	STXBP2	Syntaxin-binding protein 2	yes	no	2;3	1.1439e-10	252.14	2		799730	982710	966260
ADTQTYQPYNK	DFIDDLADLSCLVYRADTQTYQPYNKDWIK	LVYRADTQTYQPYNKDWIKEKIYVLLRRQA	R	A	D	N	K	D	1	0	1	1	0	2	0	0	0	0	0	1	0	0	1	0	2	0	2	0	0	0	11	0	1327.6	P84090;A0A024R6D4	P84090	74	84	ERH	Enhancer of rudimentary homolog	yes	no	2;3	1.588e-53	364.92	3	1	19775000	17921000	23537000
ADTQTYQPYNKDWIK	DFIDDLADLSCLVYRADTQTYQPYNKDWIK	ADTQTYQPYNKDWIKEKIYVLLRRQAQQAG	R	A	D	I	K	E	1	0	1	2	0	2	0	0	0	1	0	2	0	0	1	0	2	1	2	0	0	0	15	1	1869.89	P84090;A0A024R6D4	P84090	74	88	ERH	Enhancer of rudimentary homolog	yes	no	3;4	0.00059412	151.49	2		7376200	8322200	11867000
ADTQYILPNDIGVSSLDCR	______________________________	YILPNDIGVSSLDCREAFRLLSPTERLYAY	M	A	D	C	R	E	1	1	1	3	1	1	0	1	0	2	2	0	0	0	1	2	1	0	1	1	0	0	19	0	2136.02	Q9NY33;Q5JPB8;E9PKK8;E9PPK9;E9PQF2;Q53HL4;Q53GT4	Q9NY33	2	20	DPP3;DKFZp686O1117	Dipeptidyl peptidase 3	no	no	2;3	4.852e-46	131.66	3		0	0	0
ADTSQEICSPR	VDMALDQRFSRLPSKADTSQEICSPRLPIS	LPSKADTSQEICSPRLPISASHSSKTRSLV	K	A	D	P	R	L	1	1	0	1	1	1	1	0	0	1	0	0	0	0	1	2	1	0	0	0	0	0	11	0	1262.56	P52948;A0A3B3ITD8;A0A024RCC4;H7C3P6	P52948	1020	1030	NUP98	Nuclear pore complex protein Nup98-Nup96;Nuclear pore complex protein Nup98;Nuclear pore complex protein Nup96	yes	no	2	7.2354e-08	234.04		1	0	0	0
ADTSSQGALVFLSK	GALSLEPSHIGDLQKADTSSQGALVFLSKD	KADTSSQGALVFLSKDYEIESQNPLASPTN	K	A	D	S	K	D	2	0	0	1	0	1	0	1	0	0	2	1	0	1	0	3	1	0	0	1	0	0	14	0	1422.74	Q7Z417	Q7Z417	604	617	NUFIP2	Nuclear fragile X mental retardation-interacting protein 2	yes	yes	2;3	0.00013526	198.37	2		200690	188200	261540
ADTTICLK	GVEKFQLHDCTQVEKADTTICLKWKNIETF	DCTQVEKADTTICLKWKNIETFTCDTQNIT	K	A	D	L	K	W	1	0	0	1	1	0	0	0	0	1	1	1	0	0	0	0	2	0	0	0	0	0	8	0	920.464	P08575;B4E0V3;M3ZCP1;A0A075B788;Q6PJK7;B4DSZ5;E9PKH0;A0A140TA77;A0A140TA68;A0A0G2JNW2	P08575	317	324	PTPRC	Receptor-type tyrosine-protein phosphatase C	yes	no	2	0.00054908	173.68	1		2851500	2954200	3552200
ADTTPNGPQGAGAVQFMMTNK	______________________________	GPQGAGAVQFMMTNKLDTAMWLSRLFTVYC	M	A	D	N	K	L	3	0	2	1	0	2	0	3	0	0	0	1	2	1	2	0	3	0	0	1	0	0	21	0	2134.98	P57088;A0A024R9W7;D6RAA6;J3KN43;D6RBY2	P57088	2	22	TMEM33	Transmembrane protein 33	no	no		1	NaN			0	0	0
ADTTTPATSAVK	SSQTAAQVTKGVKRKADTTTPATSAVKASS	KRKADTTTPATSAVKASSEFSPTFTEKSVA	K	A	D	V	K	A	3	0	0	1	0	0	0	0	0	0	0	1	0	0	1	1	4	0	0	1	0	0	12	0	1161.59	Q58F21;C9JJU3	Q58F21	215	226	BRDT	Bromodomain testis-specific protein	yes	no	2	0.048099	83.617		1	0	0	0
ADVEEEFLAFR	TPTNTKQRPKRSLKKADVEEEFLAFRKLTP	SLKKADVEEEFLAFRKLTPSAGKAMHTPKA	K	A	D	F	R	K	2	1	0	1	0	0	3	0	0	0	1	0	0	2	0	0	0	0	0	1	0	0	11	0	1324.63	P46013	P46013	1884	1894	MKI67	Antigen KI-67	yes	yes	2	9.4005e-11	265.06	1		236950	241180	283830
ADVEEEFLALR	TPTSTKQWPKRSLRKADVEEEFLALRKLTP	SLRKADVEEEFLALRKLTPSAGKAMLTPKP	K	A	D	L	R	K	2	1	0	1	0	0	3	0	0	0	2	0	0	1	0	0	0	0	0	1	0	0	11	0	1290.65	P46013	P46013	1154	1164	MKI67	Antigen KI-67	yes	no	2	0.00022294	154.85	2		386280	370000	503060
ADVEGELLACRNLMPSAGK	TPTSTKQRPKRSIRKADVEGELLACRNLMP	GELLACRNLMPSAGKAMHTPKPSVGEEKDI	K	A	D	G	K	A	3	1	1	1	1	0	2	2	0	0	3	1	1	0	1	1	0	0	0	1	0	0	19	1	2029.99	P46013	P46013	1276	1294	MKI67	Antigen KI-67	yes	yes	3	0.05116	70.167	1		44901	39390	49460
ADVFHAYLSLLK	PALISRFKEREENVKADVFHAYLSLLKQTR	NVKADVFHAYLSLLKQTRPVQSWLCDPDAM	K	A	D	L	K	Q	2	0	0	1	0	0	0	0	1	0	3	1	0	1	0	1	0	0	1	1	0	0	12	0	1375.75	Q86VP6;A8K8U1;A0A0C4DGH5;H0YH27	Q86VP6	392	403	CAND1	Cullin-associated NEDD8-dissociated protein 1	yes	no	2;3	0.00010736	193.22	2		5573100	5024600	6546000
ADVFPGNDSTASQDVANR	______________________________	FPGNDSTASQDVANRFARKGALRQKNVHEV	M	A	D	N	R	F	3	1	2	3	0	1	0	1	0	0	0	0	0	1	1	2	1	0	0	2	0	0	18	0	1862.84	P17252;L7RSM7;Q2TSD3;J3KRN5;B0LPH5	P17252	2	19	PRKCA	Protein kinase C alpha type;Protein kinase C	yes	no	2;3	3.3774e-46	154.23	1	8	0	0	1512.8
ADVIQATGDAICIFR	GVDPVEAFAQNVLSKADVIQATGDAICIFR	ADVIQATGDAICIFRELQCLTPRGRYDIRI	K	A	D	F	R	E	3	1	0	2	1	1	0	1	0	3	0	0	0	1	0	0	1	0	0	1	0	0	15	0	1648.82	Q08945;A0A024R4Z6;E9PMD4	Q08945	189	203	SSRP1	FACT complex subunit SSRP1	yes	no	2;3	3.1416e-32	319.37	4		5884000	5396000	7030300
ADVLSEEAILK	HFMKAFQKIVVLFYKADVLSEEAILKWYKE	LFYKADVLSEEAILKWYKEAHVAKGKSVFL	K	A	D	L	K	W	2	0	0	1	0	0	2	0	0	1	2	1	0	0	0	1	0	0	0	1	0	0	11	0	1186.64	Q9Y6E2;B3KM68;A0A024RA42;B7Z4K8;E7ETZ4;B5MCH7;B5MCE7;E9PFD4	Q9Y6E2	370	380	BZW2	Basic leucine zipper and W2 domain-containing protein 2	yes	no	2;3	5.4864e-13	270.19	2		2301200	2431700	2701000
ADVLSVLR	______________________________	______________________________	M	A	D	L	R	Q	1	1	0	1	0	0	0	0	0	0	2	0	0	0	0	1	0	0	0	2	0	0	8	0	871.513	Q6P1J9;A0A3B3IRP5;A0A1B0GUB2;B4DV47;A0A2R8YHB3;A0A2R8Y640;A0A3B3ISN2	Q6P1J9	2	9	CDC73	Parafibromin	yes	no	2	0.001904	67.981	2	1	0	0	0
ADVLTTGAGNPVGDKLNVITVGPR	SDQMQHWKEQRAAQKADVLTTGAGNPVGDK	NPVGDKLNVITVGPRGPLLVQDVVFTDEMA	K	A	D	P	R	G	2	1	2	2	0	0	0	4	0	1	2	1	0	0	2	0	3	0	0	4	0	0	24	1	2363.28	P04040;A0A384P5Q0	P04040	24	47	CAT	Catalase	yes	no	3	4.9426e-28	256.19	1		370680	333900	457720
ADVNLSHSER	ERENREGANLLSMLKADVNLSHSERGALQD	LSMLKADVNLSHSERGALQDALRRLLGLFG	K	A	D	E	R	G	1	1	1	1	0	0	1	0	1	0	1	0	0	0	0	2	0	0	0	1	0	0	10	0	1126.54	O95613;B4DKV6	O95613	1146	1155	PCNT	Pericentrin	yes	no	3	0.047779	88.596	1		44756	44024	49485
ADVPLPLDLLPSFWK	QLLHFLGQLLGIAIRADVPLPLDLLPSFWK	ADVPLPLDLLPSFWKTLVGEPLDPEQDLQE	R	A	D	W	K	T	1	0	0	2	0	0	0	0	0	0	4	1	0	1	3	1	0	1	0	1	0	0	15	0	1709.94	Q9Y4D8;F8VWT9;J3KPF0;A0A286P060;A0A286P059	Q9Y4D8	3713	3727	HECTD4	Probable E3 ubiquitin-protein ligase HECTD4	yes	no	3	0.00098922	136.33	1		171590	171450	172240
ADVQAVVSAVTLLR	MQCILQGLDVSNMWKADVQAVVSAVTLLRL	KADVQAVVSAVTLLRLLLNCPLSGEKASLL	K	A	D	L	R	L	3	1	0	1	0	1	0	0	0	0	2	0	0	0	0	1	1	0	0	4	0	0	14	0	1440.83	Q14146;A8K4P8	Q14146	1262	1275	URB2	Unhealthy ribosome biogenesis protein 2 homolog	yes	no	3	0.0040353	118.52	1		145200	127490	132020
ADVQSIIGLQR	VGRMFKQFNKLTEDKADVQSIIGLQRFFET	TEDKADVQSIIGLQRFFETRMNEAFGDTKF	K	A	D	Q	R	F	1	1	0	1	0	2	0	1	0	2	1	0	0	0	0	1	0	0	0	1	0	0	11	0	1198.67	Q13263;B2R8R5;M0R0K9	Q13263	780	790	TRIM28	Transcription intermediary factor 1-beta	yes	no	2	0.00029338	193.83	1		719350	574060	817310
ADVSAWK	PKKAKTWIPEVHDQKADVSAWKDLFVPRPV	IPEVHDQKADVSAWKDLFVPRPVLRALSFL	K	A	D	W	K	D	2	0	0	1	0	0	0	0	0	0	0	1	0	0	0	1	0	1	0	1	0	0	7	0	775.386	Q9GZR7;G3V529;B4DM03;Q59FS7	Q9GZR7	189	195	DDX24	ATP-dependent RNA helicase DDX24	yes	no	2	0.034525	111.65	1		772060	780840	839920
ADVVESWIGEK	AKLDENSAFLQFNWKADVVESWIGEKENSL	FNWKADVVESWIGEKENSLKTDDYGRDLSS	K	A	D	E	K	E	1	0	0	1	0	0	2	1	0	1	0	1	0	0	0	1	0	1	0	2	0	0	11	0	1231.61	Q13813;A0A0D9SGF6;A0A0D9SF54;A0A384P5S9;A0A024R889;Q9UG16;Q14917	Q13813	1985	1995	SPTAN1;DKFZp564P0562	Spectrin alpha chain, non-erythrocytic 1	yes	no	2;3	0.00037116	190.86	2		1361100	1367000	1434400
ADVVESWIGEKENSLK	AKLDENSAFLQFNWKADVVESWIGEKENSL	DVVESWIGEKENSLKTDDYGRDLSSVQTLL	K	A	D	L	K	T	1	0	1	1	0	0	3	1	0	1	1	2	0	0	0	2	0	1	0	2	0	0	16	1	1802.9	Q13813;A0A0D9SGF6;A0A0D9SF54;A0A384P5S9;A0A024R889;Q9UG16;Q14917	Q13813	1985	2000	SPTAN1;DKFZp564P0562	Spectrin alpha chain, non-erythrocytic 1	yes	no	3;4	6.1841e-06	184.51	2		1649300	1752900	1939600
ADVVPQQADPEFPRASPR	VSIEDEEEELVAIVRADVVPQQADPEFPRA	VPQQADPEFPRASPRALGLTANARSPQGQL	R	A	D	P	R	A	3	2	0	2	0	2	1	0	0	0	0	0	0	1	4	1	0	0	0	2	0	0	18	1	1978.99	Q5T5Y3;A0A384NY94;B7ZLW1	Q5T5Y3	548	565	CAMSAP1	Calmodulin-regulated spectrin-associated protein 1	yes	no	3	9.0766e-05	163.44		1	0	0	0
ADWQYSSR	CDESGSRWTLHLSERADWQYSSREKDAIEC	TLHLSERADWQYSSREKDAIECFMTRTSKG	R	A	D	S	R	E	1	1	0	1	0	1	0	0	0	0	0	0	0	0	0	2	0	1	1	0	0	0	8	0	1011.44	Q5VST6;A0A384MEH9	Q5VST6	54	61	ABHD17B	Alpha/beta hydrolase domain-containing protein 17B	yes	no	2	0.0042032	141.52	1		71485	64019	74645
ADYEIASK	MDLGECLKVHDLALRADYEIASKEQDFFFE	VHDLALRADYEIASKEQDFFFELDAMDHLQ	R	A	D	S	K	E	2	0	0	1	0	0	1	0	0	1	0	1	0	0	0	1	0	0	1	0	0	0	8	0	895.429	A0A0A6YYJ8;B3KRR1;Q9Y383;B3KSL5;Q9NQ29;Q53G47;Q1W6G4;A8MYV2;B8ZZ12	Q9Y383	69	76	LUC7L2;LUC7L	Putative RNA-binding protein Luc7-like 2;Putative RNA-binding protein Luc7-like 1	no	no	2	0.0010015	163.99	2	1	9696700	10359000	11341000
ADYNLTR	LELALSITRAVRSLRADYNLTRIRPDCFLE	TRAVRSLRADYNLTRIRPDCFLEVADEATG	R	A	D	T	R	I	1	1	1	1	0	0	0	0	0	0	1	0	0	0	0	0	1	0	1	0	0	0	7	0	851.414	P26640;A0A1U9X9D5;A0A1U9X9C8;A0A1U9X9C7;A0A1U9X9C4;A0A024RCN6;A0A1U9X9C1;A0A1U9X9A3;A0A1U9X9A1;A0A140T936;B4DT32	P26640	1123	1129	VARS	Valine--tRNA ligase	yes	no	2	0.013335	131.03	1		1748200	1473600	2075600
ADYSSILQK	RQQAQIRHQMAEDSKADYSSILQKFNHEQH	MAEDSKADYSSILQKFNHEQHEYYHTHIPN	K	A	D	Q	K	F	1	0	0	1	0	1	0	0	0	1	1	1	0	0	0	2	0	0	1	0	0	0	9	0	1023.52	Q96RU3;B7ZL13;B7ZL14;H0Y7W6	Q96RU3	188	196	FNBP1	Formin-binding protein 1	yes	no	2	5.6317e-05	234.82	1		196920	206360	230540
ADYSTVPPPSSGSAGGGGGGGGGGGVNDAFKDALQR	______________________________	GGGGVNDAFKDALQRARQIAAKIGGDAGTS	M	A	D	Q	R	A	4	1	1	3	0	1	0	12	0	0	1	1	0	1	3	4	1	0	1	2	0	0	36	1	3219.48	B4E0X8;A0A384MDX9;Q96AE4;B4DT31;E9PEB5;B4DWL1;A0A1Z1G4M2;Q6PJY1;C9JSZ1	B4E0X8	2	37	FUBP1	Far upstream element-binding protein 1	yes	no	4	0.00014012	79.016	1		191190	181430	235520
AEAAAGAAGILLR	______________________________	GRAEAAAGAAGILLRYLQEQNRPYSSQDVF	R	A	E	L	R	Y	6	1	0	0	0	0	1	2	0	1	2	0	0	0	0	0	0	0	0	0	0	0	13	0	1182.67	Q9P2W1;A0A158RUX1;A0A024R1W9;A0A024R1U1;K7EQS1;K7ELD8;K7EK12	Q9P2W1	6	18	PSMC3IP	Homologous-pairing protein 2 homolog	yes	no	2	0.0025786	150.35	1		118660	93010	121790
AEAAEKGDVGLVAENSR	KAVAQATGRQLESVRAEAAEKGDVGLVAEN	AAEKGDVGLVAENSRSTQRLMLPPPPLTAS	R	A	E	S	R	S	4	1	1	1	0	0	3	2	0	0	1	1	0	0	0	1	0	0	0	2	0	0	17	1	1714.85	P18858;F5GZ28;M0R0Q7;Q59HG7;B4DM52;B4DUE1	P18858	371	387	LIG1	DNA ligase 1;DNA ligase	yes	no	3	7.6764e-06	176.19	1		560140	494820	612530
AEAAGLIGWLK	VSWVLRSVAEHPLSRAEAAGLIGWLKSHIL	PLSRAEAAGLIGWLKSHILPHPVVVADLLK	R	A	E	L	K	S	3	0	0	0	0	0	1	2	0	1	2	1	0	0	0	0	0	1	0	0	0	0	11	0	1127.63	O60287	O60287	2116	2126	URB1	Nucleolar pre-ribosomal-associated protein 1	yes	yes	2	0.00042867	188.66	1		326890	286960	350630
AEAALEEESR	HNSPAYLAYINAKSRAEAALEEESRQRQSR	NAKSRAEAALEEESRQRQSRMEKGEPYMSI	R	A	E	S	R	Q	3	1	0	0	0	0	4	0	0	0	1	0	0	0	0	1	0	0	0	0	0	0	10	0	1103.51	Q969G3;A0A024R1S7;B4DGM3;A0A2R8Y855;J3QKS7;A0A2R8Y4T4;A0A2R8Y7I9;A0A2U3TZQ7;A0A2R8Y7U4;A0A2R8Y765;A0A2R8YES3;J3QR61;C0IMW8;A0A2R8YD78;J3KT85	Q969G3	149	158	SMARCE1	SWI/SNF-related matrix-associated actin-dependent regulator of chromatin subfamily E member 1	yes	no	2	2.2668e-06	218.58	2		1216800	1154700	1383500
AEAALLLLPEAAAER	______________________________	AEAALLLLPEAAAERDAREKLALWDRRPDT	M	A	E	E	R	D	6	1	0	0	0	0	3	0	0	0	4	0	0	0	1	0	0	0	0	0	0	0	15	0	1536.85	Q96JB2;B4DH72	Q96JB2	2	16	COG3	Conserved oligomeric Golgi complex subunit 3	yes	no	2	9.4962e-05	77.674	1		0	0	0
AEACFVNCVER	WEKCMDKPGPKLDSRAEACFVNCVERFIDT	LDSRAEACFVNCVERFIDTSQFILNRLEQT	R	A	E	E	R	F	2	1	1	0	2	0	2	0	0	0	0	0	0	1	0	0	0	0	0	2	0	0	11	0	1353.58	O60220	O60220	59	69	TIMM8A	Mitochondrial import inner membrane translocase subunit Tim8 A	yes	yes	2	0.00024457	195.83	1		44059	45813	78559
AEACGTLCR	MFDASEFPDNYEAGRAEACGTLCRIFCSKK	NYEAGRAEACGTLCRIFCSKKTGEEILPAY	R	A	E	C	R	I	2	1	0	0	2	0	1	1	0	0	1	0	0	0	0	0	1	0	0	0	0	0	9	0	1036.44	Q86X10;A2A2F0	Q86X10	514	522	RALGAPB	Ral GTPase-activating protein subunit beta	yes	no	2	4.4176e-05	162.97	1		27055	28497	26377
AEADRIVFENPDPSDGFVLIPDLK	QSLSIQWVYNILDKKAEADRIVFENPDPSD	NPDPSDGFVLIPDLKWNQQQLDDLYLIAIC	K	A	E	L	K	W	2	1	1	4	0	0	2	1	0	2	2	1	0	2	3	1	0	0	0	2	0	0	24	1	2656.34	Q96C86;A0A384MTI8;Q53G42;A0A3B3ITF0	Q96C86	184	207	DCPS	m7GpppX diphosphatase	yes	no	3	0.013285	71.002	1		43081	38804	44518
AEAEAAAVHGAR	IDDSSLHAVITFKTRAEAEAAAVHGARFKG	KTRAEAEAAAVHGARFKGQDLKLAWNKPVT	R	A	E	A	R	F	6	1	0	0	0	0	2	1	1	0	0	0	0	0	0	0	0	0	0	1	0	0	12	0	1151.57	A0A087X0H9;B4DZH7;E2PSN0;Q5T8P6	Q5T8P6	936	947	RBM26	RNA-binding protein 26	no	no	3	0.00019183	177.44	1		535260	500510	617410
AEAEAQAEELSFPR	VGDLAQFMVQNGLSRAEAEAQAEELSFPRS	RAEAEAQAEELSFPRSVVEFLQGYIGVPHG	R	A	E	P	R	S	4	1	0	0	0	1	4	0	0	0	1	0	0	1	1	1	0	0	0	0	0	0	14	0	1546.73	P11498;A0A024R5C5	P11498	929	942	PC	Pyruvate carboxylase, mitochondrial;Pyruvate carboxylase	yes	no	2;3	1.0633e-11	265.77	2		182900	175950	198020
AEAEEHLK	DPAAHLPFFYGSISRAEAEEHLKLAGMADG	FYGSISRAEAEEHLKLAGMADGLFLLRQCL	R	A	E	L	K	L	2	0	0	0	0	0	3	0	1	0	1	1	0	0	0	0	0	0	0	0	0	0	8	0	925.451	P43403;B4E0E2	P43403	18	25	ZAP70	Tyrosine-protein kinase ZAP-70	yes	no	2;3	0.0007645	169.06	2		26156000	22577000	29527000
AEAEESPGDPGTASPR	______________________________	EAEESPGDPGTASPRPLFAGLSDISISQDI	M	A	E	P	R	P	3	1	0	1	0	0	3	2	0	0	0	0	0	0	3	2	1	0	0	0	0	0	16	0	1569.69	Q96EC8;B1AV70;A8K9X0	Q96EC8	2	17	YIPF6	Protein YIPF6;Protein YIPF	yes	no	2	3.6019e-32	128.74		1	0	0	0
AEAEGESLESWLNK	______________________________	MAEAEGESLESWLNKATNPSNRQEDWEYII	M	A	E	N	K	A	2	0	1	0	0	0	4	1	0	0	2	1	0	0	0	2	0	1	0	0	0	0	14	0	1561.73	Q9NZ52;A8K6M0;A8K6I6;J3QRS8;B7Z9A2;B7Z7R9;B7Z1E9	Q9NZ52	2	15	GGA3	ADP-ribosylation factor-binding protein GGA3	yes	no	2	1.6957e-187	248.88	1		739200	653860	777670
AEAELGTFPR	MVGGRVARMEEQVTKAEAELGTFPRAFKKL	EQVTKAEAELGTFPRAFKKLLHTMNVPSLF	K	A	E	P	R	A	2	1	0	0	0	0	2	1	0	0	1	0	0	1	1	0	1	0	0	0	0	0	10	0	1089.55	Q9NUP1	Q9NUP1	159	168	BLOC1S4	Biogenesis of lysosome-related organelles complex 1 subunit 4	yes	yes	2	0.00050547	173.39	1		99182	69916	103310
AEAEQNWWEGR	PFLRLNPGDIVELTKAEAEQNWWEGRNTST	ELTKAEAEQNWWEGRNTSTNEIGWFPCNRV	K	A	E	G	R	N	2	1	1	0	0	1	3	1	0	0	0	0	0	0	0	0	0	2	0	0	0	0	11	0	1374.6	P15498;B2R8B5;F5H5P4;Q96D37;A0A2X0SZ57	P15498	630	640	VAV1	Proto-oncogene vav	no	no	2	3.4446e-13	276	1		234790	157800	224600
AEAEQSVTCAHCR	GVQGLTISGYLRPARAEAEQSVTCAHCRKD	ARAEAEQSVTCAHCRKDTEESVCGATLLLR	R	A	E	C	R	K	3	1	0	0	2	1	2	0	1	0	0	0	0	0	0	1	1	0	0	1	0	0	13	0	1517.64	O43149	O43149	708	720	ZZEF1	Zinc finger ZZ-type and EF-hand domain-containing protein 1	yes	yes	3	0.00010164	188.48	1		3834.7	3669.4	7142.6
AEAGAGSATEFQFR	DTYRRSAVPPGADKKAEAGAGSATEFQFRG	KAEAGAGSATEFQFRGGFGRGRGQPPQ___	K	A	E	F	R	G	4	1	0	0	0	1	2	2	0	0	0	0	0	2	0	1	1	0	0	0	0	0	14	0	1440.66	P46783;Q59GE4;Q9NQ39	P46783	140	153	RPS10;RPS10P5	40S ribosomal protein S10;Putative 40S ribosomal protein S10-like	yes	no	2;3	4.0187e-31	317.17	4	3	3345600	3157100	3700600
AEAGDAALSVAEWLR	______________________________	AEAGDAALSVAEWLRALHLEQYTGLFEQHG	M	A	E	L	R	A	5	1	0	1	0	0	2	1	0	0	2	0	0	0	0	1	0	1	0	1	0	0	15	0	1557.78	Q96P48	Q96P48	2	16	ARAP1	Arf-GAP with Rho-GAP domain, ANK repeat and PH domain-containing protein 1	yes	yes	2	5.4507e-54	123.01	1		0	0	0
AEAGDNLGALVR	TVVTGIEMFHKSLERAEAGDNLGALVRGLK	LERAEAGDNLGALVRGLKREDLRRGLVMVK	R	A	E	V	R	G	3	1	1	1	0	0	1	2	0	0	2	0	0	0	0	0	0	0	0	1	0	0	12	0	1184.61	P49411;A0A384ME17	P49411	316	327	TUFM	Elongation factor Tu, mitochondrial	yes	no	2;3	8.262e-11	256.48	3	2	12739000	9752200	12011000
AEAGEAGQATAEAECHR	GSEPTQRDAGSRDEKAEAGEAGQATAEAEC	AGEAGQATAEAECHRTRETLPPFPTRLLEL	K	A	E	H	R	T	6	1	0	0	1	1	4	2	1	0	0	0	0	0	0	0	1	0	0	0	0	0	17	0	1756.74	O95671;B3KM43;B4DRF1;B4DN81	O95671	260	276	ASMTL	N-acetylserotonin O-methyltransferase-like protein	yes	no	3	1.1231e-07	197.51	1		108910	117030	110600
AEAGEQPGTAER	KRSRRRGVGADPEARAEAGEQPGTAERALL	EARAEAGEQPGTAERALLRDQPRGRGQRGA	R	A	E	E	R	A	3	1	0	0	0	1	3	2	0	0	0	0	0	0	1	0	1	0	0	0	0	0	12	0	1214.55	P56182;Q6PJJ2;Q53FR7;Q96J73	P56182	404	415	RRP1	Ribosomal RNA processing protein 1 homolog A	yes	no	2	1.4421e-07	245.13	2		1107500	1342000	1360600
AEAGGGWEGSASYK	KQPVFGANYIKGTVKAEAGGGWEGSASYKL	KAEAGGGWEGSASYKLTFTAGGAIEFGQRM	K	A	E	Y	K	L	3	0	0	0	0	0	2	4	0	0	0	1	0	0	0	2	0	1	1	0	0	0	14	0	1368.59	Q969T9;K7EIJ0;K7ENL2;A6NG10;K7EMC9;A0A024R8L1;B4DFL8;K7EIN1;K7ESN4	Q969T9	98	111	WBP2	WW domain-binding protein 2	yes	no	2	1.269e-22	294.49	1		150060	141800	150640
AEAGPEGVAPAPEGEK	AKENGTDTVQKPSEKAEAGPEGVAPAPEGE	EAGPEGVAPAPEGEKKQKPARKRRMVEEIG	K	A	E	E	K	K	4	0	0	0	0	0	4	3	0	0	0	1	0	0	3	0	0	0	0	1	0	0	16	0	1507.72	A0A087X054;A0A494C039;A0A384P5T6;Q9Y4L1;B7Z2N4;B3KXH0;B7Z766;B7Z602	A0A087X054	608	623	HYOU1	Hypoxia up-regulated protein 1	yes	no	3	0.00055577	138.21	1		1478500	1326200	1570800
AEAGPEGVAPAPEGEKK	AKENGTDTVQKPSEKAEAGPEGVAPAPEGE	AGPEGVAPAPEGEKKQKPARKRRMVEEIGV	K	A	E	K	K	Q	4	0	0	0	0	0	4	3	0	0	0	2	0	0	3	0	0	0	0	1	0	0	17	1	1635.81	A0A087X054;A0A494C039;A0A384P5T6;Q9Y4L1;B7Z2N4;B3KXH0;B7Z766;B7Z602	A0A087X054	608	624	HYOU1	Hypoxia up-regulated protein 1	yes	no	3	0.00049945	133.87	1		120760	98193	98226
AEAGVPAEFSIWTR	GGAHKVRAGGPGLERAEAGVPAEFSIWTRE	RAEAGVPAEFSIWTREAGAGGLAIAVEGPS	R	A	E	T	R	E	3	1	0	0	0	0	2	1	0	1	0	0	0	1	1	1	1	1	0	1	0	0	14	0	1532.76	P21333;Q60FE5;Q6NXF2;Q96C61;B4E2F9;B4DTD5;Q2VP91;H0Y5C6;Q60FE6;Q8TES4	P21333	2251	2264	FLNA;FLJ00119	Filamin-A	no	no	2;3	5.575e-16	281.17	2	2	7711200	7375500	9442100
AEAIVYK	GMAFSKSEGKRKTAKAEAIVYKHGSGRIKV	EGKRKTAKAEAIVYKHGSGRIKVNGIDYQL	K	A	E	Y	K	H	2	0	0	0	0	0	1	0	0	1	0	1	0	0	0	0	0	0	1	1	0	0	7	0	792.438	P82933;Q86WV4	P82933	281	287	MRPS9	28S ribosomal protein S9, mitochondrial	yes	no	2	0.011252	135.35	1		2256900	1966400	2444900
AEALEDLVGFK	NLPGSKRQPQTPKEKAEALEDLVGFKELFQ	PKEKAEALEDLVGFKELFQTPGHTEESMTD	K	A	E	F	K	E	2	0	0	1	0	0	2	1	0	0	2	1	0	1	0	0	0	0	0	1	0	0	11	0	1190.62	P46013	P46013	2431	2441	MKI67	Antigen KI-67	yes	yes	2	0.00074117	177.06	1		123650	101700	136260
AEALMRELDEEGSDPPLPGR	LEGLQGRARELTVQKAEALMRELDEEGSDP	RELDEEGSDPPLPGRAQRIRQVLQLLS___	K	A	E	G	R	A	2	2	0	2	0	0	4	2	0	0	3	0	1	0	3	1	0	0	0	0	0	0	20	1	2181.04	Q9BRJ6;A0A024R836;H7C0T1;H7C2R9;C9JQV0	Q9BRJ6	163	182	C7orf50;MGC11257	Uncharacterized protein C7orf50	yes	no	3	9.8039e-05	132.25	1		257470	232250	350040
AEALQEEVEELLR	AKQIVSSAKMLLHEKAEALQEEVEELLRLP	EKAEALQEEVEELLRLPSDFPGAVASSTDK	K	A	E	L	R	L	2	1	0	0	0	1	5	0	0	0	3	0	0	0	0	0	0	0	0	1	0	0	13	0	1527.78	Q8TDG4;E3W980	Q8TDG4	1073	1085	HELQ	Helicase POLQ-like	yes	no	3	0.00031641	161.21	1		12455	17874	22153
AEALTEPLNA	KRQESQLRKPENTTRAEALTEPLNA_____	ENTTRAEALTEPLNA_______________	R	A	E	N	A	-	3	0	1	0	0	0	2	0	0	0	2	0	0	0	1	0	1	0	0	0	0	0	10	0	1027.52	Q9NX76	Q9NX76	174	183	CMTM6	CKLF-like MARVEL transmembrane domain-containing protein 6	yes	yes	2	0.00086329	162.88	1		3024300	3264100	3637100
AEAPASPAPLSPLEVELDPEFEPQSRPR	______________________________	EVELDPEFEPQSRPRSCTWPLQRPELQASP	M	A	E	P	R	S	4	2	0	1	0	1	5	0	0	0	3	0	0	1	7	3	0	0	0	1	0	0	28	1	3028.51	O43524	O43524	2	29	FOXO3	Forkhead box protein O3	yes	yes	3	0.022064	62.611		1	0	0	0
AEAQIAAK	RDDNGKPYVLPSVRKAEAQIAAKNLDKEYL	VLPSVRKAEAQIAAKNLDKEYLPIGGLAEF	K	A	E	A	K	N	4	0	0	0	0	1	1	0	0	1	0	1	0	0	0	0	0	0	0	0	0	0	8	0	800.439	P00505;A0A024R6W0;B3KUZ8;A8K482;B4DY39	P00505	83	90	GOT2	Aspartate aminotransferase, mitochondrial;Aspartate aminotransferase	yes	no	2	0.014067	120.46	1		202630	169740	236960
AEAQQVEALPGPSLDQWHR	KKKKRKKLKKKGKEKAEAQQVEALPGPSLD	QVEALPGPSLDQWHRSAGEEEDGPVLTDEQ	K	A	E	H	R	S	3	1	0	1	0	3	2	1	1	0	2	0	0	0	2	1	0	1	0	1	0	0	19	0	2131.04	H7BZV4;A0A0C4DG62;B2RE15;Q8TEM4;F5GYV5;F8WCT1;F5H7X4;Q66PJ3	F5GYV5	121	139	ARL6IP4;FLJ00169	ADP-ribosylation factor-like protein 6-interacting protein 4	no	no	3	2.4518e-06	167.93	1		56454	68264	71483
AEASAAGADSGAAVAAHR	______________________________	SAAGADSGAAVAAHRFFCHFCKGEVSPKLP	M	A	E	H	R	F	9	1	0	1	0	0	1	2	1	0	0	0	0	0	0	2	0	0	0	1	0	0	18	0	1581.75	Q9Y4L5	Q9Y4L5	2	19	RNF115	E3 ubiquitin-protein ligase RNF115	yes	yes	2	7.6546e-05	92.856	1		0	0	0
AEASGGLGGLTR	RELPLRLADFGALHRAEASGGLGGLTRLRC	LHRAEASGGLGGLTRLRCFQQDDAHIFCTT	R	A	E	T	R	L	2	1	0	0	0	0	1	4	0	0	2	0	0	0	0	1	1	0	0	0	0	0	12	0	1087.56	Q9BW92;U3KQG0;Q6ST48;F6S7Q7	Q9BW92	439	450	TARS2	Threonine--tRNA ligase, mitochondrial	yes	no	2	0.011283	130.41	1		114910	122340	137470
AEASLER	GAQFLIRTGSVGRNRAEASLERAQNLNPMV	TGSVGRNRAEASLERAQNLNPMVDVKVDTE	R	A	E	E	R	A	2	1	0	0	0	0	2	0	0	0	1	0	0	0	0	1	0	0	0	0	0	0	7	0	774.387	Q9UBE0;A0A024R0R4;M0QZS6;B3KNJ4;M0QX65;A0A590UK93;A0A590UKC5;M0R054;M0QYM8;A0A590UKA0;M0R286	Q9UBE0	92	98	SAE1	SUMO-activating enzyme subunit 1;SUMO-activating enzyme subunit 1, N-terminally processed	yes	no	2	0.0063782	149.4	1		777480	705350	959160
AEASPHPGR	______________________________	______________________________	M	A	E	G	R	Y	2	1	0	0	0	0	1	1	1	0	0	0	0	0	2	1	0	0	0	0	0	0	9	0	920.446	Q9BV68;A0A024R206;U3KQF4;K7EIY6;A8K0Q1	Q9BV68	2	10	RNF126	E3 ubiquitin-protein ligase RNF126	yes	no	2	0.00046759	90.827		2	0	0	0
AEASSANLGSGCEEK	______________________________	AEASSANLGSGCEEKRHEGSSSESVPPGTT	M	A	E	E	K	R	3	0	1	0	1	0	3	2	0	0	1	1	0	0	0	3	0	0	0	0	0	0	15	0	1508.64	Q6P1K2;U3KQ54;A0A087WT04;V9GYI0	Q6P1K2	2	16	PMF1;PMF1-BGLAP	Polyamine-modulated factor 1	yes	no	2	1.2785e-16	165.66	1		68635	57229	82199
AEASSGDHPTDTEMKEEQK	ANMFERLAEEENKAKAEASSGDHPTDTEMK	SGDHPTDTEMKEEQKSNTAGSQSQVETEA_	K	A	E	Q	K	S	2	0	0	2	0	1	4	1	1	0	0	2	1	0	1	2	2	0	0	0	0	0	19	1	2088.89	Q02790;B2R9U2	Q02790	427	445	FKBP4	Peptidyl-prolyl cis-trans isomerase FKBP4;Peptidyl-prolyl cis-trans isomerase FKBP4, N-terminally processed	yes	no	4	0.04984	56.339	1		94611	117060	141650
AEAVESAQAGDK	LPRGSIPRSLEVILRAEAVESAQAGDKCDF	ILRAEAVESAQAGDKCDFTGTLIVVPDVSK	R	A	E	D	K	C	4	0	0	1	0	1	2	1	0	0	0	1	0	0	0	1	0	0	0	1	0	0	12	0	1174.55	Q14566;Q4ZG57	Q14566	230	241	MCM6	DNA replication licensing factor MCM6	yes	no	3	0.0092116	110.08	1		632540	542380	606770
AEAVESAQAGDKCDFTGTLIVVPDVSK	LPRGSIPRSLEVILRAEAVESAQAGDKCDF	CDFTGTLIVVPDVSKLSTPGARAETNSRVS	R	A	E	S	K	L	4	0	0	3	1	1	2	2	0	1	1	2	0	1	1	2	2	0	0	4	0	0	27	1	2806.37	Q14566;Q4ZG57	Q14566	230	256	MCM6	DNA replication licensing factor MCM6	yes	no	3	2.0978e-06	160.83	1		495400	434020	575900
AEAVLLR	KPLLRIFEPILGEGRAEAVLLRGDHTRCKT	EPILGEGRAEAVLLRGDHTRCKTVLTGKVG	R	A	E	L	R	G	2	1	0	0	0	0	1	0	0	0	2	0	0	0	0	0	0	0	0	1	0	0	7	0	770.465	P28340;A0A024R4F4;M0R2B7;A0A087WYJ2;Q308M6;M0QXE6;M0QXQ2;M0R3H8	P28340	979	985	POLD1	DNA polymerase delta catalytic subunit;DNA polymerase	yes	no	2	0.014433	128.75	1		1029300	955690	999730
AEAWEGAAVAQDLLALGYGGVPGAASR	______________________________	LLALGYGGVPGAASRGASCPDFRGLCVRLA	K	A	E	S	R	G	8	1	0	1	0	1	2	5	0	0	3	0	0	0	1	1	0	1	1	2	0	0	27	0	2599.3	Q17RN3;B7ZLI5;K7EQT7	Q17RN3	6	32	FAM98C	Protein FAM98C	yes	no	3;4	1.4887e-05	105.56	2		100920	83232	85487
AECEILMMVGLPAAGK	PLSERIRGTVGPKSKAECEILMMVGLPAAG	ECEILMMVGLPAAGKTTWAIKHAASNPSKK	K	A	E	G	K	T	3	0	0	0	1	0	2	2	0	1	2	1	2	0	1	0	0	0	0	1	0	0	16	0	1688.83	Q9BUJ2;A8K6U7;B7Z4B8;A0A0A0MRA5;A0A024R0J9;A8K3W4;A8K5K0;M0R3F1;M0QYZ0	Q9BUJ2	419	434	HNRNPUL1;HNRPUL1	Heterogeneous nuclear ribonucleoprotein U-like protein 1	yes	no	3	0.0003088	147.73	1		753200	754640	884800
AECLAMLGR	ALEFAPACHRFKILKAECLAMLGRYPEAQS	RFKILKAECLAMLGRYPEAQSVASDILRMD	K	A	E	G	R	Y	2	1	0	0	1	0	1	1	0	0	2	0	1	0	0	0	0	0	0	0	0	0	9	0	1019.49	Q99615;A0A6I8PU73;A0A6I8PUD4;A0A6I8PS32;A0A6I8PIK4;A8K4T2;Q59EH7;A0A6I8PR89;A0A6I8PRZ0;B7Z9W6;A0A6I8PU89;A0A6I8PLE7;K7ER44;K7EK03;K7EIH8;B4DKK3;A0A6I8PUC2;K7EPP7	Q99615	183	191	DNAJC7	DnaJ homolog subfamily C member 7	yes	no	2	4.2015e-05	193.86	2		1619500	1448000	1503900
AECLEDLVSFIIEEPPQDMDEK	ECKAQNRKLIEFLLKAECLEDLVSFIIEEP	VSFIIEEPPQDMDEKIRYKYPNISCELLTS	K	A	E	E	K	I	1	0	0	3	1	1	5	0	0	2	2	1	1	1	2	1	0	0	0	1	0	0	22	0	2606.18	Q5H9R7;E9PKF6;H7BXH2;A0A024R5F3;E9PKG4;E9PNN8	Q5H9R7	51	72	PPP6R3;SAPS3	Serine/threonine-protein phosphatase 6 regulatory subunit 3	yes	no	3	3.3978e-24	239.8	1		369160	305680	371650
AECLEELGCLVESYGMNVCQPTPGK	PFIMEGTKSKNSKQRAECLEELGCLVESYG	VESYGMNVCQPTPGKALKEIAVHIGDRDNA	R	A	E	G	K	A	1	0	1	0	3	1	4	3	0	0	3	1	1	0	2	1	1	0	1	2	0	0	25	0	2840.25	Q14008;Q8IYN5	Q14008	1342	1366	CKAP5	Cytoskeleton-associated protein 5	yes	no	4	0.0043493	73.796	1		186590	157830	237900
AECLEKFPVIQHFK	PSWSKVNQGLIRMYKAECLEKFPVIQHFKF	KAECLEKFPVIQHFKFGSLLPIHPVTSG__	K	A	E	F	K	F	1	0	0	0	1	1	2	0	1	1	1	2	0	2	1	0	0	0	0	1	0	0	14	1	1744.9	A6PVN5;Q15257;F6WIT2;Q68CR8;B7ZBQ0	A6PVN5	303	316	PPP2R4;DKFZp781M17165	Serine/threonine-protein phosphatase 2A activator	yes	no	4	0.044701	69.716	1		690420	677630	880930
AECMLQQAER	VIDMSGLREKDDIQRAECMLQQAERLGCRQ	DDIQRAECMLQQAERLGCRQFVTATDVVRG	R	A	E	E	R	L	2	1	0	0	1	2	2	0	0	0	1	0	1	0	0	0	0	0	0	0	0	0	10	0	1234.54	V9HWJ7;P13796;Q53FI1;A0A024RDT4;Q59GX5	V9HWJ7	334	343	HEL-S-37;LCP1	Plastin-2	yes	no	2;3	2.3545e-08	245.5	5	2	18575000	16025000	20811000
AECRPAASENYMR	SSSDKLSLEGIVVQRAECRPAASENYMRLK	QRAECRPAASENYMRLKRLQIEESSKPVRL	R	A	E	M	R	L	3	2	1	0	1	0	2	0	0	0	0	0	1	0	1	1	0	0	1	0	0	0	13	1	1553.67	P13984;A0A024RDU9	P13984	114	126	GTF2F2	General transcription factor IIF subunit 2	yes	no	3	0.0017789	140.91	1		942590	888810	1075100
AEDAVEAIR	ECDIVKDYAFVHMERAEDAVEAIRGLDNTE	FVHMERAEDAVEAIRGLDNTEFQGKRMHVQ	R	A	E	I	R	G	3	1	0	1	0	0	2	0	0	1	0	0	0	0	0	0	0	0	0	1	0	0	9	0	972.488	Q9BQ04;E9PLB0;E9PM61;U3KQD5;Q9BWF3;A8K9U0;E9PB51;D6R9K7;J3QRR5	Q9BWF3	121	129	RBM4B;RBM4	RNA-binding protein 4B;RNA-binding protein 4	no	no	2	0.00022694	176.44	1		1262300	1252100	1553200
AEDAYTSR	SWTAPQAEHAMDCVRAEDAYTSRLGYEEHI	HAMDCVRAEDAYTSRLGYEEHIPGQTRDWN	R	A	E	S	R	L	2	1	0	1	0	0	1	0	0	0	0	0	0	0	0	1	1	0	1	0	0	0	8	0	911.398	A0A494C0R8;O75153;K7EIG1;I3L2B0	A0A494C0R8	374	381	CLUH	Clustered mitochondria protein homolog	yes	no	2	0.0002322	186.09	1		621940	506910	694440
AEDEALLSEEDDPIDR	EHWVDDEGPQPKKVKAEDEALLSEEDDPID	EDEALLSEEDDPIDRRPWTQQHLEAADIRR	K	A	E	D	R	R	2	1	0	4	0	0	4	0	0	1	2	0	0	0	1	1	0	0	0	0	0	0	16	0	1815.8	Q04721;Q96JU8	Q04721	1771	1786	NOTCH2	Neurogenic locus notch homolog protein 2;Notch 2 extracellular truncation;Notch 2 intracellular domain	yes	no	2;3	0.00046105	154.31		3	0	0	0
AEDGENYDIK	EKEAKQQEEKIEKMRAEDGENYDIKKQAEI	IEKMRAEDGENYDIKKQAEILQESRMMIPD	R	A	E	I	K	K	1	0	1	2	0	0	2	1	0	1	0	1	0	0	0	0	0	0	1	0	0	0	10	0	1152.49	O75347;E5RIW3;Q6FGD7;E5RJD8;E5RHG6;E5RIX8;A0A494C144	O75347	42	51	TBCA	Tubulin-specific chaperone A	yes	no	2	6.3991e-08	236.32	1		951520	870200	1239500
AEDGENYDIKK	EKEAKQQEEKIEKMRAEDGENYDIKKQAEI	EKMRAEDGENYDIKKQAEILQESRMMIPDC	R	A	E	K	K	Q	1	0	1	2	0	0	2	1	0	1	0	2	0	0	0	0	0	0	1	0	0	0	11	1	1280.59	O75347;E5RIW3;Q6FGD7;E5RJD8;E5RHG6;E5RIX8;A0A494C144	O75347	42	52	TBCA	Tubulin-specific chaperone A	yes	no	3	0.0015401	141.89	2		7515300	7180900	9745900
AEDKEWMPVTK	RGRGRGRGRGARGGKAEDKEWMPVTKLGRL	RGGKAEDKEWMPVTKLGRLVKDMKIKSLEE	K	A	E	T	K	L	1	0	0	1	0	0	2	0	0	0	0	2	1	0	1	0	1	1	0	1	0	0	11	1	1332.64	P15880;Q3KQT6;Q6IPX5;Q8N5L9;E9PQD7;E9PMM9;Q8NI61;E9PPT0;D3DU83	P15880	55	65	RPS2;OK/KNS-cl.7	40S ribosomal protein S2	yes	no	2;3	0.0022159	188.96	3		68402000	60513000	76734000
AEDLNIAPR	PENLSKLKSLLTQLRAEDLNIAPRKATLQP	LLTQLRAEDLNIAPRKATLQPLPPNLPPVT	R	A	E	P	R	K	2	1	1	1	0	0	1	0	0	1	1	0	0	0	1	0	0	0	0	0	0	0	9	0	997.519	Q96SZ5;B3KXN9	Q96SZ5	63	71	ADO	2-aminoethanethiol dioxygenase	yes	no	2	0.00038446	172.25	2		1553300	1501800	1891100
AEDLNTR	YQTHFRLREAQGRSRAEDLNTRVAYWSVGE	REAQGRSRAEDLNTRVAYWSVGEALILLVV	R	A	E	T	R	V	1	1	1	1	0	0	1	0	0	0	1	0	0	0	0	0	1	0	0	0	0	0	7	0	817.393	Q9Y3B3;A0A0A6YYA0;Q3B7W7;B4E2C1	Q9Y3B3	179	185	TMED7;TMED7-TICAM2	Transmembrane emp24 domain-containing protein 7	yes	no	2	0.026944	116.73	1		525300	552450	589100
AEDLPLR	SAELAAALLSIYMERAEDLPLRKGTKHLSP	LLSIYMERAEDLPLRKGTKHLSPYATLTVG	R	A	E	L	R	K	1	1	0	1	0	0	1	0	0	0	2	0	0	0	1	0	0	0	0	0	0	0	7	0	812.439	Q9BSJ8;A0A024RB17;A0A024RB16;B3KMV5;B3KY56	Q9BSJ8	807	813	ESYT1;FAM62A	Extended synaptotagmin-1	yes	no	2	0.0027385	173.85	1		2050800	2406300	2763400
AEDLVPTLVSR	AQDNELSNVEFHCGRAEDLVPTLVSRLASQ	HCGRAEDLVPTLVSRLASQHLVAILDPPRA	R	A	E	S	R	L	1	1	0	1	0	0	1	0	0	0	2	0	0	0	1	1	1	0	0	2	0	0	11	0	1198.66	Q8IZ69;F2Z2W7;H7C100	Q8IZ69	489	499	TRMT2A	tRNA (uracil-5-)-methyltransferase homolog A	yes	no	2	0.00020711	198.61	1		349090	325250	370780
AEDMETK	______________________________	______________________________	M	A	E	T	K	I	1	0	0	1	0	0	2	0	0	0	0	1	1	0	0	0	1	0	0	0	0	0	7	0	822.343	P14854;A0A494C160	P14854	2	8	COX6B1	Cytochrome c oxidase subunit 6B1	yes	no	2	0.00831	91.626	3		733700	586450	855780
AEDNADTLALVFEAPNQEK	KILKCAGNEDIITLRAEDNADTLALVFEAP	ADTLALVFEAPNQEKVSDYEMKLMDLDVEQ	R	A	E	E	K	V	4	0	2	2	0	1	3	0	0	0	2	1	0	1	1	0	1	0	0	1	0	0	19	0	2073.99	P12004;Q6FHF5;Q6FI35	P12004	92	110	PCNA	Proliferating cell nuclear antigen	yes	no	2;3;4	3.3052e-136	431.13	9	1	33416000	29726000	38252000
AEDNFEDIITKPPVR	DKKIGILHENFQTLKAEDNFEDIITKPPVR	AEDNFEDIITKPPVRKFVHEKEIMAEDDQV	K	A	E	V	R	K	1	1	1	2	0	0	2	0	0	2	0	1	0	1	2	0	1	0	0	1	0	0	15	1	1742.88	Q9Y6G9;B3KM42;E9PHI6;Q6MZE7;B4DDM4	Q9Y6G9	345	359	DYNC1LI1;DKFZp686A1525	Cytoplasmic dynein 1 light intermediate chain 1	yes	no	3	7.4921e-06	214.58	1		1490400	1540900	1586200
AEDNGVLICEYVDQDSYR	FLKMRGMEILGNLCKAEDNGVLICEYVDQD	NGVLICEYVDQDSYREIICHLTLPDVLLVI	K	A	E	Y	R	E	1	1	1	3	1	1	2	1	0	1	1	0	0	0	0	1	0	0	2	2	0	0	18	0	2144.93	Q68CP9;F8W108;F8WCU9	Q68CP9	384	401	ARID2	AT-rich interactive domain-containing protein 2	yes	no	3	0.00020802	133.95	1		60530	48964	68490
AEDPPWFEGLESR	DLLHNVSQNIAAETRAEDPPWFEGLESRFQ	TRAEDPPWFEGLESRFQSKSGYLRYSCESR	R	A	E	S	R	F	1	1	0	1	0	0	3	1	0	0	1	0	0	1	2	1	0	1	0	0	0	0	13	0	1531.69	O76075;B4DZS0;A0A024R4C8	O76075	136	148	DFFB	DNA fragmentation factor subunit beta	yes	no	2	0.00035866	189.13	1		245330	224540	263480
AEDQHLVEMEDTLNKLQEAEIK	EKENSLEAIRSKLDKAEDQHLVEMEDTLNK	EMEDTLNKLQEAEIKVKELEVLQAKCNEQT	K	A	E	I	K	V	2	0	1	2	0	2	5	0	1	1	3	2	1	0	0	0	1	0	0	1	0	0	22	1	2582.25	P30622;A0A024RBR1;J3KP58;F5H0N7;Q59GJ4;A0A3B3ITA2;F5H6A0	P30622	720	741	CLIP1;RSN	CAP-Gly domain-containing linker protein 1	yes	no	4	2.617e-05	145.82	1		160000	118160	139650
AEDQTESSCESHR	GGPGTSAASARRKPRAEDQTESSCESHRKS	PRAEDQTESSCESHRKSKKEKKKKKKRKHK	R	A	E	H	R	K	1	1	0	1	1	1	3	0	1	0	0	0	0	0	0	3	1	0	0	0	0	0	13	0	1534.6	Q9BU76	Q9BU76	171	183	MMTAG2	Multiple myeloma tumor-associated protein 2	yes	yes	3	1.0231e-07	209.33		3	0	0	0
AEDSDSEPEPEDNVR	TSDGSPSPLGGIKRKAEDSDSEPEPEDNVR	AEDSDSEPEPEDNVRLWEAGWKQRYYKNKF	K	A	E	V	R	L	1	1	1	3	0	0	4	0	0	0	0	0	0	0	2	2	0	0	0	1	0	0	15	0	1687.68	Q9H0D6;B3KMC9;B4DZC3;B4E0B9	Q9H0D6	496	510	XRN2	5-3 exoribonuclease 2	yes	no	2;3	1.9593e-95	401.79		15	0	0	0
AEDTISILPDDPR	DEFQEYTMLCLLCGKAEDTISILPDDPRQM	GKAEDTISILPDDPRQMTLLF_________	K	A	E	P	R	Q	1	1	0	3	0	0	1	0	0	2	1	0	0	0	2	1	1	0	0	0	0	0	13	0	1440.71	Q8WUH1;H0YIM9;A0A0C4DGJ7;A0A024R6B7	Q8WUH1	121	133	CHURC1;CHURC1-FNTB	Protein Churchill	yes	no	2;3	3.4258e-06	230.95	2		1111100	1094600	1314200
AEDVGYR	PKVVTKPGHIINPIKAEDVGYRSSSRSDLS	GHIINPIKAEDVGYRSSSRSDLSVIQRNPK	K	A	E	Y	R	S	1	1	0	1	0	0	1	1	0	0	0	0	0	0	0	0	0	0	1	1	0	0	7	0	808.372	B4E343;Q9BVJ6	Q9BVJ6	734	740	UTP14A	U3 small nucleolar RNA-associated protein 14 homolog A	no	no	2	0.0069771	146.94	1		905520	842640	975260
AEDVSSAAPSPR	______________________________	______________________________	M	A	E	P	R	G	3	1	0	1	0	0	1	0	0	0	0	0	0	0	2	3	0	0	0	1	0	0	12	0	1185.56	P54274;A8K914;E5RFJ5	P54274	2	13	TERF1	Telomeric repeat-binding factor 1	yes	no	2	0.00052007	91.712		2	0	0	0
AEDWLDCPALGPGWK	______________________________	AEDWLDCPALGPGWKRREVFRKSGATCGRS	M	A	E	W	K	R	2	0	0	2	1	0	1	2	0	0	2	1	0	0	2	0	0	2	0	0	0	0	15	0	1713.78	Q9UIS9;A8K654;B4DUR3;A0A0A0MS90;K7EIN3	Q9UIS9	2	16	MBD1	Methyl-CpG-binding domain protein 1	yes	no	2;3	3.362e-05	80.979	3		786530	822610	992260
AEDYDVVK	RYEKIVKKIRGLQMKAEDYDVVKVIGRGAF	IRGLQMKAEDYDVVKVIGRGAFGEVQLVRH	K	A	E	V	K	V	1	0	0	2	0	0	1	0	0	0	0	1	0	0	0	0	0	0	1	2	0	0	8	0	937.439	O75116;A0A2P9DU05;D6REE7;C9JFJ0	O75116	89	96	ROCK2	Rho-associated protein kinase 2	yes	no	2	0.00013559	192.11	1		588950	544130	676160
AEDYEENLQVMR	DGEGKVRMIVCVNPKAEDYEENLQVMRFAE	NPKAEDYEENLQVMRFAEVTQEVEVARPVD	K	A	E	M	R	F	1	1	1	1	0	1	3	0	0	0	1	0	1	0	0	0	0	0	1	1	0	0	12	0	1495.66	Q02241;H7BYN4;A0A2U3TZL8	Q02241	417	428	KIF23	Kinesin-like protein KIF23;Kinesin-like protein	yes	no	2	4.269e-84	396.7	1		67219	83325	86935
AEDYMKTTSNFSGK	LETKDIEKVLVSLQKAEDYMKTTSNFSGKG	KAEDYMKTTSNFSGKGYIIQKREIKPSLEA	K	A	E	G	K	G	1	0	1	1	0	0	1	1	0	0	0	2	1	1	0	2	2	0	1	0	0	0	14	1	1577.7	O60524;G3V5V3	O60524	232	245	NEMF	Nuclear export mediator factor NEMF	yes	no	3	0.036727	74.783		1	0	0	0
AEEAVEMLK	LPNTGRPFQCIPGYRAEEAVEMLKTFYKQE	CIPGYRAEEAVEMLKTFYKQENPNAPKSKV	R	A	E	L	K	T	2	0	0	0	0	0	3	0	0	0	1	1	1	0	0	0	0	0	0	1	0	0	9	0	1018.5	Q7Z6V5	Q7Z6V5	160	168	ADAT2	tRNA-specific adenosine deaminase 2	yes	yes	2	0.00077237	161.92	1		307890	309200	355730
AEECIGLCR	DIMDMFCDRLSCHGKAEECIGLCRALLSAL	LSCHGKAEECIGLCRALLSALHWLLRCTAA	K	A	E	C	R	A	1	1	0	0	2	0	2	1	0	1	1	0	0	0	0	0	0	0	0	0	0	0	9	0	1106.48	O75448;A0A0B4J1W0;F5GY88;B4E1A5;B4DV99;F5H5K2;B4DDR8;B9TX72;B9TX69;B9TX74;E9PFL1;B9TX65;B9TX63;B9TX64;B9TX68;F5H2D6;J3KSL1;F5H0M2;J3KSU0;J3QLF8;J3KTL3	O75448	114	122	MED24	Mediator of RNA polymerase II transcription subunit 24	yes	no	2	0.002607	143.89	1		57432	50202	72424
AEEDEILNR	DGGTVSQEEEDRKPKAEEDEILNRSPRNRK	EDRKPKAEEDEILNRSPRNRKPRRE_____	K	A	E	N	R	S	1	1	1	1	0	0	3	0	0	1	1	0	0	0	0	0	0	0	0	0	0	0	9	0	1087.51	P27824	P27824	574	582	CANX	Calnexin	yes	yes	2	2.119e-06	257.22	2	1	3472800	3344000	3758500
AEEDEILNRSPR	DGGTVSQEEEDRKPKAEEDEILNRSPRNRK	KPKAEEDEILNRSPRNRKPRRE________	K	A	E	P	R	N	1	2	1	1	0	0	3	0	0	1	1	0	0	0	1	1	0	0	0	0	0	0	12	1	1427.7	P27824	P27824	574	585	CANX	Calnexin	yes	yes	2;3	6.1354e-36	339.61	2	9	312890	337570	334630
AEEDTQFNYHR	ELAQEYDKRKKEMVKAEEDTQFNYHRKKNI	EMVKAEEDTQFNYHRKKNIAAERKEAKQEK	K	A	E	H	R	K	1	1	1	1	0	1	2	0	1	0	0	0	0	1	0	0	1	0	1	0	0	0	11	0	1408.6	Q14683;A0A384MR33;G8JLG1;Q6P2R1;A8K7A6;Q6MZR8;Q68EN4;Q5H934	Q14683	178	188	SMC1A;DKFZp686L19178	Structural maintenance of chromosomes protein 1A;Structural maintenance of chromosomes protein	yes	no	3	3.7671e-12	267.39	1		193620	183380	241420
AEEDVEPECIMEK	MASFLKGAHVTINARAEEDVEPECIMEKVA	ARAEEDVEPECIMEKVAKASGANYSFHKES	R	A	E	E	K	V	1	0	0	1	1	0	5	0	0	1	0	1	1	0	1	0	0	0	0	1	0	0	13	0	1577.66	B4DDD6;B4DKZ4;B4DUF9;B4DNX5;Q9UJU6;Q59FH4;H0Y5J4;B4DDU5	Q9UJU6	119	131	DBNL	Drebrin-like protein	no	no	2;3	9.1292e-23	292.33	2		2040600	1660900	2508900
AEEEEASTEEEDK	GSPQEEEVEEEEENRAEEEEASTEEEDKEG	NRAEEEEASTEEEDKEGAVVSAPSVKGVSF	R	A	E	D	K	E	2	0	0	1	0	0	7	0	0	0	0	1	0	0	0	1	1	0	0	0	0	0	13	0	1494.58	Q14160;A0A0G2JNZ2;A0A669KB89;A0A0G2JPP5;A0A0G2JMS7	Q14160	682	694	SCRIB	Protein scribble homolog	yes	no	3	0.026839	103.91		1	0	0	0
AEEEFNIEK	IEQEANEKAEEIDAKAEEEFNIEKGRLVQT	EEIDAKAEEEFNIEKGRLVQTQRLKIMEYY	K	A	E	E	K	G	1	0	1	0	0	0	4	0	0	1	0	1	0	1	0	0	0	0	0	0	0	0	9	0	1107.51	P36543;Q53Y06;Q96A05;A0A140VKA8	P36543	34	42	ATP6V1E1;ATP6V1E2	V-type proton ATPase subunit E 1;V-type proton ATPase subunit E 2	yes	no	2	0.024097	114.5	1		169550	138260	163280
AEEEFNK	AVQNAKKKDEAKTAKAEEEFNKAQTVFEDL	KDEAKTAKAEEEFNKAQTVFEDLNQELLEE	K	A	E	N	K	A	1	0	1	0	0	0	3	0	0	0	0	1	0	1	0	0	0	0	0	0	0	0	7	0	865.382	Q9UBW5;S4R418;B2RAR0	Q9UBW5	173	179	BIN2	Bridging integrator 2	yes	no	2	0.0052522	154.01	1		739550	704150	677150
AEEEIMK	ERTITVKGNVETCAKAEEEIMKKIRESYEN	GNVETCAKAEEEIMKKIRESYENDIASMNL	K	A	E	M	K	K	1	0	0	0	0	0	3	0	0	1	0	1	1	0	0	0	0	0	0	0	0	0	7	0	848.395	O00425	O00425	339	345	IGF2BP3	Insulin-like growth factor 2 mRNA-binding protein 3	yes	yes	2	0.014123	129.4	1		202370	249770	220510
AEEEIQK	RENKEGCYTNRMYQRAEEEIQKQTQAMQEL	YTNRMYQRAEEEIQKQTQAMQELHRVELER	R	A	E	Q	K	Q	1	0	0	0	0	1	3	0	0	1	0	1	0	0	0	0	0	0	0	0	0	0	7	0	845.413	Q9NUV9;A0A090N7X0;G5E9W9;B4DWA5;B4DWN0	Q9NUV9	229	235	GIMAP4;HIMAP4	GTPase IMAP family member 4	yes	no	2	0.004192	158.36	1		871670	850450	1065400
AEEENEFQIPGR	LRQMSDLRLQANWNRAEEENEFQIPGRTRP	WNRAEEENEFQIPGRTRPSSDQLKEASGTD	R	A	E	G	R	T	1	1	1	0	0	1	4	1	0	1	0	0	0	1	1	0	0	0	0	0	0	0	12	0	1417.65	Q8N0X7;A8K6Q9;A0A024RDV9;B3KMI3;B4DXT5;B3KML8	Q8N0X7	342	353	SPG20	Spartin	yes	no	2	0.00052405	185.99	1		73357	86529	96089
AEEEQAGSAPGAGSTATK	QRCEDHDKARFLVAKAEEEQAGSAPGAGST	EQAGSAPGAGSTATKTLDKRRRLEEEAKNK	K	A	E	T	K	T	5	0	0	0	0	1	3	3	0	0	0	1	0	0	1	2	2	0	0	0	0	0	18	0	1660.75	Q92619;A0A2X0U2E5;B7Z910;K7ES98;K7EM85;F5H1R4;B4E3K8;K7ES92	Q92619	426	443	HMHA1	Minor histocompatibility protein HA-1;Minor histocompatibility antigen HA-1	yes	no	3	0.00011833	139.46	1		207330	291400	285540
AEEESDQEAER	______________________________	______________________________	M	A	E	E	R	L	2	1	0	1	0	1	5	0	0	0	0	0	0	0	0	1	0	0	0	0	0	0	11	0	1291.52	A0A1B0GWA0	A0A1B0GWA0	2	12			yes	yes	2	9.974e-18	126.12		1	0	0	0
AEEFLTASQEAL	PQDVYTIKALEAHKRAEEFLTASQEAL___	HKRAEEFLTASQEAL_______________	R	A	E	A	L	-	3	0	0	0	0	1	3	0	0	0	2	0	0	1	0	1	1	0	0	0	0	0	12	0	1307.62	Q14738;E9PFR3;A0A024RD11;B4DSD7;A8K6Y2;Q59EF0;H0Y8C4	Q14738	591	602	PPP2R5D	Serine/threonine-protein phosphatase 2A 56 kDa regulatory subunit delta isoform	yes	no	2;3	2.6816e-05	221.5	2	3	2100000	2013000	2436500
AEEGFTQVTR	______________________________	TQSARAEEGFTQVTRKGGRRAKKRQAEQLS	R	A	E	T	R	K	1	1	0	0	0	1	2	1	0	0	0	0	0	1	0	0	2	0	0	1	0	0	10	0	1136.55	Q9NRX1;B2R823;F8WBJ6	Q9NRX1	12	21	PNO1	RNA-binding protein PNO1	yes	no	2	0.0001827	192.64	1		785050	831360	869860
AEEGIAAGGVMDVNTALQEVLK	______________________________	GGVMDVNTALQEVLKTALIHDGLARGIREA	M	A	E	L	K	T	4	0	1	1	0	1	3	3	0	1	2	1	1	0	0	0	1	0	0	3	0	0	22	0	2214.12	P25398	P25398	2	23	RPS12	40S ribosomal protein S12	yes	yes	2;3	2.1072e-125	198.48	7		373680	343410	468060
AEEHNIVFMPVIGK	ASSVPMNFKDLIETKAEEHNIVFMPVIGKR	KAEEHNIVFMPVIGKRHEGKQLYTFGRIVI	K	A	E	G	K	R	1	0	1	0	0	0	2	1	1	2	0	1	1	1	1	0	0	0	0	2	0	0	14	0	1582.82	Q9UBB9;Q8N523;A0A024R1I7;B4DPE5;B4DSX8	Q9UBB9	781	794	TFIP11	Tuftelin-interacting protein 11	yes	no	3	0.0068841	108.59	1		1050600	979970	1150900
AEEIANEMIEAAK	DFTAKGAMSTQQIKKAEEIANEMIEAAKAV	KKAEEIANEMIEAAKAVYTQDCPLAAAKAI	K	A	E	A	K	A	4	0	1	0	0	0	4	0	0	2	0	1	1	0	0	0	0	0	0	0	0	0	13	0	1417.68	P49588;A0A6Q8PGN5;A0A6Q8PFY2;A0A6Q8PF33;A0A6Q8PGE8;H3BPK7;A0A6Q8PGR9;A0A6Q8PGB5;A0A6Q8PFK3;A0A6Q8PHJ2;A0A6Q8PH44	P49588	652	664	AARS	Alanine--tRNA ligase, cytoplasmic	yes	no	2;3	8.7889e-66	304.57	3		703760	672910	811990
AEEILEK	RNEKIAVHCTVRGAKAEEILEKGLKVREYE	HCTVRGAKAEEILEKGLKVREYELRKNNFS	K	A	E	E	K	G	1	0	0	0	0	0	3	0	0	1	1	1	0	0	0	0	0	0	0	0	0	0	7	0	830.439	P62913;Q5VVD0;Q5VVC8;Q08ES8	P62913	79	85	RPL11	60S ribosomal protein L11	no	no	2	0.0051803	154.31	2	2	23972000	22514000	24713000
AEEKYEVLENK	ESEETLKNTKEIQRKAEEKYEVLENKMKNA	IQRKAEEKYEVLENKMKNAEAERERELKDA	K	A	E	N	K	M	1	0	1	0	0	0	4	0	0	0	1	2	0	0	0	0	0	0	1	1	0	0	11	1	1350.67	O95347;A0A024R158;B3KMB1;B7ZLZ7;A8K984;B3KM27	O95347	769	779	SMC2;SMC2L1	Structural maintenance of chromosomes protein 2;Structural maintenance of chromosomes protein	yes	no	3	0.00090442	156.01	1		160980	186030	248550
AEELEKPK	GEETEETSSSKLLVKAEELEKPKETEKVKI	SSKLLVKAEELEKPKETEKVKITKVFDFAG	K	A	E	P	K	E	1	0	0	0	0	0	3	0	0	0	1	2	0	0	1	0	0	0	0	0	0	0	8	1	942.502	Q9UEE9;B2R9W9;A0A0H5AUJ9;A0A0H5APX3	Q9UEE9	151	158	CFDP1	Craniofacial development protein 1	yes	no	3	0.037863	89.355	1		959300	768450	908420
AEELFLWVPR	FKEEGFGLRATRDIKAEELFLWVPRKLLMT	TRDIKAEELFLWVPRKLLMTVESAKNSVLG	K	A	E	P	R	K	1	1	0	0	0	0	2	0	0	0	2	0	0	1	1	0	0	1	0	1	0	0	10	0	1258.67	Q86TU7;A0A024R6K3;Q6NXR6	Q86TU7	116	125	SETD3	Histone-lysine N-methyltransferase setd3	yes	no	2	0.00085397	163.15	1		150320	155150	182250
AEELGLPILGVLR	VSDGAAAILLARRSKAEELGLPILGVLRSY	SKAEELGLPILGVLRSYAVVGVPPDIMGIG	K	A	E	L	R	S	1	1	0	0	0	0	2	2	0	1	4	0	0	0	1	0	0	0	0	1	0	0	13	0	1378.82	P09110;A0A024R2M6;C9JDE9;B4DEN6;Q8NCW8;H7C131	P09110	293	305	ACAA1	3-ketoacyl-CoA thiolase, peroxisomal	yes	no	2	0.0024485	151.22	1		338730	303440	389740
AEELGQELK	ASENLRQELTSQAERAEELGQELKAWQEKF	TSQAERAEELGQELKAWQEKFFQKEQALST	R	A	E	L	K	A	1	0	0	0	0	1	3	1	0	0	2	1	0	0	0	0	0	0	0	0	0	0	9	0	1015.52	A0A024R5M9;A0A087WY61;Q59HB8;A0A024R5G4;Q7Z757;H0YFY6;Q96HN5;Q14980;Q4LE64	A0A024R5M9	1322	1330	NUMA1;NUMA1 variant protein	Nuclear mitotic apparatus protein 1	no	no	2	2.7452e-05	200.86	1		2549900	2058000	2558100
AEELIENEEPVVLTDTNLVYPALK	FPTRPIPRLSQSDPRAEELIENEEPVVLTD	PVVLTDTNLVYPALKWDLEYLQENIGNGDF	R	A	E	L	K	W	2	0	2	1	0	0	5	0	0	1	4	1	0	0	2	0	2	0	1	3	0	0	24	0	2698.4	Q9NWT6;B4DI08	Q9NWT6	52	75	HIF1AN	Hypoxia-inducible factor 1-alpha inhibitor	yes	no	3	9.521e-06	168.83	1		329030	302530	368740
AEELKTQANDYFK	EPPRDEPPADGALKRAEELKTQANDYFKAK	KRAEELKTQANDYFKAKDYENAIKFYSQAI	R	A	E	F	K	A	2	0	1	1	0	1	2	0	0	0	1	2	0	1	0	0	1	0	1	0	0	0	13	1	1555.75	P53041;Q9BPW0;H0YDU8;A0A024R0Q7;B2R6R6;B4DDZ8;Q53FR0;B4DLP6	P53041	28	40	PPP5C	Serine/threonine-protein phosphatase 5;Serine/threonine-protein phosphatase	yes	no	3	1.8277e-05	219.74	1		576860	596730	689040
AEELLAEEK	EPTTGNWRGMLKTSKAEELLAEEKSKPIPI	MLKTSKAEELLAEEKSKPIPIMPASPQKGH	K	A	E	E	K	S	2	0	0	0	0	0	4	0	0	0	2	1	0	0	0	0	0	0	0	0	0	0	9	0	1030.52	O00429;D3DUW6;D3DUW5;D3DUW7;B4DYR6	O00429	598	606	DNM1L	Dynamin-1-like protein	yes	no	2;3	5.9847e-05	191.85	2		1920300	1726900	2076500
AEELLSK	LTGKALNVTPDYSPKAEELLSKAVKLEPEL	VTPDYSPKAEELLSKAVKLEPELVEAWNQL	K	A	E	S	K	A	1	0	0	0	0	0	2	0	0	0	2	1	0	0	0	1	0	0	0	0	0	0	7	0	788.428	Q8N0Z6;H9KV81;Q6N024	Q8N0Z6	88	94	TTC5;DKFZp686D0419	Tetratricopeptide repeat protein 5	yes	no	2	0.01644	124.59	1		735780	746410	887810
AEENTDQASPQEDYAGFER	ILCAIQNLEERKNEKAEENTDQASPQEDYA	TDQASPQEDYAGFERLQSGHLTKLLEDDFW	K	A	E	E	R	L	3	1	1	2	0	2	4	1	0	0	0	0	0	1	1	1	1	0	1	0	0	0	19	0	2155.89	Q9NU22;Q6AI22;Q6PJJ1	Q9NU22	4530	4548	MDN1;DKFZp686H16106	Midasin	yes	no	2;3	7.7173e-100	401.24		2	0	0	0
AEEQLLSK	PEAIAAIQSKALFSKAEEQLLSKVGSTSQP	SKALFSKAEEQLLSKVGSTSQPTLETFQDL	K	A	E	S	K	V	1	0	0	0	0	1	2	0	0	0	2	1	0	0	0	1	0	0	0	0	0	0	8	0	916.487	F8W126;Q96EZ8;A0A024R134	F8W126	199	206	MCRS1	Microspherule protein 1	yes	no	2	0.0032417	147.29	1		772010	803640	915270
AEEQMLK	RITYYREKEEEEQRRAEEQMLKEREERERA	KEEEEQRRAEEQMLKEREERERAERAKREE	R	A	E	L	K	E	1	0	0	0	0	1	2	0	0	0	1	1	1	0	0	0	0	0	0	0	0	0	7	0	847.411	Q14152;J9R021;Q24JU4	Q14152	818	824	EIF3A;eIF3a	Eukaryotic translation initiation factor 3 subunit A	yes	no	2	0.0051803	154.31	1		200800	174740	195690
AEEQPQVELFVK	______________________________	______________________________	M	A	E	V	K	A	1	0	0	0	0	2	3	0	0	0	1	1	0	1	1	0	0	0	0	2	0	0	12	0	1415.73	O00299;Q5SRT3;Q53FB0	O00299	2	13	CLIC1	Chloride intracellular channel protein 1;Chloride intracellular channel protein	yes	no	2	6.3252e-07	96.342	2	1	2317400	2060400	2504200
AEERAEVSELK	EVARKLVILEGELERAEERAEVSELKCGDL	ELERAEERAEVSELKCGDLEEELKNVTNNL	R	A	E	L	K	C	2	1	0	0	0	0	4	0	0	0	1	1	0	0	0	1	0	0	0	1	0	0	11	1	1259.64	A0A2R8Y5V9;A0A2R8YGX3;A0A2R8YH90;A0A2R8YHD2;A0A2R8YEU4;P67936;V9HW56;B4DVY2;A0A2R8YE05;K7ENT6;A0A5F9UN72;K7EPB9	P67936	143	153	TPM4;HEL-S-108	Tropomyosin alpha-4 chain	no	no	3	0.0039274	132.32	1		249200	262530	294330
AEEREPLIIAMQIFLPR	LLCLYQLVKTYEYKKAEEREPLIIAMQIFL	EREPLIIAMQIFLPRIQQQIVQLLPDSSYY	K	A	E	P	R	I	2	2	0	0	0	1	3	0	0	3	2	0	1	1	2	0	0	0	0	0	0	0	17	1	2025.11	O15397;A0A087WXH2;F5GXT5	O15397	165	181	IPO8	Importin-8	yes	no	3	2.851e-10	247.17	1		30067	32867	48304
AEETMEQPLWIPR	NLQGSFFRLFYPCQKAEETMEQPLWIPRYE	QKAEETMEQPLWIPRYEYCTGLAEYLQFNK	K	A	E	P	R	Y	1	1	0	0	0	1	3	0	0	1	1	0	1	0	2	0	1	1	0	0	0	0	13	0	1598.78	Q99487;Q5SY00;B2R9K4;Q5SY01	Q99487	43	55	PAFAH2	Platelet-activating factor acetylhydrolase 2, cytoplasmic	yes	no	3	0.00019345	172.11	1		35499	36564	50933
AEEVATFFAK	VKFYYDGKVMKLSPKAEEVATFFAKMLDHE	KLSPKAEEVATFFAKMLDHEYTTKEIFRKN	K	A	E	A	K	M	3	0	0	0	0	0	2	0	0	0	0	1	0	2	0	0	1	0	0	1	0	0	10	0	1111.56	P11387;B9EG90	P11387	253	262	TOP1	DNA topoisomerase 1	yes	no	2;3	1.9109e-12	203.29	3		13998000	14895000	16063000
AEEVEYYYR	KQLSNLALLCQNQGKAEEVEYYYRRALEIY	CQNQGKAEEVEYYYRRALEIYATRLGPDDP	K	A	E	Y	R	R	1	1	0	0	0	0	3	0	0	0	0	0	0	0	0	0	0	0	3	1	0	0	9	0	1220.54	Q9H0B6;A8MZ87	Q9H0B6	340	348	KLC2	Kinesin light chain 2	yes	no	2	2.4237e-07	171.73	1		15808	12297	12125
AEEVSTLMK	______________________________	______________________________	M	A	E	M	K	A	1	0	0	0	0	0	2	0	0	0	1	1	1	0	0	1	1	0	0	1	0	0	9	0	1006.5	Q969T7;E5RJR6;C9J758	Q969T7	2	10	NT5C3B	7-methylguanosine phosphate-specific 5-nucleotidase	no	no		1	NaN			0	0	0
AEEWLNLLLEYQK	KLSLLNSNWIAVTSRAEEWLNLLLEYQKHM	SRAEEWLNLLLEYQKHMETFDQNVDHITKW	R	A	E	Q	K	H	1	0	1	0	0	1	3	0	0	0	4	1	0	0	0	0	0	1	1	0	0	0	13	0	1647.85	P11532;A0A087WV90;A0A5H1ZRP8;A0A087WTU7;A0A075B6G3;A0A7D3U5L9;A0A7D3UBD6;Q14172	P11532	1667	1679	DMD	Dystrophin	yes	no	3	0.02359	91.093	1		186760	448260	216990
AEEYEFLTPVEEAPK	KIDKTDYMVGSYGPRAEEYEFLTPVEEAPK	AEEYEFLTPVEEAPKGMLARGSYSIKSRFT	R	A	E	P	K	G	2	0	0	0	0	0	5	0	0	0	1	1	0	1	2	0	1	0	1	1	0	0	15	0	1750.83	P52565;J3QQX2;J3KTF8;V9HWE8;J3KRE2	P52565	153	167	ARHGDIA;HEL-S-47e	Rho GDP-dissociation inhibitor 1	yes	no	2;3;4	5.9234e-16	272.65	5		44731000	38441000	47491000
AEFAAPSTDAPDKGYVVPNVDLPPLCSSR	ALVKLGNTTVICGVKAEFAAPSTDAPDKGY	YVVPNVDLPPLCSSRFRSGPPGEEAQVASQ	K	A	E	S	R	F	4	1	1	3	1	0	1	1	0	0	2	1	0	1	5	3	1	0	1	3	0	0	29	1	3072.49	Q96B26	Q96B26	64	92	EXOSC8	Exosome complex component RRP43	yes	yes	4	0.029835	48.634	1		341130	304510	330340
AEFAEVSK	FKAWAVARLSQRFPKAEFAEVSKLVTDLTK	LSQRFPKAEFAEVSKLVTDLTKVHTECCHG	K	A	E	S	K	L	2	0	0	0	0	0	2	0	0	0	0	1	0	1	0	1	0	0	0	1	0	0	8	0	879.434	P02768;CON__P02768-1;B2RBS8;F6KPG5;A0A0C4DGB6;A8K9P0;Q56G89;B4DPR2;H0YA55;B7WNR0;D6RHD5;C9JKR2	P02768	250	257	ALB	Serum albumin	yes	no	2	0.0045735	140.5	1		2951100	3045000	3428600
AEFAEYASVDR	TSASKELPGPQTEGKAEFAEYASVDRNKKC	TEGKAEFAEYASVDRNKKCRQSVNVESILG	K	A	E	D	R	N	3	1	0	1	0	0	2	0	0	0	0	0	0	1	0	1	0	0	1	1	0	0	11	0	1256.57	Q9NWQ8	Q9NWQ8	222	232	PAG1	Phosphoprotein associated with glycosphingolipid-enriched microdomains 1	yes	yes	2	0.00014912	214.71	1	2	157020	194210	241210
AEFEDQDDEAR	DDLKGEMQKQAQLNRAEFEDQDDEARVQYE	QLNRAEFEDQDDEARVQYEGFRPGMYVRIE	R	A	E	A	R	V	2	1	0	3	0	1	3	0	0	0	0	0	0	1	0	0	0	0	0	0	0	0	11	0	1323.52	Q14692	Q14692	864	874	BMS1	Ribosome biogenesis protein BMS1 homolog	yes	yes	2	3.6702e-24	310.49	1		647860	677070	748190
AEFEVHEVYAVDVLVSSGEGK	IIQNPTDQQKKDHEKAEFEVHEVYAVDVLV	EVYAVDVLVSSGEGKAKDAGQRTTIYKRDP	K	A	E	G	K	A	2	0	0	1	0	0	4	2	1	0	1	1	0	1	0	2	0	0	1	5	0	0	21	0	2263.1	Q9UQ80;A0A024RB85;A8K6Y1;Q6PIN5;Q05D08;F8VR77	Q9UQ80	216	236	PA2G4	Proliferation-associated protein 2G4	yes	no	3;4	0.00013693	121.77	3		85295	71925	94243
AEFFADVVPAVR	QGHMWRAAFTAGRMKAEFFADVVPAVRKWR	RMKAEFFADVVPAVRKWREAGMKVYIYSSG	K	A	E	V	R	K	3	1	0	1	0	0	1	0	0	0	0	0	0	2	1	0	0	0	0	3	0	0	12	0	1319.69	Q9UHY7;D6RA00;A0A0C4DGY8;Q7Z508	Q9UHY7	129	140	ENOPH1	Enolase-phosphatase E1	yes	no	2	0.0011481	166.66	1		751220	707130	929570
AEFFQHLIEDR	LSPILHIVKDESPAKAEFFQHLIEDRTEAA	SPAKAEFFQHLIEDRTEAAFSYYEFLLHVQ	K	A	E	D	R	T	1	1	0	1	0	1	2	0	1	1	1	0	0	2	0	0	0	0	0	0	0	0	11	0	1403.68	O95487;B4E2E1;B4DTM6	O95487	1238	1248	SEC24B	Protein transport protein Sec24B	yes	no	3	0.00010566	190.53	1		326870	309680	351020
AEFGDFDIK	MLFSSGTVQLTTTSRAEFGDFDIKTVLQEI	LTTTSRAEFGDFDIKTVLQEIKRGKRMKCT	R	A	E	I	K	T	1	0	0	2	0	0	1	1	0	1	0	1	0	2	0	0	0	0	0	0	0	0	9	0	1040.48	Q8IWS0;A0A0D9SGE8;Q5JRC6;B4E138	Q8IWS0	258	266	PHF6	PHD finger protein 6	yes	no	2;3	0.00041137	171.53	2	1	3594400	3617500	4477200
AEFGPPGPGAGSR	NFRAFELLHLHLDLRAEFGPPGPGAGSRGL	LRAEFGPPGPGAGSRGLSGTAVLDLRCLEP	R	A	E	S	R	G	2	1	0	0	0	0	1	4	0	0	0	0	0	1	3	1	0	0	0	0	0	0	13	0	1198.57	Q9H4A4;Q7RU04;A6NKB8;A0A087WU27	Q9H4A4	45	57	RNPEP	Aminopeptidase B	yes	no	2	8.9187e-05	211.64	1		753360	676630	853520
AEFIVGGK	______________________________	ASSSGSKAEFIVGGKYKLVRKIGSGSFGDI	K	A	E	G	K	Y	1	0	0	0	0	0	1	2	0	1	0	1	0	1	0	0	0	0	0	1	0	0	8	0	819.449	P48729;V9HW00;U3KPX3;A0A590UJ43;Q05DL3;Q6PJ06;A0A590UK94;A0A590UJQ7;E5RG27;D6RGE5;A0A5F9W493	P48729	9	16	CSNK1A1;HEL-S-77p	Casein kinase I isoform alpha	no	no	2	0.010633	124.83	1		1871000	1712400	2123100
AEFNYSVGFK	LGVDTLPPPDPNPPRAEFNYSVGFKDLNES	PNPPRAEFNYSVGFKDLNESLNALEDQDLD	R	A	E	F	K	D	1	0	1	0	0	0	1	1	0	0	0	1	0	2	0	1	0	0	1	1	0	0	10	0	1160.55	Q7Z5R6;B4E100;Q9NWJ6	Q7Z5R6	41	50	APBB1IP	Amyloid beta A4 precursor protein-binding family B member 1-interacting protein	yes	no	2	0.00014988	195.36	1		769450	714480	933140
AEFTSPPSLFK	RTGNSEKETALPSTKAEFTSPPSLFKTGLP	PSTKAEFTSPPSLFKTGLPPSRNSTSSQSQ	K	A	E	F	K	T	1	0	0	0	0	0	1	0	0	0	1	1	0	2	2	2	1	0	0	0	0	0	11	0	1222.62	B4DTW7;Q6UN15;A0A0B4J203	Q6UN15	255	265	FIP1L1	Pre-mRNA 3-end-processing factor FIP1	no	no	2	0.00042309	188.87	1	1	596910	553380	617370
AEFTVETR	YGPGIEPTGNMVKKRAEFTVETRSAGQGEV	GNMVKKRAEFTVETRSAGQGEVLVYVEDPA	R	A	E	T	R	S	1	1	0	0	0	0	2	0	0	0	0	0	0	1	0	0	2	0	0	1	0	0	8	0	951.466	P21333;Q60FE5;A6NDY9;A0A087WWY3;F8WE98;Q60FE6	P21333	302	309	FLNA	Filamin-A	no	no	2	0.00043648	176.09	1		3425500	3644200	3695800
AEFVEVTK	LKAWSVARLSQKFPKAEFVEVTKLVTDLTK	LSQKFPKAEFVEVTKLVTDLTKVHKECCHG	K	A	E	T	K	L	1	0	0	0	0	0	2	0	0	0	0	1	0	1	0	0	1	0	0	2	0	0	8	0	921.481	CON__P02769	CON__P02769	249	256			yes	yes	2	0.0027435	150.28	1	1	19251000	9880800	16817000
AEFYFQPWAQEAVCR	KTMTDVVGNPEEERRAEFYFQPWAQEAVCR	AEFYFQPWAQEAVCRYFYSKVQQRRQELEQ	R	A	E	C	R	Y	3	1	0	0	1	2	2	0	0	0	0	0	0	2	1	0	0	1	1	1	0	0	15	0	1900.86	Q96GM5;A0A024R102;A0A024R137;A8K9I5;F8VRQ4;H0YHV1	Q96GM5	479	493	SMARCD1	SWI/SNF-related matrix-associated actin-dependent regulator of chromatin subfamily D member 1	yes	no	3	0.0039162	115.09	1		69327	77386	72215
AEGAAMLELVGSILR	LGKASELAETPKEEKAEGAAMLELVGSILR	AEGAAMLELVGSILRGCVPGVYRVQTVPSA	K	A	E	L	R	G	3	1	0	0	0	0	2	2	0	1	3	0	1	0	0	1	0	0	0	1	0	0	15	0	1528.83	Q9H6E5;A0A0A8K9B1;F5H0R1;H3BRB1;Q8TER1	Q9H6E5	335	349	TUT1;URLC6;FLJ00132	Speckle targeted PIP5K1A-regulated poly(A) polymerase	yes	no	2;3	7.939e-05	181.66	3		38879	44950	51991
AEGDEEGPSGASEEEDT	AKEQLDTSNESAEPKAEGDEEGPSGASEEE	GDEEGPSGASEEEDT_______________	K	A	E	D	T	-	2	0	0	2	0	0	6	3	0	0	0	0	0	0	1	2	1	0	0	0	0	0	17	0	1707.62	Q96DX7	Q96DX7	328	344	TRIM44	Tripartite motif-containing protein 44	yes	yes	2	2.2401e-82	380.38		2	0	0	0
AEGDGTPEVLGVATSPAASLSSK	LQQQVLSQGSGRALRAEGDGTPEVLGVATS	VLGVATSPAASLSSKAATSAISITSSDSEC	R	A	E	S	K	A	4	0	0	1	0	0	2	3	0	0	2	1	0	0	2	4	2	0	0	2	0	0	23	0	2143.06	O95475;Q5M8S8;Q6P051	O95475	207	229	SIX6	Homeobox protein SIX6	yes	no	3;4	5.1485e-06	174.91		3	0	0	0
[truncated: 61,764 more rows]
[truncated: 102 more columns]
